# Supplementary material for: Uncovering complex microbiome activities via metatranscriptomics during 24 hours of oral biofilm assembly and maturation
Source: Microbiome. 2018 Dec 6;6:217. doi: 10.1186/s40168-018-0591-4 (PMC6284299; doi:10.1186/s40168-018-0591-4)
Supplement: Supplementary file 3 — Table S1. DESeq normalized RNASeq data representing the Lactobacillus fermentum IFO 3956 genome in the in vitro biofilm model system across different pH stages. Average DESeq values are represented for all pH stages. (XLS 473 kb) [file 40168_2018_591_MOESM3_ESM.xls]

## Sheet: Sheet1
Genome	loci id	pH 5.5 average 6H	pH 4.7 average 9H	pH 4.5 average 11H	pH 4.4 average 13H	pH 4.4 average 15H	pH 4.4 average 17H	pH 4.3 average 21H	pH 4.3 average 24H	NA	Genome	Coordinates	Protein ID
AP008937	300	0	0.606274	5.64409	5.84166	13.5648	48.8683	1207.31	1480.25	arginine deiminase	Lactobacillus fermentum IFO 3956	369937..371160	protein_id:BAG26636.1
AP008937	1460	3.94788	0.580198	2.67096	12.058	34.9155	75.8757	551.249	1044.44	NADH peroxidase	Lactobacillus fermentum IFO 3956	complement(1659075..1660445)	protein_id:BAG27796.1
AP008937	1140	0	0.341483	12.0249	16.7109	54.0778	109.23	361.81	499.996	pyruvate dehydrogenase complex E1 component alpha subunit	Lactobacillus fermentum IFO 3956	complement(1315204..1316175)	protein_id:BAG27476.1
AP008937	556	0	0.277061	9.7046	9.51082	24.9007	50.6768	116.103	204.64	conserved hypothetical protein	Lactobacillus fermentum IFO 3956	658898..659302	protein_id:BAG26892.1
AP008937	1138	0	0.341483	7.1064	5.65959	31.1411	55.941	184.525	247.447	pyruvate dehydrogenase complex E2 component	Lactobacillus fermentum IFO 3956	complement(1312919..1314208)	protein_id:BAG27474.1
AP008937	1010	0	0.277061	0.580073	0	2.50368	7.95283	71.7136	166.933	hypothetical protein	Lactobacillus fermentum IFO 3956	complement(1165742..1166014)	protein_id:BAG27346.1
AP008937	1544	0	0.277061	1.46231	16.7557	29.0883	77.6179	110.642	137.369	cation efflux system protein	Lactobacillus fermentum IFO 3956	1741727..1742632	protein_id:BAG27880.1
AP008937	364	0	0.303137	8.19378	5.14769	50.3822	96.0324	107.814	138.446	phosphoglycerate kinase	Lactobacillus fermentum IFO 3956	435994..437199	protein_id:BAG26700.1
AP008937	1270	0	0.277061	9.37818	6.42984	23.5985	57.6897	89.7628	121.315	transcriptional regulator	Lactobacillus fermentum IFO 3956	complement(1454515..1455156)	protein_id:BAG27606.1
AP008937	1136	0	1.38531	15.6266	22.0578	88.4534	141.537	459.598	572.839	lipoate-protein ligase	Lactobacillus fermentum IFO 3956	complement(1310458..1311477)	protein_id:BAG27472.1
AP008937	800	0	0.277061	11.0941	20.4506	35.4654	70.6624	86.394	114.29	phosphomethylpyrimidine kinase	Lactobacillus fermentum IFO 3956	944765..945595	protein_id:BAG27136.1
AP008937	616	0	0.277061	8.24229	26.0435	56.2203	111.206	102.47	112.635	metallo-beta-lactamase superfamily protein	Lactobacillus fermentum IFO 3956	717544..719343	protein_id:BAG26952.1
AP008937	1439	3.94788	0.277061	15.4568	24.6364	68.1792	154.25	132.767	111.814	glutamate-cysteine ligase	Lactobacillus fermentum IFO 3956	complement(1632570..1634081)	protein_id:BAG27775.1
AP008937	932	3.21926	0.606274	7.58946	19.2485	81.7415	162.487	162.666	236.601	hypothetical protein	Lactobacillus fermentum IFO 3956	complement(1087617..1088507)	protein_id:BAG27268.1
AP008937	741	0	2.84327	3.90387	22.9281	53.6103	138.561	938.943	1091.93	1,3-propanediol dehydrogenase	Lactobacillus fermentum IFO 3956	871786..872958	protein_id:BAG27077.1
AP008937	985	0	0.303137	0.906491	9.54609	28.5921	71.8491	126.697	112.237	hypothetical protein	Lactobacillus fermentum IFO 3956	1137175..1138110	protein_id:BAG27321.1
AP008937	905	0	0.277061	6.12715	12.4688	23.6986	40.963	59.0804	92.3013	conserved hypothetical protein	Lactobacillus fermentum IFO 3956	1058081..1058596	protein_id:BAG27241.1
AP008937	1528	0.643851	4.36452	19.3849	25.7556	204.632	741.891	1219.08	1452.23	alcohol dehydrogenase	Lactobacillus fermentum IFO 3956	complement(1725863..1726882)	protein_id:BAG27864.1
AP008937	453	0	1.23709	20.726	37.0271	98.2403	155.143	429.902	377.899	conserved hypothetical protein	Lactobacillus fermentum IFO 3956	complement(532814..533293)	protein_id:BAG26789.1
AP008937	196	0.643851	0.580198	13.2093	18.2085	66.4281	147.695	102.478	177	ribose-phosphate pyrophosphokinase	Lactobacillus fermentum IFO 3956	241117..242103	protein_id:BAG26532.1
AP008937	206	0	0.554122	16.8949	19.6136	47.1564	102.83	155.322	167.27	conserved hypothetical protein	Lactobacillus fermentum IFO 3956	252185..252742	protein_id:BAG26542.1
AP008937	108	0	0.303137	5.01551	2.53571	22.3031	37.5878	47.9876	89.4288	two-component system histidine kinase	Lactobacillus fermentum IFO 3956	132415..133557	protein_id:BAG26444.1
AP008937	1550	0	0.341483	5.61984	3.80644	22.4246	52.596	73.861	97.6777	hypothetical protein	Lactobacillus fermentum IFO 3956	complement(1748974..1749339)	protein_id:BAG27886.1
AP008937	215	0	0.277061	3.83111	6.93221	30.8922	44.9613	38.5067	76.9676	transcription-repair coupling factor	Lactobacillus fermentum IFO 3956	260241..263783	protein_id:BAG26551.1
AP008937	1452	1.00816	0.831183	7.58946	12.6366	38.6985	69.1634	120.44	224.395	cell division protein	Lactobacillus fermentum IFO 3956	complement(1646309..1647871)	protein_id:BAG27788.1
AP008937	1615	0	0.831183	5.24491	14.4335	32.2992	80.5664	120.337	219.039	glutathione reductase	Lactobacillus fermentum IFO 3956	complement(1827422..1828753)	protein_id:BAG27951.1
AP008937	73	0	0.277061	2.62246	4.46514	7.32807	30.4963	39.6911	72.2238	transposase	Lactobacillus fermentum IFO 3956	96108..96560	protein_id:BAG26409.1
AP008937	1320	0	0.303137	5.89775	5.5719	25.9502	49.8918	43.8671	78.2795	UDP-N-acetylmuramate-alanine ligase	Lactobacillus fermentum IFO 3956	complement(1500235..1501548)	protein_id:BAG27656.1
AP008937	1005	0	0.554122	9.65609	26.1216	48.6097	93.7166	83.5978	138.23	1-deoxy-D-xylulose-5-phosphate synthase	Lactobacillus fermentum IFO 3956	complement(1160353..1162131)	protein_id:BAG27341.1
AP008937	1815	0	0.831183	2.90036	5.96084	24.8751	84.797	106.873	193.02	conserved hypothetical protein	Lactobacillus fermentum IFO 3956	2065088..2065714	protein_id:BAG28151.1
AP008937	374	0	0.554122	4.38693	5.20202	33.4568	63.1368	72.9614	123.481	phosphate acetyltransferase	Lactobacillus fermentum IFO 3956	447452..448426	protein_id:BAG26710.1
AP008937	1685	0	1.10824	10.889	16.1304	69.677	190.058	235.744	244.003	fructokinase	Lactobacillus fermentum IFO 3956	complement(1917343..1918224)	protein_id:BAG28021.1
AP008937	524	0	0.277061	2.62246	5.01231	25.7648	49.7581	82.11	60.1794	conserved hypothetical protein	Lactobacillus fermentum IFO 3956	622129..622434	protein_id:BAG26860.1
AP008937	972	0	2.12196	2.62246	2.54617	15.0755	53.4462	349.042	456.049	alcohol dehydrogenase	Lactobacillus fermentum IFO 3956	1124944..1126014	protein_id:BAG27308.1
AP008937	391	0	0.277061	3.48044	1.54049	10.4281	45.651	59.1332	58.9622	PTS system mannose-specific IIAB component	Lactobacillus fermentum IFO 3956	467232..468215	protein_id:BAG26727.1
AP008937	1369	0.643851	25.8458	159.127	135.733	659.919	2128.4	2808.08	5491.57	small heat shock protein	Lactobacillus fermentum IFO 3956	complement(1546438..1546869)	protein_id:BAG27705.1
AP008937	1139	0	3.96379	33.053	36.0967	111.932	197.216	686.293	836.227	pyruvate dehydrogenase complex E1 component beta subunit	Lactobacillus fermentum IFO 3956	complement(1314224..1315201)	protein_id:BAG27475.1
AP008937	738	0	0.303137	0.906491	6.2754	11.5628	14.8856	68.1076	63.7994	sugar transport protein	Lactobacillus fermentum IFO 3956	complement(865704..867041)	protein_id:BAG27074.1
AP008937	1119	0	0.277061	9.10027	7.27825	24.2244	59.2557	33.9746	58.0468	potassium transport protein	Lactobacillus fermentum IFO 3956	1290857..1292866	protein_id:BAG27455.1
AP008937	1442	0	8.47096	51.8822	107.928	238.405	607.672	1855.04	1726.49	conserved hypothetical protein	Lactobacillus fermentum IFO 3956	complement(1637804..1638271)	protein_id:BAG27778.1
AP008937	497	0	0.277061	7.71073	13.5851	54.1933	106.078	76.2167	56.2235	valyl-tRNA synthase	Lactobacillus fermentum IFO 3956	588872..591526	protein_id:BAG26833.1
AP008937	845	0	0.277061	7.00938	12.3239	30.3043	36.4058	40.5881	56.2235	RNA polymerase sigma factor RpoD	Lactobacillus fermentum IFO 3956	993058..994200	protein_id:BAG27181.1
AP008937	454	0	0.909411	2.62246	8.344	18.982	42.027	32.0621	183.6	hypothetical protein	Lactobacillus fermentum IFO 3956	complement(533372..533776)	protein_id:BAG26790.1
AP008937	1082	0	0.277061	0	10.6157	19.924	45.3368	37.7074	55.1805	molybdenum cofactor biosynthesis protein E	Lactobacillus fermentum IFO 3956	complement(1251712..1252113)	protein_id:BAG27418.1
AP008937	1833	0	0.341483	5.26916	12.4355	20.6504	27.0844	42.3213	67.6013	signal peptidase I	Lactobacillus fermentum IFO 3956	complement(2084212..2084823)	protein_id:BAG28169.1
AP008937	1836	0	0.580198	17.4638	22.0931	65.8698	141.426	80.7303	114.27	asparagine synthase	Lactobacillus fermentum IFO 3956	complement(2087994..2089904)	protein_id:BAG28172.1
AP008937	299	0	2.82272	1.76447	4.1191	11.3218	27.3555	530.755	554.495	carbamate kinase	Lactobacillus fermentum IFO 3956	368947..369876	protein_id:BAG26635.1
AP008937	1526	0	0.303137	2.69522	9.12188	24.7175	50.296	49.6364	59.4193	ATP-dependent Clp protease ATP-binding subunit	Lactobacillus fermentum IFO 3956	complement(1722730..1725234)	protein_id:BAG27862.1
AP008937	277	0	2.53589	0	1.7302	37.3935	376.165	316.975	484.379	alcohol acetaldehyde dehydrogenase	Lactobacillus fermentum IFO 3956	344360..346963	protein_id:BAG26613.1
AP008937	176	0	1.90779	22.2126	20.1751	108.283	134.716	198.018	359.181	transposase	Lactobacillus fermentum IFO 3956	218273..219523	protein_id:BAG26512.1
AP008937	1720	0	5.26683	7.1064	15.32	40.1929	141.921	845.448	961.838	glycerol-3-phosphate transport protein	Lactobacillus fermentum IFO 3956	complement(1951781..1953142)	protein_id:BAG28056.1
AP008937	1522	0	2.35914	50.9272	82.9015	214.179	306.656	291.909	425.478	DNA-directed RNA polymerase beta' subunit	Lactobacillus fermentum IFO 3956	complement(1714469..1718116)	protein_id:BAG27858.1
AP008937	1693	0	0.303137	6.70722	9.20005	23.8495	40.3481	39.3561	54.3863	magnesium transport protein	Lactobacillus fermentum IFO 3956	1925076..1925996	protein_id:BAG28029.1
AP008937	786	0	0.277061	1.74022	1.38416	5.18049	13.1352	15.5377	48.5125	transposase	Lactobacillus fermentum IFO 3956	complement(927755..928207)	protein_id:BAG27122.1
AP008937	599	0	0.277061	2.32029	4.66627	11.2494	37.5693	41.3979	47.5768	formylmethionine deformylase	Lactobacillus fermentum IFO 3956	complement(701774..702343)	protein_id:BAG26935.1
AP008937	1561	0	1.59238	10.2604	26.8185	59.6957	186.354	309.826	271.595	4-methyl-5(beta-hydroxyethyl)-thiazole monophosphate biosynthesis protein	Lactobacillus fermentum IFO 3956	complement(1763257..1763841)	protein_id:BAG27897.1
AP008937	976	0	0.303137	3.50469	0.727343	13.1293	32.8857	36.4807	51.0289	conserved hypothetical protein	Lactobacillus fermentum IFO 3956	1128920..1130263	protein_id:BAG27312.1
AP008937	247	0	0.831183	4.41118	2.81311	13.5546	22.0238	103.694	139.421	beta-galactosidase large subunit	Lactobacillus fermentum IFO 3956	313954..315834	protein_id:BAG26583.1
AP008937	376	0	0.277061	4.06051	1.03812	11.6004	21.2205	33.236	46.3394	acetyltransferase	Lactobacillus fermentum IFO 3956	448887..449402	protein_id:BAG26712.1
AP008937	274	0	0.341483	5.57133	5.88267	13.2412	23.5981	32.4024	55.4697	cytochrome D ubiquinol oxidase subunit II	Lactobacillus fermentum IFO 3956	339394..340410	protein_id:BAG26610.1
AP008937	1823	0	0.341483	2.34455	3.80644	16.8015	20.2223	27.4984	55.2613	arginine repressor	Lactobacillus fermentum IFO 3956	complement(2073199..2073657)	protein_id:BAG28159.1
AP008937	492	0	0.303137	0.906491	0.303137	1.87776	5.77595	59.0223	48.842	glycerate kinase	Lactobacillus fermentum IFO 3956	582798..583940	protein_id:BAG26828.1
AP008937	1828	0	7.13627	33.5118	53.8924	281.372	965.587	1103.95	1133.97	manganese transport protein	Lactobacillus fermentum IFO 3956	2077573..2079135	protein_id:BAG28164.1
AP008937	1696	0	1.93943	4.38693	9.97983	44.9408	88.2919	259.551	303.306	phosphoglycerate mutase	Lactobacillus fermentum IFO 3956	complement(1928719..1929372)	protein_id:BAG28032.1
AP008937	1662	0	1.59238	12.8829	17.7319	50.1765	111.138	140.916	247.703	aldose 1-epimerase	Lactobacillus fermentum IFO 3956	1889304..1890347	protein_id:BAG27998.1
AP008937	202	0	0.554122	1.20865	13.1723	17.7077	53.5726	45.0753	84.1332	CTP synthase	Lactobacillus fermentum IFO 3956	246646..248247	protein_id:BAG26538.1
AP008937	866	0	0.895606	7.86737	8.80732	43.1805	89.8582	70.1889	134.766	hypothetical protein	Lactobacillus fermentum IFO 3956	complement(1015739..1015966)	protein_id:BAG27202.1
AP008937	1582	0	0.341483	2.32029	3.58336	11.5486	39.3128	39.736	51.2171	transcriptional regulator	Lactobacillus fermentum IFO 3956	complement(1793728..1794636)	protein_id:BAG27918.1
AP008937	377	0	0.682967	2.64671	2.57861	8.78751	18.568	50.003	102.307	DNA-directed DNA polymerase III epsilon subunit	Lactobacillus fermentum IFO 3956	complement(449532..450071)	protein_id:BAG26713.1
AP008937	245	0	0.277061	5.24491	5.69297	36.2247	50.9676	36.4992	41.0438	conserved hypothetical protein	Lactobacillus fermentum IFO 3956	311042..313219	protein_id:BAG26581.1
AP008937	415	2.01633	1.17267	7.91587	4.19727	45.5913	84.7157	196.459	171.321	triosephosphate isomerase	Lactobacillus fermentum IFO 3956	495379..496155	protein_id:BAG26751.1
AP008937	1069	0	0.277061	2.92462	5.28018	11.5814	11.9113	20.4813	39.8797	conserved hypothetical protein	Lactobacillus fermentum IFO 3956	1242155..1242589	protein_id:BAG27405.1
AP008937	1790	0	0.960028	1.1844	8.01513	22.5148	36.2557	116.773	135.31	galactose operon repressor	Lactobacillus fermentum IFO 3956	complement(2043875..2044876)	protein_id:BAG28126.1
AP008937	1022	0	0.64462	2.3688	19.3696	24.2834	35.5067	64.3695	90.5184	acetolactate synthase	Lactobacillus fermentum IFO 3956	complement(1179464..1181146)	protein_id:BAG27358.1
AP008937	298	0	2.79665	1.16015	0.34604	6.02578	5.74217	311.52	390.255	ornithine carbamoyltransferase	Lactobacillus fermentum IFO 3956	367930..368931	protein_id:BAG26634.1
AP008937	721	0	0.303137	5.82498	6.65481	11.7473	34.5293	24.9976	42.1474	prolyl-tRNA synthase	Lactobacillus fermentum IFO 3956	840079..841800	protein_id:BAG27057.1
AP008937	6	0	1.18647	11.1427	29.5315	78.402	107.614	135.819	164.014	DNA gyrase subunit A	Lactobacillus fermentum IFO 3956	6167..8677	protein_id:BAG26342.1
AP008937	77	0	0.277061	4.10902	4.1191	14.0074	43.349	26.6384	37.5652	chromosome partitioning protein ParB	Lactobacillus fermentum IFO 3956	101490..102353	protein_id:BAG26413.1
AP008937	1301	0	0.277061	2.09089	7.08855	18.2331	33.6714	36.0718	37.545	conserved hypothetical protein	Lactobacillus fermentum IFO 3956	complement(1483716..1484843)	protein_id:BAG27637.1
AP008937	1599	0	2.01766	36.8114	36.4742	89.0936	133.972	128.771	265.554	hypothetical protein	Lactobacillus fermentum IFO 3956	1811502..1811756	protein_id:BAG27935.1
AP008937	1294	0	0.277061	9.14878	14.8692	29.824	42.5748	23.7867	35.7016	conserved hypothetical protein	Lactobacillus fermentum IFO 3956	1477414..1478325	protein_id:BAG27630.1
AP008937	896	0	0.64462	5.54707	12.8949	23.5381	69.3675	63.9263	81.6369	GTPase	Lactobacillus fermentum IFO 3956	1045979..1046851	protein_id:BAG27232.1
AP008937	437	0	1.88171	8.24229	14.6585	72.6236	113.732	120.999	236.293	F1F0-ATPase B subunit	Lactobacillus fermentum IFO 3956	518848..519354	protein_id:BAG26773.1
AP008937	576	0	0.682967	5.57133	11.0179	36.2138	91.8804	76.6599	84.8731	cell division protein FtsA	Lactobacillus fermentum IFO 3956	679090..680472	protein_id:BAG26912.1
AP008937	1678	0	0.682967	6.70722	10.2811	39.1851	85.366	75.8342	84.8327	hypothetical protein	Lactobacillus fermentum IFO 3956	complement(1907712..1908872)	protein_id:BAG28014.1
AP008937	539	0	0.606274	6.12715	7.22582	26.1315	42.3016	49.1668	75.1507	catabolite control protein	Lactobacillus fermentum IFO 3956	635263..636285	protein_id:BAG26875.1
AP008937	1257	0	0.986104	4.41118	15.0827	51.2778	82.7627	149.669	120.878	DNA repair protein RecN	Lactobacillus fermentum IFO 3956	complement(1444638..1446332)	protein_id:BAG27593.1
AP008937	385	3.02449	3.64685	43.7965	73.0952	353.695	314.158	366	445.873	extracellular surface protein	Lactobacillus fermentum IFO 3956	459875..460465	protein_id:BAG26721.1
AP008937	1441	0	0.303137	2.09089	5.61669	8.29603	28.1693	23.7841	36.9731	ABC transporter ATP-binding component	Lactobacillus fermentum IFO 3956	complement(1636008..1637639)	protein_id:BAG27777.1
AP008937	1034	3.86311	3.89937	35.0712	33.5629	89.2793	255.101	434.935	474.277	hypothetical protein	Lactobacillus fermentum IFO 3956	1196674..1197465	protein_id:BAG27370.1
AP008937	673	10.0816	57.6613	413.315	812.555	2120.81	3871.35	6053.1	6924.38	transposase	Lactobacillus fermentum IFO 3956	777941..781120	protein_id:BAG27009.1
AP008937	296	0	0.618545	6.75573	5.62622	16.2082	33.8911	50.7707	74.2087	UDP-glucose 4-epimerase	Lactobacillus fermentum IFO 3956	365375..366370	protein_id:BAG26632.1
AP008937	34	1.2877	2.6291	19.3607	21.7356	108.281	200.165	328.807	312.552	hypothetical protein	Lactobacillus fermentum IFO 3956	complement(38599..38823)	protein_id:BAG26370.1
AP008937	451	1.00816	1.21255	13.5115	27.2446	44.3394	60.4472	89.3433	143.587	D-alanine-D-alanine ligase	Lactobacillus fermentum IFO 3956	530361..531494	protein_id:BAG26787.1
AP008937	133	0	0.554122	7.86737	20.4058	40.4397	70.118	64.351	65.2527	transposase	Lactobacillus fermentum IFO 3956	complement(159716..160879)	protein_id:BAG26469.1
AP008937	1781	0.643851	0.960028	5.84924	14.0875	55.3567	81.6322	82.0889	111.249	transposase	Lactobacillus fermentum IFO 3956	2030677..2031600	protein_id:BAG28117.1
AP008937	440	0	2.6362	4.7376	19.6298	82.5502	205.425	192.758	301.31	F1F0-ATPase gamma subunit	Lactobacillus fermentum IFO 3956	521490..522425	protein_id:BAG26776.1
AP008937	393	0	1.22482	8.19378	14.3811	36.7349	79.834	168.974	138.681	PTS system mannose-specific IID component	Lactobacillus fermentum IFO 3956	469067..469987	protein_id:BAG26729.1
AP008937	1788	0	0.341483	6.75573	6.24013	28.3727	30.8926	18.8484	38.6549	transposase	Lactobacillus fermentum IFO 3956	2041272..2042120	protein_id:BAG28124.1
AP008937	246	0	0.277061	10.8405	18.8434	28.3505	54.6216	59.112	31.2873	conserved hypothetical protein	Lactobacillus fermentum IFO 3956	313212..313667	protein_id:BAG26582.1
AP008937	1187	3.21926	1.80502	18.7079	31.5181	86.5091	215.013	195.936	202.117	conserved hypothetical protein	Lactobacillus fermentum IFO 3956	complement(1367237..1368241)	protein_id:BAG27523.1
AP008937	1578	9.63256	6.34747	18.2976	40.8612	129.337	311.512	666.569	710.725	PTS system sucrose-specific IIABC component	Lactobacillus fermentum IFO 3956	complement(1786896..1788854)	protein_id:BAG27914.1
AP008937	186	1.00816	0.831183	8.42318	21.0759	39.5903	48.0174	79.96	91.9654	methionyl-tRNA synthase	Lactobacillus fermentum IFO 3956	230693..232693	protein_id:BAG26522.1
AP008937	591	0	0.277061	0.580073	1.11629	11.8515	16.5274	27.4482	30.5676	phosphoglycerate mutase	Lactobacillus fermentum IFO 3956	693992..694648	protein_id:BAG26927.1
AP008937	2	0	0.606274	6.10289	11.3563	42.1707	48.5632	55.374	66.6391	DNA-directed DNA polymerase III beta subunit	Lactobacillus fermentum IFO 3956	1482..2621	protein_id:BAG26338.1
AP008937	72	0	2.52633	7.63797	31.9299	113.421	153.286	170.659	277.281	transposase	Lactobacillus fermentum IFO 3956	complement(94779..96029)	protein_id:BAG26408.1
AP008937	1137	0	4.19177	6.77998	21.6879	37.7648	101.523	270.14	457.9	dihydrolipoamide dehydrogenase	Lactobacillus fermentum IFO 3956	complement(1311506..1312912)	protein_id:BAG27473.1
AP008937	1348	0	5.98661	30.757	40.2034	141.931	330.36	560.57	648.667	conserved hypothetical protein	Lactobacillus fermentum IFO 3956	complement(1525471..1525971)	protein_id:BAG27684.1
AP008937	1271	0	0.554122	1.20865	7.35642	13.9175	29.2604	29.0495	59.769	hypothetical protein	Lactobacillus fermentum IFO 3956	complement(1455908..1456441)	protein_id:BAG27607.1
AP008937	187	0	0.277061	10.4898	5.31355	16.0461	11.103	39.7993	29.5247	DNase	Lactobacillus fermentum IFO 3956	232697..233485	protein_id:BAG26523.1
AP008937	1644	0	0.277061	3.20253	5.51468	15.3494	35.6679	33.1885	29.4842	conserved hypothetical protein	Lactobacillus fermentum IFO 3956	1864309..1864920	protein_id:BAG27980.1
AP008937	209	0	1.63072	14.4179	37.0643	110.207	153.582	113.539	172.929	ATP-dependent RNA helicase	Lactobacillus fermentum IFO 3956	255377..256855	protein_id:BAG26545.1
AP008937	1470	0	1.18647	11.9036	31.0272	40.4248	84.7635	88.5625	125.628	conserved hypothetical protein	Lactobacillus fermentum IFO 3956	complement(1674294..1675301)	protein_id:BAG27806.1
AP008937	1562	0	1.66237	8.44744	12.7481	53.7229	85.9886	112.716	175.452	conserved hypothetical protein	Lactobacillus fermentum IFO 3956	complement(1763857..1764855)	protein_id:BAG27898.1
AP008937	61	0	0.997412	5.64409	10.7501	30.7363	101.784	131.477	104.5	D-alanyl carrier protein	Lactobacillus fermentum IFO 3956	complement(77683..77934)	protein_id:BAG26397.1
AP008937	15	0	0.341483	2.04238	4.3536	11.8564	14.8138	21.3123	35.5601	two-component response regulator	Lactobacillus fermentum IFO 3956	16335..17042	protein_id:BAG26351.1
AP008937	1282	0	0.303137	4.967	6.15244	32.9151	32.1669	32.4261	31.4287	5-formyltetrahydrofolate cyclo-ligase	Lactobacillus fermentum IFO 3956	complement(1464103..1464657)	protein_id:BAG27618.1
AP008937	700	0	0.341483	4.36267	5.89409	9.12955	35.2843	25.8232	35.2773	transposase	Lactobacillus fermentum IFO 3956	821035..822255	protein_id:BAG27036.1
AP008937	1645	0	0.341483	3.50469	6.24013	16.4023	27.5585	34.4706	34.968	transposase	Lactobacillus fermentum IFO 3956	complement(1866123..1867343)	protein_id:BAG27981.1
AP008937	19	0	0.341483	2.06664	5.58143	8.89774	22.6718	17.6033	34.9276	conserved hypothetical protein	Lactobacillus fermentum IFO 3956	21012..21827	protein_id:BAG26355.1
AP008937	301	0	2.8488	0	3.81786	3.72794	17.6959	217.23	288.148	arginine-ornithine antiporter	Lactobacillus fermentum IFO 3956	371281..372699	protein_id:BAG26637.1
AP008937	1319	0	0.554122	7.03364	5.15722	15.702	23.3063	37.2985	55.8939	conserved hypothetical protein	Lactobacillus fermentum IFO 3956	complement(1499429..1500139)	protein_id:BAG27655.1
AP008937	1671	0	0.341483	2.67096	7.78063	7.79994	15.2881	25.4276	33.8038	hypothetical protein	Lactobacillus fermentum IFO 3956	1899878..1901662	protein_id:BAG28007.1
AP008937	309	0	0.883335	17.8014	40.0452	115.598	151.241	53.29	86.959	transcriptional regulator	Lactobacillus fermentum IFO 3956	379356..379796	protein_id:BAG26645.1
AP008937	33	0.643851	19.3292	63.2057	83.6345	302.92	636.618	1211.95	1894.3	ATP-dependent Clp protease ATP-binding subunit	Lactobacillus fermentum IFO 3956	36473..38566	protein_id:BAG26369.1
AP008937	394	0	0.682967	4.76185	5.53663	20.0504	37.3367	60.6948	66.8209	conserved hypothetical protein	Lactobacillus fermentum IFO 3956	469988..470338	protein_id:BAG26730.1
AP008937	325	0	1.18647	2.94887	9.14762	42.2849	53.1879	82.8117	115.845	chaperonin GroES	Lactobacillus fermentum IFO 3956	393441..393722	protein_id:BAG26661.1
AP008937	435	0	2.04373	13.7409	19.0064	84.6812	153.039	167.515	199.541	F1F0-ATPase A subunit	Lactobacillus fermentum IFO 3956	517851..518561	protein_id:BAG26771.1
AP008937	409	0	5.59451	30.7813	43.7581	106.622	345.395	444.738	540.252	alkyl hydroperoxide reductase	Lactobacillus fermentum IFO 3956	489059..489622	protein_id:BAG26745.1
AP008937	787	0	1.4758	9.42669	7.23535	51.6727	65.8994	71.3443	142.254	transposase	Lactobacillus fermentum IFO 3956	928286..929536	protein_id:BAG27123.1
AP008937	804	0	0.606274	2.64671	6.96937	13.1791	54.0074	45.099	58.3763	conserved hypothetical protein	Lactobacillus fermentum IFO 3956	948493..950460	protein_id:BAG27140.1
AP008937	1338	0	0.554122	1.16015	12.3239	18.5775	32.2327	31.5714	53.1956	folylpolyglutamate synthase	Lactobacillus fermentum IFO 3956	complement(1516570..1517850)	protein_id:BAG27674.1
AP008937	1033	0	0.682967	2.90036	3.15915	9.17959	16.7105	26.6252	65.4346	conserved hypothetical protein	Lactobacillus fermentum IFO 3956	1194975..1196705	protein_id:BAG27369.1
AP008937	318	0	0.277061	0.906491	7.04375	9.25736	21.3572	21.6895	26.3756	acetyl-CoA carboxylase carboxyl transferase beta subunit	Lactobacillus fermentum IFO 3956	386242..387090	protein_id:BAG26654.1
AP008937	1242	0	0.831183	5.89775	14.8358	46.6597	108.501	83.276	79.1003	conserved hypothetical protein	Lactobacillus fermentum IFO 3956	complement(1429610..1431304)	protein_id:BAG27578.1
AP008937	390	0	1.93943	4.7376	9.16478	21.4596	59.9939	83.9855	184.327	conserved hypothetical protein	Lactobacillus fermentum IFO 3956	complement(465814..466755)	protein_id:BAG26726.1
AP008937	632	11.6741	27.7521	61.611	152.719	614.937	2097.34	2860.13	2618.47	D-lactate dehydrogenase	Lactobacillus fermentum IFO 3956	complement(735812..736810)	protein_id:BAG26968.1
AP008937	389	0	0.277061	2.32029	3.50519	11.9569	22.1549	13.9418	26.1066	hypothetical protein	Lactobacillus fermentum IFO 3956	465064..465579	protein_id:BAG26725.1
AP008937	990	0	0.303137	3.20253	5.15911	11.6297	29.3879	22.9795	28.5423	putative transport protein	Lactobacillus fermentum IFO 3956	1143353..1144453	protein_id:BAG27326.1
AP008937	1122	0	0.277061	1.74022	1.54049	3.8195	21.4442	19.682	26.0662	4-oxalocrotonate tautomerase	Lactobacillus fermentum IFO 3956	complement(1295107..1295292)	protein_id:BAG27458.1
AP008937	1077	0	0.960028	10.792	15.4497	37.8173	57.5719	77.8179	90.3164	conserved hypothetical protein	Lactobacillus fermentum IFO 3956	complement(1248002..1248889)	protein_id:BAG27413.1
AP008937	37	0	0.64462	5.57133	8.69768	27.1729	41.796	42.1999	59.6213	ATP-dependent nuclease subunit A	Lactobacillus fermentum IFO 3956	44554..48567	protein_id:BAG26373.1
AP008937	65	0	0.341483	3.50469	9.13141	22.1027	25.0824	45.5501	31.5701	exonuclease SbcC	Lactobacillus fermentum IFO 3956	82206..85310	protein_id:BAG26401.1
AP008937	1708	0	0.277061	1.16015	5.20202	18.4479	30.1125	14.7199	25.4943	hypothetical protein	Lactobacillus fermentum IFO 3956	1941471..1941833	protein_id:BAG28044.1
AP008937	74	2.93972	1.4758	6.98513	16.8911	66.2554	125.62	132.841	135.579	nucleoside transport protein	Lactobacillus fermentum IFO 3956	97271..98470	protein_id:BAG26410.1
AP008937	1821	0	0.341483	7.05789	6.73109	16.174	16.4684	16.8172	31.1396	transcriptional regulator	Lactobacillus fermentum IFO 3956	2071217..2071537	protein_id:BAG28157.1
AP008937	28	0	0.341483	2.32029	4.50994	10.4125	11.7627	22.1512	30.9982	penicillin acylase	Lactobacillus fermentum IFO 3956	complement(31337..32314)	protein_id:BAG26364.1
AP008937	1388	2.29587	2.01766	8.47169	27.1311	40.2773	119.18	151.711	182.201	ATP-dependent Clp protease ATP-binding subunit	Lactobacillus fermentum IFO 3956	1571767..1574013	protein_id:BAG27724.1
AP008937	410	3.58357	8.37739	26.8178	34.5896	167.686	491.699	497.205	752.678	thioredoxin reductase	Lactobacillus fermentum IFO 3956	489638..491302	protein_id:BAG26746.1
AP008937	1660	0	2.52633	13.9218	37.7678	98.2709	228.219	179.977	226.131	conserved hypothetical protein	Lactobacillus fermentum IFO 3956	complement(1885783..1888524)	protein_id:BAG27996.1
AP008937	1480	4.03266	1.60465	2.90036	6.77777	55.2649	158.016	159.928	142.994	acetoin reductase	Lactobacillus fermentum IFO 3956	complement(1687101..1687874)	protein_id:BAG27816.1
AP008937	1067	0	0.277061	0	1.69683	5.22512	7.43382	24.9949	24.6331	molybdopterin-guanine dinucleotide biosynthesis protein MobA	Lactobacillus fermentum IFO 3956	1241280..1241825	protein_id:BAG27403.1
AP008937	326	1.65202	8.06352	36.6062	44.8925	208.439	355.462	495.393	712.681	chaperonin GroEL	Lactobacillus fermentum IFO 3956	393747..395378	protein_id:BAG26662.1
AP008937	799	0	0.895606	2.90036	4.96752	24.46	42.0338	58.1597	79.0801	hypothetical protein	Lactobacillus fermentum IFO 3956	944325..944768	protein_id:BAG27135.1
AP008937	59	0	0.554122	5.82498	21.321	31.3122	53.3239	57.8088	48.5933	transposase	Lactobacillus fermentum IFO 3956	74343..75506	protein_id:BAG26395.1
AP008937	998	0	8.06398	5.61984	1.38416	8.30495	25.1031	524.26	698.31	putative 3-hydroxyacyl-CoA dehydrogenase	Lactobacillus fermentum IFO 3956	1152156..1153043	protein_id:BAG27334.1
AP008937	399	0	0.606274	2.64671	4.56904	37.8724	59.7216	93.9994	52.3004	sugar transport protein	Lactobacillus fermentum IFO 3956	476223..477083	protein_id:BAG26735.1
AP008937	1218	0	0.341483	0.580073	3.61673	11.8388	22.798	21.3572	29.3832	transposase	Lactobacillus fermentum IFO 3956	1406212..1407498	protein_id:BAG27554.1
AP008937	386	0	2.57178	9.35393	16.3029	70.6382	242.924	163.08	220.917	conserved hypothetical protein	Lactobacillus fermentum IFO 3956	complement(460862..461890)	protein_id:BAG26722.1
AP008937	1314	3.21926	0.921682	5.82498	10.5175	28.3954	66.2904	56.9699	78.6962	conserved hypothetical protein	Lactobacillus fermentum IFO 3956	complement(1493800..1494258)	protein_id:BAG27650.1
AP008937	1434	0	1.02445	3.22678	11.7882	38.9044	70.7457	56.5901	87.06	ATP-dependent RNA helicase	Lactobacillus fermentum IFO 3956	complement(1627916..1629244)	protein_id:BAG27770.1
AP008937	438	0	2.65001	11.7955	19.6794	57.7306	175.693	102.581	225.096	F1F0-ATPase delta subunit	Lactobacillus fermentum IFO 3956	519347..519892	protein_id:BAG26774.1
AP008937	1433	0	0.986104	9.65609	16.1208	41.5678	60.2631	68.0152	83.6218	teichoic acid glycosylation protein	Lactobacillus fermentum IFO 3956	1626826..1627260	protein_id:BAG27769.1
AP008937	688	0	0.341483	0.604327	3.96277	13.7448	22.17	17.6217	28.9527	transposase	Lactobacillus fermentum IFO 3956	801929..803149	protein_id:BAG27024.1
AP008937	439	0	3.95708	7.68647	13.1771	89.1401	168.832	169.393	331.703	F1F0-ATPase alpha subunit	Lactobacillus fermentum IFO 3956	519920..521458	protein_id:BAG26775.1
AP008937	593	0	1.46353	14.0673	4.99514	33.1138	49.0307	57.334	120.312	exodeoxyribonuclease V alpha subunit	Lactobacillus fermentum IFO 3956	695353..697899	protein_id:BAG26929.1
AP008937	937	0	0.277061	7.31155	5.07905	15.4009	38.9511	31.2074	22.5876	conserved hypothetical protein	Lactobacillus fermentum IFO 3956	complement(1091323..1091817)	protein_id:BAG27273.1
AP008937	146	0	1.30151	3.83111	10.5375	30.3089	71.6234	58.2415	104.722	transport protein	Lactobacillus fermentum IFO 3956	178958..179542	protein_id:BAG26482.1
AP008937	7	0	1.19874	13.4629	21.2781	67.2464	130.88	46.3257	95.5855	30S ribosomal protein S6	Lactobacillus fermentum IFO 3956	8884..9177	protein_id:BAG26343.1
AP008937	398	0	0.303137	4.64058	8.96555	14.9391	21.2076	18.8748	23.8995	two-component histidine kinase	Lactobacillus fermentum IFO 3956	474518..476020	protein_id:BAG26734.1
AP008937	107	0	0.554122	2.90036	0	6.04999	16.8072	28.696	43.6815	two-component response regulator	Lactobacillus fermentum IFO 3956	131528..132217	protein_id:BAG26443.1
AP008937	31	0	0.303137	1.74022	1.15155	5.23404	24.368	14.7305	23.7783	aromatic amino acid aminotransferase	Lactobacillus fermentum IFO 3956	complement(34615..35799)	protein_id:BAG26367.1
AP008937	1618	0	0.554122	5.26916	11.8101	28.7511	41.5075	38.0925	43.2371	transposase	Lactobacillus fermentum IFO 3956	complement(1830779..1831942)	protein_id:BAG27954.1
AP008937	997	0	0.831183	4.41118	8.93028	24.9457	44.0571	55.7802	64.6744	hypothetical protein	Lactobacillus fermentum IFO 3956	complement(1149421..1151769)	protein_id:BAG27333.1
AP008937	180	0	0.277061	0.302164	1.38416	9.89044	16.8324	13.1161	21.5447	exopolyphosphatase	Lactobacillus fermentum IFO 3956	224430..225368	protein_id:BAG26516.1
AP008937	178	0	0.606274	2.06664	4.99325	24.4581	32.4276	38.1743	46.8104	Na-H antiporter	Lactobacillus fermentum IFO 3956	220703..221866	protein_id:BAG26514.1
AP008937	1361	0	0.895606	4.94275	9.05325	16.6255	27.118	36.0481	69.095	multidrug transport protein	Lactobacillus fermentum IFO 3956	complement(1540160..1541593)	protein_id:BAG27697.1
AP008937	1548	0	0.580198	8.77386	2.88175	44.0624	74.4957	50.8419	44.6033	hypothetical protein	Lactobacillus fermentum IFO 3956	complement(1745485..1746762)	protein_id:BAG27884.1
AP008937	513	0	0.554122	3.25104	3.6949	18.1643	27.8781	26.6252	42.4366	DNA mismatch repair protein MutS	Lactobacillus fermentum IFO 3956	608027..610669	protein_id:BAG26849.1
AP008937	258	0	0.682967	7.00938	5.31355	29.3647	34.8702	41.8174	51.9507	conserved hypothetical protein	Lactobacillus fermentum IFO 3956	325250..326383	protein_id:BAG26594.1
AP008937	190	0	0.277061	2.62246	1.19445	9.46523	12.6403	11.0769	21.0535	4-diphosphocytidyl-2-C-methyl-D-erythritol kinase	Lactobacillus fermentum IFO 3956	235201..236052	protein_id:BAG26526.1
AP008937	252	0	1.75287	18.4299	13.8101	86.8377	111.013	114.399	132.047	aminopeptidase C	Lactobacillus fermentum IFO 3956	complement(320040..321377)	protein_id:BAG26588.1
AP008937	306	0	0.277061	2.90036	2.31074	6.65346	17.9987	6.15442	20.8313	O-sialoglycoprotein endopeptidase	Lactobacillus fermentum IFO 3956	376913..377947	protein_id:BAG26642.1
AP008937	1283	0	0.277061	8.79811	6.69771	23.1594	37.1226	0	20.7441	50S ribosomal protein L33	Lactobacillus fermentum IFO 3956	complement(1464881..1465030)	protein_id:BAG27619.1
AP008937	514	0	0.277061	0.906491	0.770246	4.09959	9.59912	22.5442	20.5623	DNA mismatch repair protein HexB	Lactobacillus fermentum IFO 3956	610686..612629	protein_id:BAG26850.1
AP008937	1827	9.01391	7.17099	31.0107	46.2042	423.09	1710.17	444.068	521.446	dehydrogenase	Lactobacillus fermentum IFO 3956	complement(2076267..2077277)	protein_id:BAG28163.1
AP008937	143	0	0.277061	1.48656	3.11436	4.78773	6.74384	6.96956	20.0308	putative hydrolase	Lactobacillus fermentum IFO 3956	175412..175972	protein_id:BAG26479.1
AP008937	1497	0	1.52796	14.043	27.2989	68.5047	116.969	58.5316	110.414	50S ribosomal protein L30	Lactobacillus fermentum IFO 3956	complement(1698947..1699129)	protein_id:BAG27833.1
AP008937	1735	0	4.13808	37.0893	45.1738	119.749	320.739	237.675	298.947	PTS system enzyme I	Lactobacillus fermentum IFO 3956	complement(1972532..1974253)	protein_id:BAG28071.1
AP008937	1616	0	1.79121	4.94275	13.8311	77.2979	142.072	129.232	128.373	thioredoxin	Lactobacillus fermentum IFO 3956	complement(1828907..1829221)	protein_id:BAG27952.1
AP008937	1322	0	0.277061	3.48044	3.42702	11.7337	7.49747	19.7005	19.8085	thioredoxin	Lactobacillus fermentum IFO 3956	complement(1502333..1502650)	protein_id:BAG27658.1
AP008937	324	0	2.46344	12.8344	14.3563	49.4974	134.915	171.44	175.889	conserved hypothetical protein	Lactobacillus fermentum IFO 3956	392478..393128	protein_id:BAG26660.1
AP008937	23	0	0.303137	3.52895	11.1314	23.0644	23.0556	15.9941	21.5851	transcriptional regulator	Lactobacillus fermentum IFO 3956	24806..25741	protein_id:BAG26359.1
AP008937	527	0	0.831183	10.2847	9.20958	29.1369	44.2481	51.2244	58.8473	DNA mismatch repair protein MutS2	Lactobacillus fermentum IFO 3956	624095..626470	protein_id:BAG26863.1
AP008937	1760	3.66835	10.4278	49.9126	90.9491	281.631	582.34	625.836	734.544	glucose-6-phosphate 1-dehydrogenase	Lactobacillus fermentum IFO 3956	2001318..2002799	protein_id:BAG28096.1
AP008937	1620	0	0.341483	5.54707	3.08098	18.1385	27.8182	24.6019	23.9601	amino acid transport protein	Lactobacillus fermentum IFO 3956	complement(1834003..1835457)	protein_id:BAG27956.1
AP008937	1174	0	0.341483	3.85536	7.93696	13.6043	22.876	6.15442	23.8995	hypothetical protein	Lactobacillus fermentum IFO 3956	1351648..1352496	protein_id:BAG27510.1
AP008937	739	1.93155	0.554122	2.32029	3.15915	4.04956	11.1238	23.3409	38.6688	alpha-glucosidase	Lactobacillus fermentum IFO 3956	complement(867050..868744)	protein_id:BAG27075.1
AP008937	1663	0	0.682967	0.580073	3.08098	21.3918	24.2641	32.8086	47.6311	conserved hypothetical protein	Lactobacillus fermentum IFO 3956	complement(1890599..1891516)	protein_id:BAG27999.1
AP008937	1501	0	0.554122	6.40506	7.38979	20.5552	19.9941	17.5954	38.5008	30S ribosomal protein S8	Lactobacillus fermentum IFO 3956	complement(1700650..1701048)	protein_id:BAG27837.1
AP008937	427	0	0.682967	1.16015	12.3239	21.8936	49.7434	40.5564	47.0591	peptide chain release factor 1	Lactobacillus fermentum IFO 3956	508929..510011	protein_id:BAG26763.1
AP008937	248	0	0.682967	0	0.692079	2.43633	5.95326	34.0168	46.8306	beta-galactosidase small subunit	Lactobacillus fermentum IFO 3956	315818..316780	protein_id:BAG26584.1
AP008937	63	0	3.26855	17.8014	36.0109	103.71	187.114	131.092	223.473	D-alanine-activating enzyme	Lactobacillus fermentum IFO 3956	complement(79175..80704)	protein_id:BAG26399.1
AP008937	1508	0	1.1604	11.0941	31.2378	61.5572	73.0572	52.8336	79.2619	50S ribosomal protein L16	Lactobacillus fermentum IFO 3956	complement(1703111..1703545)	protein_id:BAG27844.1
AP008937	1367	0	1.28924	1.76447	11.8587	30.0229	80.8176	59.8797	87.7596	hypothetical protein	Lactobacillus fermentum IFO 3956	complement(1545082..1545333)	protein_id:BAG27703.1
AP008937	1762	0	5.65223	22.6602	33.6763	75.8581	134.339	309.193	384.357	conserved hypothetical protein	Lactobacillus fermentum IFO 3956	complement(2004677..2005150)	protein_id:BAG28098.1
AP008937	166	0	0.341483	0.302164	2.07624	4.1307	20.8992	11.4779	22.9374	nitroreductase	Lactobacillus fermentum IFO 3956	208718..209365	protein_id:BAG26502.1
AP008937	891	0	0.682967	0	4.1191	7.45561	26.9114	55.3212	45.7536	D-3-phosphoglycerate dehydrogenase	Lactobacillus fermentum IFO 3956	complement(1042215..1043393)	protein_id:BAG27227.1
AP008937	402	0	0.277061	0	0	8.14739	0.64923	4.09679	18.4562	xylose isomerase	Lactobacillus fermentum IFO 3956	480153..481502	protein_id:BAG26738.1
AP008937	832	0.643851	0.857259	2.32029	13.9111	17.737	77.8431	36.0586	57.1048	histidyl-tRNA synthase	Lactobacillus fermentum IFO 3956	978612..979907	protein_id:BAG27168.1
AP008937	1648	0	4.99534	15.7832	15.2924	108.07	269.04	332.302	330.092	short chain dehydrogenase	Lactobacillus fermentum IFO 3956	complement(1870330..1871079)	protein_id:BAG27984.1
AP008937	1458	0	0.883335	4.967	7.52707	18.3716	65.8822	124.088	58.1743	transposase	Lactobacillus fermentum IFO 3956	1653814..1654659	protein_id:BAG27794.1
AP008937	1568	0	0.883335	4.967	8.53181	18.6846	67.9401	124.906	58.1541	putative transposase	Lactobacillus fermentum IFO 3956	complement(1772693..1773538)	protein_id:BAG27904.1
AP008937	868	0	5.99371	34.866	55.7789	202.974	422.931	324.011	394.15	pyruvate kinase	Lactobacillus fermentum IFO 3956	1019494..1020915	protein_id:BAG27204.1
AP008937	1051	0	1.98448	10.4898	29.113	63.1035	125.793	93.5219	130.459	aspartate aminotransferase	Lactobacillus fermentum IFO 3956	complement(1223005..1224192)	protein_id:BAG27387.1
AP008937	765	0	1.57857	9.02751	17.7824	43.2412	92.0707	52.0184	102.327	GTP-binding protein LepA	Lactobacillus fermentum IFO 3956	898307..900139	protein_id:BAG27101.1
AP008937	489	0	0.303137	4.94275	3.80833	7.93154	21.7549	11.0716	19.6204	cysteine desulfurase	Lactobacillus fermentum IFO 3956	578720..579868	protein_id:BAG26825.1
AP008937	1080	0	0.831183	2.34455	1.80836	10.314	48.5099	43.4186	53.5454	molybdopterin precursor synthase MoaA	Lactobacillus fermentum IFO 3956	complement(1250459..1251457)	protein_id:BAG27416.1
AP008937	1471	0	5.51112	40.2322	57.2003	163.738	294.263	361.686	353.435	glutamyl-tRNA amidotransferase subunit B	Lactobacillus fermentum IFO 3956	complement(1675314..1676738)	protein_id:BAG27807.1
AP008937	592	0	0.554122	0.882237	5.20202	16.1944	30.5541	29.5217	35.3177	hypothetical protein	Lactobacillus fermentum IFO 3956	694663..695352	protein_id:BAG26928.1
AP008937	170	0	1.46353	7.08215	12.0389	36.9629	88.9935	99.6843	93.1763	aminopeptidase N	Lactobacillus fermentum IFO 3956	complement(211799..214324)	protein_id:BAG26506.1
AP008937	570	0	0.341483	0.882237	0.34604	4.69103	9.27597	16.8304	21.5851	cell division protein	Lactobacillus fermentum IFO 3956	672045..672422	protein_id:BAG26906.1
AP008937	1318	0	0.341483	0.882237	4.19727	12.1589	10.3797	15.5931	21.5043	conserved hypothetical protein	Lactobacillus fermentum IFO 3956	1498642..1499391	protein_id:BAG27654.1
AP008937	1161	0	2.17258	12.3028	17.6556	51.7842	125.296	122.632	136.272	carbamoyl-phosphate synthase large subunit	Lactobacillus fermentum IFO 3956	complement(1337284..1339788)	protein_id:BAG27497.1
AP008937	1496	0	1.19874	5.03976	22.7966	30.2176	43.5461	31.9961	74.9221	50S ribosomal protein L15	Lactobacillus fermentum IFO 3956	complement(1698481..1698915)	protein_id:BAG27832.1
AP008937	1267	1.2877	0.554122	5.57133	11.4307	24.8409	21.4324	25.0055	34.5778	50S ribosomal protein L27	Lactobacillus fermentum IFO 3956	complement(1453402..1453683)	protein_id:BAG27603.1
AP008937	449	0	0.682967	5.84924	5.8493	29.6223	52.9276	54.572	42.3962	putative glycine cleavage system H protein	Lactobacillus fermentum IFO 3956	528830..529117	protein_id:BAG26785.1
AP008937	594	0	1.90779	14.8767	21.1017	43.5261	117.133	88.0691	118.246	ribose-phosphate pyrophosphokinase	Lactobacillus fermentum IFO 3956	697970..698956	protein_id:BAG26930.1
AP008937	1574	0	5.18861	16.3148	28.5991	94.4067	144.947	191.571	320.976	transposase	Lactobacillus fermentum IFO 3956	complement(1781492..1782430)	protein_id:BAG27910.1
AP008937	175	0	0.277061	1.74022	1.38416	1.28295	6.58958	2.45332	17.0433	transposase	Lactobacillus fermentum IFO 3956	complement(217742..218194)	protein_id:BAG26511.1
AP008937	36	0	0.895606	0.906491	12.3239	10.0184	46.4647	47.584	54.9318	ATP-dependent nuclease subunit B	Lactobacillus fermentum IFO 3956	40810..44547	protein_id:BAG26372.1
AP008937	1177	0	0.883335	0.580073	10.5861	17.6936	40.8099	53.2768	53.976	conserved hypothetical protein	Lactobacillus fermentum IFO 3956	complement(1355319..1356452)	protein_id:BAG27513.1
AP008937	833	0	0.986104	6.17566	10.0151	34.8806	72.9719	64.8285	59.4395	aspartyl-tRNA synthase	Lactobacillus fermentum IFO 3956	979911..981686	protein_id:BAG27169.1
AP008937	10	0	0.909411	1.51082	5.40793	25.537	48.2851	57.8563	54.5479	conserved hypothetical protein	Lactobacillus fermentum IFO 3956	10343..12376	protein_id:BAG26346.1
AP008937	68	0	0.618545	4.06051	8.89691	20.3205	45.1423	24.5807	37.0337	tyrosyl-tRNA synthase	Lactobacillus fermentum IFO 3956	complement(88653..89906)	protein_id:BAG26404.1
AP008937	387	0	0.618545	9.00326	0	14.0489	25.9924	46.3046	36.9529	transcriptional regulator	Lactobacillus fermentum IFO 3956	462011..462916	protein_id:BAG26723.1
AP008937	344	0	0.277061	1.16015	0	7.67727	7.65722	4.09415	16.5319	conserved hypothetical protein	Lactobacillus fermentum IFO 3956	413268..413684	protein_id:BAG26680.1
AP008937	1792	0	1.36593	1.16015	3.85123	3.24714	8.54523	45.0937	81.2531	galactokinase	Lactobacillus fermentum IFO 3956	complement(2046386..2047552)	protein_id:BAG28128.1
AP008937	1703	0	0.682967	7.54095	12.4803	34.1733	33.7388	30.321	40.5931	thioredoxin reductase	Lactobacillus fermentum IFO 3956	complement(1936170..1937162)	protein_id:BAG28039.1
AP008937	1394	0	0.682967	0	8.36117	14.0244	31.9591	30.2946	40.5123	pyrroline-5-carboxylate reductase	Lactobacillus fermentum IFO 3956	1578739..1579527	protein_id:BAG27730.1
AP008937	691	0	0.277061	0.302164	0.848413	4.73593	10.944	11.4832	16.4107	transposase	Lactobacillus fermentum IFO 3956	807928..809115	protein_id:BAG27027.1
AP008937	1175	0	0.341483	2.11515	3.23732	4.73106	8.74024	22.5812	20.0712	putative amidase	Lactobacillus fermentum IFO 3956	1352628..1354106	protein_id:BAG27511.1
AP008937	1802	0	0.831183	3.50469	5.6148	13.8537	32.4577	40.5353	48.741	elongation factor GreA	Lactobacillus fermentum IFO 3956	2054187..2054669	protein_id:BAG28138.1
AP008937	204	0	0.277061	3.80686	1.7302	18.7139	12.5143	0	16.2226	50S ribosomal protein L31	Lactobacillus fermentum IFO 3956	249821..250066	protein_id:BAG26540.1
AP008937	1801	0	1.52796	5.57133	10.2305	30.888	61.4625	69.197	88.4187	phosphoglycerate dehydrogenase	Lactobacillus fermentum IFO 3956	2053247..2054185	protein_id:BAG28137.1
AP008937	1786	0	0.277061	0	4.19727	7.25693	10.4003	7.79261	16.0004	transposase	Lactobacillus fermentum IFO 3956	complement(2038615..2039802)	protein_id:BAG28122.1
AP008937	1073	0	0.303137	0.906491	4.34407	6.01374	8.61615	8.21734	17.4537	conserved hypothetical protein	Lactobacillus fermentum IFO 3956	1244747..1245730	protein_id:BAG27409.1
AP008937	1313	0	0.909411	1.74022	6.64717	31.7842	57.2271	38.5489	52.2941	replication initiation and membrane attachment protein DnaB	Lactobacillus fermentum IFO 3956	complement(1492439..1493803)	protein_id:BAG27649.1
AP008937	1530	0	1.21255	7.08215	4.98561	42.4288	54.8691	75.8368	69.2225	conserved hypothetical protein	Lactobacillus fermentum IFO 3956	1728357..1729073	protein_id:BAG27866.1
AP008937	207	0	1.89552	14.6959	21.6746	45.4568	83.6477	101.288	108.134	metalloproteinase	Lactobacillus fermentum IFO 3956	252753..253652	protein_id:BAG26543.1
AP008937	538	0	1.79275	7.89162	22.4019	38.4881	82.1456	79.4957	101.728	Xaa-Pro dipeptidase	Lactobacillus fermentum IFO 3956	complement(633999..635105)	protein_id:BAG26874.1
AP008937	441	0	5.68501	15.5781	24.9167	87.0001	222.928	269.526	322.133	F1F0-ATPase beta subunit	Lactobacillus fermentum IFO 3956	522448..523869	protein_id:BAG26777.1
AP008937	134	0.643851	0.554122	2.90036	3.27069	12.0589	34.1559	13.1293	31.3277	transposase	Lactobacillus fermentum IFO 3956	complement(160876..161313)	protein_id:BAG26470.1
AP008937	80	0	0.64462	7.08215	14.7929	33.4637	51.3965	35.2646	36.4415	conserved hypothetical protein	Lactobacillus fermentum IFO 3956	103713..104486	protein_id:BAG26416.1
AP008937	717	0	1.81882	3.85536	10.7491	32.9998	107.715	131.261	102.784	ribosome recycling factor	Lactobacillus fermentum IFO 3956	836487..837047	protein_id:BAG27053.1
AP008937	500	0	1.17267	1.46231	7.59092	25.864	57.1306	43.9515	65.7982	cell shape determining protein MreB	Lactobacillus fermentum IFO 3956	593799..594809	protein_id:BAG26836.1
AP008937	597	0	1.10824	9.07602	16.0074	44.78	94.2873	36.0217	61.2968	conserved hypothetical protein	Lactobacillus fermentum IFO 3956	complement(700875..701090)	protein_id:BAG26933.1
AP008937	340	0	5.69768	36.2798	77.6718	128.655	286.072	269.634	314.645	UTP-glucose-1-phosphate uridylyltransferase	Lactobacillus fermentum IFO 3956	408741..409652	protein_id:BAG26676.1
AP008937	1326	0	0.341483	0.302164	0	5.20957	7.7361	20.1305	18.8262	ABC transporter ATP-binding component	Lactobacillus fermentum IFO 3956	complement(1505091..1505816)	protein_id:BAG27662.1
AP008937	333	0	2.1465	4.20604	9.68336	44.7595	89.804	87.8028	118.327	preprotein translocase SecA subunit	Lactobacillus fermentum IFO 3956	401570..403939	protein_id:BAG26669.1
AP008937	1395	0	0.554122	4.43544	1.88653	11.5039	24.609	22.9373	30.4666	hypothetical protein	Lactobacillus fermentum IFO 3956	1579484..1580401	protein_id:BAG27731.1
AP008937	110	0	2.06981	14.5746	22.4572	40.1715	90.7188	88.1246	113.557	branched-chain amino acid transport protein	Lactobacillus fermentum IFO 3956	135068..135928	protein_id:BAG26446.1
AP008937	1547	5.32036	8.42955	43.9663	75.5727	247.215	613.488	366.218	459.974	conserved hypothetical protein	Lactobacillus fermentum IFO 3956	complement(1744332..1744808)	protein_id:BAG27883.1
AP008937	1243	0	0.554122	1.48656	2.07624	6.87486	28.5345	12.3115	30.1168	conserved hypothetical protein	Lactobacillus fermentum IFO 3956	complement(1431332..1431694)	protein_id:BAG27579.1
AP008937	253	0	0.303137	0	4.89124	2.59011	9.95057	26.5909	16.4713	galactoside O-acetyltransferase	Lactobacillus fermentum IFO 3956	complement(321441..322055)	protein_id:BAG26589.1
AP008937	1331	3.02449	1.44973	20.7017	23.8882	105.259	128.927	76.2747	78.6495	conserved hypothetical protein	Lactobacillus fermentum IFO 3956	complement(1508899..1509261)	protein_id:BAG27667.1
AP008937	1472	0	3.92544	23.9174	33.3522	86.1918	181.134	173.857	211.968	glutamyl-tRNA amidotransferase subunit A	Lactobacillus fermentum IFO 3956	complement(1676753..1678216)	protein_id:BAG27808.1
AP008937	1488	0	2.87491	23.6506	53.4663	134.528	189.748	114.813	154.722	50S ribosomal protein L17	Lactobacillus fermentum IFO 3956	complement(1693735..1694115)	protein_id:BAG27824.1
AP008937	1385	2.5754	7.57939	44.9082	74.2238	164.465	282.45	344.215	407.585	PTS enzyme I	Lactobacillus fermentum IFO 3956	complement(1569223..1570953)	protein_id:BAG27721.1
AP008937	1443	0	2.61683	4.64058	14.9187	66.1621	78.9387	66.3189	140.188	conserved hypothetical protein	Lactobacillus fermentum IFO 3956	complement(1638352..1638915)	protein_id:BAG27779.1
AP008937	442	0.643851	1.77894	6.68297	2.33647	32.6523	76.6468	63.1983	94.9996	F1F0-ATPase epsilon subunit	Lactobacillus fermentum IFO 3956	523881..524303	protein_id:BAG26778.1
AP008937	332	1.93155	4.55779	18.1763	46.9984	173.17	260.964	250.229	243.33	ribosomal subunit interface protein	Lactobacillus fermentum IFO 3956	400854..401399	protein_id:BAG26668.1
AP008937	906	0	4.12427	21.0524	25.6555	105.441	197.94	161.371	219.37	inorganic pyrophosphatase	Lactobacillus fermentum IFO 3956	1058707..1059639	protein_id:BAG27242.1
AP008937	392	0	1.51569	1.74022	8.6824	22.8257	46.9933	84.5317	80.6142	PTS system mannose-specific IIC component	Lactobacillus fermentum IFO 3956	468235..469038	protein_id:BAG26728.1
AP008937	273	0	0.831183	2.67096	3.42702	8.19094	33.7737	34.0459	44.0919	cytochrome D ubiquinol oxidase subunit I	Lactobacillus fermentum IFO 3956	337956..339392	protein_id:BAG26609.1
AP008937	1362	4.03266	0.909411	0	3.14198	23.6128	25.0902	36.887	48.2296	ferric uptake regulator	Lactobacillus fermentum IFO 3956	1541715..1542170	protein_id:BAG27698.1
AP008937	530	0	0.303137	2.04238	1.07338	6.02956	13.6232	8.20414	16.0004	hypothetical protein	Lactobacillus fermentum IFO 3956	complement(628367..628909)	protein_id:BAG26866.1
AP008937	1632	8.37006	5.41659	29.8505	39.4407	117.377	265.221	220.794	285.874	1-deoxyxylulose-5-phosphate synthase	Lactobacillus fermentum IFO 3956	complement(1848342..1849622)	protein_id:BAG27968.1
AP008937	26	0	0.684502	1.20865	6.3183	14.2805	22.8366	32.3707	35.9301	beta-phosphoglucomutase	Lactobacillus fermentum IFO 3956	29870..30538	protein_id:BAG26362.1
AP008937	1527	0	1.10824	1.48656	5.15722	15.603	48.6754	27.435	58.0935	transcriptional regulator	Lactobacillus fermentum IFO 3956	complement(1725253..1725723)	protein_id:BAG27863.1
AP008937	313	0	0.554122	4.64058	9.71195	24.1901	21.6253	16.0047	29.0133	3-oxoacyl-[acyl-carrier protein] reductase	Lactobacillus fermentum IFO 3956	381987..382718	protein_id:BAG26649.1
AP008937	674	0	0.64462	0.906491	8.31826	7.95912	22.9978	22.5284	33.5752	conserved hypothetical protein	Lactobacillus fermentum IFO 3956	783261..783845	protein_id:BAG27010.1
AP008937	1354	1.93155	2.17258	21.3546	39.6915	113.73	171.546	106.606	112.473	leucyl-tRNA synthase	Lactobacillus fermentum IFO 3956	complement(1531316..1533733)	protein_id:BAG27690.1
AP008937	122	0	1.41463	1.16015	4.77781	21.816	48.0833	35.6313	72.8223	hypothetical protein	Lactobacillus fermentum IFO 3956	146834..148384	protein_id:BAG26458.1
AP008937	1653	0	2.55241	29.8263	25.3008	65.4391	143.67	159.171	131.233	phosphoglycerate mutase	Lactobacillus fermentum IFO 3956	1877951..1878595	protein_id:BAG27989.1
AP008937	1641	0	0.277061	1.46231	3.42702	6.52903	2.88906	5.33137	14.1771	hypothetical protein	Lactobacillus fermentum IFO 3956	complement(1855206..1855910)	protein_id:BAG27977.1
AP008937	1691	0	1.44973	10.2119	5.62622	32.2253	49.1885	68.1128	74.0269	conserved hypothetical protein	Lactobacillus fermentum IFO 3956	complement(1923233..1924042)	protein_id:BAG28027.1
AP008937	610	0	0.341483	0.580073	1.03812	8.69906	6.71268	13.5276	17.4335	competence protein	Lactobacillus fermentum IFO 3956	710433..712670	protein_id:BAG26946.1
AP008937	20	0	1.93943	3.50469	3.61673	36.5772	69.1936	89.3882	98.8886	serine protease	Lactobacillus fermentum IFO 3956	21902..23173	protein_id:BAG26356.1
AP008937	1249	0	1.55403	11.6742	11.3707	41.5087	76.073	57.0016	79.1205	serine/threonine specific protein phosphatase	Lactobacillus fermentum IFO 3956	complement(1436378..1437115)	protein_id:BAG27585.1
AP008937	867	0	0.606274	2.34455	2.83885	7.78642	16.271	15.1526	30.8302	DNA-directed DNA polymerase III alpha subunit	Lactobacillus fermentum IFO 3956	1016057..1019356	protein_id:BAG27203.1
AP008937	1761	11.3693	62.725	291.363	429.398	1231.2	2712.09	3118.51	3180.61	6-phosphogluconate dehydrogenase	Lactobacillus fermentum IFO 3956	2002983..2004422	protein_id:BAG28097.1
AP008937	1559	0	0.277061	6.10289	5.34693	21.8022	25.1084	21.3492	14.0155	pseudouridylate synthase	Lactobacillus fermentum IFO 3956	complement(1759236..1760120)	protein_id:BAG27895.1
AP008937	511	2.01633	3.37649	8.79811	14.1228	76.6566	220.854	196.96	169.854	recombinase A	Lactobacillus fermentum IFO 3956	604918..605979	protein_id:BAG26847.1
AP008937	639	0	5.37816	0.604327	0	19.084	90.5912	240.906	269.334	glycerol dehydrogenase	Lactobacillus fermentum IFO 3956	complement(741841..742932)	protein_id:BAG26975.1
AP008937	1834	0	0.986104	2.62246	13.8215	27.92	37.0557	32.7954	49.246	UDP-N-acetylmuramoyl-L-alanyl-D-glutamate- lysine ligase	Lactobacillus fermentum IFO 3956	complement(2084898..2086454)	protein_id:BAG28170.1
AP008937	159	0	1.62323	0	0	2.16827	4.56202	72.9773	80.8427	phosphoglycerate dehydrogenase	Lactobacillus fermentum IFO 3956	198915..199886	protein_id:BAG26495.1
AP008937	1564	0	0.341483	2.04238	6.61955	10.9696	31.1396	18.8748	16.9827	conserved hypothetical protein	Lactobacillus fermentum IFO 3956	complement(1765771..1767108)	protein_id:BAG27900.1
AP008937	1171	0	1.71452	4.68909	11.6242	27.9337	67.9724	58.6108	84.3415	transposase	Lactobacillus fermentum IFO 3956	complement(1347116..1348336)	protein_id:BAG27507.1
AP008937	1360	0	2.12196	2.62246	5.54898	41.9535	71.9084	67.2212	103.786	DNA-3-methyladenine glycosylase I	Lactobacillus fermentum IFO 3956	complement(1539585..1540121)	protein_id:BAG27696.1
AP008937	1044	0.643851	7.03197	24.8593	39.62	132.858	205.024	230.713	342.306	transposase	Lactobacillus fermentum IFO 3956	complement(1214754..1215677)	protein_id:BAG27380.1
AP008937	1062	0	2.56468	4.43544	18.0522	39.5255	72.9755	90.5462	124.767	nitrate reductase alpha subunit	Lactobacillus fermentum IFO 3956	complement(1233772..1237437)	protein_id:BAG27398.1
AP008937	1384	0	1.43746	2.67096	12.0932	23.6448	39.4673	39.7597	69.2566	glycosyltransferase	Lactobacillus fermentum IFO 3956	complement(1567790..1569007)	protein_id:BAG27720.1
AP008937	221	0	5.30001	14.6959	33.1301	115.876	246.369	227.284	254.566	cell division protein FtsH	Lactobacillus fermentum IFO 3956	267130..269298	protein_id:BAG26557.1
AP008937	1461	0	0.64462	2.92462	4.73491	17.8082	25.2259	16.8198	30.877	transposase	Lactobacillus fermentum IFO 3956	complement(1660512..1661732)	protein_id:BAG27797.1
AP008937	1686	1.93155	13.217	49.67	65.651	207.002	472.796	605.792	631.954	glucose-6-phosphate isomerase	Lactobacillus fermentum IFO 3956	complement(1918238..1919590)	protein_id:BAG28022.1
AP008937	1710	0	1.38531	7.61371	12.8711	46.694	86.7942	82.0493	66.1075	lipoate-protein ligase	Lactobacillus fermentum IFO 3956	complement(1944303..1945316)	protein_id:BAG28046.1
AP008937	109	0	1.2321	3.83111	3.6949	18.5121	34.5133	40.6092	58.6995	D-alanyl-D-alanine	Lactobacillus fermentum IFO 3956	133617..134852	protein_id:BAG26445.1
AP008937	749	0	3.37132	13.2093	9.64235	48.3866	127.966	144.77	160.596	heat-inducible transcription repressor	Lactobacillus fermentum IFO 3956	882868..883923	protein_id:BAG27085.1
AP008937	12	0	0.831183	1.1844	5.46989	12.619	24.7055	27.4456	39.5703	replicative DNA helicase	Lactobacillus fermentum IFO 3956	12873..14276	protein_id:BAG26348.1
AP008937	1704	0	3.61003	20.1459	37.7411	81.7032	82.7193	180.188	171.422	inosine-uridine nucleoside	Lactobacillus fermentum IFO 3956	1937335..1938294	protein_id:BAG28040.1
AP008937	1285	4.50696	1.26317	5.31767	9.57946	16.0856	48.5332	28.6749	59.971	conserved hypothetical protein	Lactobacillus fermentum IFO 3956	1467460..1470087	protein_id:BAG27621.1
AP008937	458	0	4.17643	15.5296	18.7271	110.022	422.809	139.911	197.294	conserved hypothetical protein	Lactobacillus fermentum IFO 3956	complement(536237..536983)	protein_id:BAG26794.1
AP008937	1477	0	1.22482	0.302164	0.952314	13.1218	32.5472	60.6895	57.0846	phosphoribosylaminoimidazole carboxylase ATPase subunit	Lactobacillus fermentum IFO 3956	complement(1684315..1685487)	protein_id:BAG27813.1
AP008937	626	0	3.18322	8.14528	20.2514	50.2938	134.373	118.116	148.141	GTP-binding protein	Lactobacillus fermentum IFO 3956	728986..730293	protein_id:BAG26962.1
AP008937	1181	0	4.13098	20.726	46.5208	115.831	162.453	141.119	191.729	cell division protein	Lactobacillus fermentum IFO 3956	complement(1360705..1361073)	protein_id:BAG27517.1
AP008937	1623	0	0.606274	1.16015	6.61191	7.94154	29.7158	44.669	28.1383	hypothetical protein	Lactobacillus fermentum IFO 3956	complement(1837556..1837690)	protein_id:BAG27959.1
AP008937	4	0	0.682967	1.1844	2.1544	18.9471	28.2182	21.7212	31.6106	DNA replication and repair protein RecF	Lactobacillus fermentum IFO 3956	3071..4192	protein_id:BAG26340.1
AP008937	431	0	1.64299	7.40856	7.13334	45.4649	52.7632	70.9302	75.628	uracil phosphoribosyltransferase	Lactobacillus fermentum IFO 3956	513404..514039	protein_id:BAG26767.1
AP008937	1567	0	0.682967	3.48044	3.19252	12.2943	11.2028	57.4263	31.4287	transposase	Lactobacillus fermentum IFO 3956	1771138..1772106	protein_id:BAG27903.1
AP008937	1747	34.2432	196.833	1321.06	2329.91	5068.74	8708.39	8449.02	9031.89	phosphoketolase	Lactobacillus fermentum IFO 3956	complement(1987128..1989527)	protein_id:BAG28083.1
AP008937	216	0	0.303137	4.66484	3.46229	4.21915	10.1822	6.14915	13.8741	conserved hypothetical protein	Lactobacillus fermentum IFO 3956	263780..264052	protein_id:BAG26552.1
AP008937	1538	0	0.831183	0.580073	5.42509	14.2167	30.0474	42.1761	37.9958	esterase	Lactobacillus fermentum IFO 3956	1737396..1738205	protein_id:BAG27874.1
AP008937	411	3.94788	13.3407	40.9204	68.0352	183.121	471.71	527.022	609.501	glucose-6-phosphate isomerase	Lactobacillus fermentum IFO 3956	491506..492792	protein_id:BAG26747.1
AP008937	1829	0	1.9655	6.12715	8.55276	31.6528	45.5802	71.7031	89.4351	hypothetical protein	Lactobacillus fermentum IFO 3956	2079510..2080253	protein_id:BAG28165.1
AP008937	1842	0	0.831183	2.06664	6.69771	18.7471	57.361	22.568	37.7736	ribonuclease P	Lactobacillus fermentum IFO 3956	complement(2097573..2097917)	protein_id:BAG28178.1
AP008937	541	0	0.618545	4.66484	7.93696	21.9764	35.2533	34.9138	28.0915	conserved hypothetical protein	Lactobacillus fermentum IFO 3956	637227..637970	protein_id:BAG26877.1
AP008937	1467	0	3.77722	18.6594	17.6794	61.336	160.686	150.041	171.139	transposase	Lactobacillus fermentum IFO 3956	1668616..1669755	protein_id:BAG27803.1
AP008937	630	0	1.46353	6.75573	25.5125	61.4308	128.204	106.353	66.2755	adenine phosphoribosyltransferase	Lactobacillus fermentum IFO 3956	734496..735023	protein_id:BAG26966.1
AP008937	384	0	0.857259	5.54707	14.6366	15.022	37.6929	45.5765	38.7761	conserved hypothetical protein	Lactobacillus fermentum IFO 3956	458727..459554	protein_id:BAG26720.1
AP008937	529	0	0.831183	0	0.692079	10.4041	17.9547	13.1425	37.444	chloride channel protein	Lactobacillus fermentum IFO 3956	627003..628265	protein_id:BAG26865.1
AP008937	1189	0.643851	3.2231	33.1501	26.6545	126.015	190.015	116.778	145.026	asparaginyl-tRNA synthase	Lactobacillus fermentum IFO 3956	complement(1369160..1370455)	protein_id:BAG27525.1
AP008937	1284	0	2.40976	6.77998	7.65767	35.6364	72.4919	61.1222	108.101	penicillin binding protein 2B	Lactobacillus fermentum IFO 3956	complement(1465173..1467257)	protein_id:BAG27620.1
AP008937	350	2.01633	6.85614	27.603	40.2797	95.4039	190.358	220.013	306.341	phosphoglucomutase	Lactobacillus fermentum IFO 3956	419706..421430	protein_id:BAG26686.1
AP008937	339	0	1.51415	9.07602	12.2791	21.892	59.1304	47.5972	67.5205	glycerol-3-phosphate dehydrogenase (NAD(P)+)	Lactobacillus fermentum IFO 3956	407665..408678	protein_id:BAG26675.1
AP008937	518	0	3.90493	22.2611	25.8214	127.906	180.08	131.216	173.629	conserved hypothetical protein	Lactobacillus fermentum IFO 3956	615317..615739	protein_id:BAG26854.1
AP008937	648	1.00816	3.18476	21.9346	15.6051	67.4434	96.166	173.107	141.561	transposase	Lactobacillus fermentum IFO 3956	751286..752536	protein_id:BAG26984.1
AP008937	372	1.93155	2.34687	12.4837	12.2658	30.0482	92.1778	116.303	104.197	conserved hypothetical protein	Lactobacillus fermentum IFO 3956	complement(446008..446592)	protein_id:BAG26708.1
AP008937	1513	1.93155	2.84174	27.4817	18.6995	105.636	121.09	58.1095	125.817	50S ribosomal protein L23	Lactobacillus fermentum IFO 3956	complement(1705778..1706071)	protein_id:BAG27849.1
AP008937	236	0	6.96045	33.428	44.618	116.25	209.077	269.32	306.751	transposase	Lactobacillus fermentum IFO 3956	299834..301009	protein_id:BAG26572.1
AP008937	363	6.60806	109.146	406.91	646.365	2289.38	4346.73	5012.19	4804.93	glyceraldehyde 3-phosphate dehydrogenase	Lactobacillus fermentum IFO 3956	434899..435912	protein_id:BAG26699.1
AP008937	1123	0	0.554122	0	2.89128	10.743	17.4805	15.9941	24.3907	Na-H antiporter	Lactobacillus fermentum IFO 3956	complement(1295357..1297207)	protein_id:BAG27459.1
AP008937	1333	2.01633	1.44973	11.3963	12.2791	18.7261	48.9193	55.002	63.5709	arginyl-tRNA synthase	Lactobacillus fermentum IFO 3956	complement(1511934..1513622)	protein_id:BAG27669.1
AP008937	189	0	1.50188	5.89775	12.2381	27.0776	47.4568	59.0276	65.8045	dimethyladenosine transferase	Lactobacillus fermentum IFO 3956	234034..234921	protein_id:BAG26525.1
AP008937	1658	0	1.51569	13.8136	15.3801	44.6026	81.6204	74.2673	66.3765	acetyltransferase	Lactobacillus fermentum IFO 3956	complement(1884130..1884627)	protein_id:BAG27994.1
AP008937	899	0	2.12196	11.7227	16.6003	32.4789	87.8714	76.2061	92.5033	DNA topoisomerase I	Lactobacillus fermentum IFO 3956	1048625..1050757	protein_id:BAG27235.1
AP008937	1756	0	0.554122	5.80073	6.88742	8.89463	32.4877	23.7841	24.0207	conserved hypothetical protein	Lactobacillus fermentum IFO 3956	1996904..1998289	protein_id:BAG28092.1
AP008937	1589	0	0.303137	0.580073	4.65674	8.56233	16.5075	7.79525	13.0937	conserved hypothetical protein	Lactobacillus fermentum IFO 3956	1801766..1802797	protein_id:BAG27925.1
AP008937	448	0	1.10824	0.906491	5.07905	18.8055	49.3233	45.5132	47.7119	rod-shape determining protein	Lactobacillus fermentum IFO 3956	527616..528818	protein_id:BAG26784.1
AP008937	1580	0	1.90779	8.24229	5.30592	26.9357	61.5349	91.3825	82.0877	sucrose-6-phosphate hydrolase	Lactobacillus fermentum IFO 3956	1790587..1792059	protein_id:BAG27916.1
AP008937	52	0	0.945261	7.5652	10.2029	25.9678	43.1761	40.1818	40.6133	poly(glycerol-phosphate) alpha-glucosyltransferase	Lactobacillus fermentum IFO 3956	65824..67320	protein_id:BAG26388.1
AP008937	1166	4.03266	0.303137	0.604327	1.57576	2.52789	6.55377	10.2591	12.9927	conserved hypothetical protein	Lactobacillus fermentum IFO 3956	1342702..1343103	protein_id:BAG27502.1
AP008937	235	0	1.38531	1.16015	8.01513	18.6466	35.186	48.4018	59.1364	transposase	Lactobacillus fermentum IFO 3956	299427..299834	protein_id:BAG26571.1
AP008937	488	0	0.947758	12.2058	14.4373	29.3787	48.0472	50.8472	40.4315	cell division regulatory protein	Lactobacillus fermentum IFO 3956	576830..578539	protein_id:BAG26824.1
AP008937	1149	0	0.618545	0.580073	5.42509	11.7631	35.4642	20.0883	26.3352	conserved hypothetical protein	Lactobacillus fermentum IFO 3956	1323736..1324392	protein_id:BAG27485.1
AP008937	1235	1.93155	1.51415	7.58946	9.89024	44.5792	59.3324	59.4497	64.0822	conserved hypothetical protein	Lactobacillus fermentum IFO 3956	complement(1419846..1420187)	protein_id:BAG27571.1
AP008937	917	5.23558	49.2344	94.7722	172.565	724.079	1687.97	1913.88	2080.09	oxalate-formate antiporter	Lactobacillus fermentum IFO 3956	1069481..1070839	protein_id:BAG27253.1
AP008937	1386	10.2764	15.2719	72.7163	102.63	304.35	425.097	532.889	644.646	phosphocarrier protein HPr	Lactobacillus fermentum IFO 3956	complement(1570955..1571221)	protein_id:BAG27722.1
AP008937	1549	0	1.81882	6.24842	28.5096	35.6679	62.4335	83.6796	76.2138	conserved hypothetical protein	Lactobacillus fermentum IFO 3956	complement(1746870..1748702)	protein_id:BAG27885.1
AP008937	1763	0	0.277061	2.90036	0.692079	11.9531	4.9423	6.13331	11.5798	transcriptional regulator	Lactobacillus fermentum IFO 3956	2005312..2005767	protein_id:BAG28099.1
AP008937	1393	0	0.947758	2.94887	7.96269	9.93021	19.4501	11.4673	39.5905	hypothetical protein	Lactobacillus fermentum IFO 3956	1578009..1578728	protein_id:BAG27729.1
AP008937	573	0	0.554122	2.3688	3.9294	14.3183	11.9516	9.02191	23.099	UDP-N-acetylmuramoylalanine-D-glutamate ligase	Lactobacillus fermentum IFO 3956	675602..676978	protein_id:BAG26909.1
AP008937	25	3.86311	1.1604	1.76447	9.51461	9.00336	19.173	31.5107	48.2296	maltose phosphorylase	Lactobacillus fermentum IFO 3956	27477..29723	protein_id:BAG26361.1
AP008937	370	0	2.89389	2.64671	15.6108	30.4788	73.9352	93.8147	119.881	ribonuclease R	Lactobacillus fermentum IFO 3956	443093..445486	protein_id:BAG26706.1
AP008937	1247	0	1.59238	4.66484	15.0865	35.7474	53.4548	69.7246	65.8449	conserved hypothetical protein	Lactobacillus fermentum IFO 3956	complement(1433542..1434432)	protein_id:BAG27583.1
AP008937	35	0	1.52796	5.94625	7.02658	19.0922	42.0769	42.2051	63.1605	cardiolipin synthase	Lactobacillus fermentum IFO 3956	38867..40327	protein_id:BAG26371.1
AP008937	1329	0.643851	11.7518	46.6726	75.8854	246.671	433.055	481.889	485.078	peptidylprolyl isomerase	Lactobacillus fermentum IFO 3956	complement(1506707..1507699)	protein_id:BAG27665.1
AP008937	1236	1.00816	3.52624	6.80424	31.01	54.4525	139.067	100.067	145.133	signal recognition particle receptor	Lactobacillus fermentum IFO 3956	complement(1420204..1421733)	protein_id:BAG27572.1
AP008937	1654	0	1.36593	11.1184	12.2458	23.5383	55.3505	51.2772	55.8194	GTPase	Lactobacillus fermentum IFO 3956	1878617..1879894	protein_id:BAG27990.1
AP008937	1668	1.2877	1.23709	3.50469	3.34886	22.5279	26.3666	57.8088	50.5175	X-prolyl dipeptidylaminopeptidase	Lactobacillus fermentum IFO 3956	1895558..1897954	protein_id:BAG28004.1
AP008937	751	0	5.3629	17.6205	21.6908	96.0406	161.89	176.093	218.353	heat shock protein DnaK	Lactobacillus fermentum IFO 3956	884559..886415	protein_id:BAG27087.1
AP008937	575	0	0.947758	0.882237	5.11621	15.9682	44.0905	30.3236	38.5476	putative cell division initiation protein FtsQ	Lactobacillus fermentum IFO 3956	678101..678946	protein_id:BAG26911.1
AP008937	373	0	1.99158	9.75311	9.65952	23.9717	46.7731	68.0653	80.9235	uracil-DNA glycosylase	Lactobacillus fermentum IFO 3956	446730..447419	protein_id:BAG26709.1
AP008937	1435	0	3.10653	17.5962	27.8794	57.1656	101.793	140.576	126.212	oxidoreductase	Lactobacillus fermentum IFO 3956	complement(1629248..1630258)	protein_id:BAG27771.1
AP008937	422	0	0.554122	2.90036	6.50801	4.86576	13.9676	15.1763	22.4866	cardiolipin synthase	Lactobacillus fermentum IFO 3956	503875..505362	protein_id:BAG26758.1
AP008937	1220	0	0.606274	5.26916	7.00274	20.5555	14.0602	14.7331	24.4715	amino acid transport protein	Lactobacillus fermentum IFO 3956	complement(1408071..1409498)	protein_id:BAG27556.1
AP008937	203	0	2.5457	11.6742	13.9016	38.0987	95.5004	77.5384	102.442	UDP-N-acetylglucosamine 1-carboxyvinyltransferase	Lactobacillus fermentum IFO 3956	248458..249726	protein_id:BAG26539.1
AP008937	1717	0	1.18647	2.92462	3.22015	15.2554	30.3212	30.7484	47.6576	conserved hypothetical protein	Lactobacillus fermentum IFO 3956	1949858..1950310	protein_id:BAG28053.1
AP008937	563	1.2877	4.80449	3.80686	11.5537	39.6389	148.373	225.437	191.56	conserved hypothetical protein	Lactobacillus fermentum IFO 3956	complement(664798..665826)	protein_id:BAG26899.1
AP008937	1422	0	7.74101	22.4662	35.4132	126.576	170.386	203.597	307.384	conserved hypothetical protein	Lactobacillus fermentum IFO 3956	1616166..1616915	protein_id:BAG27758.1
AP008937	675	0	1.46353	0.580073	5.48609	22.8557	39.6887	49.2248	58.0468	transposase	Lactobacillus fermentum IFO 3956	complement(783999..785015)	protein_id:BAG27011.1
AP008937	1184	0	2.87491	15.7347	23.7842	44.3409	143.858	82.0176	113.395	penicillin binding protein 1A	Lactobacillus fermentum IFO 3956	1362488..1364752	protein_id:BAG27520.1
AP008937	523	0	0.303137	0	1.99996	2.48989	7.75134	13.5408	11.9498	endonuclease	Lactobacillus fermentum IFO 3956	621680..622117	protein_id:BAG26859.1
AP008937	1288	0	3.00376	13.9703	34.3112	45.6863	132.905	109.073	118.347	phenylalanyl-tRNA synthase beta subunit	Lactobacillus fermentum IFO 3956	complement(1471471..1473909)	protein_id:BAG27624.1
AP008937	715	2.93972	6.34344	14.901	29.0872	99.208	238.991	196.082	245.617	elongation factor Ts	Lactobacillus fermentum IFO 3956	834803..835681	protein_id:BAG27051.1
AP008937	1546	0	1.93943	1.16015	8.58424	33.9144	68.9989	65.2137	75.0699	conserved hypothetical protein	Lactobacillus fermentum IFO 3956	complement(1743500..1744183)	protein_id:BAG27882.1
AP008937	1554	0	0.554122	5.61984	11.0513	16.681	25.0345	21.3598	21.4437	L-arabinose isomerase	Lactobacillus fermentum IFO 3956	complement(1752278..1753702)	protein_id:BAG27890.1
AP008937	1820	0	8.81454	29.0653	39.1615	105.005	203.742	268.209	338.403	hypothetical protein	Lactobacillus fermentum IFO 3956	2068975..2071098	protein_id:BAG28156.1
AP008937	1782	1.00816	0.960028	3.80686	4.08573	22.2018	37.2018	22.1433	36.8518	transposase	Lactobacillus fermentum IFO 3956	complement(2034381..2035601)	protein_id:BAG28118.1
AP008937	1248	0	2.69352	9.30542	17.9406	57.8484	64.9739	72.9561	103.303	serine/threonine protein kinase	Lactobacillus fermentum IFO 3956	complement(1434452..1436374)	protein_id:BAG27584.1
AP008937	211	0	0.618545	6.12715	16.0188	28.0251	43.3095	18.4844	23.7114	alanine racemase	Lactobacillus fermentum IFO 3956	257221..258342	protein_id:BAG26547.1
AP008937	1	2.01633	2.29472	7.5652	12.2953	44.2596	71.1704	64.8101	87.9616	chromosomal replication initiation protein DnaA	Lactobacillus fermentum IFO 3956	1..1317	protein_id:BAG26337.1
AP008937	67	0	2.09588	5.84924	7.44504	21.7519	51.3451	61.8396	80.2707	tryptophanyl-tRNA synthase	Lactobacillus fermentum IFO 3956	complement(87382..88395)	protein_id:BAG26403.1
AP008937	567	0	0.303137	0.302164	0.303137	8.52432	8.29285	19.3154	11.5798	hypothetical protein	Lactobacillus fermentum IFO 3956	670117..670503	protein_id:BAG26903.1
AP008937	1503	0	3.72507	29.3917	38.9527	96.5489	159.33	121.864	141.864	50S ribosomal protein L5	Lactobacillus fermentum IFO 3956	complement(1701283..1701825)	protein_id:BAG27839.1
AP008937	1633	1.00816	3.15868	22.4905	9.56418	40.3309	68.8772	101.71	120.144	transposase	Lactobacillus fermentum IFO 3956	complement(1849932..1850954)	protein_id:BAG27969.1
AP008937	1534	0	1.64299	5.82498	5.58143	18.6428	54.2322	41.8015	62.4471	undecaprenol kinase	Lactobacillus fermentum IFO 3956	1731908..1732738	protein_id:BAG27870.1
AP008937	1052	1.93155	5.84703	10.2604	38.7982	55.6436	165.257	278.384	222.106	conserved hypotehtical protein	Lactobacillus fermentum IFO 3956	complement(1224394..1224927)	protein_id:BAG27388.1
AP008937	806	0	9.50615	31.4584	53.8981	224.992	446.989	335.085	360.264	L-lactate dehydrogenase	Lactobacillus fermentum IFO 3956	complement(951470..952423)	protein_id:BAG27142.1
AP008937	144	0	0.277061	2.32029	0.424206	2.5141	3.74127	0.817775	10.4964	hypothetical protein	Lactobacillus fermentum IFO 3956	175959..176636	protein_id:BAG26480.1
AP008937	1366	0	1.57857	1.20865	5.65959	29.3739	44.6138	24.9712	59.7084	hypothetical protein	Lactobacillus fermentum IFO 3956	complement(1544817..1545059)	protein_id:BAG27702.1
AP008937	470	2.29587	1.21255	0.882237	6.1019	58.0042	79.3945	41.0365	45.5856	phage terminase	Lactobacillus fermentum IFO 3956	552995..554899	protein_id:BAG26806.1
AP008937	1396	0	1.10824	3.80686	3.00282	19.4919	44.9394	21.7159	41.636	conserved hypothetical protein	Lactobacillus fermentum IFO 3956	1580483..1581724	protein_id:BAG27732.1
AP008937	811	0	3.7966	6.80424	11.9865	49.0731	96.9688	82.3632	142.281	GTP pyrophosphokinase	Lactobacillus fermentum IFO 3956	955493..957727	protein_id:BAG27147.1
AP008937	536	0	0.580198	0	3.38412	8.18026	19.0279	11.462	21.6457	conserved hypothetical protein	Lactobacillus fermentum IFO 3956	633061..633474	protein_id:BAG26872.1
AP008937	1092	0	0.554122	1.16015	1.03812	5.85104	8.35284	14.3797	20.5421	conserved hypothetical protein	Lactobacillus fermentum IFO 3956	complement(1261596..1263002)	protein_id:BAG27428.1
AP008937	1237	0	4.98153	18.152	32.2436	93.2047	150.71	162.584	182.645	chromosome segregation protein	Lactobacillus fermentum IFO 3956	complement(1421749..1425312)	protein_id:BAG27573.1
AP008937	1509	0	13.0972	46.3614	152.288	359.004	417.636	372.307	473.862	30S ribosomal protein S3	Lactobacillus fermentum IFO 3956	complement(1703549..1704208)	protein_id:BAG27845.1
AP008937	38	0	1.10824	1.78873	2.92465	5.92042	10.7854	20.8612	40.0817	oxidoreductase	Lactobacillus fermentum IFO 3956	48567..49430	protein_id:BAG26374.1
AP008937	880	3.94788	21.7394	62.7358	145.466	449.804	649.039	628.978	779.243	30S ribosomal protein S1	Lactobacillus fermentum IFO 3956	1030222..1031454	protein_id:BAG27216.1
AP008937	1670	2.5754	2.24927	18.9373	40.9717	69.1373	110.131	98.0355	80.5195	hypothetical protein	Lactobacillus fermentum IFO 3956	1898969..1899607	protein_id:BAG28006.1
AP008937	181	0	1.75361	5.59558	8.74058	21.5759	46.5516	51.2693	62.2249	hydroxymethylglutaryl-CoA reductase	Lactobacillus fermentum IFO 3956	225361..226638	protein_id:BAG26517.1
AP008937	382	0	2.84884	13.8136	16.6937	39.2361	48.9738	100.887	100.873	glutamine-fructose-6-phosphate transaminase	Lactobacillus fermentum IFO 3956	454432..456252	protein_id:BAG26718.1
AP008937	1303	0	0.606274	2.90036	2.14677	2.90997	12.7481	24.1666	21.4639	conserved hypothetical protein	Lactobacillus fermentum IFO 3956	complement(1485589..1485948)	protein_id:BAG27639.1
AP008937	892	0	1.85717	1.51082	3.59192	5.75948	22.2091	45.4578	65.5015	conserved hypothetical protein	Lactobacillus fermentum IFO 3956	1043463..1044089	protein_id:BAG27228.1
AP008937	1445	0	0.554122	0	5.42509	12.8037	14.2332	16.4056	19.5194	hypothetical protein	Lactobacillus fermentum IFO 3956	complement(1640867..1641415)	protein_id:BAG27781.1
AP008937	1214	0	1.23709	4.967	6.50801	19.5924	43.2498	41.0207	43.4997	transposase	Lactobacillus fermentum IFO 3956	complement(1399484..1400704)	protein_id:BAG27550.1
AP008937	1494	0	4.8732	11.2882	32.9757	80.4857	145.935	100.473	171.349	adenylate kinase	Lactobacillus fermentum IFO 3956	complement(1696501..1697151)	protein_id:BAG27830.1
AP008937	477	0	0.909411	0	8.18766	26.2738	50.4098	31.9618	31.9603	hypothetical phage protein	Lactobacillus fermentum IFO 3956	560193..560522	protein_id:BAG26813.1
AP008937	5	0	2.26864	3.85536	7.80636	29.4671	62.9646	55.3529	79.4298	DNA gyrase subunit B	Lactobacillus fermentum IFO 3956	4192..6141	protein_id:BAG26341.1
AP008937	1168	0	5.97434	4.43544	30.8184	72.6109	130.325	234.609	208.328	amino acid ABC transporter substrate-binding component	Lactobacillus fermentum IFO 3956	complement(1344085..1344948)	protein_id:BAG27504.1
AP008937	809	0	0.682967	0.302164	1.7302	9.84528	16.5009	15.5984	23.7114	conserved hypothetical protein	Lactobacillus fermentum IFO 3956	954327..955076	protein_id:BAG27145.1
AP008937	493	0	2.88719	11.9764	10.1953	33.5094	75.709	68.0337	99.9315	putative transposase	Lactobacillus fermentum IFO 3956	complement(584202..584894)	protein_id:BAG26829.1
AP008937	863	0	0.303137	0	1.57576	3.91106	4.66988	9.014	10.4762	conserved hypothetical protein	Lactobacillus fermentum IFO 3956	1012891..1013592	protein_id:BAG27199.1
AP008937	1023	0	0.682967	0.302164	1.03812	5.06445	11.5446	18.8616	23.57	conserved hypotehtical protein	Lactobacillus fermentum IFO 3956	complement(1181630..1183354)	protein_id:BAG27359.1
AP008937	1219	1.00816	6.77945	62.178	78.9731	261.193	288.162	188.685	233.796	50S Ribosomal protein L19	Lactobacillus fermentum IFO 3956	complement(1407591..1407950)	protein_id:BAG27555.1
AP008937	254	3.02449	2.37943	5.57133	8.20483	32.6727	38.3868	93.8912	82.0334	ribose 5-phosphate isomerase	Lactobacillus fermentum IFO 3956	complement(322083..322769)	protein_id:BAG26590.1
AP008937	1383	0	1.97221	1.1844	4.53567	34.0178	75.0321	61.1459	67.9106	glycosyltransferase	Lactobacillus fermentum IFO 3956	complement(1566772..1567797)	protein_id:BAG27719.1
AP008937	883	0	1.10824	1.81298	9.7787	10.9155	20.1606	34.0696	37.9958	conserved hypothetical protein	Lactobacillus fermentum IFO 3956	1033423..1034685	protein_id:BAG27219.1
AP008937	353	0	0.341483	1.48656	5.39172	6.00509	11.162	11.9105	11.6202	excinuclease ABC subunit B	Lactobacillus fermentum IFO 3956	422616..424631	protein_id:BAG26689.1
AP008937	1094	0	0.606274	0.906491	3.07335	4.41255	12.3909	15.9783	20.4613	aminotransferase	Lactobacillus fermentum IFO 3956	complement(1263446..1264684)	protein_id:BAG27430.1
AP008937	85	0	1.48961	0.302164	2.32883	17.308	43.5087	15.1763	50.2688	conserved hypothetical protein	Lactobacillus fermentum IFO 3956	109802..110572	protein_id:BAG26421.1
AP008937	1194	0	0.909411	1.48656	8.22104	13.3334	31.9757	22.5284	30.137	phosphomevalonate kinase	Lactobacillus fermentum IFO 3956	1376067..1377176	protein_id:BAG27530.1
AP008937	613	1.00816	2.37294	12.1219	23.2065	89.9998	72.1639	40.6382	78.4007	30S ribosomal protein S20	Lactobacillus fermentum IFO 3956	complement(715077..715331)	protein_id:BAG26949.1
AP008937	369	0	1.26317	7.00938	6.95606	17.6213	29.0442	22.1591	41.6764	preprotein translocase SecG subunit	Lactobacillus fermentum IFO 3956	442801..443040	protein_id:BAG26705.1
AP008937	983	0	0.303137	0	1.57576	3.75215	16.0777	7.81373	9.98507	transport protein	Lactobacillus fermentum IFO 3956	complement(1136366..1137040)	protein_id:BAG27319.1
AP008937	81	0	0.580198	7.40856	7.50322	34.3779	35.8021	24.222	19.0484	inosine-5'-monophosphate dehydrogenase	Lactobacillus fermentum IFO 3956	104757..105899	protein_id:BAG26417.1
AP008937	40	0	0.606274	3.83111	2.14677	5.13382	13.002	23.7841	19.8893	arsenate reductase	Lactobacillus fermentum IFO 3956	complement(51588..51944)	protein_id:BAG26376.1
AP008937	76	0	1.10172	1.78873	6.3183	17.8686	38.5722	14.3427	35.9503	chromosome partitioning protein ParB	Lactobacillus fermentum IFO 3956	100571..101506	protein_id:BAG26412.1
AP008937	1438	0	0.277061	0.302164	3.61673	13.9158	15.8677	7.37317	9.00273	L-2-hydroxyisocaproate dehydrogenase	Lactobacillus fermentum IFO 3956	complement(1631500..1632402)	protein_id:BAG27774.1
AP008937	676	0	0.895606	3.52895	4.69964	12.2005	22.9398	22.5337	28.9931	transposase	Lactobacillus fermentum IFO 3956	787295..788515	protein_id:BAG27012.1
AP008937	1676	0	1.55403	3.50469	7.10664	17.2876	63.2417	52.5197	50.2284	cell surface protein	Lactobacillus fermentum IFO 3956	1906662..1907357	protein_id:BAG28012.1
AP008937	1545	0	1.74059	4.967	10.8444	37.1924	61.5899	31.9275	56.2235	conserved hypothetical protein	Lactobacillus fermentum IFO 3956	complement(1742787..1743482)	protein_id:BAG27881.1
AP008937	1234	1.00816	4.9637	28.6419	27.3856	81.2499	189.514	164.452	159.391	signal recognition particle protein	Lactobacillus fermentum IFO 3956	complement(1418229..1419683)	protein_id:BAG27570.1
AP008937	602	0.643851	3.43574	19.5416	49.7285	109.462	173.581	126.373	109.997	GTP-binding protein	Lactobacillus fermentum IFO 3956	703604..705451	protein_id:BAG26938.1
AP008937	426	0	0.831183	2.06664	3.66152	13.98	34.6594	30.7932	26.5978	thymidine kinase	Lactobacillus fermentum IFO 3956	508333..508923	protein_id:BAG26762.1
AP008937	1495	1.2877	13.677	37.8392	71.7596	176.68	438.115	408.635	436.833	preprotein translocase SecY subunit	Lactobacillus fermentum IFO 3956	complement(1697182..1698480)	protein_id:BAG27831.1
AP008937	197	0	7.73545	35.4815	55.6912	148.245	274.208	228.307	246.498	hypothetical protein	Lactobacillus fermentum IFO 3956	242213..242941	protein_id:BAG26533.1
AP008937	445	0	2.80493	7.36006	18.442	43.8468	83.5655	83.3314	89.3341	cell shape determining protein	Lactobacillus fermentum IFO 3956	526068..527084	protein_id:BAG26781.1
AP008937	86	0	1.17994	1.81298	2.23257	12.0553	19.6393	12.2719	37.4844	exopolysaccharide biosynthesis protein	Lactobacillus fermentum IFO 3956	110589..111332	protein_id:BAG26422.1
AP008937	1512	4.22742	15.3453	74.3969	145.888	346.855	472.904	296.354	486.31	50S ribosomal protein L2	Lactobacillus fermentum IFO 3956	complement(1704907..1705752)	protein_id:BAG27848.1
AP008937	62	0	5.84033	30.7813	42.6475	75.9541	166.617	169.419	184.388	D-alanyl transfer protein	Lactobacillus fermentum IFO 3956	complement(77949..79175)	protein_id:BAG26398.1
AP008937	1268	4.3122	10.0271	69.0681	126.642	327.812	423.757	301.992	316.462	conserved hypothetical protein	Lactobacillus fermentum IFO 3956	complement(1453707..1454030)	protein_id:BAG27604.1
AP008937	1419	2.01633	1.41138	4.41118	6.16386	23.5625	37.832	33.6211	44.4215	transposase	Lactobacillus fermentum IFO 3956	complement(1612346..1613566)	protein_id:BAG27755.1
AP008937	294	0	2.71842	2.92462	6.77588	20.6885	41.1318	32.4341	85.3112	polyphosphate kinase	Lactobacillus fermentum IFO 3956	362090..364318	protein_id:BAG26630.1
AP008937	508	0	0.960028	1.76447	1.38416	16.3725	26.0395	34.89	29.9956	conserved hypothetical protein	Lactobacillus fermentum IFO 3956	601899..602903	protein_id:BAG26844.1
AP008937	323	0	1.51415	3.50469	7.66909	15.5014	23.1727	27.8888	47.2005	ABC transporter ATP-binding component	Lactobacillus fermentum IFO 3956	complement(390368..392311)	protein_id:BAG26659.1
AP008937	1323	0	1.21255	5.52282	4.02566	5.6057	24.7621	32.4156	37.7066	conserved hypothetical protein	Lactobacillus fermentum IFO 3956	1502826..1503158	protein_id:BAG27659.1
AP008937	1269	0	2.13269	19.5901	23.7995	84.5846	101.063	87.8028	66.2085	50S ribosomal protein L21	Lactobacillus fermentum IFO 3956	complement(1454043..1454351)	protein_id:BAG27605.1
AP008937	1339	0	0.277061	0	2.12103	5.35319	1.69615	8.62095	8.57216	GTP cyclohydrolase I	Lactobacillus fermentum IFO 3956	complement(1517847..1518419)	protein_id:BAG27675.1
AP008937	1841	0	3.37132	25.2099	18.8405	98.4754	111.374	74.3069	104.117	conserved hypothetical protein	Lactobacillus fermentum IFO 3956	complement(2096724..2097557)	protein_id:BAG28177.1
AP008937	1664	0	0.618545	1.78873	4.27544	8.58478	7.68521	15.5668	19.0686	conserved hypothetical protein	Lactobacillus fermentum IFO 3956	complement(1891528..1892028)	protein_id:BAG28000.1
AP008937	836	0	0.341483	1.76447	1.38416	4.19494	3.38186	9.43608	10.5166	conserved hypothetical protein	Lactobacillus fermentum IFO 3956	983412..983861	protein_id:BAG27172.1
AP008937	50	0	0.893109	0	3.27069	12.0965	33.6039	25.0424	27.4792	transposase	Lactobacillus fermentum IFO 3956	62125..63411	protein_id:BAG26386.1
AP008937	904	0	3.57015	7.3358	30.5791	48.4717	104.139	103.763	109.506	topoisomerase IV subunit A	Lactobacillus fermentum IFO 3956	1055538..1058015	protein_id:BAG27240.1
AP008937	1459	0	1.64299	6.73147	11.1295	20.6419	53.3314	38.9631	50.3761	transposase	Lactobacillus fermentum IFO 3956	complement(1655365..1656585)	protein_id:BAG27795.1
AP008937	347	0	1.41138	0.302164	9.43455	23.1487	28.5287	24.9896	42.9479	branched-chain amino acid aminotransferase	Lactobacillus fermentum IFO 3956	complement(416745..417773)	protein_id:BAG26683.1
AP008937	368	0	1.30151	2.90036	11.1629	20.2134	33.878	21.3017	39.5501	chloride channel protein	Lactobacillus fermentum IFO 3956	441188..442738	protein_id:BAG26704.1
AP008937	47	0	0.554122	1.16015	0	4.23958	10.1812	7.77942	16.7807	orotidine-5'-phosphate decarboxylase	Lactobacillus fermentum IFO 3956	59706..60437	protein_id:BAG26383.1
AP008937	993	0	0.682967	1.76447	4.81118	13.3641	19.4781	13.9048	20.4815	conserved hypothetical protein	Lactobacillus fermentum IFO 3956	complement(1145977..1147029)	protein_id:BAG27329.1
AP008937	540	0	0.895606	1.74022	7.70246	10.99	15.4342	31.5767	26.6786	hypothetical protein	Lactobacillus fermentum IFO 3956	636303..637160	protein_id:BAG26876.1
AP008937	457	1.00816	6.85251	22.2126	30.4714	209.634	714.662	235.913	203.268	conserved hypothetical protein	Lactobacillus fermentum IFO 3956	complement(535790..536200)	protein_id:BAG26793.1
AP008937	876	0	0.303137	0.302164	0.303137	7.28451	13.1271	9.8133	8.92192	hypothetical protein	Lactobacillus fermentum IFO 3956	1026267..1027379	protein_id:BAG27212.1
AP008937	948	0	2.28091	11.7227	14.7128	40.7255	57.5426	33.1779	66.9687	glycine/betaine ABC transporter substrate binding component	Lactobacillus fermentum IFO 3956	complement(1102783..1103685)	protein_id:BAG27284.1
AP008937	1605	0	0.341483	0	1.54049	6.03957	3.79795	9.4572	10.0053	UV-damage repair protein	Lactobacillus fermentum IFO 3956	1816815..1818335	protein_id:BAG27941.1
AP008937	1141	0	0.580198	4.99126	5.46036	11.9154	28.5463	6.96692	16.9625	conserved hypothetical protein	Lactobacillus fermentum IFO 3956	1316646..1316966	protein_id:BAG27477.1
AP008937	1297	0	2.01766	5.34193	4.79401	29.8339	79.0926	67.3135	58.9622	two-component sensor histidine kinase	Lactobacillus fermentum IFO 3956	complement(1480489..1482003)	protein_id:BAG27633.1
AP008937	1505	0	2.06827	11.747	15.282	26.6297	33.0067	50.069	60.2943	50S ribosomal protein L14	Lactobacillus fermentum IFO 3956	complement(1702197..1702565)	protein_id:BAG27841.1
AP008937	1431	0	0.947758	4.36267	8.81111	18.8127	50.1182	19.2705	27.56	methionine aminopeptidase	Lactobacillus fermentum IFO 3956	complement(1625400..1626257)	protein_id:BAG27767.1
AP008937	1504	0	3.68673	15.095	27.1216	93.5493	79.4118	86.9058	107.151	50S ribosomal protein L24	Lactobacillus fermentum IFO 3956	complement(1701855..1702163)	protein_id:BAG27840.1
AP008937	733	0	3.96935	17.6205	27.5296	93.9113	109.198	82.2603	115.253	translation initiation factor IF-2	Lactobacillus fermentum IFO 3956	857515..859842	protein_id:BAG27069.1
AP008937	1365	0	1.66237	2.90036	7.24488	17.332	35.219	38.9499	48.1892	hypothetical protein	Lactobacillus fermentum IFO 3956	1544097..1544714	protein_id:BAG27701.1
AP008937	308	0	0.921682	4.10902	14.3573	49.3848	50.5276	13.9444	26.6786	(3R)-hydroxymyristoyl-[acyl carrier protein] dehydratase	Lactobacillus fermentum IFO 3956	378825..379280	protein_id:BAG26644.1
AP008937	1280	0	0.909411	5.84924	1.67966	11.597	14.5056	42.3001	26.214	conserved hypothetical protein	Lactobacillus fermentum IFO 3956	complement(1463202..1463438)	protein_id:BAG27616.1
AP008937	714	4.50696	10.5551	56.8007	121.671	294.526	504.813	320.51	301.545	30S ribosomal protein S2	Lactobacillus fermentum IFO 3956	833933..834712	protein_id:BAG27050.1
AP008937	51	0	0.919185	5.52282	0	16.3608	28.3098	41.7751	26.1672	poly(glycerol-phosphate) alpha-glucosyltransferase	Lactobacillus fermentum IFO 3956	64286..65824	protein_id:BAG26387.1
AP008937	1506	0	1.64299	5.61984	8.69578	30.9009	29.2223	25.3985	46.602	30S ribosomal protein S17	Lactobacillus fermentum IFO 3956	complement(1702626..1702892)	protein_id:BAG27842.1
AP008937	1273	0	0.947758	3.20253	4.75875	12.1382	22.4363	10.6627	26.7456	conserved hypothetical protein	Lactobacillus fermentum IFO 3956	complement(1457386..1458279)	protein_id:BAG27609.1
AP008937	622	0	0.606274	2.64671	6.2325	5.05755	43.2541	18.4686	17.0433	conserved hypothetical protein	Lactobacillus fermentum IFO 3956	725186..725485	protein_id:BAG26958.1
AP008937	1485	0	0.303137	1.78873	3.49566	8.22002	8.32168	3.2843	8.51155	ABC transporter permease component	Lactobacillus fermentum IFO 3956	complement(1691073..1691876)	protein_id:BAG27821.1
AP008937	1473	0	4.89774	19.8923	42.3358	71.5737	207.826	209.192	137.24	glutamyl-tRNA amidotransferase subunit C	Lactobacillus fermentum IFO 3956	complement(1678216..1678536)	protein_id:BAG27809.1
AP008937	677	6.69284	0.303137	0	0.995216	3.37521	10.8363	2.45332	8.47115	transposase	Lactobacillus fermentum IFO 3956	789505..790557	protein_id:BAG27013.1
AP008937	1246	0	1.92006	1.74022	10.1695	33.2854	71.0694	56.6534	53.4242	ribulose-phosphate 3-epimerase	Lactobacillus fermentum IFO 3956	complement(1432877..1433530)	protein_id:BAG27582.1
AP008937	1638	0.643851	2.27534	5.922	7.61855	35.5726	65.7817	17.2049	62.7767	conserved hypothetical protein	Lactobacillus fermentum IFO 3956	complement(1854055..1854375)	protein_id:BAG27974.1
AP008937	1183	0	1.25089	6.40506	4.95035	23.8322	43.7616	33.2334	34.4566	recombination protein RecU	Lactobacillus fermentum IFO 3956	1361860..1362495	protein_id:BAG27519.1
AP008937	1514	2.5754	17.2721	71.8957	115.282	355.307	450.612	340.039	472.745	50S ribosomal protein L4	Lactobacillus fermentum IFO 3956	complement(1706071..1706694)	protein_id:BAG27850.1
AP008937	1000	0	1.13432	3.25104	2.45754	5.06268	12.9581	17.9937	31.0184	dipeptidase	Lactobacillus fermentum IFO 3956	complement(1154096..1155466)	protein_id:BAG27336.1
AP008937	84	0	1.15387	5.06402	5.8493	18.1778	42.661	28.2871	31.5499	conserved hypothetical protein	Lactobacillus fermentum IFO 3956	108801..109802	protein_id:BAG26420.1
AP008937	135	0.643851	7.42254	35.6998	66.0848	226.129	245.541	228.885	202.838	phosphoglycerate mutase	Lactobacillus fermentum IFO 3956	161528..162223	protein_id:BAG26471.1
AP008937	1349	0	1.84336	4.43544	13.0084	17.9824	32.467	45.0858	50.1476	dipeptidase	Lactobacillus fermentum IFO 3956	complement(1526051..1527451)	protein_id:BAG27685.1
AP008937	842	0	1.32759	2.34455	5.96273	18.3512	43.3662	21.7317	36.1119	glycyl-tRNA synthase alpha subunit	Lactobacillus fermentum IFO 3956	987959..988933	protein_id:BAG27178.1
AP008937	1086	3.21926	17.9547	84.7786	140.62	267.064	360.749	379.231	488.333	NADH dehydrogenase	Lactobacillus fermentum IFO 3956	1254885..1256108	protein_id:BAG27422.1
AP008937	360	1.93155	18.2225	60.9097	141.981	267.15	471.511	548.868	494.692	endopeptidase Clp proteolytic subunit	Lactobacillus fermentum IFO 3956	complement(432602..433192)	protein_id:BAG26696.1
AP008937	897	0	1.32759	9.02751	6.93411	35.0057	35.7468	40.5458	35.9907	ribonuclease HII	Lactobacillus fermentum IFO 3956	1046844..1047614	protein_id:BAG27233.1
AP008937	951	0	0.554122	3.48044	2.89128	14.4208	11.6467	3.2711	15.018	acetyltransferase	Lactobacillus fermentum IFO 3956	complement(1104738..1105160)	protein_id:BAG27287.1
AP008937	1830	0.643851	6.34747	25.1857	45.2491	157.301	179.085	138.592	171.664	threonyl-tRNA synthase	Lactobacillus fermentum IFO 3956	2080470..2082374	protein_id:BAG28166.1
AP008937	1752	0	2.65517	13.4629	19.7728	35.8997	65.1784	49.5387	71.3286	dipeptidase	Lactobacillus fermentum IFO 3956	1992716..1994152	protein_id:BAG28088.1
AP008937	1498	0	2.21649	1.76447	10.0466	48.3198	53.0467	52.1002	59.4937	30S ribosomal protein S5	Lactobacillus fermentum IFO 3956	complement(1699143..1699652)	protein_id:BAG27834.1
AP008937	1312	0	3.1326	8.54446	19.5641	34.1925	55.9687	58.1729	84.0322	primosomal protein DnaI	Lactobacillus fermentum IFO 3956	complement(1491462..1492406)	protein_id:BAG27648.1
AP008937	1490	5.15081	12.5375	56.5228	111.059	259.068	598.099	464.42	336.067	30S ribosomal protein S11	Lactobacillus fermentum IFO 3956	complement(1695175..1695564)	protein_id:BAG27826.1
AP008937	837	0	2.13269	1.76447	1.54049	18.3077	35.5658	44.6928	57.0846	phosphate starvation-inducible protein	Lactobacillus fermentum IFO 3956	984009..984992	protein_id:BAG27173.1
AP008937	704	0	0.277061	0.580073	1.38416	6.34226	6.49927	2.87013	7.408	conserved hypothetical protein	Lactobacillus fermentum IFO 3956	825496..826719	protein_id:BAG27040.1
AP008937	1195	0	1.38531	3.80686	1.27262	21.4081	21.4234	13.1108	36.6637	isopentenyl diphosphate delta-isomerase	Lactobacillus fermentum IFO 3956	1377232..1378317	protein_id:BAG27531.1
AP008937	366	11.6741	73.289	383.972	452.752	1673.99	3144.31	1813.28	1938.71	enolase	Lactobacillus fermentum IFO 3956	438189..439511	protein_id:BAG26702.1
AP008937	469	0	0.554122	0.302164	2.54524	20.5697	27.9549	10.2327	14.6278	phage terminase	Lactobacillus fermentum IFO 3956	552537..552998	protein_id:BAG26805.1
AP008937	569	0	2.0489	3.20253	8.27158	36.1896	65.1266	32.777	53.9356	cell division protein	Lactobacillus fermentum IFO 3956	671091..672035	protein_id:BAG26905.1
AP008937	882	35.1414	186.005	475.314	979.637	3511.38	5861.23	4365.63	4884.65	DNA-binding protein	Lactobacillus fermentum IFO 3956	1033069..1033344	protein_id:BAG27218.1
AP008937	473	4.67651	4.93609	5.84924	17.6299	121.528	230.86	157.535	129.45	phage capsid protein	Lactobacillus fermentum IFO 3956	556765..558027	protein_id:BAG26809.1
AP008937	327	0	1.80502	10.4656	17.1513	53.1712	88.0946	58.2679	47.1399	transport protein	Lactobacillus fermentum IFO 3956	395519..397357	protein_id:BAG26663.1
AP008937	1630	0	1.66237	11.1184	8.24963	19.589	50.7366	47.5972	43.3924	ABC transporter permease and ATP-binding components	Lactobacillus fermentum IFO 3956	complement(1845355..1847340)	protein_id:BAG27966.1
AP008937	1585	0	2.29472	6.47782	11.5699	33.9023	66.9723	54.9941	59.8233	amino acid transport protein	Lactobacillus fermentum IFO 3956	complement(1796465..1797961)	protein_id:BAG27921.1
AP008937	1483	19.5699	14.8884	96.3315	176.791	551.536	640.011	548.409	388.087	50S ribosomal protein L13	Lactobacillus fermentum IFO 3956	complement(1689731..1690174)	protein_id:BAG27819.1
AP008937	1816	0	6.09802	44.3655	50.5502	163.732	272.143	254.803	158.738	elongation factor P	Lactobacillus fermentum IFO 3956	complement(2065895..2066452)	protein_id:BAG28152.1
AP008937	521	0	3.34524	7.66222	18.4373	30.1607	68.8216	50.4014	85.7279	alanyl-tRNA synthase	Lactobacillus fermentum IFO 3956	618559..621207	protein_id:BAG26857.1
AP008937	1758	0	0.682967	1.20865	9.63379	26.7488	27.3775	14.3638	17.4537	conserved hypothetical protein	Lactobacillus fermentum IFO 3956	complement(1999085..1999516)	protein_id:BAG28094.1
AP008937	66	3.02449	8.62435	35.1197	69.6652	156.631	207.84	182.826	220.385	seryl-tRNA synthase	Lactobacillus fermentum IFO 3956	85598..86896	protein_id:BAG26402.1
AP008937	201	10.4712	17.7871	82.0591	145.354	461.665	686.838	773.194	452.638	DNA-directed RNA polymerase delta subunit	Lactobacillus fermentum IFO 3956	245892..246479	protein_id:BAG26537.1
AP008937	1799	0	1.99158	4.71335	9.00081	20.8911	63.754	44.6901	50.6186	amino acid ABC transporter substrate-binding component	Lactobacillus fermentum IFO 3956	complement(2051880..2052680)	protein_id:BAG28135.1
AP008937	578	0	2.21649	4.45969	8.36117	20.1634	34.1991	40.5696	56.2841	conserved hypothetical protein	Lactobacillus fermentum IFO 3956	681827..682297	protein_id:BAG26914.1
AP008937	60	0	5.65377	17.3183	21.6288	63.3241	93.9184	162.046	143.465	D-alanyl transfer protein	Lactobacillus fermentum IFO 3956	complement(76377..77669)	protein_id:BAG26396.1
AP008937	1239	0	4.15592	20.4966	29.0682	90.8476	152.228	86.4732	105.302	acyl carrier protein	Lactobacillus fermentum IFO 3956	complement(1426171..1426416)	protein_id:BAG27575.1
AP008937	414	0	0.831183	1.46231	0.692079	4.3072	11.6028	20.8823	21.0535	aldo/keto reductase	Lactobacillus fermentum IFO 3956	complement(494391..495239)	protein_id:BAG26750.1
AP008937	1517	19.4599	69.9336	392.576	686.139	1283.83	1882.32	1850.41	1767.31	elongation factor G	Lactobacillus fermentum IFO 3956	complement(1708122..1710206)	protein_id:BAG27853.1
AP008937	1692	0	0.554122	0	6.19534	4.20157	17.6567	18.8088	13.9953	pseudouridylate synthase	Lactobacillus fermentum IFO 3956	complement(1924099..1924983)	protein_id:BAG28028.1
AP008937	32	0	3.49346	8.14528	15.2667	22.5681	58.3711	70.9091	88.2242	conserved hypothetical protein	Lactobacillus fermentum IFO 3956	36148..36378	protein_id:BAG26368.1
AP008937	890	0	1.36593	0.882237	5.73776	10.9295	32.7636	56.2023	34.2748	conserved hypothetical protein	Lactobacillus fermentum IFO 3956	1041239..1042081	protein_id:BAG27226.1
AP008937	566	0	2.15877	2.62246	7.50322	21.2969	48.2799	38.0978	54.1641	cell division protein	Lactobacillus fermentum IFO 3956	667480..669789	protein_id:BAG26902.1
AP008937	182	0	1.77969	7.3358	9.00845	27.6086	60.6561	42.6325	44.5023	conserved hypothetical protein	Lactobacillus fermentum IFO 3956	226619..227602	protein_id:BAG26518.1
AP008937	1191	0	1.93943	3.80686	3.34886	27.9526	49.9501	47.9929	48.2435	helicase	Lactobacillus fermentum IFO 3956	complement(1371051..1373882)	protein_id:BAG27527.1
AP008937	1121	0	1.17267	8.16953	4.08573	9.16959	21.4082	35.3095	29.1143	glycerol kinase	Lactobacillus fermentum IFO 3956	complement(1293528..1295039)	protein_id:BAG27457.1
AP008937	367	0	0.831183	1.74022	0.34604	8.32051	19.0444	10.6627	20.6027	conserved hypothetical protein	Lactobacillus fermentum IFO 3956	439696..441099	protein_id:BAG26703.1
AP008937	950	0	2.95831	1.46231	7.33925	15.9817	57.0639	74.2092	73.0307	hypothetical protein	Lactobacillus fermentum IFO 3956	complement(1104313..1104738)	protein_id:BAG27286.1
AP008937	17	0	0.606274	1.48656	6.24013	8.97754	15.6626	29.5296	14.9372	conserved hypothetical protein	Lactobacillus fermentum IFO 3956	18897..20195	protein_id:BAG26353.1
AP008937	537	0	1.36593	2.09089	2.1544	18.1951	20.3972	37.3434	33.0639	hypothetical protein	Lactobacillus fermentum IFO 3956	633486..633917	protein_id:BAG26873.1
AP008937	901	0	0.831183	4.66484	3.4604	8.38272	11.2523	12.293	20.1116	conserved hypothetical protein	Lactobacillus fermentum IFO 3956	1051744..1052622	protein_id:BAG27237.1
AP008937	752	0	2.96541	5.59558	12.2991	23.8542	57.5361	36.5388	71.6721	chaperone protein DnaJ	Lactobacillus fermentum IFO 3956	886527..887687	protein_id:BAG27088.1
AP008937	1350	0	0.682967	1.16015	0	6.5481	12.0988	8.21734	16.4511	conserved hypothetical protein	Lactobacillus fermentum IFO 3956	1527559..1528434	protein_id:BAG27686.1
AP008937	70	0	1.21255	3.25104	7.45268	12.1278	31.7727	21.737	29.1547	glutamine ABC transporter ATP-binding component	Lactobacillus fermentum IFO 3956	91832..92575	protein_id:BAG26406.1
AP008937	425	0	0.986104	0	7.09044	7.19647	21.4311	25.0187	23.5498	UDP-N-acetylmuramyl tripeptide synthase	Lactobacillus fermentum IFO 3956	complement(506717..508054)	protein_id:BAG26761.1
AP008937	1049	0	0.277061	4.08476	2.73494	15.2265	14.6317	6.14915	6.56706	transcriptional regulator	Lactobacillus fermentum IFO 3956	1221394..1222398	protein_id:BAG27385.1
AP008937	1523	0.643851	14.7659	78.3846	89.6974	226.827	348.62	258.198	349.008	DNA-directed RNA polymerase beta subunit	Lactobacillus fermentum IFO 3956	complement(1718154..1721735)	protein_id:BAG27859.1
AP008937	1251	0	0.554122	1.20865	1.11629	5.09555	17.6366	9.41761	13.0331	methionyl-tRNA formyltransferase	Lactobacillus fermentum IFO 3956	complement(1438473..1439423)	protein_id:BAG27587.1
AP008937	148	0	1.57108	0	0	0	1.56508	25.8813	36.9326	conserved hypothetical protein	Lactobacillus fermentum IFO 3956	179983..180321	protein_id:BAG26484.1
AP008937	140	0	1.49285	0.302164	4.43177	13.4125	40.6365	11.0558	34.968	cation-transporting ATPase	Lactobacillus fermentum IFO 3956	165821..167752	protein_id:BAG26476.1
AP008937	1516	0	3.36978	17.669	28.0749	81.1477	108.799	65.5619	78.926	30S ribosomal protein S10	Lactobacillus fermentum IFO 3956	complement(1707425..1707733)	protein_id:BAG27852.1
AP008937	1352	4.03266	1.57857	10.7677	15.137	30.0736	69.5964	26.2348	36.9529	polysaccharide biosynthesis protein	Lactobacillus fermentum IFO 3956	complement(1528850..1530496)	protein_id:BAG27688.1
AP008937	1677	0	0.606274	1.74022	0.606274	2.38453	7.44178	5.34193	14.1569	hypothetical protein	Lactobacillus fermentum IFO 3956	1907350..1907493	protein_id:BAG28013.1
AP008937	1711	0	0.606274	2.67096	3.95513	8.22692	28.9138	19.2837	14.1367	conserved hypothetical protein	Lactobacillus fermentum IFO 3956	complement(1945328..1945918)	protein_id:BAG28047.1
AP008937	1484	0	1.38531	7.00938	4.04094	9.76751	18.5748	18.0201	32.2229	pseudouridylate synthase A	Lactobacillus fermentum IFO 3956	complement(1690281..1691057)	protein_id:BAG27820.1
AP008937	1286	0	2.32079	8.56871	22.8576	39.989	68.4162	45.1149	53.9292	transcription elongation factor GreA	Lactobacillus fermentum IFO 3956	complement(1470139..1470615)	protein_id:BAG27622.1
AP008937	822	0	0.303137	2.92462	1.99996	5.55566	6.51534	4.10735	7.03804	ABC transporter ATP-binding component	Lactobacillus fermentum IFO 3956	967606..968346	protein_id:BAG27158.1
AP008937	1290	0	3.73888	4.45969	15.4154	27.8139	54.6487	53.3639	86.656	conserved hypothetical protein	Lactobacillus fermentum IFO 3956	complement(1475252..1475599)	protein_id:BAG27626.1
AP008937	217	0	1.10824	5.29342	0	14.1024	27.4936	20.0962	25.6357	hypothetical protein	Lactobacillus fermentum IFO 3956	264141..264497	protein_id:BAG26553.1
AP008937	843	4.87127	2.73187	9.12453	16.3315	31.7647	86.8742	63.5069	62.3057	glycyl-tRNA synthase beta subunit	Lactobacillus fermentum IFO 3956	988933..991011	protein_id:BAG27179.1
AP008937	1669	0	5.23405	27.5302	34.4609	85.6052	170.944	94.3212	118.974	prolinase	Lactobacillus fermentum IFO 3956	1898036..1898947	protein_id:BAG28005.1
AP008937	279	1.93155	2.87491	9.65609	19.5983	45.6618	66.3288	64.3748	65.2931	ribonucleoside-diphosphate reductase beta subunit	Lactobacillus fermentum IFO 3956	complement(348958..349959)	protein_id:BAG26615.1
AP008937	1151	0	1.38531	2.90036	3.77306	23.4169	43.1513	22.9267	31.4489	hypothetical protein	Lactobacillus fermentum IFO 3956	complement(1325406..1326017)	protein_id:BAG27487.1
AP008937	121	0	1.38855	0	5.04568	10.9178	21.9996	15.9677	31.4287	hypothetical protein	Lactobacillus fermentum IFO 3956	145782..146822	protein_id:BAG26457.1
AP008937	1279	0	2.237	5.24491	7.91026	21.0864	40.7666	64.9262	50.5579	glucose kinase	Lactobacillus fermentum IFO 3956	complement(1462222..1463184)	protein_id:BAG27615.1
AP008937	1289	0	0.883335	5.80073	5.11621	14.8582	14.4281	11.4488	19.9297	phenylalanyl-tRNA synthase alpha subunit	Lactobacillus fermentum IFO 3956	complement(1473915..1474961)	protein_id:BAG27625.1
AP008937	1817	0	1.02445	5.57133	4.92272	18.7989	32.6942	18.0465	23.099	hypothetical protein	Lactobacillus fermentum IFO 3956	complement(2066599..2067231)	protein_id:BAG28153.1
AP008937	1416	0	3.46182	8.47169	22.8166	58.6151	72.0029	61.874	78.0169	UDP-galactopyranose mutase	Lactobacillus fermentum IFO 3956	complement(1606040..1607161)	protein_id:BAG27752.1
AP008937	1158	0	3.44801	6.70722	7.48416	29.4954	71.484	52.0659	77.4449	transposase	Lactobacillus fermentum IFO 3956	1333636..1334775	protein_id:BAG27494.1
AP008937	1499	0	3.2164	5.24491	17.9568	55.8586	83.1414	58.6372	71.9145	50S ribosomal protein L18	Lactobacillus fermentum IFO 3956	complement(1699675..1700040)	protein_id:BAG27835.1
AP008937	259	0	3.54408	10.6111	16.8577	38.1264	53.7481	53.3454	78.878	glutamyl-tRNA synthase	Lactobacillus fermentum IFO 3956	326454..327950	protein_id:BAG26595.1
AP008937	1389	0	0.831183	1.74022	0	3.01911	17.3644	6.13331	18.4562	conserved hypothetical protein	Lactobacillus fermentum IFO 3956	1574266..1574973	protein_id:BAG27725.1
AP008937	1363	0	5.13645	12.6292	24.0187	89.9681	152.387	77.9209	113.314	amino acid transport protein	Lactobacillus fermentum IFO 3956	complement(1542390..1543757)	protein_id:BAG27699.1
AP008937	243	0	2.30121	1.74022	5.6148	17.116	19.9941	33.6159	50.7398	nicotinate phosphoribosyltransferase	Lactobacillus fermentum IFO 3956	308731..310191	protein_id:BAG26579.1
AP008937	46	0	0.814881	0	1.7302	16.1256	22.6162	20.8744	17.9651	pyrimidine operon regulator	Lactobacillus fermentum IFO 3956	59048..59587	protein_id:BAG26382.1
AP008937	1444	0	1.51569	2.06664	5.32212	13.6288	39.9497	6.95636	33.3669	transcriptional regulator	Lactobacillus fermentum IFO 3956	complement(1639385..1640644)	protein_id:BAG27780.1
AP008937	581	0	3.94442	8.44744	19.9663	63.0318	76.2504	93.8331	86.6295	cell division initiation protein	Lactobacillus fermentum IFO 3956	683393..684079	protein_id:BAG26917.1
AP008937	57	0	0.909411	4.36267	3.67773	14.3547	19.1269	25.8074	19.9297	putative RNA methyltransferase	Lactobacillus fermentum IFO 3956	complement(71930..73537)	protein_id:BAG26393.1
AP008937	100	0	1.90779	3.52895	11.4679	20.6646	41.1864	45.8798	41.5552	transposase	Lactobacillus fermentum IFO 3956	124005..125225	protein_id:BAG26436.1
AP008937	115	1.00816	3.36978	7.28729	13.2839	56.1736	104.068	52.4986	73.3072	cyclopropane-fatty-acyl-phospholipid synthase	Lactobacillus fermentum IFO 3956	complement(137911..139098)	protein_id:BAG26451.1
AP008937	1167	0	0.303137	1.16015	0.303137	3.76594	0.697945	14.3638	6.50646	conserved hypothetical protein	Lactobacillus fermentum IFO 3956	complement(1343259..1343861)	protein_id:BAG27503.1
AP008937	550	1.93155	11.0218	25.5606	54.2413	139.6	247.959	225.49	235.874	acetate kinase	Lactobacillus fermentum IFO 3956	646296..647492	protein_id:BAG26886.1
AP008937	1689	0	1.70742	5.59558	9.13141	16.6064	26.3251	40.5854	36.5223	ribokinase	Lactobacillus fermentum IFO 3956	complement(1921733..1922653)	protein_id:BAG28025.1
AP008937	1489	9.26824	47.7566	188.144	351.888	888.007	1322.99	1032.46	1020.86	DNA-directed RNA polymerase alpha subunit	Lactobacillus fermentum IFO 3956	complement(1694148..1695092)	protein_id:BAG27825.1
AP008937	136	0	1.4407	0.580073	2.92465	15.9718	38.1499	34.4653	30.709	aminotransferase	Lactobacillus fermentum IFO 3956	162347..163525	protein_id:BAG26472.1
AP008937	1260	0	1.02445	0.906491	2.57861	8.54854	12.3805	26.2532	21.8338	geranyltranstransferase	Lactobacillus fermentum IFO 3956	complement(1447638..1448513)	protein_id:BAG27596.1
AP008937	1425	0	2.19865	4.71335	20.1245	51.2376	109.343	61.9135	46.7498	glycosyltransferase	Lactobacillus fermentum IFO 3956	complement(1618906..1619580)	protein_id:BAG27761.1
AP008937	1697	3.21926	7.55848	32.2193	45.2805	97.0141	259.562	168.971	160.004	alkaline phosphatase superfamily protein	Lactobacillus fermentum IFO 3956	1929596..1931725	protein_id:BAG28033.1
AP008937	317	0	1.51569	0.882237	7.17528	42.5929	50.5477	39.3456	32.0209	acetyl-CoA carboxylase biotin carboxylase subunit	Lactobacillus fermentum IFO 3956	384876..386273	protein_id:BAG26653.1
AP008937	1770	0	2.68835	16.1824	18.9968	47.2853	86.8772	48.4889	56.3245	D-lactate dehydrogenase	Lactobacillus fermentum IFO 3956	2013659..2015056	protein_id:BAG28106.1
AP008937	58	0.643851	0.971336	2.90036	3.27069	6.84727	25.0158	10.2671	20.3199	transposase	Lactobacillus fermentum IFO 3956	73909..74346	protein_id:BAG26394.1
AP008937	1241	0	0.960028	2.64671	8.81875	10.1845	19.6963	16.3898	20.0712	ATP-dependent DNA helicase RecG	Lactobacillus fermentum IFO 3956	complement(1427509..1429545)	protein_id:BAG27577.1
AP008937	629	0	1.38531	2.92462	6.35167	10.2031	18.6477	9.82649	28.9527	single-strand DNA-specific exonuclease	Lactobacillus fermentum IFO 3956	732185..734482	protein_id:BAG26965.1
AP008937	1511	0.643851	3.33297	11.6146	21.9234	43.3514	77.7	53.6672	69.3172	30S ribosomal protein S19	Lactobacillus fermentum IFO 3956	complement(1704585..1704866)	protein_id:BAG27847.1
AP008937	169	0	3.24094	2.92462	11.6986	26.9135	53.5387	89.3618	67.0293	alcohol dehydrogenase	Lactobacillus fermentum IFO 3956	210556..211596	protein_id:BAG26505.1
AP008937	49	0	0.867033	1.16015	1.69683	5.14735	10.6879	20.0751	17.9246	transposase	Lactobacillus fermentum IFO 3956	complement(61624..62049)	protein_id:BAG26385.1
AP008937	3	0	0.580198	0.302164	0.34604	7.35052	8.52916	4.10999	11.8892	conserved hypothetical protein	Lactobacillus fermentum IFO 3956	2843..3061	protein_id:BAG26339.1
AP008937	873	0	0.831183	0	6.50801	4.42297	22.1874	8.21206	16.9423	conserved hypothetical protein	Lactobacillus fermentum IFO 3956	1023952..1024539	protein_id:BAG27209.1
AP008937	1152	0	2.1465	0.882237	14.7071	24.1985	32.9959	29.9359	43.5603	conserved hypothetical protein	Lactobacillus fermentum IFO 3956	complement(1326014..1326892)	protein_id:BAG27488.1
AP008937	1392	0	1.68844	4.64058	6.49848	36.1449	59.0137	20.476	34.2344	conserved hypothetical protein	Lactobacillus fermentum IFO 3956	complement(1577260..1577853)	protein_id:BAG27728.1
AP008937	195	0	1.91007	2.92462	6.27351	15.7956	29.681	18.0517	38.6486	UDP-N-acetylglucosamine pyrophosphorylase	Lactobacillus fermentum IFO 3956	239674..241041	protein_id:BAG26531.1
AP008937	9	5.04082	7.8039	31.4098	45.1938	131.172	178.103	102.04	156.088	30S ribosomal protein S18	Lactobacillus fermentum IFO 3956	9982..10218	protein_id:BAG26345.1
AP008937	472	0	5.19014	5.61984	12.3315	121.539	197.228	175.946	102.555	phage portal protein	Lactobacillus fermentum IFO 3956	555096..556316	protein_id:BAG26808.1
AP008937	218	0	3.35905	7.05789	20.9425	65.1414	79.1327	68.0601	66.0065	RNA binding protein	Lactobacillus fermentum IFO 3956	264626..265132	protein_id:BAG26554.1
AP008937	1327	0	1.63072	3.22678	8.50986	9.3872	20.8892	29.1102	31.9603	histidine triad protein	Lactobacillus fermentum IFO 3956	1505965..1506393	protein_id:BAG27663.1
AP008937	618	45.7821	293.089	994.582	1869.43	4794.68	7820.52	6087.81	5743.21	elongation factor Tu	Lactobacillus fermentum IFO 3956	720510..721700	protein_id:BAG26954.1
AP008937	588	0	1.10824	7.00938	1.03812	7.47833	14.9482	4.50568	21.6659	tRNA (5-methylaminomethyl-2-thiouridylate)- methyltransferase	Lactobacillus fermentum IFO 3956	689477..690610	protein_id:BAG26924.1
AP008937	582	0	8.92232	31.9657	84.6326	156.971	134.567	142.261	174.039	isoleucyl-tRNA synthase	Lactobacillus fermentum IFO 3956	684373..687165	protein_id:BAG26918.1
AP008937	1147	0	0.857259	0.302164	0.303137	1.45255	9.97708	3.2711	16.6329	acetyltransferase	Lactobacillus fermentum IFO 3956	complement(1322347..1322871)	protein_id:BAG27483.1
AP008937	848	0	6.68195	1.74022	0	8.20162	21.1799	93.973	129.12	conserved hypothetical protein	Lactobacillus fermentum IFO 3956	996811..997353	protein_id:BAG27184.1
AP008937	423	0	1.32759	2.04238	3.69679	14.6748	32.0634	39.0634	25.373	hypothetical protein	Lactobacillus fermentum IFO 3956	complement(505669..505974)	protein_id:BAG26759.1
AP008937	75	0	1.07564	4.10902	2.54524	9.69326	8.81102	6.95636	20.5219	cell division protein GidB	Lactobacillus fermentum IFO 3956	99815..100552	protein_id:BAG26411.1
AP008937	311	0	4.14478	20.2187	68.8425	127.613	183.009	100.919	79.0662	acyl carrier protein	Lactobacillus fermentum IFO 3956	380808..381056	protein_id:BAG26647.1
AP008937	869	0	0.606274	2.67096	2.33647	5.6126	8.89089	14.3295	11.5596	conserved hypothetical protein	Lactobacillus fermentum IFO 3956	1021071..1021958	protein_id:BAG27205.1
AP008937	871	0	0.341483	0.580073	4.65485	5.85307	9.12967	10.2644	6.50646	conserved hypothetical protein	Lactobacillus fermentum IFO 3956	1022810..1023193	protein_id:BAG27207.1
AP008937	1515	3.21926	15.2402	63.2189	82.7176	253.275	272.996	225.163	289.851	50S ribosomal protein L3	Lactobacillus fermentum IFO 3956	complement(1706713..1707375)	protein_id:BAG27851.1
AP008937	621	0	1.36593	1.16015	4.15247	10.0702	16.5029	18.0095	25.9652	GTP-binding protein	Lactobacillus fermentum IFO 3956	724593..725186	protein_id:BAG26957.1
AP008937	8	0	9.26073	27.9294	64.8218	154.465	182.864	113.431	175.951	single-strand binding protein	Lactobacillus fermentum IFO 3956	9218..9943	protein_id:BAG26344.1
AP008937	496	0	4.2569	1.16015	2.42228	21.2974	53.2505	51.599	80.1028	thiol peroxidase	Lactobacillus fermentum IFO 3956	588072..588566	protein_id:BAG26832.1
AP008937	87	0	1.20602	0	2.04287	7.68079	8.31604	21.3651	22.6684	exopolysaccharide biosynthesis protein	Lactobacillus fermentum IFO 3956	111353..112123	protein_id:BAG26423.1
AP008937	942	0	1.66237	2.41731	3.58336	13.4125	22.2987	19.653	31.18	aminotransferase	Lactobacillus fermentum IFO 3956	complement(1096890..1098068)	protein_id:BAG27278.1
AP008937	1536	1.00816	19.3762	59.4959	80.9548	196.587	404.536	376.863	362.544	lysine transport protein	Lactobacillus fermentum IFO 3956	complement(1735084..1736574)	protein_id:BAG27872.1
AP008937	722	0	5.84753	7.91587	14.1771	37.2361	96.7826	77.1057	109.399	DNA-directed DNA polymerase III alpha subunit	Lactobacillus fermentum IFO 3956	841940..846283	protein_id:BAG27058.1
AP008937	1223	1.00816	6.96601	48.9576	47.515	219.604	256.663	71.8192	130.244	conserved hypothetical protein	Lactobacillus fermentum IFO 3956	complement(1410901..1411161)	protein_id:BAG27559.1
AP008937	433	0	0.909411	3.20253	2.52807	7.44411	21.2549	10.6469	16.9827	conserved hypothetical protein	Lactobacillus fermentum IFO 3956	515349..516122	protein_id:BAG26769.1
AP008937	1032	0	4.47803	9.7046	12.7033	22.3763	58.5683	72.5816	83.5473	acetyltransferase	Lactobacillus fermentum IFO 3956	1194158..1194715	protein_id:BAG27368.1
AP008937	71	0	1.04956	2.62246	3.11436	3.18492	8.83767	13.947	19.4992	amino acid transport protein	Lactobacillus fermentum IFO 3956	93082..94455	protein_id:BAG26407.1
AP008937	337	0	3.18779	1.48656	3.11436	16.3363	22.4386	45.5317	59.0632	HPr-P(Ser) kinase/phosphatase	Lactobacillus fermentum IFO 3956	405868..406830	protein_id:BAG26673.1
AP008937	436	0	2.26154	3.22678	0.692079	12.1365	22.5272	31.1942	41.4138	F1F0-ATPase C subunit	Lactobacillus fermentum IFO 3956	518590..518802	protein_id:BAG26772.1
AP008937	79	0	3.25628	7.58946	19.0245	38.4841	69.3615	34.8372	59.5203	GTP-binding protein	Lactobacillus fermentum IFO 3956	102582..103679	protein_id:BAG26415.1
AP008937	812	0	5.69882	12.5322	31.2292	66.3364	181.489	180.881	103.928	conserved hypothetical protein	Lactobacillus fermentum IFO 3956	957737..958174	protein_id:BAG27148.1
AP008937	1518	1.00816	9.30618	47.7489	104.754	205.546	272.822	141.449	168.818	30S ribosomal protein S7	Lactobacillus fermentum IFO 3956	complement(1710329..1710799)	protein_id:BAG27854.1
AP008937	1129	0	0.554122	0.604327	2.89128	2.43809	16.5484	3.69582	10.0255	multidrug transport protein	Lactobacillus fermentum IFO 3956	1304056..1305282	protein_id:BAG27465.1
AP008937	1500	0	9.54756	25.6334	68.3021	128.979	178.691	165.668	171.88	50S ribosomal protein L6	Lactobacillus fermentum IFO 3956	complement(1700085..1700621)	protein_id:BAG27836.1
AP008937	312	0	1.99158	5.29342	17.1275	47.2211	44.0096	23.3673	35.6611	malonyl CoA-acyl carrier protein transacylase	Lactobacillus fermentum IFO 3956	381056..382003	protein_id:BAG26648.1
AP008937	1087	1.00816	0.303137	0	2.42417	6.3336	2.93546	4.90665	5.4231	conserved hypothetical protein	Lactobacillus fermentum IFO 3956	1256350..1256682	protein_id:BAG27423.1
AP008937	165	0	1.64931	3.52895	3.81786	8.14915	16.1123	18.0386	29.464	nucleoside hydrolase	Lactobacillus fermentum IFO 3956	207703..208641	protein_id:BAG26501.1
AP008937	590	0	0.64462	0	1.34126	8.61439	3.60308	21.3545	11.4182	L-2-hydroxyisocaproate dehydrogenase	Lactobacillus fermentum IFO 3956	692851..693783	protein_id:BAG26926.1
AP008937	1600	0	2.90099	7.89162	8.48127	38.8524	43.7464	72.6185	51.3585	autoinducer-2 production protein	Lactobacillus fermentum IFO 3956	complement(1812147..1812623)	protein_id:BAG27936.1
AP008937	1255	0	2.04373	8.31506	10.567	24.7812	64.1734	41.4586	36.1725	guanylate kinase	Lactobacillus fermentum IFO 3956	complement(1443416..1444036)	protein_id:BAG27591.1
AP008937	1642	0	12.3665	4.68909	16.5212	46.8567	91.5294	130.316	218.675	cation-transporting ATPase	Lactobacillus fermentum IFO 3956	1856441..1859206	protein_id:BAG27978.1
AP008937	111	3.21926	1.25817	2.90036	3.15915	9.08113	26.8166	26.2163	22.2177	conserved hypothetical protein	Lactobacillus fermentum IFO 3956	135983..136357	protein_id:BAG26447.1
AP008937	1475	3.86311	2.75277	0.882237	4.78637	13.9573	46.7186	42.6299	48.4518	NAD-dependent DNA ligase	Lactobacillus fermentum IFO 3956	complement(1679826..1681865)	protein_id:BAG27811.1
AP008937	1296	0	1.70742	3.50469	4.5881	5.1318	14.0823	22.5733	30.0158	conserved hypothetical protein	Lactobacillus fermentum IFO 3956	1478972..1480324	protein_id:BAG27632.1
AP008937	835	4.59173	13.1407	57.2372	143.059	331.174	408.352	111.531	229.45	30S ribosomal protein S21	Lactobacillus fermentum IFO 3956	983159..983347	protein_id:BAG27171.1
AP008937	1311	3.58357	12.151	68.4153	99.9613	349.621	417.098	155.428	209.459	translation initiation factor IF-3	Lactobacillus fermentum IFO 3956	complement(1490735..1491244)	protein_id:BAG27647.1
AP008937	1510	1.93155	6.78252	11.2154	31.0348	54.2074	89.6602	84.8719	116.639	50S ribosomal protein L22	Lactobacillus fermentum IFO 3956	complement(1704221..1704568)	protein_id:BAG27846.1
AP008937	707	0	1.92006	2.04238	5.50326	13.2085	50.4128	27.9073	32.9023	hydroxymethylglutaryl-CoA synthase	Lactobacillus fermentum IFO 3956	829093..830262	protein_id:BAG27043.1
AP008937	315	0	0.831183	0	1.88653	10.2671	22.8144	10.6627	14.1771	acetyl-CoA carboxylase biotin carboxyl carrier protein	Lactobacillus fermentum IFO 3956	383972..384418	protein_id:BAG26651.1
AP008937	444	3.21926	3.94399	1.78873	0.424206	9.77103	28.755	28.7303	66.7805	putative UDP-N-acetylglucosamine 1-carboxyvinyltransferase	Lactobacillus fermentum IFO 3956	524767..525993	protein_id:BAG26780.1
AP008937	614	1.93155	27.7812	123.306	187.79	578.472	913.533	622.09	467.697	30S ribosomal protein S15	Lactobacillus fermentum IFO 3956	715577..715846	protein_id:BAG26950.1
AP008937	356	0	1.02445	1.16015	2.76832	3.25404	8.96512	18.4844	17.1645	conserved hypothetical protein	Lactobacillus fermentum IFO 3956	428896..429765	protein_id:BAG26692.1
AP008937	268	0	8.06506	25.3797	67.2488	173.938	177.558	76.6361	133.333	50S ribosomal protein L11	Lactobacillus fermentum IFO 3956	333511..333936	protein_id:BAG26604.1
AP008937	785	0	1.64299	0.302164	5.20202	12.5117	31.9154	22.5469	27.1092	cysteine desulfurase	Lactobacillus fermentum IFO 3956	926293..927465	protein_id:BAG27121.1
AP008937	1351	0	0.303137	0	1.34126	5.64546	9.33729	1.64347	4.99254	hypothetical protein	Lactobacillus fermentum IFO 3956	1528428..1528805	protein_id:BAG27687.1
AP008937	849	0	6.70803	2.90036	0	7.4648	13.9351	71.7796	109.836	conserved hypothetical protein	Lactobacillus fermentum IFO 3956	997368..997619	protein_id:BAG27185.1
AP008937	269	4.87127	26.5585	100.875	212.097	536.671	684.072	296.494	434.736	50S ribosomal protein L1	Lactobacillus fermentum IFO 3956	334030..334722	protein_id:BAG26605.1
AP008937	894	0	0.554122	1.16015	2.42228	5.41365	8.38331	6.5422	9.06333	hypothetical protein	Lactobacillus fermentum IFO 3956	1045141..1045734	protein_id:BAG27230.1
AP008937	208	0	3.6223	2.62246	11.9626	33.4879	79.5961	57.4343	58.6591	UDP-N-acetylmuramoylalanyl-D-glutamyl-2,6- diaminopimelate--D-alanyl-D-alanine ligase	Lactobacillus fermentum IFO 3956	253827..255206	protein_id:BAG26544.1
AP008937	619	6.24375	26.0719	88.2105	200.293	490.853	605.438	481.591	420.498	trigger factor	Lactobacillus fermentum IFO 3956	721871..723178	protein_id:BAG26955.1
AP008937	512	5.04082	10.1002	21.0413	55.3557	152.016	263.111	166.04	162.352	conserved hypothetical protein	Lactobacillus fermentum IFO 3956	606374..607933	protein_id:BAG26848.1
AP008937	1310	0	5.13089	30.5034	39.1043	159.229	163.198	78.0185	81.7379	50S ribosomal protein L35	Lactobacillus fermentum IFO 3956	complement(1490515..1490712)	protein_id:BAG27646.1
AP008937	1358	0	5.47947	29.1734	29.4304	110.438	187.598	85.7346	87.2822	S-adenosylmethionine synthase	Lactobacillus fermentum IFO 3956	complement(1537379..1538566)	protein_id:BAG27694.1
AP008937	1424	1.00816	2.19712	12.3513	12.7815	37.8466	64.253	49.1747	34.9276	glycosyltransferase	Lactobacillus fermentum IFO 3956	complement(1618133..1618894)	protein_id:BAG27760.1
AP008937	141	0	1.51893	5.94625	6.93221	10.0874	14.2239	14.3243	24.0207	conserved hypothetical protein	Lactobacillus fermentum IFO 3956	complement(168349..168825)	protein_id:BAG26477.1
AP008937	720	0	5.82145	1.1844	3.15915	25.0006	43.338	73.0274	91.7836	zinc metalloprotease	Lactobacillus fermentum IFO 3956	838774..840045	protein_id:BAG27056.1
AP008937	750	0	5.97791	8.82237	1.11629	22.4177	34.4437	42.2104	93.9907	heat shock protein GrpE	Lactobacillus fermentum IFO 3956	883934..884521	protein_id:BAG27086.1
AP008937	478	2.5754	6.13636	5.06402	10.8196	136.804	145.321	106.49	92.9882	hypothetical phage protein	Lactobacillus fermentum IFO 3956	560727..564926	protein_id:BAG26814.1
AP008937	292	0	1.25089	1.1844	3.03044	12.643	19.0605	6.14123	18.8666	conserved hypothetical protein	Lactobacillus fermentum IFO 3956	359703..360458	protein_id:BAG26628.1
AP008937	29	0	0.710578	4.66484	0.848413	10.4317	9.31756	5.74554	10.5369	cell surface hydrolase	Lactobacillus fermentum IFO 3956	complement(32369..33304)	protein_id:BAG26365.1
AP008937	730	0	2.85554	6.50207	18.2361	34.9599	64.8343	49.6416	42.1941	transcription termination-antitermination factor NusA	Lactobacillus fermentum IFO 3956	855629..856855	protein_id:BAG27066.1
AP008937	1797	0	1.02445	0.882237	8.0485	8.96022	21.2483	8.2147	15.119	amino acid ABC transporter ATP-binding component	Lactobacillus fermentum IFO 3956	complement(2050352..2051086)	protein_id:BAG28133.1
AP008937	381	0	3.57892	1.81298	1.7302	20.7682	38.6458	43.4476	52.7651	phosphoglucomutase	Lactobacillus fermentum IFO 3956	452860..454218	protein_id:BAG26717.1
AP008937	280	0	0.960028	2.09089	2.3889	12.1589	7.54154	16.804	14.1165	ribonucleoside-diphosphate reductase alpha subunit	Lactobacillus fermentum IFO 3956	complement(350021..352192)	protein_id:BAG26616.1
AP008937	1021	0	0.554122	0	0.692079	4.45921	8.88144	1.22666	8.14159	ABC transporter ATP-binding component	Lactobacillus fermentum IFO 3956	complement(1178430..1179071)	protein_id:BAG27357.1
AP008937	1317	0	1.66237	2.09089	3.34886	18.3081	21.2692	22.5152	24.3907	DNA-directed DNA polymerase I	Lactobacillus fermentum IFO 3956	complement(1495840..1498500)	protein_id:BAG27653.1
AP008937	44	0	0.788805	3.22678	10.3707	15.252	15.4959	2.45332	11.5596	adenylosuccinate synthase	Lactobacillus fermentum IFO 3956	55767..57056	protein_id:BAG26380.1
AP008937	1456	0	0.960028	5.31767	2.23257	10.8691	39.561	29.556	14.0155	Na-H antiporter	Lactobacillus fermentum IFO 3956	1649804..1651021	protein_id:BAG27792.1
AP008937	281	0	0.895606	3.25104	9.05325	20.7368	17.5012	6.57123	13.0533	putative glutaredoxin	Lactobacillus fermentum IFO 3956	complement(352292..352513)	protein_id:BAG26617.1
AP008937	1420	1.65202	0.618545	2.06664	0.34604	3.33897	2.8995	6.55803	9.00273	transposase	Lactobacillus fermentum IFO 3956	complement(1613643..1614521)	protein_id:BAG27756.1
AP008937	735	0	0.277061	1.16015	0	5.21673	11.4288	0	4.03039	pseudouridylate synthase	Lactobacillus fermentum IFO 3956	860287..861183	protein_id:BAG27071.1
AP008937	1404	0	1.66237	0.580073	7.93696	18.7989	25.0441	11.0716	24.1419	peptide chain release factor 3	Lactobacillus fermentum IFO 3956	complement(1588336..1589916)	protein_id:BAG27740.1
AP008937	1542	10.3016	26.984	59.1937	412.134	729.977	866.478	848.989	389.081	cold shock protein	Lactobacillus fermentum IFO 3956	complement(1740566..1740766)	protein_id:BAG27878.1
AP008937	936	0	7.64676	0.882237	5.39172	11.3047	14.9161	77.0371	109.318	oxidoreductase	Lactobacillus fermentum IFO 3956	complement(1090358..1091269)	protein_id:BAG27272.1
AP008937	1806	0	3.19703	18.4542	19.2409	71.1892	69.7782	62.3066	45.5452	transport protein	Lactobacillus fermentum IFO 3956	complement(2058469..2059779)	protein_id:BAG28142.1
AP008937	600	0	0.909411	2.32029	0.909411	4.79639	10.8028	18.0438	12.9321	conserved hypothetical protein	Lactobacillus fermentum IFO 3956	702471..702758	protein_id:BAG26936.1
AP008937	338	0	0.606274	2.32029	0.606274	3.61366	8.92684	2.86221	8.51155	prolipoprotein diacylglyceryl transferase	Lactobacillus fermentum IFO 3956	406823..407668	protein_id:BAG26674.1
AP008937	354	0	1.70742	1.1844	4.15247	15.8333	21.8882	23.3488	23.8793	excinuclease ABC subunit A	Lactobacillus fermentum IFO 3956	424641..427502	protein_id:BAG26690.1
AP008937	194	0	1.66237	2.92462	6.85405	18.6037	46.795	23.8158	23.1394	purine biosynthesis operon repressor	Lactobacillus fermentum IFO 3956	238822..239658	protein_id:BAG26530.1
AP008937	754	0	1.70742	1.48656	1.19445	10.8122	48.7702	25.3853	23.5498	histidinol-phosphatase	Lactobacillus fermentum IFO 3956	889628..890467	protein_id:BAG27090.1
AP008937	188	0	1.85792	5.57133	13.9874	16.4003	10.2023	8.59191	25.5751	conserved hypothetical protein	Lactobacillus fermentum IFO 3956	233472..234041	protein_id:BAG26524.1
AP008937	1476	0	2.51406	1.76447	4.79591	21.2788	33.7655	48.3516	34.5778	ATP-dependent DNA helicase	Lactobacillus fermentum IFO 3956	complement(1681867..1684137)	protein_id:BAG27812.1
AP008937	30	0	0.736653	1.74022	1.27262	7.71014	16.0648	8.58663	10.1063	D-lactate dehydrogenase	Lactobacillus fermentum IFO 3956	complement(33607..34599)	protein_id:BAG26366.1
AP008937	1563	0	1.9655	1.51082	3.27258	7.11181	31.5952	20.9166	26.4766	hypothetical phage protein	Lactobacillus fermentum IFO 3956	complement(1765091..1765753)	protein_id:BAG27899.1
AP008937	1309	3.21926	27.792	109.638	235.198	599.103	668.823	243.613	372.907	50S ribosomal protein L20	Lactobacillus fermentum IFO 3956	complement(1490112..1490465)	protein_id:BAG27645.1
AP008937	314	0	2.97918	3.80686	12.2458	21.7828	17.4691	10.6997	39.7117	3-oxoacyl-[acyl-carrier protein] synthase II	Lactobacillus fermentum IFO 3956	382731..383969	protein_id:BAG26650.1
AP008937	1299	0	3.09272	5.61984	12.8035	34.6667	56.4926	19.7031	41.0779	50S ribosomal protein L32	Lactobacillus fermentum IFO 3956	complement(1482851..1483027)	protein_id:BAG27635.1
AP008937	1275	0.643851	4.35589	7.38431	21.5802	35.6975	49.4249	34.8795	57.5152	glutamine synthase	Lactobacillus fermentum IFO 3956	complement(1458849..1460201)	protein_id:BAG27611.1
AP008937	251	0	2.84327	7.58946	9.50986	12.3545	24.5954	40.1739	37.4844	conserved hypothetical protein	Lactobacillus fermentum IFO 3956	318848..319723	protein_id:BAG26587.1
AP008937	120	0	1.36247	4.08476	2.1544	8.58991	14.8756	9.42816	17.8034	adenylosuccinate lyase	Lactobacillus fermentum IFO 3956	144144..145439	protein_id:BAG26456.1
AP008937	1579	0	1.81882	1.16015	6.59663	5.38606	21.4569	23.3752	23.5296	alcohol dehydrogenase	Lactobacillus fermentum IFO 3956	complement(1789003..1790046)	protein_id:BAG27915.1
AP008937	39	0	0.762729	0	3.42702	4.73417	16.7198	3.7011	9.84366	putative glycerophosphodiester phosphodiesterase	Lactobacillus fermentum IFO 3956	49669..51294	protein_id:BAG26375.1
AP008937	219	0	2.0926	1.51082	2.42228	10.4954	33.0997	24.2273	26.8668	cell cycle protein	Lactobacillus fermentum IFO 3956	265132..266481	protein_id:BAG26555.1
AP008937	237	0	5.34353	2.94887	5.73869	24.9126	48.7016	35.6814	68.4624	hypothetical protein	Lactobacillus fermentum IFO 3956	301213..303441	protein_id:BAG26573.1
AP008937	198	0	1.93614	1.1844	0	9.56748	26.2911	15.5905	24.8011	hydrolase	Lactobacillus fermentum IFO 3956	complement(243118..243939)	protein_id:BAG26534.1
AP008937	577	0	4.93487	2.39305	7.73583	24.1864	29.0805	49.5941	63.0393	cell division protein FtsZ	Lactobacillus fermentum IFO 3956	680499..681788	protein_id:BAG26913.1
AP008937	18	0	0.63235	0	3.58336	6.36119	8.44231	3.67999	8.06078	conserved hypothetical protein	Lactobacillus fermentum IFO 3956	20197..20997	protein_id:BAG26354.1
AP008937	257	0	0.554122	0.302164	3.81786	4.93488	4.56202	9.41497	7.03804	DNA repair protein	Lactobacillus fermentum IFO 3956	323844..325217	protein_id:BAG26593.1
AP008937	345	0	1.41138	2.34455	1.34126	1.28295	6.94335	9.8133	17.9246	putative homoserine O-succinyltransferase	Lactobacillus fermentum IFO 3956	414789..415607	protein_id:BAG26681.1
AP008937	1519	1.93155	12.1368	48.426	142.51	266.537	325.426	183.794	154.13	30S ribosomal protein S12	Lactobacillus fermentum IFO 3956	complement(1710824..1711237)	protein_id:BAG27855.1
AP008937	1252	0	2.0489	4.18178	4.1191	7.76194	13.577	10.238	25.9652	primosomal protein N'	Lactobacillus fermentum IFO 3956	complement(1439446..1441863)	protein_id:BAG27588.1
AP008937	1343	2.93972	0.682967	0.604327	1.7302	4.35765	5.68648	6.96692	8.57216	transcriptional regulator	Lactobacillus fermentum IFO 3956	complement(1520198..1521205)	protein_id:BAG27679.1
AP008937	1794	0	1.55403	1.20865	2.59671	11.6177	6.8156	34.4521	19.4588	protein-tyrosine phosphatase	Lactobacillus fermentum IFO 3956	2048671..2049468	protein_id:BAG28130.1
AP008937	1176	0	9.65461	0.604327	3.53856	13.2534	44.0105	77.4724	120.5	conserved hypothetical protein	Lactobacillus fermentum IFO 3956	1354257..1354991	protein_id:BAG27512.1
AP008937	1345	0	3.15715	12.6292	20.4506	50.4052	77.2147	32.8324	39.1865	deoxyguanosine kinase	Lactobacillus fermentum IFO 3956	1522017..1522649	protein_id:BAG27681.1
AP008937	1224	1.00816	7.41026	29.7535	60.6846	178.03	237	93.9387	91.3732	30S ribosomal protein S16	Lactobacillus fermentum IFO 3956	complement(1411176..1411451)	protein_id:BAG27560.1
AP008937	22	0	0.606274	0.302164	2.72731	8.469	2.62244	5.34193	7.4686	conserved hypothetical protein	Lactobacillus fermentum IFO 3956	24375..24800	protein_id:BAG26358.1
AP008937	1221	0	0.831183	1.46231	2.96944	9.30605	28.1831	9.44136	10.0659	tRNA (guanine-N1-)-methyltransferase	Lactobacillus fermentum IFO 3956	complement(1409509..1410267)	protein_id:BAG27557.1
AP008937	992	0	1.81882	0.580073	5.27922	10.978	21.6886	25.0107	21.8073	low temperature requirement C protein	Lactobacillus fermentum IFO 3956	complement(1145467..1145964)	protein_id:BAG27328.1
AP008937	531	0	1.38531	2.32029	4.00756	7.30873	14.0128	7.38109	16.5925	glutamate racemase	Lactobacillus fermentum IFO 3956	629069..629875	protein_id:BAG26867.1
AP008937	1264	0	5.4672	5.36618	20.849	37.9245	58.0694	61.1644	65.3537	transcription termination factor	Lactobacillus fermentum IFO 3956	complement(1451290..1451709)	protein_id:BAG27600.1
AP008937	1524	1.00816	1.97221	5.94625	4.11146	19.3347	24.3958	34.8821	23.5296	transcriptional regulator	Lactobacillus fermentum IFO 3956	complement(1721951..1722544)	protein_id:BAG27860.1
AP008937	1748	0	1.36593	0.906491	0.848413	6.07244	22.1188	10.6733	16.1216	conserved hypothetical protein	Lactobacillus fermentum IFO 3956	complement(1989733..1990530)	protein_id:BAG28084.1
AP008937	310	0	4.55779	16.714	24.2484	84.3714	99.3371	40.1844	53.606	3-oxoacyl-[acyl-carrier protein] synthase III	Lactobacillus fermentum IFO 3956	379820..380779	protein_id:BAG26646.1
AP008937	1751	0	0.606274	2.04238	0.606274	2.85641	11.7521	6.57651	7.03804	hypothetical protein	Lactobacillus fermentum IFO 3956	1991913..1992656	protein_id:BAG28087.1
AP008937	430	0	1.51569	0.906491	5.79112	5.67481	14.7901	10.2512	17.5749	serine hydroxymethyltransferase	Lactobacillus fermentum IFO 3956	512029..513264	protein_id:BAG26766.1
AP008937	137	0	1.46678	1.16015	6.3183	6.33387	22.2061	8.20678	16.9827	hypothetical protein	Lactobacillus fermentum IFO 3956	163638..164642	protein_id:BAG26473.1
AP008937	1334	0	0.909411	1.76447	7.46221	15.2196	34.3993	33.6634	10.5166	conserved hypothetical protein	Lactobacillus fermentum IFO 3956	complement(1514041..1514433)	protein_id:BAG27670.1
AP008937	1587	0	0.303137	0	1.34126	10.1151	18.3707	11.0848	3.49882	D-alanyl-D-alanine carboxypeptidase	Lactobacillus fermentum IFO 3956	complement(1799644..1800897)	protein_id:BAG27923.1
AP008937	596	0	0.831183	4.10902	6.80925	10.1669	12.4988	10.6575	9.5141	transcription regulator	Lactobacillus fermentum IFO 3956	complement(699641..700615)	protein_id:BAG26932.1
AP008937	174	0	1.70146	0	2.96944	6.73636	15.5699	14.7569	19.4588	nitroreductase	Lactobacillus fermentum IFO 3956	216612..217376	protein_id:BAG26510.1
AP008937	1651	0	1.41138	5.26916	5.96273	20.3272	20.9481	10.6865	16.1216	DNA helicase	Lactobacillus fermentum IFO 3956	complement(1874693..1876987)	protein_id:BAG27987.1
AP008937	69	0	0.883335	1.76447	1.80073	17.7384	16.3789	11.8709	9.96487	glutamine ABC transporter permease component	Lactobacillus fermentum IFO 3956	90572..91828	protein_id:BAG26405.1
AP008937	1619	0	3.02984	2.90036	12.0313	26.3552	47.5869	31.5635	34.1472	aminotransferase	Lactobacillus fermentum IFO 3956	complement(1832670..1834022)	protein_id:BAG27955.1
AP008937	1356	0	1.38531	0.882237	1.19445	11.6697	28.88	16.0047	15.6102	gamma-glutamyl phosphate reductase	Lactobacillus fermentum IFO 3956	complement(1535061..1536302)	protein_id:BAG27692.1
AP008937	158	0	1.59716	0.302164	1.69683	8.2545	8.6347	15.1499	17.9448	exodeoxyribonuclease	Lactobacillus fermentum IFO 3956	192271..193110	protein_id:BAG26494.1
AP008937	475	0	4.15259	2.99738	9.89024	28.197	42.9674	40.1528	46.4063	hypothetical phage protein	Lactobacillus fermentum IFO 3956	558569..559120	protein_id:BAG26811.1
AP008937	412	0	2.72823	2.90036	4.42506	3.17113	20.5036	22.1617	30.406	conserved hypothetical protein	Lactobacillus fermentum IFO 3956	complement(493157..493639)	protein_id:BAG26748.1
AP008937	1116	1.93155	2.12196	3.50469	4.51086	20.8218	34.9932	20.5183	23.4892	conserved hypothetical protein	Lactobacillus fermentum IFO 3956	complement(1287064..1289964)	protein_id:BAG27452.1
AP008937	1535	0	1.90779	9.98251	13.2315	24.2692	38.862	12.3115	21.1141	deoxyguanosine kinase	Lactobacillus fermentum IFO 3956	complement(1734312..1734953)	protein_id:BAG27871.1
AP008937	167	0	1.67539	1.20865	3.77306	3.00356	12.5395	17.2287	18.537	hypothetical protein	Lactobacillus fermentum IFO 3956	209375..210106	protein_id:BAG26503.1
AP008937	1300	7.33669	13.813	42.5768	95.4723	272.941	309.766	139.584	152.037	conserved hypothetical protein	Lactobacillus fermentum IFO 3956	complement(1483079..1483630)	protein_id:BAG27636.1
AP008937	1590	0	1.51569	0.580073	4.70821	11.2512	16.3317	1.63819	16.5925	hypothetical protein	Lactobacillus fermentum IFO 3956	complement(1802890..1803477)	protein_id:BAG27926.1
AP008937	913	0	17.4563	31.1077	34.2254	110.036	230.052	197.094	189.38	conserved hypothetical protein	Lactobacillus fermentum IFO 3956	1064674..1066398	protein_id:BAG27249.1
AP008937	346	0	3.23994	2.09089	5.23539	5.62125	18.7906	33.2228	34.9478	cysteine synthase	Lactobacillus fermentum IFO 3956	415628..416554	protein_id:BAG26682.1
AP008937	272	7.33669	41.479	164.612	229.857	739.504	780.262	329.392	446.874	50S ribosomal protein L7/L12	Lactobacillus fermentum IFO 3956	337147..337512	protein_id:BAG26608.1
AP008937	517	0	2.01766	0	5.60905	7.04269	14.2133	23.792	21.6457	hypothetical protein	Lactobacillus fermentum IFO 3956	614296..615246	protein_id:BAG26853.1
AP008937	275	0	2.48374	1.20865	2.96944	4.5597	7.4312	7.7715	26.416	cytochrome D ABC transporter ATP-binding and permease components	Lactobacillus fermentum IFO 3956	340410..342140	protein_id:BAG26611.1
AP008937	1482	1.93155	26.6592	59.9789	158.996	268.217	537.214	250.284	281.979	30S ribosomal protein S9	Lactobacillus fermentum IFO 3956	complement(1689322..1689717)	protein_id:BAG27818.1
AP008937	646	0	5.52299	11.9036	17.7785	76.5566	150.196	59.8348	58.1882	asparagine synthase	Lactobacillus fermentum IFO 3956	complement(748344..749933)	protein_id:BAG26982.1
AP008937	1767	0	3.42347	9.934	8.7863	31.8446	41.1797	27.0763	35.7016	proton/sodium-glutamate symport protein	Lactobacillus fermentum IFO 3956	complement(2009793..2011085)	protein_id:BAG28103.1
AP008937	1709	0.643851	12.8359	13.6923	13.5518	35.0189	97.6224	74.0851	132.168	Na-H antiporter	Lactobacillus fermentum IFO 3956	1941924..1943885	protein_id:BAG28045.1
AP008937	769	0	1.02445	2.32029	6.77588	9.57235	15.0925	12.6993	10.4964	D-3-phosphoglycerate dehydrogenase	Lactobacillus fermentum IFO 3956	904268..905443	protein_id:BAG27105.1
AP008937	293	0	2.69234	0	1.54049	7.1187	9.33032	16.8066	27.5196	exopolyphosphatase	Lactobacillus fermentum IFO 3956	360578..362089	protein_id:BAG26629.1
AP008937	1657	2.5754	5.15696	11.4448	19.6384	44.5412	56.4069	37.6783	52.563	amino acid transporter	Lactobacillus fermentum IFO 3956	complement(1882358..1883971)	protein_id:BAG27993.1
AP008937	241	0	2.24905	1.16015	3.9294	7.20161	18.0126	26.2585	22.9172	aspartate racemase	Lactobacillus fermentum IFO 3956	307130..307843	protein_id:BAG26577.1
AP008937	16	0	1.93386	2.62246	4.06856	8.57788	18.7732	13.5118	19.681	two-component sensor histidine kinase	Lactobacillus fermentum IFO 3956	17054..18913	protein_id:BAG26352.1
AP008937	1626	0	2.70062	8.16953	8.07613	11.4086	32.8009	19.2679	27.0284	conserved hypothetical protein	Lactobacillus fermentum IFO 3956	complement(1840782..1842659)	protein_id:BAG27962.1
AP008937	510	0	1.70742	2.32029	0	11.4864	21.4578	16.7934	17.0231	competence-damage protein	Lactobacillus fermentum IFO 3956	603580..604824	protein_id:BAG26846.1
AP008937	908	0	1.21255	1.16015	1.55859	1.16204	1.50128	9.01928	11.9498	peptide methionine sulfoxide reductase	Lactobacillus fermentum IFO 3956	1060235..1060660	protein_id:BAG27244.1
AP008937	879	0	7.12524	4.38693	5.34693	25.4748	57.7511	89.8076	70.0571	cytidylate kinase	Lactobacillus fermentum IFO 3956	1029465..1030145	protein_id:BAG27215.1
AP008937	1469	0	1.21255	3.22678	4.87407	18.3872	21.5441	11.4858	11.9094	RNA methyltransferase	Lactobacillus fermentum IFO 3956	complement(1672803..1674179)	protein_id:BAG27805.1
AP008937	271	39.9531	112.754	616.007	734.866	2455.6	2379	1085.78	1105.58	50S ribosomal protein L10	Lactobacillus fermentum IFO 3956	336575..337078	protein_id:BAG26607.1
AP008937	48	0	0.840957	1.74022	3.85123	6.11734	5.70389	11.8894	8.00018	orotate phosphoribosyltransferase	Lactobacillus fermentum IFO 3956	60437..61063	protein_id:BAG26384.1
AP008937	224	0	2.17083	7.63797	4.46514	26.8168	38.4703	23.821	20.6431	lysyl-tRNA synthase	Lactobacillus fermentum IFO 3956	271367..272860	protein_id:BAG26560.1
AP008937	1227	0	0.909411	0	0.909411	1.16204	10.0768	0.817775	8.49135	phosphate ABC transporter permease component	Lactobacillus fermentum IFO 3956	complement(1413068..1413949)	protein_id:BAG27563.1
AP008937	351	0	3.29209	2.04238	6.05043	11.7735	16.0811	22.9795	30.3454	conserved hypothetical protein	Lactobacillus fermentum IFO 3956	421645..422280	protein_id:BAG26687.1
AP008937	1261	0	0.277061	0	0.424206	3.20913	6.28136	2.04444	2.53667	exodeoxyribonuclease VII small subunit	Lactobacillus fermentum IFO 3956	complement(1448513..1448806)	protein_id:BAG27597.1
AP008937	1586	0	0.606274	0	0.606274	4.06714	5.49409	5.32081	5.54431	conserved hypothetical protein	Lactobacillus fermentum IFO 3956	1798379..1799299	protein_id:BAG27922.1
AP008937	580	0	4.98702	4.08476	3.34886	15.7781	27.926	24.5913	45.525	conserved hypothetical protein	Lactobacillus fermentum IFO 3956	682580..683368	protein_id:BAG26916.1
AP008937	1742	0	13.2531	0.580073	2.23257	9.99243	23.1064	136.07	119.773	ribokinase	Lactobacillus fermentum IFO 3956	1980145..1981092	protein_id:BAG28078.1
AP008937	255	0	2.40551	1.16015	0.770246	2.2996	2.62244	12.694	21.4033	putative acetyltransferase	Lactobacillus fermentum IFO 3956	complement(322781..323092)	protein_id:BAG26591.1
AP008937	83	0	1.12779	0.580073	0	7.55433	7.81613	4.50568	9.98507	transposase	Lactobacillus fermentum IFO 3956	107553..108653	protein_id:BAG26419.1
AP008937	452	0	4.04829	1.81298	8.27158	21.2332	24.2383	25.053	35.742	hypothetical protein	Lactobacillus fermentum IFO 3956	531868..532758	protein_id:BAG26788.1
AP008937	117	0	5.72336	8.2908	10.4364	30.0187	45.8942	37.2958	50.4367	formate-tetrahydrofolate ligase	Lactobacillus fermentum IFO 3956	140569..142230	protein_id:BAG26453.1
AP008937	142	0	1.54501	0.580073	1.54049	5.09582	13.1202	22.1591	13.5445	nitroreductase	Lactobacillus fermentum IFO 3956	174750..175406	protein_id:BAG26478.1
AP008937	261	0	2.66745	1.1844	1.27262	18.0556	21.8059	13.1293	23.2606	cysteinyl-tRNA synthase	Lactobacillus fermentum IFO 3956	328935..330353	protein_id:BAG26597.1
AP008937	1332	0	1.85717	5.26916	8.48127	32.1282	38.4942	21.7423	16.1822	penicillin binding protein 2A	Lactobacillus fermentum IFO 3956	complement(1509320..1511395)	protein_id:BAG27668.1
AP008937	491	0	4.23082	0.580073	1.7302	1.31406	1.89897	40.6329	36.6839	putative gluconate symporter	Lactobacillus fermentum IFO 3956	581484..582785	protein_id:BAG26827.1
AP008937	1130	0	3.76495	5.26916	2.81404	14.7715	58.4783	20.8876	32.5323	conserved hypothetical protein	Lactobacillus fermentum IFO 3956	1305446..1306834	protein_id:BAG27466.1
AP008937	823	0	4.58387	10.1877	17.0502	31.4145	54.8943	27.8888	38.9579	ABC transporter substrate binding component	Lactobacillus fermentum IFO 3956	968362..969216	protein_id:BAG27159.1
AP008937	1061	0	8.63765	2.64671	3.08098	13.6147	35.4848	61.5126	73.3539	nitrate reductase beta subunit	Lactobacillus fermentum IFO 3956	complement(1232223..1233782)	protein_id:BAG27397.1
AP008937	1521	0	1.10824	0.604327	5.23539	8.60412	15.4724	1.63555	9.39289	glutamine amidotransferase	Lactobacillus fermentum IFO 3956	1713673..1714401	protein_id:BAG27857.1
AP008937	487	3.21926	62.92	196.446	341.48	1046.41	1216.98	481.422	532.953	30S ribosomal protein S4	Lactobacillus fermentum IFO 3956	complement(575895..576500)	protein_id:BAG26823.1
AP008937	1382	0	1.36593	1.74022	3.66152	13.9542	13.5377	18.4712	11.499	conserved hypothetical protein	Lactobacillus fermentum IFO 3956	complement(1565751..1566770)	protein_id:BAG27718.1
AP008937	395	0	3.63108	3.25104	3.42702	11.7873	20.8771	19.6794	30.4666	transposase	Lactobacillus fermentum IFO 3956	complement(470644..471864)	protein_id:BAG26731.1
AP008937	24	0	0.658426	0	1.27262	1.25184	6.89448	6.5422	5.50391	putative sugar transport protein	Lactobacillus fermentum IFO 3956	26121..27464	protein_id:BAG26360.1
AP008937	1336	0	10.828	3.48044	4.85598	9.53434	24.0515	40.2056	89.7848	dihydropteroate synthase	Lactobacillus fermentum IFO 3956	complement(1514882..1515964)	protein_id:BAG27672.1
AP008937	1003	0	4.37486	28.1588	10.6605	33.406	47.7803	30.7431	36.1725	amino acid transport protein	Lactobacillus fermentum IFO 3956	complement(1157414..1158799)	protein_id:BAG27339.1
AP008937	1244	0	11.3156	43.556	59.0021	215.338	223.742	36.9424	93.2912	50S ribosomal protein L28	Lactobacillus fermentum IFO 3956	complement(1431841..1432029)	protein_id:BAG27580.1
AP008937	1429	0	0.682967	1.74022	2.07624	4.63571	5.43494	3.6879	5.56452	conserved hypothetical protein	Lactobacillus fermentum IFO 3956	complement(1621279..1622205)	protein_id:BAG27765.1
AP008937	476	0	10.591	5.08827	14.0598	125.943	133.131	126.259	86.0979	hypothetical phage protein	Lactobacillus fermentum IFO 3956	559503..560126	protein_id:BAG26812.1
AP008937	865	0	6.94271	1.1844	7.08855	6.7764	32.8776	42.5744	56.1831	tripeptidase	Lactobacillus fermentum IFO 3956	1014426..1015667	protein_id:BAG27201.1
AP008937	601	0	5.1174	2.90036	1.38416	6.87823	19.5881	51.7151	41.1916	myo-inositol-1(or 4)-monophosphatase	Lactobacillus fermentum IFO 3956	702762..703526	protein_id:BAG26937.1
AP008937	1843	0	9.77957	36.7518	80.9615	141.829	280.772	79.2557	78.4677	50S ribosomal protein L34	Lactobacillus fermentum IFO 3956	complement(2098033..2098167)	protein_id:BAG28179.1
AP008937	1502	0.643851	0.682967	4.10902	1.27262	3.05712	1.39589	1.64611	5.46351	30S ribosomal protein S14	Lactobacillus fermentum IFO 3956	complement(1701081..1701266)	protein_id:BAG27838.1
AP008937	490	2.5754	4.20475	5.22066	1.03812	19.7962	31.7578	20.0513	33.6156	thiamine biosynthesis protein ThiI	Lactobacillus fermentum IFO 3956	579881..581101	protein_id:BAG26826.1
AP008937	627	0	5.29993	2.99738	1.88653	19.0011	30.895	23.7894	42.309	metal-dependent hydrolase of the beta-lactamase superfamily III	Lactobacillus fermentum IFO 3956	730320..731252	protein_id:BAG26963.1
AP008937	1254	0	1.81882	1.74022	4.31927	12.818	20.2186	10.2671	14.446	DNA-directed RNA polymerase omega subunit	Lactobacillus fermentum IFO 3956	complement(1443135..1443419)	protein_id:BAG27590.1
AP008937	239	0	2.22298	2.92462	2.23257	11.303	9.51722	26.2612	17.6355	conserved hypothetical protein	Lactobacillus fermentum IFO 3956	305264..306109	protein_id:BAG26575.1
AP008937	844	0	6.65588	6.10289	7.04375	25.2794	34.9817	43.0361	51.9911	DNA primase	Lactobacillus fermentum IFO 3956	991163..993058	protein_id:BAG27180.1
AP008937	238	0	2.44964	9.75311	16.7071	17.1527	38.7654	39.7861	19.0282	dipeptide/tripeptide transport protein	Lactobacillus fermentum IFO 3956	303674..305170	protein_id:BAG26574.1
AP008937	969	0	1.93943	0	1.38416	5.1318	5.71665	11.462	15.0584	naphthoate synthase	Lactobacillus fermentum IFO 3956	1121217..1122038	protein_id:BAG27305.1
AP008937	1373	1.00816	2.6362	9.68035	11.4917	35.6909	55.0284	17.2445	20.2126	uracil-xanthine transport protein	Lactobacillus fermentum IFO 3956	complement(1550241..1551578)	protein_id:BAG27709.1
AP008937	371	0	3.47462	0.906491	3.77306	18.325	18.4505	17.1865	26.5978	conserved hypothetical protein	Lactobacillus fermentum IFO 3956	445507..445980	protein_id:BAG26707.1
AP008937	718	0	5.7693	1.74022	0	25.5385	47.0583	30.358	44.1121	undecaprenyl diphosphate synthase	Lactobacillus fermentum IFO 3956	837174..837947	protein_id:BAG27054.1
AP008937	199	0	1.96222	0.580073	1.38416	5.66615	9.08674	13.5302	14.9776	conserved hypothetical protein	Lactobacillus fermentum IFO 3956	complement(243951..245306)	protein_id:BAG26535.1
AP008937	429	0	3.86576	4.41118	4.81118	9.03623	17.8803	16.8409	29.4842	conserved hypothetical protein	Lactobacillus fermentum IFO 3956	510874..511905	protein_id:BAG26765.1
AP008937	1398	0	2.43583	5.61984	11.444	26.3375	21.8465	23.3699	18.436	hypothetical protein	Lactobacillus fermentum IFO 3956	complement(1582367..1583065)	protein_id:BAG27734.1
AP008937	1437	0	4.37123	5.82498	11.8149	31.4661	88.0054	48.8107	33.0235	conserved hypothetical protein	Lactobacillus fermentum IFO 3956	1630930..1631499	protein_id:BAG27773.1
AP008937	214	0	2.06652	0	1.38416	1.78106	5.03958	0	15.5092	peptidyl-tRNA hydrolase	Lactobacillus fermentum IFO 3956	259663..260223	protein_id:BAG26550.1
AP008937	620	0	3.65395	2.39305	10.6195	11.6539	26.1532	26.2321	27.2708	ATP-dependent Clp protease ATP-binding subunit	Lactobacillus fermentum IFO 3956	723329..724579	protein_id:BAG26956.1
AP008937	1192	0	0.606274	0	0.606274	2.26849	4.93982	5.34193	4.52157	mevalonate kinase	Lactobacillus fermentum IFO 3956	1374121..1375056	protein_id:BAG27528.1
AP008937	522	0	4.4655	1.1844	0	7.89151	15.7449	20.0988	33.2053	conserved hypothetical protein	Lactobacillus fermentum IFO 3956	621417..621680	protein_id:BAG26858.1
AP008937	64	0	1.02349	0.302164	1.54049	3.75215	7.43135	4.49776	7.58981	exonuclease SbcD	Lactobacillus fermentum IFO 3956	81076..82209	protein_id:BAG26400.1
AP008937	840	0	6.60373	1.76447	9.11999	20.4504	30.4081	40.166	48.7814	GTP-binding protein	Lactobacillus fermentum IFO 3956	985855..986760	protein_id:BAG27176.1
AP008937	295	0	2.7445	0	0.848413	6.22161	8.82956	3.69846	20.1116	exopolyphosphatase	Lactobacillus fermentum IFO 3956	364332..365285	protein_id:BAG26631.1
AP008937	586	0	2.73187	2.09089	2.73494	13.7635	14.4465	26.6912	20.0105	5'-methylthioadenosine nucleosidase/S-adenosylhomocysteine nucleosidase	Lactobacillus fermentum IFO 3956	688319..689026	protein_id:BAG26922.1
AP008937	649	0	1.10824	0	0	0.625921	10.5289	1.22666	8.08099	hypothetical protein	Lactobacillus fermentum IFO 3956	752968..753672	protein_id:BAG26985.1
AP008937	304	1.2877	2.90095	1.48656	5.01231	9.57614	13.5329	11.9079	20.7441	glycoprotein endopeptidase	Lactobacillus fermentum IFO 3956	375624..376355	protein_id:BAG26640.1
AP008937	1070	0	8.7941	3.20253	9.28775	7.5492	29.107	48.7922	62.8575	two-component sensor histidine kinase	Lactobacillus fermentum IFO 3956	1242612..1243679	protein_id:BAG27406.1
AP008937	716	0	5.74322	1.46231	1.88653	16.0582	25.6642	28.3003	40.5729	uridylate kinase	Lactobacillus fermentum IFO 3956	835762..836487	protein_id:BAG27052.1
AP008937	1287	0	2.0489	1.16015	3.15915	7.50767	15.9501	11.8736	14.1165	uridine kinase	Lactobacillus fermentum IFO 3956	complement(1470688..1471338)	protein_id:BAG27623.1
AP008937	250	0	2.35336	0	0	8.28561	4.57245	10.6812	16.1822	phosphoglycerate mutase	Lactobacillus fermentum IFO 3956	318167..318844	protein_id:BAG26586.1
AP008937	943	0	7.69891	0	0	0	1.85026	42.1867	52.4822	dehydrogenase	Lactobacillus fermentum IFO 3956	1098494..1099546	protein_id:BAG27279.1
AP008937	116	0.643851	1.31032	0.580073	1.7302	6.40095	9.73266	3.2711	8.92192	conserved hypothetical protein	Lactobacillus fermentum IFO 3956	139441..140481	protein_id:BAG26452.1
AP008937	1009	0	2.0489	0	3.00282	2.22359	9.49936	6.15179	13.8741	conserved hypothetical protein	Lactobacillus fermentum IFO 3956	complement(1164747..1165289)	protein_id:BAG27345.1
AP008937	1112	0	9.18524	0.302164	2.81311	4.19494	27.1943	24.5702	62.1239	conserved hypothetical protein	Lactobacillus fermentum IFO 3956	1283045..1283908	protein_id:BAG27448.1
AP008937	220	0	2.11868	3.48044	1.03812	6.39608	6.39486	4.09679	13.8539	hypoxanthine-guanine phosphoribosyltransferase	Lactobacillus fermentum IFO 3956	266498..267046	protein_id:BAG26556.1
AP008937	1577	0	1.86944	1.74022	6.1	15.3591	27.2128	15.2159	12.1114	peptidyl-prolyl cis-trans isomerase	Lactobacillus fermentum IFO 3956	complement(1786088..1786675)	protein_id:BAG27913.1
AP008937	628	0	5.32601	4.38693	1.7302	8.41897	14.6309	15.9466	34.4768	short-chain dehydrogenase/oxidoreductase	Lactobacillus fermentum IFO 3956	731273..732112	protein_id:BAG26964.1
AP008937	607	0	5.22171	2.04238	1.7302	22.0498	32.2723	18.0491	33.4338	conserved hypothetical protein	Lactobacillus fermentum IFO 3956	708109..709158	protein_id:BAG26943.1
AP008937	343	0	1.66237	3.20253	0	6.25583	9.85096	14.7675	10.6177	2-dehydropantoate 2-reductase	Lactobacillus fermentum IFO 3956	412192..413166	protein_id:BAG26679.1
AP008937	183	0	1.80576	0	4.38698	1.58901	7.25622	0.817775	11.499	transcription regulator	Lactobacillus fermentum IFO 3956	227605..228303	protein_id:BAG26519.1
AP008937	1048	0	8.48119	0	1.38416	0.657029	8.99628	38.5172	53.7739	gluconate transport protein	Lactobacillus fermentum IFO 3956	1219921..1221267	protein_id:BAG27384.1
AP008937	561	0	4.75234	0.302164	0.692079	4.14802	19.6633	21.344	30.036	conserved hypothetical protein	Lactobacillus fermentum IFO 3956	663042..663851	protein_id:BAG26897.1
AP008937	519	0	4.41335	2.32029	5.04568	4.47477	10.1663	16.7987	27.8693	conserved hypothetical protein	Lactobacillus fermentum IFO 3956	615965..616924	protein_id:BAG26855.1
AP008937	244	0	2.32728	0	0.692079	9.13619	15.2833	9.82913	14.4258	NAD synthase	Lactobacillus fermentum IFO 3956	310208..311038	protein_id:BAG26580.1
AP008937	653	0	1.79121	3.20253	0.692079	8.29251	13.0794	15.1605	11.0886	hypothetical protein	Lactobacillus fermentum IFO 3956	complement(756567..757007)	protein_id:BAG26989.1
AP008937	416	0	3.73538	6.17566	3.11436	26.2343	27.0125	29.1102	23.0182	alpha-acetolactate decarboxylase	Lactobacillus fermentum IFO 3956	complement(496263..496970)	protein_id:BAG26752.1
AP008937	355	0	3.31817	0	3.58336	2.07847	7.54619	17.664	20.3199	hypothetical protein	Lactobacillus fermentum IFO 3956	427592..428677	protein_id:BAG26691.1
AP008937	881	0	7.15132	4.08476	16.7891	30.6691	50.2186	25.38	43.4189	GTP-binding protein	Lactobacillus fermentum IFO 3956	1031532..1032845	protein_id:BAG27217.1
AP008937	1791	0	13.6442	1.16015	5.00089	6.41853	13.5734	71.7321	82.666	galactose-1-phosphate uridylyltransferase	Lactobacillus fermentum IFO 3956	complement(2044904..2046358)	protein_id:BAG28127.1
AP008937	380	0	3.55285	0.302164	0.692079	1.90197	10.6982	15.9598	21.4841	conserved hypothetical protein	Lactobacillus fermentum IFO 3956	451942..452820	protein_id:BAG26716.1
AP008937	316	0	3.00526	2.64671	3.53856	16.3294	13.4945	14.377	18.0459	(3R)-hydroxymyristoyl-[acyl carrier protein] dehydratase	Lactobacillus fermentum IFO 3956	384421..384855	protein_id:BAG26652.1
AP008937	212	0	2.01437	0.604327	5.35835	6.02754	16.2816	3.2711	12.0104	conserved hypothetical protein	Lactobacillus fermentum IFO 3956	258348..258707	protein_id:BAG26548.1
AP008937	319	0	3.03133	3.80686	4.54331	4.65303	15.0758	14.7727	18.0257	acetyl-CoA carboxylase carboxyl transferase alpha subunit	Lactobacillus fermentum IFO 3956	387083..387856	protein_id:BAG26655.1
AP008937	1054	0	8.53334	5.24491	9.70053	19.0876	51.0788	54.514	50.6792	glutamate-cysteine ligase	Lactobacillus fermentum IFO 3956	1225228..1226736	protein_id:BAG27390.1
AP008937	320	0	3.05741	2.64671	7.51275	14.405	24.4027	6.97748	18.0863	enoyl-[acyl-carrier protein] reductase (NADH)	Lactobacillus fermentum IFO 3956	387874..388638	protein_id:BAG26656.1
AP008937	223	0	2.14475	1.76447	2.42228	6.39608	5.09641	9.43608	12.5419	conserved hypothetical protein	Lactobacillus fermentum IFO 3956	270350..271351	protein_id:BAG26559.1
AP008937	528	0	4.49158	0	0	3.11757	6.5561	13.9497	26.2481	thioredoxin	Lactobacillus fermentum IFO 3956	626543..626857	protein_id:BAG26864.1
AP008937	1020	0	2.06981	1.74022	1.51569	7.84308	3.34358	2.87541	12.0912	conserved hypotehtical protein	Lactobacillus fermentum IFO 3956	complement(1177670..1178437)	protein_id:BAG27356.1
AP008937	114	0	1.28425	0	0	4.63747	7.05918	4.51888	7.4888	conserved hypothetical protein	Lactobacillus fermentum IFO 3956	137087..137635	protein_id:BAG26450.1
AP008937	1835	0	14.1397	8.5202	16.4764	45.4733	53.2619	50.8393	81.7581	UDP-N-acetylmuramoylalanyl-D-glutamate-2,6- diaminopimelate ligase	Lactobacillus fermentum IFO 3956	complement(2086459..2087994)	protein_id:BAG28171.1
AP008937	1272	0	10.3587	6.10289	1.69683	33.9629	47.2545	38.541	59.6213	hypothetical protein	Lactobacillus fermentum IFO 3956	complement(1456434..1457432)	protein_id:BAG27608.1
AP008937	1649	1.00816	12.4708	6.73147	8.34974	24.9562	66.0295	89.4779	71.7125	phosphoglycerol transferase	Lactobacillus fermentum IFO 3956	complement(1871368..1873461)	protein_id:BAG27985.1
AP008937	1347	0	10.9323	1.74022	6.24013	23.0004	36.8643	34.8056	62.5885	conserved hypothetical protein	Lactobacillus fermentum IFO 3956	complement(1523958..1525367)	protein_id:BAG27683.1
AP008937	1436	0	11.2974	5.29342	4.77781	19.4646	69.9311	89.5017	64.5734	conserved hypothetical protein	Lactobacillus fermentum IFO 3956	1630423..1630788	protein_id:BAG27772.1
AP008937	289	0	2.64019	0	0.692079	3.78663	10.4387	4.91721	14.9574	DNA-directed DNA polymerase III delta prime subunit	Lactobacillus fermentum IFO 3956	357452..358492	protein_id:BAG26625.1
AP008937	1335	0	10.8019	2.32029	5.70439	4.14802	18.7913	42.6325	61.0405	hypothetical protein	Lactobacillus fermentum IFO 3956	1514399..1514881	protein_id:BAG27671.1
AP008937	119	0	1.3364	0	3.73969	2.28405	11.6293	12.6913	7.52921	phosphoribosylaminoimidazole carboxylase ATPase subunit	Lactobacillus fermentum IFO 3956	142986..144125	protein_id:BAG26455.1
AP008937	1179	0	9.70676	1.20865	2.31074	13.1396	40.3527	44.239	53.7739	conserved hypothetical protein	Lactobacillus fermentum IFO 3956	complement(1356948..1358129)	protein_id:BAG27515.1
AP008937	303	0	2.87488	0	0	1.16204	2.68391	11.4858	15.5092	aminotransferase	Lactobacillus fermentum IFO 3956	374435..375553	protein_id:BAG26639.1
AP008937	1818	0	0.554122	0.302164	0	4.50101	7.94487	4.52151	2.98744	hypothetical protein	Lactobacillus fermentum IFO 3956	2067368..2067601	protein_id:BAG28154.1
AP008937	520	2.5754	4.43943	2.62246	4.19727	8.52256	26.6864	18.0333	23.57	ATP-dependent RNA helicase	Lactobacillus fermentum IFO 3956	616924..618306	protein_id:BAG26856.1
AP008937	1035	0	8.35081	0.580073	2.92465	11.1752	15.419	44.2865	43.2775	transcriptional regulator	Lactobacillus fermentum IFO 3956	complement(1197754..1198671)	protein_id:BAG27371.1
AP008937	1725	0	1.36593	2.92462	11.4422	12.7815	20.526	19.682	7.03804	ribose 5-phosphate isomerase	Lactobacillus fermentum IFO 3956	complement(1958006..1958686)	protein_id:BAG28061.1
AP008937	1245	0	2.0489	0.604327	2.42228	6.34942	9.00672	5.33401	10.456	conserved hypothetical protein	Lactobacillus fermentum IFO 3956	complement(1432150..1432809)	protein_id:BAG27581.1
AP008937	359	0	3.39639	2.90036	2.07624	1.90197	9.01384	24.6124	17.3325	transcriptional regulator	Lactobacillus fermentum IFO 3956	complement(431841..432488)	protein_id:BAG26695.1
AP008937	996	1.00816	8.0379	2.67096	6.5528	13.57	27.9676	34.3993	40.9428	hypothetical protein	Lactobacillus fermentum IFO 3956	complement(1148425..1149288)	protein_id:BAG27332.1
AP008937	1307	0	10.6194	1.46231	6.85405	10.9486	29.4805	32.376	53.9356	GTPase	Lactobacillus fermentum IFO 3956	complement(1487531..1488655)	protein_id:BAG27643.1
AP008937	859	0	0.883335	3.80686	4.42413	5.93774	4.7138	4.11263	4.48116	amino acid aminotransferase	Lactobacillus fermentum IFO 3956	1008488..1009672	protein_id:BAG27195.1
AP008937	486	0	4.17867	2.04238	7.32305	33.3148	57.8495	29.556	21.0737	hypothetical protein	Lactobacillus fermentum IFO 3956	574530..575693	protein_id:BAG26822.1
AP008937	305	0	2.92703	0	0.692079	5.05403	23.481	10.6812	14.7491	conserved hypothetical protein	Lactobacillus fermentum IFO 3956	376345..376944	protein_id:BAG26641.1
AP008937	417	0	3.76146	1.74022	0.34604	4.40052	18.7233	8.61303	18.6784	conserved hypothetical protein	Lactobacillus fermentum IFO 3956	complement(497222..497554)	protein_id:BAG26753.1
AP008937	1690	0	0.909411	1.16015	1.60149	1.5648	3.86407	5.72442	4.50136	thioredoxin	Lactobacillus fermentum IFO 3956	complement(1922938..1923258)	protein_id:BAG28026.1
AP008937	362	0	3.42247	0	3.50519	5.17846	8.82956	1.63555	16.7744	hypothetical protein	Lactobacillus fermentum IFO 3956	complement(434496..434627)	protein_id:BAG26698.1
AP008937	747	2.66018	1.64299	0.302164	0.770246	1.92442	4.74976	3.27638	8.04058	transposase	Lactobacillus fermentum IFO 3956	880667..881545	protein_id:BAG27083.1
AP008937	1581	0	11.8711	7.45707	8.70721	12.9317	29.2291	65.5883	57.9659	conserved hypothetical protein	Lactobacillus fermentum IFO 3956	1792066..1793448	protein_id:BAG27917.1
AP008937	1153	0	9.446	8.19378	4.57668	20.0795	33.1477	27.4509	45.895	adherence protein	Lactobacillus fermentum IFO 3956	1327083..1328774	protein_id:BAG27489.1
AP008937	1196	0	2.0489	0.580073	0.34604	7.1187	8.58613	16.4004	9.94467	phosphate ABC transporter ATP-binding component	Lactobacillus fermentum IFO 3956	complement(1378474..1379607)	protein_id:BAG27532.1
AP008937	1824	0	14.0614	4.08476	3.08098	16.5684	24.0946	58.2204	67.8904	ABC transporter ATP-binding component	Lactobacillus fermentum IFO 3956	complement(2073818..2074510)	protein_id:BAG28160.1
AP008937	379	0	3.52677	0.580073	4.04094	3.56902	12.9937	8.59719	17.0231	conserved hypothetical protein	Lactobacillus fermentum IFO 3956	451101..451952	protein_id:BAG26715.1
AP008937	397	0	3.65715	2.32029	0	9.01175	13.6872	4.09943	17.5547	two-component response regulator	Lactobacillus fermentum IFO 3956	473796..474518	protein_id:BAG26733.1
AP008937	1635	0	12.3404	7.86737	0	16.4123	22.8009	40.1765	59.1566	conserved hypothetical protein	Lactobacillus fermentum IFO 3956	complement(1851774..1852112)	protein_id:BAG27971.1
AP008937	413	0	3.7093	0	0.34604	3.06225	12.5115	5.31554	17.5749	conserved hypothetical protein	Lactobacillus fermentum IFO 3956	complement(493657..494358)	protein_id:BAG26749.1
AP008937	554	0	4.64804	2.09089	6.19534	8.80794	52.854	21.3545	21.955	conserved hypothetical protein	Lactobacillus fermentum IFO 3956	complement(650119..650769)	protein_id:BAG26890.1
AP008937	834	0	6.5255	1.74022	6.80925	16.3919	24.7915	19.6662	30.7898	conserved hypothetical protein	Lactobacillus fermentum IFO 3956	982362..983045	protein_id:BAG27170.1
AP008937	1079	0	8.92448	4.66484	10.7501	12.5946	28.2888	31.9354	42.0464	nitrite extrusion protein	Lactobacillus fermentum IFO 3956	complement(1249257..1250453)	protein_id:BAG27415.1
AP008937	1207	0.643851	1.81729	3.25104	0.649177	4.98154	2.28623	3.68526	8.47115	transposase	Lactobacillus fermentum IFO 3956	1392579..1393457	protein_id:BAG27543.1
AP008937	574	0	4.90879	1.1844	9.32112	18.4563	37.0525	34.0934	22.5068	UDP-N-acetylglucosamine--N-acetylmuramyl- (pentapeptide) pyrophosphoryl-undecaprenol N-acetylglucosamine	Lactobacillus fermentum IFO 3956	676978..678084	protein_id:BAG26910.1
AP008937	1291	0	10.4369	0	6.0838	8.46211	35.2414	26.6146	47.6109	conserved hypothetical protein	Lactobacillus fermentum IFO 3956	complement(1475604..1476110)	protein_id:BAG27627.1
AP008937	861	0	6.86449	2.32029	1.69683	1.45255	13.9458	29.9966	31.3012	potassium transport protein	Lactobacillus fermentum IFO 3956	1010875..1012215	protein_id:BAG27197.1
AP008937	708	0	5.69107	3.85536	3.27069	20.6041	21.1936	22.9795	25.3933	transcriptional repressor	Lactobacillus fermentum IFO 3956	complement(830611..831237)	protein_id:BAG27044.1
AP008937	938	0	7.67284	2.04238	3.00282	20.3583	49.1432	27.8677	34.026	pyridoxal kinase	Lactobacillus fermentum IFO 3956	complement(1091824..1092654)	protein_id:BAG27274.1
AP008937	699	0	5.63892	2.94887	3.58336	11.056	22.0366	22.1353	24.9021	transposase	Lactobacillus fermentum IFO 3956	complement(818216..819436)	protein_id:BAG27035.1
AP008937	719	0	5.79537	0	4.04094	12.5065	25.6222	15.1552	25.5145	phosphatidate cytidylyltransferase	Lactobacillus fermentum IFO 3956	837964..838752	protein_id:BAG27055.1
AP008937	1805	0	13.8267	2.90036	7.62429	15.8973	41.4994	40.6118	60.7854	endopeptidase	Lactobacillus fermentum IFO 3956	complement(2056305..2058209)	protein_id:BAG28141.1
AP008937	428	0	3.83968	3.48044	2.54524	5.02292	8.50364	4.91984	16.8615	protoporphyrinogen oxidase	Lactobacillus fermentum IFO 3956	510004..510855	protein_id:BAG26764.1
AP008937	1047	0	8.45511	1.16015	0	0.657029	8.56744	27.472	37.0539	gluconate kinase	Lactobacillus fermentum IFO 3956	1218379..1219899	protein_id:BAG27383.1
AP008937	851	0	6.76018	0.302164	2.89128	8.48984	25.0136	25.8259	29.4842	thiamine biosynthesis protein	Lactobacillus fermentum IFO 3956	999578..1000489	protein_id:BAG27187.1
AP008937	210	0	1.9883	1.81298	5.04568	6.07068	19.72	6.95372	8.61256	holo-[acyl-carrier protein] synthase	Lactobacillus fermentum IFO 3956	256859..257218	protein_id:BAG26546.1
AP008937	1507	0	11.6103	7.61371	32.0377	40.4713	51.5949	57.4554	49.4948	50S ribosomal protein L29	Lactobacillus fermentum IFO 3956	complement(1702915..1703121)	protein_id:BAG27843.1
AP008937	623	0	2.39038	1.74022	2.76832	10.0549	15.7394	4.11263	10.0861	hypothetical protein	Lactobacillus fermentum IFO 3956	complement(725752..725898)	protein_id:BAG26959.1
AP008937	654	0	5.43031	3.22678	7.59092	8.08003	23.6086	31.6137	22.796	repressor	Lactobacillus fermentum IFO 3956	complement(757018..758007)	protein_id:BAG26990.1
AP008937	1741	0	13.227	0	0	4.02534	6.51203	25.4064	55.1401	conserved hypothetical protein	Lactobacillus fermentum IFO 3956	1979095..1980111	protein_id:BAG28077.1
AP008937	555	0	4.67411	0.580073	1.80836	6.9391	20.1611	31.1177	19.479	hypothetical protein	Lactobacillus fermentum IFO 3956	complement(658077..658571)	protein_id:BAG26891.1
AP008937	831	0	2.0489	0	9.32112	2.58145	11.1491	12.3141	8.49135	lipoate-protein ligase	Lactobacillus fermentum IFO 3956	complement(977207..978235)	protein_id:BAG27167.1
AP008937	1560	2.5754	11.7668	4.967	5.62622	18.557	36.0866	34.8663	48.5125	conserved hypothetical protein	Lactobacillus fermentum IFO 3956	1760394..1762982	protein_id:BAG27896.1
AP008937	516	0	4.38728	0.580073	1.7302	3.7746	15.6705	7.39164	18.0257	holliday junction DNA helicase RuvB	Lactobacillus fermentum IFO 3956	613296..614315	protein_id:BAG26852.1
AP008937	336	0	3.16171	0	0.424206	0.938881	3.3459	2.86221	12.9725	conserved hypothetical protein	Lactobacillus fermentum IFO 3956	405500..405853	protein_id:BAG26672.1
AP008937	1463	4.67651	2.30699	2.64671	1.15155	2.21493	4.72889	5.32345	9.4535	putative transposase	Lactobacillus fermentum IFO 3956	1662838..1663716	protein_id:BAG27799.1
AP008937	807	0	6.31689	0	4.24206	19.6942	14.0004	11.069	25.7367	conserved hypothetical protein	Lactobacillus fermentum IFO 3956	952983..953309	protein_id:BAG27143.1
AP008937	1714	0	12.9141	1.74022	6.47463	10.2812	32.8367	21.3149	52.5428	conserved hypothetical protein	Lactobacillus fermentum IFO 3956	1947638..1948489	protein_id:BAG28050.1
AP008937	424	0	3.81361	1.48656	13.1056	9.70016	38.5601	20.8902	15.4284	putative cobyric acid synthase	Lactobacillus fermentum IFO 3956	complement(505986..506717)	protein_id:BAG26760.1
AP008937	638	0	5.35208	2.06664	2.50044	16.8811	34.293	13.9365	21.5649	conserved hypothetical protein	Lactobacillus fermentum IFO 3956	complement(740332..740622)	protein_id:BAG26974.1
AP008937	1325	0	10.7498	1.20865	12.4469	22.8688	25.6317	35.7289	43.2775	ABC transporter permease component	Lactobacillus fermentum IFO 3956	complement(1503914..1505098)	protein_id:BAG27661.1
AP008937	1160	0	9.49815	1.16015	1.03812	13.8277	22.2036	27.4588	37.9756	carbonic anhydrase	Lactobacillus fermentum IFO 3956	1336456..1337091	protein_id:BAG27496.1
AP008937	1583	0	11.8971	0.580073	9.97983	13.0006	22.7922	38.9631	47.0389	conserved hypothetical protein	Lactobacillus fermentum IFO 3956	complement(1794673..1795560)	protein_id:BAG27919.1
AP008937	687	2.01633	2.02993	0.604327	1.9218	4.42297	4.66509	3.27638	8.00018	putative transposase	Lactobacillus fermentum IFO 3956	complement(799985..800863)	protein_id:BAG27023.1
AP008937	579	0	4.96095	2.62246	0.692079	2.79595	20.7389	6.95108	19.4588	conserved hypothetical protein	Lactobacillus fermentum IFO 3956	682294..682572	protein_id:BAG26915.1
AP008937	357	0	3.34424	3.48044	0.34604	6.66725	22.796	14.7437	13.1139	conserved hypothetical protein	Lactobacillus fermentum IFO 3956	429784..430764	protein_id:BAG26693.1
AP008937	1262	0	10.2544	1.46231	1.38416	16.0511	39.5736	13.1029	40.1019	exodeoxyribonuclease VII large subunit	Lactobacillus fermentum IFO 3956	complement(1448806..1450254)	protein_id:BAG27598.1
AP008937	877	0	7.07309	0.580073	3.96277	6.53079	18.4416	18.0254	27.6206	DNA helicase	Lactobacillus fermentum IFO 3956	1027369..1028826	protein_id:BAG27213.1
AP008937	783	0	6.10829	2.90036	4.3536	16.9675	19.4975	7.76886	23.8389	transposase	Lactobacillus fermentum IFO 3956	923660..924508	protein_id:BAG27119.1
AP008937	1617	0	12.1318	1.74022	7.35642	11.9653	37.3619	18.0016	47.2877	transport protein	Lactobacillus fermentum IFO 3956	1829369..1830295	protein_id:BAG27953.1
AP008937	595	0	5.06525	1.76447	2.42228	2.9949	5.29592	16.3924	19.5598	conserved hypothetical protein	Lactobacillus fermentum IFO 3956	complement(698989..699417)	protein_id:BAG26931.1
AP008937	232	0	2.1969	0.604327	0	2.559	2.15051	18.0834	8.47115	L-2-hydroxyisocaproate dehydrogenase	Lactobacillus fermentum IFO 3956	complement(295677..296621)	protein_id:BAG26568.1
AP008937	584	0	5.0131	0	0	4.8586	14.924	9.85025	19.0484	ADP-ribose pyrophosphatase	Lactobacillus fermentum IFO 3956	687521..688069	protein_id:BAG26920.1
AP008937	1008	0	8.1422	4.08476	4.65485	11.8909	29.023	32.8086	30.9174	nucleoside diphosphate kinase	Lactobacillus fermentum IFO 3956	complement(1164304..1164741)	protein_id:BAG27344.1
AP008937	870	0	6.96879	3.83111	8.55087	10.3814	24.5836	19.2679	26.4564	integrase	Lactobacillus fermentum IFO 3956	1021951..1022829	protein_id:BAG27206.1
AP008937	285	0	2.61412	2.90036	0	3.08646	8.78302	3.67999	9.88406	recombination protein RecR	Lactobacillus fermentum IFO 3956	355588..356187	protein_id:BAG26621.1
AP008937	667	0	0.909411	0	0.909411	3.53589	4.65	14.385	3.43821	hypothetical phage protein	Lactobacillus fermentum IFO 3956	766760..767788	protein_id:BAG27003.1
AP008937	375	0	3.5007	0	2.42228	4.55254	7.76973	7.35997	13.0533	conserved hypothetical protein	Lactobacillus fermentum IFO 3956	448435..448887	protein_id:BAG26711.1
AP008937	348	0	3.26601	2.90036	0.848413	8.26316	26.0464	10.2512	11.9498	L-2-hydroxyisocaproate dehydrogenase	Lactobacillus fermentum IFO 3956	complement(417799..418740)	protein_id:BAG26684.1
AP008937	678	0	5.61284	3.20253	1.9647	6.79195	23.5793	16.4136	20.5219	transposase	Lactobacillus fermentum IFO 3956	790738..791925	protein_id:BAG27014.1
AP008937	813	0	6.36904	2.32029	2.84648	4.76907	11.2618	12.723	23.2467	hypothetical protein	Lactobacillus fermentum IFO 3956	958460..958969	protein_id:BAG27149.1
AP008937	589	0	5.03917	0	0	2.89441	3.61021	2.45332	18.3754	hypothetical protein	Lactobacillus fermentum IFO 3956	691088..692743	protein_id:BAG26925.1
AP008937	509	0	4.3612	0	0	3.45988	10.3332	7.76886	15.691	CDP-diacylglycerol-glycerol-3-phosphate 3-phosphatidyltransferase	Lactobacillus fermentum IFO 3956	602919..603503	protein_id:BAG26845.1
AP008937	297	0	2.77057	0	3.00282	0.657029	13.3127	16.3924	9.96487	two-component response regulator	Lactobacillus fermentum IFO 3956	complement(366591..367442)	protein_id:BAG26633.1
AP008937	358	0	3.37032	0.580073	2.96944	5.52969	12.0653	10.6311	12.1114	conserved hypothetical protein	Lactobacillus fermentum IFO 3956	430782..431720	protein_id:BAG26694.1
AP008937	307	0	2.9531	0.302164	3.77306	1.16204	14.27	1.63555	10.5166	hypothetical protein	Lactobacillus fermentum IFO 3956	378223..378462	protein_id:BAG26643.1
AP008937	421	0	3.78753	0	3.42702	6.00846	5.33998	9.01664	13.4233	conserved hypothetical protein	Lactobacillus fermentum IFO 3956	502856..503875	protein_id:BAG26757.1
AP008937	242	0	2.27513	0	2.54524	2.74929	12.8083	11.1086	8.06078	transcription regulator	Lactobacillus fermentum IFO 3956	307999..308700	protein_id:BAG26578.1
AP008937	267	0	2.43159	3.25104	7.38979	12.3047	20.2998	10.6733	8.59236	transcription antitermination protein	Lactobacillus fermentum IFO 3956	332846..333391	protein_id:BAG26603.1
AP008937	1162	0	9.52423	0.882237	8.08187	10.0149	32.3555	24.6203	33.555	carbamoyl-phosphate synthase small subunit	Lactobacillus fermentum IFO 3956	complement(1339790..1340872)	protein_id:BAG27498.1
AP008937	1410	0	11.1931	5.22066	7.814	31.8	50.2767	27.4641	39.2408	hypothetical protein	Lactobacillus fermentum IFO 3956	complement(1596811..1598223)	protein_id:BAG27746.1
AP008937	625	0	5.27386	5.24491	4.66627	5.5608	18.0764	15.9888	18.4562	excinuclease ABC subunit C	Lactobacillus fermentum IFO 3956	727110..728921	protein_id:BAG26961.1
AP008937	1474	0	11.4538	0	0.34604	17.2458	26.1396	50.0637	39.4693	lipoprotein	Lactobacillus fermentum IFO 3956	complement(1678711..1679823)	protein_id:BAG27810.1
AP008937	1374	0	11.0106	5.52282	5.97226	15.5101	23.8439	22.1749	37.646	hypothetical protein	Lactobacillus fermentum IFO 3956	complement(1551729..1552601)	protein_id:BAG27710.1
AP008937	923	0	7.51638	0	0.848413	3.48612	3.57425	19.2415	25.6963	acetyltransferase	Lactobacillus fermentum IFO 3956	complement(1078502..1079143)	protein_id:BAG27259.1
AP008937	1265	0	10.3065	3.22678	7.01038	27.887	38.6696	60.3519	35.0488	conserved hypothetical protein	Lactobacillus fermentum IFO 3956	complement(1451709..1452149)	protein_id:BAG27601.1
AP008937	334	0	3.10956	5.22066	3.80644	2.25294	14.1532	23.391	10.5571	peptide chain release factor 2	Lactobacillus fermentum IFO 3956	404048..405115	protein_id:BAG26670.1
AP008937	276	0	2.50981	0	1.19445	8.08532	11.9725	6.96692	8.47115	cytochrome D ABC transporter ATP-binding and permease components	Lactobacillus fermentum IFO 3956	342130..343881	protein_id:BAG26612.1
AP008937	1736	0	13.1227	3.50469	15.9969	32.2662	42.5414	68.9253	44.0717	fucose transport protein	Lactobacillus fermentum IFO 3956	complement(1974441..1975769)	protein_id:BAG28072.1
AP008937	455	0	4.07437	0	2.57861	8.81483	8.18844	7.38637	13.6253	ATPase	Lactobacillus fermentum IFO 3956	complement(533938..535230)	protein_id:BAG26791.1
AP008937	768	0	6.00398	1.78873	4.08573	5.68171	15.7161	20.9377	20.0712	phosphoserine aminotransferase	Lactobacillus fermentum IFO 3956	903183..904256	protein_id:BAG27104.1
AP008937	1432	0	11.2713	8.49595	4.49851	16.1633	42.8964	39.3456	37.5854	flavodoxin	Lactobacillus fermentum IFO 3956	1626370..1626816	protein_id:BAG27768.1
AP008937	501	0	4.30905	2.04238	0.692079	9.906	8.51887	2.86749	14.3652	cell shape determining protein MreC	Lactobacillus fermentum IFO 3956	594928..595779	protein_id:BAG26837.1
AP008937	1376	0	11.0627	5.06402	9.43266	20.8702	38.4688	33.2281	36.8518	anaerobic ribonucleoside-triphosphate reductase	Lactobacillus fermentum IFO 3956	complement(1553136..1555346)	protein_id:BAG27712.1
AP008937	365	0	3.44855	2.32029	1.03812	5.2047	9.86125	12.3062	11.4788	triosephosphate isomerase	Lactobacillus fermentum IFO 3956	437305..438072	protein_id:BAG26701.1
AP008937	656	0	5.48246	0	3.08098	11.1369	18.1934	9.84761	18.1065	hypothetical protein	Lactobacillus fermentum IFO 3956	758581..759213	protein_id:BAG26992.1
AP008937	1687	0	12.7055	3.27529	2.46707	5.29964	14.5263	47.5365	41.9252	operon repressor	Lactobacillus fermentum IFO 3956	complement(1919762..1920745)	protein_id:BAG28023.1
AP008937	1071	0	8.82018	2.90036	5.20202	6.58258	18.0391	22.9162	28.9527	two-component response regulator	Lactobacillus fermentum IFO 3956	1243681..1244334	protein_id:BAG27407.1
AP008937	916	0	7.43816	0	3.11436	3.20737	8.15798	18.9012	24.3301	conserved hypothetical protein	Lactobacillus fermentum IFO 3956	1068223..1068903	protein_id:BAG27252.1
AP008937	1627	0.643851	1.36593	1.16015	0.34604	7.09112	4.48778	1.2293	4.44076	hypothetical protein	Lactobacillus fermentum IFO 3956	complement(1842652..1843224)	protein_id:BAG27963.1
AP008937	1202	0	9.99359	2.90036	0.692079	4.81884	21.4917	13.5276	32.2293	carbamoylphosphate synthase large subunit	Lactobacillus fermentum IFO 3956	complement(1385066..1388245)	protein_id:BAG27538.1
AP008937	557	0	4.70019	2.90036	1.7302	8.77683	8.82971	13.1161	15.1392	competence negative regulator	Lactobacillus fermentum IFO 3956	659439..660152	protein_id:BAG26893.1
AP008937	213	0	2.04045	0.906491	0	3.96665	4.59797	2.04444	6.56706	conserved hypothetical protein	Lactobacillus fermentum IFO 3956	complement(258840..259475)	protein_id:BAG26549.1
AP008937	1178	0	9.68068	0.882237	1.46233	4.00979	27.8898	42.2342	30.978	NTP pyrophosphohydrolase	Lactobacillus fermentum IFO 3956	complement(1356495..1356944)	protein_id:BAG27514.1
AP008937	179	0	1.72754	1.16015	0	5.3325	8.15001	6.13331	5.50391	DNA helicase	Lactobacillus fermentum IFO 3956	complement(221909..224230)	protein_id:BAG26515.1
AP008937	850	0	6.73411	0	1.54049	9.65323	22.3494	14.3506	21.4033	transposase	Lactobacillus fermentum IFO 3956	998059..999345	protein_id:BAG27186.1
AP008937	606	0	5.19563	0	0.34604	11.6643	21.9135	22.1116	16.5117	pantetheine-phosphate adenylyltransferase	Lactobacillus fermentum IFO 3956	707604..708125	protein_id:BAG26942.1
AP008937	1324	0	10.7237	4.36267	3.85123	24.1625	37.6919	27.4878	33.9452	conserved hypothetical protein	Lactobacillus fermentum IFO 3956	complement(1503249..1503896)	protein_id:BAG27660.1
AP008937	549	0	4.62196	0.302164	0.692079	2.46054	9.86619	8.61831	14.5874	conserved hypothetical protein	Lactobacillus fermentum IFO 3956	645413..646282	protein_id:BAG26885.1
AP008937	502	0	4.33513	0.302164	0	11.7386	12.3529	17.2445	13.6051	cell shape determining protein MreD	Lactobacillus fermentum IFO 3956	595795..596328	protein_id:BAG26838.1
AP008937	647	0	5.40424	0.302164	1.38416	4.23295	7.99027	30.3712	16.9221	transposase	Lactobacillus fermentum IFO 3956	complement(750757..751212)	protein_id:BAG26983.1
AP008937	562	0	4.77842	0.302164	0.424206	10.9298	9.14723	12.6808	14.9574	pseudouridine synthase	Lactobacillus fermentum IFO 3956	663851..664741	protein_id:BAG26898.1
AP008937	1826	0	14.1136	0.580073	1.61866	8.6455	18.9758	15.1763	44.1525	transcriptional regulator	Lactobacillus fermentum IFO 3956	complement(2075508..2076110)	protein_id:BAG28162.1
AP008937	1014	0	8.16828	2.06664	7.90359	6.39432	22.9582	26.6648	24.8617	chlorohydrolase family protein	Lactobacillus fermentum IFO 3956	complement(1171877..1173208)	protein_id:BAG27350.1
AP008937	1059	0	8.58549	0.302164	6.66434	6.97155	13.9154	23.7419	26.0864	nitrate reductase gamma subunit	Lactobacillus fermentum IFO 3956	complement(1230970..1231659)	protein_id:BAG27395.1
AP008937	185	0	1.83184	0.906491	3.39365	1.62702	9.52039	9.82649	5.54431	conserved hypothetical protein	Lactobacillus fermentum IFO 3956	229750..230592	protein_id:BAG26521.1
AP008937	335	0	3.13563	0	1.80836	7.02714	1.89897	9.01136	9.39289	transcriptional regulator	Lactobacillus fermentum IFO 3956	405171..405500	protein_id:BAG26671.1
AP008937	1148	0	9.39385	3.90387	3.23732	8.65592	10.9824	11.8973	28.0713	conserved hypothetical protein	Lactobacillus fermentum IFO 3956	complement(1322972..1323613)	protein_id:BAG27484.1
AP008937	1825	0	14.0875	3.48044	3.31548	13.4679	14.1359	28.3241	41.9189	ABC transporter permease component	Lactobacillus fermentum IFO 3956	complement(2074523..2075548)	protein_id:BAG28161.1
AP008937	862	0	6.89056	0.882237	2.12103	3.58255	19.2738	17.2049	20.5017	potassium transport protein	Lactobacillus fermentum IFO 3956	1012208..1012882	protein_id:BAG27198.1
AP008937	1039	0	8.42904	0	0.424206	8.47766	19.3757	13.1187	25.0435	transposase	Lactobacillus fermentum IFO 3956	1201594..1202781	protein_id:BAG27375.1
AP008937	1186	0	9.78499	0	0.34604	13.0909	25.7371	37.7258	28.9931	oxidoreductase	Lactobacillus fermentum IFO 3956	1365901..1366920	protein_id:BAG27522.1
AP008937	944	1.00816	7.72499	0	0.848413	11.6439	24.7227	16.8145	22.8768	oxidoreductase	Lactobacillus fermentum IFO 3956	complement(1099639..1100598)	protein_id:BAG27280.1
AP008937	1038	0	8.40296	0	0	0.657029	2.70231	4.90665	24.8819	integrase	Lactobacillus fermentum IFO 3956	complement(1200098..1201201)	protein_id:BAG27374.1
AP008937	1407	0	2.0489	0	2.50044	9.8611	18.0336	3.2711	6.03549	glycosyltransferase	Lactobacillus fermentum IFO 3956	complement(1592823..1593803)	protein_id:BAG27743.1
AP008937	1718	0	12.9923	1.74022	2.23257	9.03799	17.5544	16.3977	37.9756	hypothetical protein	Lactobacillus fermentum IFO 3956	1950337..1950687	protein_id:BAG28054.1
AP008937	1688	0	12.7316	0.906491	0.34604	4.6046	4.18767	38.9446	37.1751	3-hydroxyisobutyrate dehydrogenase	Lactobacillus fermentum IFO 3956	complement(1920729..1921613)	protein_id:BAG28024.1
AP008937	329	0	3.08348	0	0	1.28295	12.8093	7.38373	8.98253	conserved hypothetical protein	Lactobacillus fermentum IFO 3956	complement(398029..398667)	protein_id:BAG26665.1
AP008937	864	0	6.91664	0.604327	1.03812	5.11624	10.8571	8.99552	20.0914	conserved hypothetical protein	Lactobacillus fermentum IFO 3956	1013585..1014406	protein_id:BAG27200.1
AP008937	1065	0	8.71587	1.16015	0.34604	4.93664	20.9721	19.2573	24.9627	molybdopterin biosynthesis protein MoeA	Lactobacillus fermentum IFO 3956	1239104..1240318	protein_id:BAG27401.1
AP008937	1180	0	9.73283	4.64058	2.46707	14.6057	31.2218	20.0883	27.6812	elongation factor G	Lactobacillus fermentum IFO 3956	complement(1358237..1360171)	protein_id:BAG27516.1
AP008937	935	0	7.62069	0	2.57861	1.81907	5.84292	21.3123	21.5245	conserved hypothetical protein	Lactobacillus fermentum IFO 3956	1089398..1090324	protein_id:BAG27271.1
AP008937	1266	0	10.3326	0	1.38416	13.9382	17.4051	32.376	29.0941	Xaa-Pro aminopeptidase	Lactobacillus fermentum IFO 3956	complement(1452240..1453316)	protein_id:BAG27602.1
AP008937	1539	0	11.6885	2.34455	14.5899	31.9362	29.8253	17.6217	32.8555	phosphatase	Lactobacillus fermentum IFO 3956	complement(1738424..1739092)	protein_id:BAG27875.1
AP008937	498	1.00816	4.28297	1.16015	2.92465	11.3565	20.8052	22.5627	11.97	folylpolyglutamate synthase	Lactobacillus fermentum IFO 3956	591635..592957	protein_id:BAG26834.1
AP008937	999	0	8.09005	0.580073	2.54524	3.10891	6.64309	11.8577	22.5472	DNA-entry nuclease	Lactobacillus fermentum IFO 3956	complement(1153134..1154021)	protein_id:BAG27335.1
AP008937	571	0	4.88272	0	0	7.451	6.58973	14.385	13.5849	penicillin binding protein 2B	Lactobacillus fermentum IFO 3956	672422..674578	protein_id:BAG26907.1
AP008937	1024	0	8.27258	0	0	3.53589	1.04692	19.653	22.998	hypotehtical protein	Lactobacillus fermentum IFO 3956	complement(1183440..1184192)	protein_id:BAG27360.1
AP008937	1199	0	9.94144	4.64058	2.81311	26.6536	33.6556	11.0664	27.3377	RNA methylase	Lactobacillus fermentum IFO 3956	complement(1381596..1382969)	protein_id:BAG27535.1
AP008937	1305	0	10.5673	1.76447	2.04287	9.0016	17.0631	23.7445	29.0537	conserved hypothetical protein	Lactobacillus fermentum IFO 3956	complement(1486553..1487065)	protein_id:BAG27641.1
AP008937	801	0	6.23866	0.580073	2.54524	5.02644	6.67657	19.6451	16.9423	thiamine-phosphate pyrophosphorylase	Lactobacillus fermentum IFO 3956	complement(945657..946298)	protein_id:BAG27137.1
AP008937	1238	0	10.15	2.92462	2.04287	7.99199	21.879	19.6688	27.2102	ribonuclease III	Lactobacillus fermentum IFO 3956	complement(1425326..1426024)	protein_id:BAG27574.1
AP008937	918	0	7.46423	0.580073	1.19445	11.8768	20.353	15.9941	19.9701	transposase	Lactobacillus fermentum IFO 3956	complement(1070992..1072278)	protein_id:BAG27254.1
AP008937	1018	0	8.24651	2.64671	5.58143	13.2047	11.7803	6.95108	21.8742	glycerophosphodiester phosphodiesterase	Lactobacillus fermentum IFO 3956	complement(1175803..1176408)	protein_id:BAG27354.1
AP008937	924	0	7.54246	0	0	2.559	7.99343	28.6775	19.9297	acetyltransferase	Lactobacillus fermentum IFO 3956	1079257..1079754	protein_id:BAG27260.1
AP008937	1811	0	13.9571	6.40506	2.07624	15.413	20.6488	36.9054	36.7306	conserved hypothetical protein	Lactobacillus fermentum IFO 3956	2063149..2063517	protein_id:BAG28147.1
AP008937	611	0	5.24778	1.16015	0	8.3274	12.8998	18.4448	13.4839	DNA-directed DNA polymerase III delta subunit	Lactobacillus fermentum IFO 3956	712688..713716	protein_id:BAG26947.1
AP008937	283	0	2.56197	0.580073	1.03812	3.30786	6.45619	6.14915	6.56706	DNA-directed DNA polymerase III gamma/tau subunit	Lactobacillus fermentum IFO 3956	353550..355241	protein_id:BAG26619.1
AP008937	1698	0	12.7837	1.1844	4.66627	6.23162	10.877	8.17775	32.5121	hypothetical protein	Lactobacillus fermentum IFO 3956	1931895..1932557	protein_id:BAG28034.1
AP008937	1491	0	11.5581	5.6926	4.65485	19.1616	21.9012	11.4726	28.8453	30S ribosomal protein S13	Lactobacillus fermentum IFO 3956	complement(1695596..1695961)	protein_id:BAG27827.1
AP008937	1780	0	13.6181	7.28729	7.27825	26.7095	38.529	26.2295	33.8442	transposase	Lactobacillus fermentum IFO 3956	complement(2027149..2028369)	protein_id:BAG28116.1
AP008937	291	0	2.66627	0	1.69683	7.57679	14.8637	7.36789	6.52666	methyltransferase	Lactobacillus fermentum IFO 3956	358823..359683	protein_id:BAG26627.1
AP008937	1726	0	13.0705	1.16015	4.30881	14.3649	27.2452	27.4931	31.8795	transposase	Lactobacillus fermentum IFO 3956	complement(1960771..1962057)	protein_id:BAG28062.1
AP008937	1060	0	8.61157	0	1.03812	3.37697	1.86302	7.76886	20.9121	nitrate reductase delta subunit	Lactobacillus fermentum IFO 3956	complement(1231652..1232230)	protein_id:BAG27396.1
AP008937	1719	0	13.0184	1.1844	2.65678	7.59613	10.1282	6.56595	31.6106	conserved hypothetical protein	Lactobacillus fermentum IFO 3956	1950867..1951685	protein_id:BAG28055.1
AP008937	1281	0	10.4108	7.66222	7.15529	24.9853	20.8743	18.4369	25.2051	conserved hypothetical protein	Lactobacillus fermentum IFO 3956	complement(1463435..1464100)	protein_id:BAG27617.1
AP008937	1135	0	9.3417	0	1.9647	3.46854	17.5488	10.2301	22.5876	hypothetical protein	Lactobacillus fermentum IFO 3956	complement(1309282..1310403)	protein_id:BAG27471.1
AP008937	1359	0	10.9584	0	4.73301	9.3872	13.5049	24.5992	26.0864	hypothetical protein	Lactobacillus fermentum IFO 3956	1538760..1539491	protein_id:BAG27695.1
AP008937	1163	0	9.5503	2.67096	1.88653	10.8211	16.0858	25.0081	22.628	pseudouridine synthase	Lactobacillus fermentum IFO 3956	complement(1340902..1341816)	protein_id:BAG27499.1
AP008937	803	0	6.29082	0	0	2.7735	6.47607	14.7279	14.8968	hydroxyethylthiazole kinase	Lactobacillus fermentum IFO 3956	complement(947283..948047)	protein_id:BAG27139.1
AP008937	564	0	4.83057	3.29955	4.50994	6.10179	4.00077	21.7291	11.4384	rRNA methyltransferase	Lactobacillus fermentum IFO 3956	665938..666792	protein_id:BAG26900.1
AP008937	1230	0	10.124	11.65	5.8493	11.5541	36.0772	26.6859	23.6306	two-component response regulator	Lactobacillus fermentum IFO 3956	1416018..1416722	protein_id:BAG27566.1
AP008937	989	0	7.95967	4.36267	3.4604	11.4363	13.1051	23.3594	18.4562	acetyl-CoA acetyltransferase	Lactobacillus fermentum IFO 3956	1142171..1143343	protein_id:BAG27325.1
AP008937	1131	0	9.31562	1.74022	0	17.1163	8.66254	13.5382	21.5043	conserved hypothetical protein	Lactobacillus fermentum IFO 3956	1307021..1308247	protein_id:BAG27467.1
AP008937	1074	0	8.84625	0	0.34604	0.938881	5.66561	4.09415	20.0914	hypothetical protein	Lactobacillus fermentum IFO 3956	1245727..1246644	protein_id:BAG27410.1
AP008937	878	0	7.09917	1.74022	2.23257	5.36185	7.64461	10.2565	16.1216	hypothetical protein	Lactobacillus fermentum IFO 3956	1028878..1029441	protein_id:BAG27214.1
AP008937	1646	0	12.4186	7.26304	4.62148	23.7946	38.672	30.3342	28.0915	pantothenate kinase	Lactobacillus fermentum IFO 3956	complement(1868525..1869448)	protein_id:BAG27982.1
AP008937	910	0	7.35993	2.34455	0.848413	1.81907	14.575	11.8815	16.5521	conserved hypothetical protein	Lactobacillus fermentum IFO 3956	1061285..1061770	protein_id:BAG27246.1
AP008937	872	0	6.99487	0.302164	0.424206	5.78219	12.4094	15.9704	15.5294	conserved hypothetical protein	Lactobacillus fermentum IFO 3956	1023186..1023974	protein_id:BAG27208.1
AP008937	1063	0	8.66372	0	4.88935	9.27142	23.4333	25.8206	19.0686	molybdopterin biosynthesis protein MoeB	Lactobacillus fermentum IFO 3956	1237603..1238595	protein_id:BAG27399.1
AP008937	1624	0	12.21	0	3.23732	6.95263	10.7981	20.0698	26.8264	argininosuccinate lyase	Lactobacillus fermentum IFO 3956	complement(1837902..1839284)	protein_id:BAG27960.1
AP008937	1120	0	9.26347	0	2.12103	12.683	12.7889	30.321	20.3136	hypothetical protein	Lactobacillus fermentum IFO 3956	complement(1293085..1293531)	protein_id:BAG27456.1
AP008937	824	0	6.4212	0	0	1.60457	4.84486	25.4381	14.0559	alcohol dehydrogenase	Lactobacillus fermentum IFO 3956	969647..970390	protein_id:BAG27160.1
AP008937	1819	0	14.0093	5.26916	9.44408	26.4945	37.6385	22.1697	30.3454	sucrose operon repressor	Lactobacillus fermentum IFO 3956	complement(2067598..2068596)	protein_id:BAG28155.1
AP008937	1201	0	9.96752	1.46231	1.27262	5.74595	6.89795	10.2565	21.4639	dihydroorotate dehydrogenase	Lactobacillus fermentum IFO 3956	complement(1384136..1385053)	protein_id:BAG27537.1
AP008937	1652	0	12.523	0	0.34604	1.92442	18.4784	23.8184	26.8668	conserved hypothetical protein	Lactobacillus fermentum IFO 3956	1877170..1877826	protein_id:BAG27988.1
AP008937	902	1.00816	7.30778	2.62246	1.80836	13.5926	16.7953	5.72442	15.6304	conserved hypothetical protein	Lactobacillus fermentum IFO 3956	complement(1052690..1053301)	protein_id:BAG27238.1
AP008937	711	0	5.71715	0	0	10.7222	8.17553	6.96164	12.1922	1-acylglycerol-3-phosphate O-acyltransferase	Lactobacillus fermentum IFO 3956	complement(832016..832648)	protein_id:BAG27047.1
AP008937	886	0	7.1774	0.580073	0.692079	3.42011	3.87451	8.17775	15.0382	ABC transporter ATP-binding component	Lactobacillus fermentum IFO 3956	1037037..1038923	protein_id:BAG27222.1
AP008937	446	0	3.97006	1.74022	0	4.91243	7.94487	6.5422	8.16179	conserved hypothetical protein	Lactobacillus fermentum IFO 3956	527085..527327	protein_id:BAG26782.1
AP008937	839	0	6.57765	0.580073	0.34604	4.88105	9.52503	6.14915	13.3829	diacylglycerol kinase	Lactobacillus fermentum IFO 3956	985443..985841	protein_id:BAG27175.1
AP008937	1342	0	10.9062	0.882237	2.12103	7.59747	9.46603	14.3612	22.0358	conserved hypothetical protein	Lactobacillus fermentum IFO 3956	complement(1519496..1520179)	protein_id:BAG27678.1
AP008937	1715	0	12.9402	0	3.81786	8.65416	22.9011	20.4866	25.8642	hypothetical protein	Lactobacillus fermentum IFO 3956	complement(1948860..1949336)	protein_id:BAG28051.1
AP008937	857	0	6.81233	2.34455	2.12103	10.864	7.75712	15.6063	13.5849	dihydrodipicolinate synthase	Lactobacillus fermentum IFO 3956	1006756..1007691	protein_id:BAG27193.1
AP008937	1169	0	9.62853	2.09089	0.692079	5.13382	14.8697	10.6311	19.1292	amino acid ABC transporter permease component	Lactobacillus fermentum IFO 3956	complement(1345162..1345851)	protein_id:BAG27505.1
AP008937	1190	0	9.83714	2.90036	2.3889	4.463	11.9167	2.86221	19.4184	conserved hypothetical protein	Lactobacillus fermentum IFO 3956	complement(1370482..1371000)	protein_id:BAG27526.1
AP008937	772	0	6.03006	0.580073	0.34604	2.38453	4.09242	15.1763	11.869	hypothetical protein	Lactobacillus fermentum IFO 3956	907352..907828	protein_id:BAG27108.1
AP008937	774	0	6.05613	0.580073	0	5.06958	4.49589	9.85025	11.9094	GTP cyclohydrolase II	Lactobacillus fermentum IFO 3956	complement(908452..909645)	protein_id:BAG27110.1
AP008937	705	0	5.665	3.48044	0.692079	2.10092	2.09384	8.1883	11.0078	amino acid transport protein	Lactobacillus fermentum IFO 3956	complement(826741..828075)	protein_id:BAG27041.1
AP008937	1308	0	10.6455	2.34455	2.31074	5.85997	27.263	44.3208	20.6835	conserved hypothetical protein	Lactobacillus fermentum IFO 3956	complement(1488639..1489178)	protein_id:BAG27644.1
AP008937	1745	0	13.3052	1.74022	5.31355	8.17849	16.9168	16.8013	25.4943	amino acid transport protein	Lactobacillus fermentum IFO 3956	complement(1984332..1985837)	protein_id:BAG28081.1
AP008937	860	0	6.83841	0.580073	3.00282	5.17846	10.2981	7.76886	13.0533	aspartate-semialdehyde dehydrogenase	Lactobacillus fermentum IFO 3956	1009687..1010739	protein_id:BAG27196.1
AP008937	434	0	3.91791	5.24491	3.42702	8.19581	16.8845	22.961	7.4484	uracil transport protein	Lactobacillus fermentum IFO 3956	516256..517524	protein_id:BAG26770.1
AP008937	342	0	3.21386	0.604327	0.424206	1.64257	6.60001	1.22666	6.09609	aminotransferase	Lactobacillus fermentum IFO 3956	410971..412149	protein_id:BAG26678.1
AP008937	670	0	5.53462	2.32029	0.848413	6.86796	9.55619	7.38373	10.456	transposase	Lactobacillus fermentum IFO 3956	771189..772376	protein_id:BAG27006.1
AP008937	1368	0	10.9845	2.04238	0	3.48233	7.7641	10.6601	20.7441	hypothetical protein	Lactobacillus fermentum IFO 3956	1545597..1546283	protein_id:BAG27704.1
AP008937	1399	0	11.0888	0	4.27544	7.97265	13.2812	11.0822	20.9323	ABC transporter ATP-binding component	Lactobacillus fermentum IFO 3956	complement(1583078..1583938)	protein_id:BAG27735.1
AP008937	191	0	1.88399	2.90036	1.27262	7.74815	9.56099	2.88069	3.53922	zinc/iron ABC transporter substrate binding component	Lactobacillus fermentum IFO 3956	236227..237135	protein_id:BAG26527.1
AP008937	1259	0	10.2283	0	3.08098	2.47434	6.73588	14.7411	18.9878	hemolysin	Lactobacillus fermentum IFO 3956	complement(1446813..1447628)	protein_id:BAG27595.1
AP008937	1753	0	13.3313	0	1.7302	8.96685	9.28625	11.5043	24.6129	conserved hypothetical protein	Lactobacillus fermentum IFO 3956	1994631..1995443	protein_id:BAG28089.1
AP008937	1089	0	9.02878	0	1.69683	3.1296	6.79255	14.7543	16.6329	hypothetical protein	Lactobacillus fermentum IFO 3956	1258176..1259150	protein_id:BAG27425.1
AP008937	874	0	7.02094	0	3.9294	6.02754	10.572	10.6495	12.8917	pseudouridine synthase	Lactobacillus fermentum IFO 3956	1024540..1025265	protein_id:BAG27210.1
AP008937	1625	0	12.2361	0	0.692079	6.96466	12.4814	18.859	22.1167	argininosuccinate synthase	Lactobacillus fermentum IFO 3956	complement(1839284..1840522)	protein_id:BAG27961.1
AP008937	1713	0	12.888	2.34455	11.9112	8.93087	11.3474	10.2459	23.2467	transcriptional regulator	Lactobacillus fermentum IFO 3956	1947216..1947641	protein_id:BAG28049.1
AP008937	1154	0	9.47207	4.08476	2.81311	8.00755	13.4227	18.4606	17.0837	transposase	Lactobacillus fermentum IFO 3956	1329904..1331124	protein_id:BAG27490.1
AP008937	977	0	7.90752	4.64058	0.692079	6.06554	17.0689	3.67999	14.1367	conserved hypothetical protein	Lactobacillus fermentum IFO 3956	complement(1130454..1131410)	protein_id:BAG27313.1
AP008937	1486	0	11.506	7.00938	5.77113	10.4957	16.9403	17.2577	20.5017	ABC transporter ATP-binding component	Lactobacillus fermentum IFO 3956	complement(1691869..1692741)	protein_id:BAG27822.1
AP008937	1621	0	12.1579	2.34455	2.54524	5.19428	23.394	17.1865	21.5649	conserved hypothetical protein	Lactobacillus fermentum IFO 3956	complement(1835762..1836235)	protein_id:BAG27957.1
AP008937	1766	0	13.4617	4.13327	5.73776	28.7702	25.2237	36.9503	23.6104	oligoendopeptidase F	Lactobacillus fermentum IFO 3956	complement(2007982..2009790)	protein_id:BAG28102.1
AP008937	1739	0	13.1748	0	0	4.55254	5.56818	13.9022	22.9576	deoxyribonucleoside regulator	Lactobacillus fermentum IFO 3956	complement(1977365..1978318)	protein_id:BAG28075.1
AP008937	821	0	6.39512	2.90036	0.34604	1.93998	8.90132	4.08887	11.0886	ABC transporter permease component	Lactobacillus fermentum IFO 3956	966924..967595	protein_id:BAG27157.1
AP008937	1592	0	11.9493	1.74022	4.93414	6.64859	10.972	13.1213	20.6027	conserved hypothetical protein	Lactobacillus fermentum IFO 3956	complement(1803794..1806790)	protein_id:BAG27928.1
AP008937	777	0	6.08221	1.51082	0	0.909534	7.32813	9.4308	10.355	hypothetical protein	Lactobacillus fermentum IFO 3956	complement(911708..912040)	protein_id:BAG27113.1
AP008937	1304	0	10.5412	2.90036	1.9647	4.85197	7.14865	5.74026	17.9448	conserved hypothetical protein	Lactobacillus fermentum IFO 3956	complement(1485949..1486560)	protein_id:BAG27640.1
AP008937	1430	0	11.2452	0.580073	5.50326	19.8773	17.3181	16.8092	19.0282	conserved hypothetical protein	Lactobacillus fermentum IFO 3956	complement(1622304..1625243)	protein_id:BAG27766.1
AP008937	802	0	6.26474	1.16015	1.03812	1.88642	7.41512	4.49776	10.5571	phosphomethylpyrimidine kinase	Lactobacillus fermentum IFO 3956	complement(946463..947260)	protein_id:BAG27138.1
AP008937	1001	0	8.11613	2.97313	1.03812	0	4.54461	11.0743	13.6051	hypothetical protein	Lactobacillus fermentum IFO 3956	complement(1155466..1156197)	protein_id:BAG27337.1
AP008937	432	0	3.89184	0	1.38416	2.79419	4.74743	6.14387	6.50646	conserved hypothetical protein	Lactobacillus fermentum IFO 3956	514207..515352	protein_id:BAG26768.1
AP008937	1302	0	10.5151	0.580073	5.09048	1.2985	7.30493	3.67999	17.5547	conserved hypothetical protein	Lactobacillus fermentum IFO 3956	complement(1484840..1485592)	protein_id:BAG27638.1
AP008937	661	0	0.606274	0.580073	1.03048	11.6543	9.35005	7.78997	1.00255	phage antirepressor	Lactobacillus fermentum IFO 3956	764188..764973	protein_id:BAG26997.1
AP008937	447	0	3.99614	1.16015	0.692079	2.95663	4.89358	9.84497	6.50646	conserved hypothetical protein	Lactobacillus fermentum IFO 3956	527337..527561	protein_id:BAG26783.1
AP008937	875	0	7.04702	0	0	9.19691	8.66007	7.38109	11.4384	hypothetical protein	Lactobacillus fermentum IFO 3956	1025537..1026115	protein_id:BAG27211.1
AP008937	450	0	4.02221	1.20865	2.23257	4.44366	6.44343	13.9629	6.50646	hypothetical protein	Lactobacillus fermentum IFO 3956	529314..530291	protein_id:BAG26786.1
AP008937	1337	0	10.8541	3.48044	2.12103	4.02534	9.28393	16.3977	17.4941	hypothetical protein	Lactobacillus fermentum IFO 3956	complement(1515999..1516589)	protein_id:BAG27673.1
AP008937	1124	0	9.28954	3.5532	2.89128	2.48123	10.7877	12.3115	14.9372	dipeptidase	Lactobacillus fermentum IFO 3956	complement(1297337..1298749)	protein_id:BAG27460.1
AP008937	792	0	6.18651	0.906491	1.7302	3.44256	7.69332	5.31554	9.94467	hypothetical protein	Lactobacillus fermentum IFO 3956	933216..933359	protein_id:BAG27128.1
AP008937	1647	0	12.4447	2.09089	1.27262	10.2539	12.3573	15.1631	19.9297	hypothetical protein	Lactobacillus fermentum IFO 3956	1869559..1870110	protein_id:BAG27983.1
AP008937	734	0	5.92575	0	0.424206	5.53145	6.63844	0.817775	9.4737	ribosome-binding factor A	Lactobacillus fermentum IFO 3956	859855..860217	protein_id:BAG27070.1
AP008937	474	0	4.12652	1.16015	3.11436	6.8524	9.4869	10.6548	6.58727	hypothetical phage protein	Lactobacillus fermentum IFO 3956	558048..558350	protein_id:BAG26810.1
AP008937	1321	0	10.6976	0	1.27262	7.33983	8.26748	3.67999	17.0635	conserved hypothetical protein	Lactobacillus fermentum IFO 3956	complement(1501577..1502209)	protein_id:BAG27657.1
AP008937	603	0	5.14348	0	1.27262	3.55144	1.34718	3.27638	8.04058	cell division protein	Lactobacillus fermentum IFO 3956	705554..706753	protein_id:BAG26939.1
AP008937	1740	0	13.2009	0.604327	0	0.328514	3.74923	21.7317	20.4613	deoxyribose-phosphate aldolase	Lactobacillus fermentum IFO 3956	1978428..1979081	protein_id:BAG28076.1
AP008937	946	0	7.75107	1.74022	2.96944	6.70417	9.78602	7.37581	12.0104	glycine/betaine ABC transporter ATP-binding component	Lactobacillus fermentum IFO 3956	complement(1101240..1102007)	protein_id:BAG27282.1
AP008937	671	0	5.56069	0.580073	0	3.37008	4.19796	14.778	8.61256	conserved hypothetical protein	Lactobacillus fermentum IFO 3956	772764..773453	protein_id:BAG27007.1
AP008937	605	0	5.16955	0.604327	2.07624	5.87376	12.1114	10.2565	7.97998	putative N6-adenine-specific methylase	Lactobacillus fermentum IFO 3956	707039..707599	protein_id:BAG26941.1
AP008937	1634	0	12.3143	0.882237	1.7302	8.12359	15.7833	28.7541	18.9676	transposase	Lactobacillus fermentum IFO 3956	1851256..1851711	protein_id:BAG27970.1
AP008937	838	0	6.55158	2.34455	0	10.3074	10.1789	6.57387	10.0053	conserved hypothetical protein	Lactobacillus fermentum IFO 3956	984992..985465	protein_id:BAG27174.1
AP008937	658	0	5.50854	1.16015	0	3.43053	11.9064	10.668	8.41055	conserved hypothetical protein	Lactobacillus fermentum IFO 3956	complement(761340..762074)	protein_id:BAG26994.1
AP008937	1298	1.2877	10.489	0	0.34604	2.22183	10.2589	0.408887	15.96	two-component response regulator	Lactobacillus fermentum IFO 3956	complement(1482008..1482694)	protein_id:BAG27634.1
AP008937	1727	0	13.0966	2.32029	3.50519	11.7441	24.1833	2.86221	19.8085	transposase	Lactobacillus fermentum IFO 3956	1962276..1963124	protein_id:BAG28063.1
AP008937	808	0	6.34297	1.16015	3.77306	5.32032	5.8351	13.1134	9.5545	ribosomal protein L11 methyltransferase	Lactobacillus fermentum IFO 3956	953365..954327	protein_id:BAG27144.1
AP008937	1449	0	11.3756	1.74022	2.54524	10.21	13.5944	16.7908	17.0433	conserved hypothetical protein	Lactobacillus fermentum IFO 3956	complement(1644297..1644986)	protein_id:BAG27785.1
AP008937	1656	0	12.549	3.48044	0	11.9566	14.552	10.6627	18.7858	nicotinamide mononucleotide transport protein	Lactobacillus fermentum IFO 3956	complement(1881287..1882009)	protein_id:BAG27992.1
AP008937	1822	0	14.0354	0.580073	0.848413	12.8382	18.5028	14.7595	20.9929	transposase	Lactobacillus fermentum IFO 3956	2071782..2073068	protein_id:BAG28158.1
AP008937	598	0	5.09133	0.580073	0	0.938881	3.6518	10.2776	7.54941	conserved hypothetical protein	Lactobacillus fermentum IFO 3956	701205..701663	protein_id:BAG26934.1
AP008937	1771	0	13.5399	0.302164	2.84648	7.33496	18.3218	14.3612	19.8489	transposase	Lactobacillus fermentum IFO 3956	2015160..2016347	protein_id:BAG28107.1
AP008937	930	0	7.56853	1.16015	0	0	8.83767	1.22666	11.0482	hypothetical protein	Lactobacillus fermentum IFO 3956	1085637..1085786	protein_id:BAG27266.1
AP008937	1757	0	13.4095	3.25104	1.19445	19.3451	19.4014	24.6045	19.0686	ribonucleotide reductase	Lactobacillus fermentum IFO 3956	1998376..1998840	protein_id:BAG28093.1
AP008937	736	0	5.95183	2.94887	5.65959	5.76638	11.3834	8.22789	8.45095	riboflavin biosynthesis protein	Lactobacillus fermentum IFO 3956	861194..862159	protein_id:BAG27072.1
AP008937	915	0	7.41208	0.580073	0	2.45878	3.79795	9.85025	10.5166	helicase	Lactobacillus fermentum IFO 3956	1066880..1068226	protein_id:BAG27251.1
AP008937	1197	0	9.88929	1.16015	1.69683	3.48923	7.82656	8.60775	13.8943	transposase	Lactobacillus fermentum IFO 3956	complement(1379817..1381004)	protein_id:BAG27533.1
AP008937	1017	0	8.22043	0	0	0.31296	7.84165	6.96692	11.5394	arsenate reductase	Lactobacillus fermentum IFO 3956	complement(1175390..1175728)	protein_id:BAG27353.1
AP008937	1328	0	10.7759	1.78873	1.69683	1.64257	5.83728	9.82385	15.0584	hypothetical protein	Lactobacillus fermentum IFO 3956	1506395..1506628	protein_id:BAG27664.1
AP008937	1250	0	10.2022	0.580073	0	4.19292	10.3796	8.19094	14.1367	rRNA methylase	Lactobacillus fermentum IFO 3956	complement(1437134..1438480)	protein_id:BAG27586.1
AP008937	559	0	4.72626	0	0	1.45255	6.44823	11.8762	6.54686	conserved hypothetical protein	Lactobacillus fermentum IFO 3956	complement(661558..662184)	protein_id:BAG26895.1
AP008937	1793	0	13.6703	3.48044	6.28493	4.19292	14.4049	15.1658	18.8868	conserved hypothetical protein	Lactobacillus fermentum IFO 3956	2047724..2048674	protein_id:BAG28129.1
AP008937	655	0	5.45639	0	2.46707	1.60457	9.07284	4.49776	7.52921	conserved hypothetical protein	Lactobacillus fermentum IFO 3956	complement(758029..758475)	protein_id:BAG26991.1
AP008937	988	0	7.9336	0.580073	2.46707	3.68817	5.02929	8.60247	10.927	conserved hypothetical protein	Lactobacillus fermentum IFO 3956	1141219..1142076	protein_id:BAG27324.1
AP008937	1068	0	8.76803	0	0	1.31406	7.86019	2.45332	12.0508	conserved hypothetical protein	Lactobacillus fermentum IFO 3956	1241825..1242088	protein_id:BAG27404.1
AP008937	1228	0	10.0979	0	0	4.75662	12.2635	6.58179	13.5647	phosphate ABC transporter permease component	Lactobacillus fermentum IFO 3956	complement(1413951..1414850)	protein_id:BAG27564.1
AP008937	1278	0	10.3847	0	1.03812	3.49964	10.9824	7.81901	13.9347	conserved hypothetical protein	Lactobacillus fermentum IFO 3956	complement(1461778..1462197)	protein_id:BAG27614.1
AP008937	533	0	4.51766	0	0	6.93044	8.43202	11.5069	6.03549	conserved hypothetical protein	Lactobacillus fermentum IFO 3956	630470..630982	protein_id:BAG26869.1
AP008937	1066	0	8.74195	0	6.0838	3.20048	2.19923	6.959	11.6606	molybdopterin precursor synthase MoaC	Lactobacillus fermentum IFO 3956	1240786..1241283	protein_id:BAG27402.1
AP008937	970	0	7.82929	0	1.46233	7.13575	3.73083	12.7098	10.4358	O-succinylbenzoate-CoA ligase	Lactobacillus fermentum IFO 3956	1122048..1123472	protein_id:BAG27306.1
AP008937	827	0	6.44727	0.580073	5.93889	1.28295	12.7399	6.13859	8.57216	amino acid transport protein	Lactobacillus fermentum IFO 3956	complement(972900..974318)	protein_id:BAG27163.1
AP008937	1809	0	13.905	1.74022	5.93889	0	9.71045	9.41761	18.4158	conserved hypothetical protein	Lactobacillus fermentum IFO 3956	complement(2061316..2062458)	protein_id:BAG28145.1
AP008937	1101	0	9.13309	1.78873	2.89128	0.91643	16.5353	6.95372	12.0306	polyprenyl synthase	Lactobacillus fermentum IFO 3956	1270437..1271423	protein_id:BAG27437.1
AP008937	1754	0	13.3574	0.302164	1.7302	2.28405	5.85103	12.293	17.5345	conserved hypothetical protein	Lactobacillus fermentum IFO 3956	complement(1995703..1996218)	protein_id:BAG28090.1
AP008937	1076	0	8.87233	4.06051	3.58336	5.22917	14.2713	17.6719	11.4384	2-heptaprenyl-1,4-naphthoquinone methyltransferase	Lactobacillus fermentum IFO 3956	complement(1247197..1247913)	protein_id:BAG27412.1
AP008937	1778	0	13.566	2.92462	2.65678	8.03689	19.902	14.7622	17.3527	transposase	Lactobacillus fermentum IFO 3956	2024980..2026167	protein_id:BAG28114.1
AP008937	1185	0	9.75891	1.20865	6.05043	14.2703	20.9361	12.7389	12.4207	transport protein	Lactobacillus fermentum IFO 3956	complement(1364867..1365778)	protein_id:BAG27521.1
AP008937	1316	0	10.6716	0.906491	2.81311	5.53835	11.685	4.49776	13.5647	formamidopyrimidine-DNA glycosylase	Lactobacillus fermentum IFO 3956	complement(1494916..1495755)	protein_id:BAG27652.1
AP008937	1031	0	8.32474	0	1.27262	2.94108	4.99101	4.5004	10.4964	conserved hypotehtical protein	Lactobacillus fermentum IFO 3956	1193655..1194083	protein_id:BAG27367.1
AP008937	672	0	5.58677	3.22678	0.848413	3.25404	10.397	9.44664	6.97743	conserved hypothetical protein	Lactobacillus fermentum IFO 3956	776191..777462	protein_id:BAG27008.1
AP008937	955	0	7.80322	0	1.03812	3.74863	6.85635	1.63555	9.63531	hypothetical protein	Lactobacillus fermentum IFO 3956	complement(1106527..1106811)	protein_id:BAG27291.1
AP008937	1447	0	11.3495	1.16015	0.424206	3.5981	2.94589	8.20678	13.9751	conserved hypothetical protein	Lactobacillus fermentum IFO 3956	1643427..1644020	protein_id:BAG27783.1
AP008937	400	0	3.68323	0	3.08098	6.63614	7.46483	7.79261	4.48116	xylose repressor	Lactobacillus fermentum IFO 3956	477184..478353	protein_id:BAG26736.1
AP008937	1487	0	11.5321	2.92462	3.50519	5.5159	18.3082	20.1411	13.9751	ABC transporter ATP-binding component	Lactobacillus fermentum IFO 3956	complement(1692708..1693544)	protein_id:BAG27823.1
AP008937	1164	0	9.57638	1.74022	1.9647	4.14802	13.2487	11.4884	11.5192	signal peptidase	Lactobacillus fermentum IFO 3956	complement(1341818..1342255)	protein_id:BAG27500.1
AP008937	1095	0	9.10701	0	1.61866	0.938881	2.15051	11.0584	10.9472	conserved hypothetical protein	Lactobacillus fermentum IFO 3956	complement(1264668..1265963)	protein_id:BAG27431.1
AP008937	1543	0	11.7146	0	1.03812	5.98777	16.5401	6.56859	14.0761	metal-dependent regulator	Lactobacillus fermentum IFO 3956	complement(1740915..1741574)	protein_id:BAG27879.1
AP008937	1573	0	11.8189	4.94275	0	7.39542	7.54154	12.7019	14.0963	conserved hypothetical protein	Lactobacillus fermentum IFO 3956	complement(1778874..1779587)	protein_id:BAG27909.1
AP008937	1306	0	10.5933	1.74022	2.12103	2.79419	7.49515	0.823053	12.5419	conserved hypothetical protein	Lactobacillus fermentum IFO 3956	complement(1487201..1487512)	protein_id:BAG27642.1
AP008937	829	0	6.47335	2.64671	2.42228	10.2363	12.7294	9.4308	7.56961	conserved hypothetical protein	Lactobacillus fermentum IFO 3956	complement(975432..976274)	protein_id:BAG27165.1
AP008937	1198	0	9.91536	1.16015	2.3889	6.6897	7.9369	27.4694	11.4182	transposase	Lactobacillus fermentum IFO 3956	1381027..1381545	protein_id:BAG27534.1
AP008937	1683	0	12.6533	3.80686	1.7302	2.25294	12.9079	4.90665	14.5672	ammonium transport protein	Lactobacillus fermentum IFO 3956	complement(1914288..1915502)	protein_id:BAG28019.1
AP008937	1091	0	9.05486	0	0.424206	3.77108	5.36303	4.49776	10.4156	iron chelatin ABC transporter substrate-binding component	Lactobacillus fermentum IFO 3956	complement(1260370..1261434)	protein_id:BAG27427.1
AP008937	1240	0	10.1761	1.16015	1.7302	7.76194	8.5709	0	11.5596	fatty acid/phospholipid synthesis protein	Lactobacillus fermentum IFO 3956	complement(1426459..1427496)	protein_id:BAG27576.1
AP008937	1144	0	9.36777	0.580073	0	10.1824	4.28495	4.08887	10.456	threonine synthase	Lactobacillus fermentum IFO 3956	complement(1318280..1319788)	protein_id:BAG27480.1
AP008937	471	0	4.10044	0.604327	0	10.5444	14.5672	8.21734	4.50136	hypothetical protein	Lactobacillus fermentum IFO 3956	554914..555096	protein_id:BAG26807.1
AP008937	1225	0	10.0457	1.74022	5.35835	2.5141	17.8862	14.3586	10.9876	phosphate uptake regulator	Lactobacillus fermentum IFO 3956	complement(1411581..1412285)	protein_id:BAG27561.1
AP008937	1840	0	14.244	5.26916	0	8.12156	30.2041	20.0645	15.5092	hypothetical protein	Lactobacillus fermentum IFO 3956	complement(2095833..2096693)	protein_id:BAG28176.1
AP008937	895	0	7.25562	0	2.12103	5.31005	9.92836	7.38373	7.87897	conserved hypothetical protein	Lactobacillus fermentum IFO 3956	1045744..1045968	protein_id:BAG27231.1
AP008937	1468	0	11.4278	1.16015	1.88653	7.95886	15.0317	11.4884	12.3803	transposase	Lactobacillus fermentum IFO 3956	complement(1671472..1672659)	protein_id:BAG27804.1
AP008937	830	0	6.49942	0	0.34604	5.5021	0	2.05499	7.01783	N-acetylmuramoyl-L-alanine amidase	Lactobacillus fermentum IFO 3956	complement(976276..977256)	protein_id:BAG27166.1
AP008937	1037	0	8.37689	0	0	3.48612	9.27349	7.389	9.00273	transcriptional regulator	Lactobacillus fermentum IFO 3956	complement(1199045..1199503)	protein_id:BAG27373.1
AP008937	1263	0	10.2804	0.580073	0	8.84081	13.1712	7.37581	10.9472	methylenetetrahydrofolate dehydrogenase/methenyltetrahydrofolate cyclohydrolase	Lactobacillus fermentum IFO 3956	complement(1450255..1451112)	protein_id:BAG27599.1
AP008937	991	0	7.98575	1.76447	0	1.81041	17.8664	2.04972	8.47115	putative transport protein	Lactobacillus fermentum IFO 3956	1144533..1145273	protein_id:BAG27327.1
AP008937	1628	0	12.2622	1.16015	7.05517	4.26919	9.63854	7.37581	12.9523	ABC transporter permease component	Lactobacillus fermentum IFO 3956	1843690..1844643	protein_id:BAG27964.1
AP008937	791	0	6.16044	1.48656	0	1.87776	2.40206	7.37317	6.50646	peptide methionine sulfoxide reductase	Lactobacillus fermentum IFO 3956	932377..932916	protein_id:BAG27127.1
AP008937	841	0	6.6298	0.906491	1.7302	3.0329	9.37078	4.08887	6.97743	DNA repair protein RecO	Lactobacillus fermentum IFO 3956	986873..987691	protein_id:BAG27177.1
AP008937	797	0	6.21259	0	0	2.03357	4.37759	5.72442	6.52666	benzyl alcohol dehydrogenase	Lactobacillus fermentum IFO 3956	complement(936403..937494)	protein_id:BAG27133.1
AP008937	893	0	7.22955	2.39305	0.34604	3.44609	5.6482	14.7991	7.56961	conserved hypothetical protein	Lactobacillus fermentum IFO 3956	1044220..1045137	protein_id:BAG27229.1
AP008937	1088	0	9.00271	0.882237	3.39365	0.60347	12.4061	2.04444	9.39289	conserved hypothetical protein	Lactobacillus fermentum IFO 3956	1256908..1258239	protein_id:BAG27424.1
AP008937	900	0	7.2817	0	2.04287	6.10557	12.9835	13.5382	7.4888	integrase	Lactobacillus fermentum IFO 3956	1050832..1051728	protein_id:BAG27236.1
AP008937	856	0	6.78626	1.76447	0	6.10355	13.2837	2.04972	6.93703	amidohydrolase	Lactobacillus fermentum IFO 3956	1005599..1006753	protein_id:BAG27192.1
AP008937	270	0	2.45766	0	0.34604	4.43365	5.64024	4.5136	2.47607	amino acid transport protein	Lactobacillus fermentum IFO 3956	complement(334870..336198)	protein_id:BAG26606.1
AP008937	1150	0	9.41992	0	2.76832	5.57635	10.5905	14.7463	9.39289	conserved hypothetical protein	Lactobacillus fermentum IFO 3956	complement(1324389..1325132)	protein_id:BAG27486.1
AP008937	388	0	3.605	0.580073	1.7302	5.56256	3.04332	3.69846	3.57962	conserved hypothetical protein	Lactobacillus fermentum IFO 3956	complement(464062..464901)	protein_id:BAG26724.1
AP008937	1738	0	13.1488	2.04238	8.81875	9.92534	15.6755	34.497	13.0533	ribokinase	Lactobacillus fermentum IFO 3956	complement(1976203..1977120)	protein_id:BAG28074.1
AP008937	1401	0	11.1149	4.68909	0.848413	9.02933	15.7285	6.13331	10.9876	dTDP-glucose 4,6-dehydratase	Lactobacillus fermentum IFO 3956	complement(1584412..1585344)	protein_id:BAG27737.1
AP008937	1622	0	12.184	0	4.50994	5.58325	7.88225	6.1597	11.9094	conserved hypothetical protein	Lactobacillus fermentum IFO 3956	complement(1836381..1837211)	protein_id:BAG27958.1
AP008937	534	0	4.54373	0	1.11629	2.9051	5.90439	4.08887	4.44076	conserved hypothetical protein	Lactobacillus fermentum IFO 3956	complement(631221..632063)	protein_id:BAG26870.1
AP008937	1643	0	12.3926	0	0	4.4699	8.89435	9.874	12.0508	nitric oxide reductase	Lactobacillus fermentum IFO 3956	complement(1859441..1861783)	protein_id:BAG27979.1
AP008937	947	0	7.77714	1.74022	2.31074	0.328514	1.89897	11.0848	7.54941	glycine/betaine ABC transporter permease component	Lactobacillus fermentum IFO 3956	complement(1101988..1102671)	protein_id:BAG27283.1
AP008937	284	0	2.58804	1.16015	0	3.17113	4.92142	10.2565	2.49627	conserved hypothetical protein	Lactobacillus fermentum IFO 3956	355264..355572	protein_id:BAG26620.1
AP008937	729	0	5.8736	0.604327	0	5.56593	4.29539	4.91984	5.54431	conserved hypothetical protein	Lactobacillus fermentum IFO 3956	855130..855609	protein_id:BAG27065.1
AP008937	1810	0	13.9311	1.16015	0	3.81774	5.54513	13.5434	13.1341	3-methyladenine DNA glycosylase	Lactobacillus fermentum IFO 3956	complement(2062460..2063089)	protein_id:BAG28146.1
AP008937	1744	0	13.2792	2.32029	0	1.87087	3.77707	11.8577	12.5015	transcriptional regulator	Lactobacillus fermentum IFO 3956	1982774..1983778	protein_id:BAG28080.1
AP008937	1408	0	11.1409	1.16015	3.80644	7.42477	6.3914	13.124	10.4762	conserved hypothetical protein	Lactobacillus fermentum IFO 3956	complement(1593975..1595084)	protein_id:BAG27744.1
AP008937	1552	0	11.7407	2.64671	0.692079	4.41431	19.0453	6.9854	10.9472	multidrug transport protein	Lactobacillus fermentum IFO 3956	1749995..1751479	protein_id:BAG27888.1
AP008937	933	0	7.59461	0	0	3.24051	1.94769	11.8709	6.97743	putative acetyltransferase	Lactobacillus fermentum IFO 3956	complement(1088526..1089050)	protein_id:BAG27269.1
AP008937	1078	0	8.8984	0	0	2.21493	9.60971	6.5422	7.95978	conserved hypothetical protein	Lactobacillus fermentum IFO 3956	complement(1248904..1249242)	protein_id:BAG27414.1
AP008937	1565	0	11.7928	0.604327	0	2.53479	14.5007	17.6561	10.4358	malolactic regulator	Lactobacillus fermentum IFO 3956	complement(1767183..1768076)	protein_id:BAG27901.1
AP008937	973	3.86311	7.88145	1.16015	1.54049	6.92868	0.998202	6.5422	6.95723	cystathionine beta-lyase	Lactobacillus fermentum IFO 3956	complement(1126236..1127378)	protein_id:BAG27309.1
AP008937	1426	0	11.2192	0	0	3.65193	13.1617	4.90929	9.88406	conserved hypothetical protein	Lactobacillus fermentum IFO 3956	complement(1619729..1620547)	protein_id:BAG27762.1
AP008937	1576	0	11.845	5.54707	3.19252	9.27981	11.373	6.56595	10.3954	transposase	Lactobacillus fermentum IFO 3956	1785012..1785947	protein_id:BAG27912.1
AP008937	1684	0	12.6794	0	0	6.02091	16.9993	7.39692	10.9472	conserved hypothetical protein	Lactobacillus fermentum IFO 3956	1915739..1917058	protein_id:BAG28020.1
AP008937	1409	0	11.167	3.29955	1.46233	10.008	12.9137	19.7031	9.61511	glycosyltransferase	Lactobacillus fermentum IFO 3956	complement(1595084..1596016)	protein_id:BAG27745.1
AP008937	1015	0	8.19436	0	0	0.31296	7.3722	10.6654	7.03804	succinyl-diaminopimelate desuccinylase	Lactobacillus fermentum IFO 3956	complement(1173330..1174481)	protein_id:BAG27351.1
AP008937	1226	0	10.0718	0	0	2.16827	7.24692	7.35997	8.55196	phosphate ABC transporter ATP-binding component	Lactobacillus fermentum IFO 3956	complement(1412300..1413055)	protein_id:BAG27562.1
AP008937	912	0	7.386	0	0.692079	3.54455	6.61277	12.6966	6.03549	cytosine deaminase	Lactobacillus fermentum IFO 3956	1063288..1064526	protein_id:BAG27248.1
AP008937	994	0	8.01182	1.16015	1.88653	3.89551	9.39644	8.63942	6.54686	hypothetical protein	Lactobacillus fermentum IFO 3956	complement(1147026..1148225)	protein_id:BAG27330.1
AP008937	1115	0	9.23739	0.302164	0	6.86268	6.62801	6.56595	7.52921	hypothetical protein	Lactobacillus fermentum IFO 3956	1286643..1286879	protein_id:BAG27451.1
AP008937	1661	0	12.5751	0	3.66152	4.45408	17.5291	2.86485	10.0457	hypothetical protein	Lactobacillus fermentum IFO 3956	complement(1888542..1889093)	protein_id:BAG27997.1
AP008937	1081	0	8.95056	0.882237	0	4.34696	7.29564	12.7072	7.09864	molybdenum cofactor biosynthesis protein D	Lactobacillus fermentum IFO 3956	complement(1251467..1251712)	protein_id:BAG27417.1
AP008937	1759	0	13.4356	3.48044	5.09048	3.59837	13.294	9.42288	10.4964	putative transport protein	Lactobacillus fermentum IFO 3956	1999709..2000878	protein_id:BAG28095.1
AP008937	1838	0	14.1918	0.580073	0.692079	7.41584	6.74384	8.20414	11.0684	glucose inhibited division protein	Lactobacillus fermentum IFO 3956	complement(2092380..2094284)	protein_id:BAG28174.1
AP008937	1492	0	11.5842	1.74022	0.692079	6.956	11.3881	9.02455	9.00273	50S ribosomal protein L36	Lactobacillus fermentum IFO 3956	complement(1695987..1696103)	protein_id:BAG27828.1
AP008937	1800	0	13.7485	0	0.34604	2.36898	6.79255	14.7938	10.6581	hypothetical protein	Lactobacillus fermentum IFO 3956	complement(2052819..2053145)	protein_id:BAG28136.1
AP008937	1027	0	8.29866	1.16015	0	5.47965	13.2757	3.2711	6.42565	hypotehtical protein	Lactobacillus fermentum IFO 3956	complement(1190611..1192149)	protein_id:BAG27363.1
AP008937	1602	0	12.0275	2.92462	1.7302	5.19428	4.74976	9.00608	9.04313	aspartate-ammonia ligase	Lactobacillus fermentum IFO 3956	complement(1814178..1815188)	protein_id:BAG27938.1
AP008937	1679	0	12.6273	1.74022	2.54524	5.92556	8.2834	5.73498	9.4939	ABC transporter ATP-binding component	Lactobacillus fermentum IFO 3956	complement(1908875..1910419)	protein_id:BAG28015.1
AP008937	790	0	6.13436	0	0	9.07937	2.89718	6.959	4.52157	conserved hypothetical protein	Lactobacillus fermentum IFO 3956	complement(931522..932202)	protein_id:BAG27126.1
AP008937	1808	0	13.8789	0	0.848413	4.01155	15.986	4.90665	9.94467	hypothetical protein	Lactobacillus fermentum IFO 3956	complement(2060162..2061319)	protein_id:BAG28144.1
AP008937	1292	0	10.463	3.50469	7.32305	10.3868	18.6199	23.8105	7.4686	rRNA methylase	Lactobacillus fermentum IFO 3956	complement(1476224..1477003)	protein_id:BAG27628.1
AP008937	1631	0	12.2883	0	2.12103	3.53589	9.33279	6.96428	8.55196	hypothetical protein	Lactobacillus fermentum IFO 3956	1847397..1848095	protein_id:BAG27967.1
AP008937	1798	0	13.7224	1.74022	0	3.51344	7.41512	6.16234	9.4939	amino acid ABC transporter permease component	Lactobacillus fermentum IFO 3956	complement(2051088..2051777)	protein_id:BAG28134.1
AP008937	731	0	5.89968	0.302164	1.54049	3.69859	9.46123	4.49776	4.0708	conserved hypothetical protein	Lactobacillus fermentum IFO 3956	856892..857194	protein_id:BAG27067.1
AP008937	1807	0	13.8528	0.302164	0	7.50767	7.3851	8.17775	9.5343	hypothetical protein	Lactobacillus fermentum IFO 3956	complement(2059876..2060169)	protein_id:BAG28143.1
AP008937	1340	0	10.8802	0	4.81118	3.50478	7.06615	5.72442	7.408	2-amino-4-hydroxy-6- hydroxymethyldihydropteridine pyrophosphokinase	Lactobacillus fermentum IFO 3956	complement(1518401..1518919)	protein_id:BAG27676.1
AP008937	1093	0	9.08094	0	3.39365	2.19248	6.46663	4.51096	5.97488	nitrogen fixation protein	Lactobacillus fermentum IFO 3956	complement(1262989..1263459)	protein_id:BAG27429.1
AP008937	1478	0	11.4799	0.580073	0	5.82859	9.06834	1.22666	7.4888	xanthine phosphoribosyltransferase	Lactobacillus fermentum IFO 3956	complement(1685489..1686076)	protein_id:BAG27814.1
AP008937	1102	0	9.15916	0	0.848413	3.48923	8.84564	5.72442	5.93448	D-2-hydroxyisocaproate dehydrogenase	Lactobacillus fermentum IFO 3956	complement(1271464..1272447)	protein_id:BAG27438.1
AP008937	1755	0	13.3835	1.74022	1.88653	2.81664	8.18251	15.9756	8.57216	hypothetical protein	Lactobacillus fermentum IFO 3956	complement(1996228..1996875)	protein_id:BAG28091.1
AP008937	1588	0	11.9232	0.604327	0.692079	7.31941	10.7642	6.57915	7.52921	hypothetical protein	Lactobacillus fermentum IFO 3956	complement(1801038..1801586)	protein_id:BAG27924.1
AP008937	1706	0	12.8098	1.16015	1.03812	6.55324	7.14385	8.20942	8.00018	ABC transporter ATP-binding component	Lactobacillus fermentum IFO 3956	1939404..1940786	protein_id:BAG28042.1
AP008937	1695	0	12.7576	0	0	2.53479	12.6136	15.6011	7.95978	conserved hypothetical protein	Lactobacillus fermentum IFO 3956	complement(1927581..1928435)	protein_id:BAG28031.1
AP008937	889	0	7.20347	0	0	8.17512	8.06188	4.10471	4.48116	hemolysin III	Lactobacillus fermentum IFO 3956	complement(1040443..1041072)	protein_id:BAG27225.1
AP008937	903	0	7.33385	0	0	1.5648	8.29037	4.51888	4.56197	topoisomerase IV subunit B	Lactobacillus fermentum IFO 3956	1053533..1055530	protein_id:BAG27239.1
AP008937	1085	0	8.97663	0	2.76832	1.56656	3.86407	11.0822	5.48371	iron chelatin ABC transporter ATP-binding component	Lactobacillus fermentum IFO 3956	1253848..1254618	protein_id:BAG27421.1
AP008937	1193	0	9.86321	2.3688	3.19252	5.09582	15.2627	4.90665	6.01529	mevalonate diphosphate decarboxylase	Lactobacillus fermentum IFO 3956	1375058..1376047	protein_id:BAG27529.1
AP008937	1188	0	9.81106	0	0.692079	8.58857	4.75208	2.45332	5.95468	DNA replication protein DnaD	Lactobacillus fermentum IFO 3956	complement(1368340..1369068)	protein_id:BAG27524.1
AP008937	1837	0	14.1657	1.16015	3.4604	8.41721	4.49589	2.4586	8.51155	large-conductance mechanosensitive channel protein	Lactobacillus fermentum IFO 3956	complement(2091743..2092120)	protein_id:BAG28173.1
AP008937	1769	8.06532	13.5138	12.2058	0.34604	13.2934	12.7607	17.2393	8.10119	transposase	Lactobacillus fermentum IFO 3956	2012711..2013478	protein_id:BAG28105.1
AP008937	1666	0	12.6012	0	0	5.23918	7.0799	7.35997	7.50901	guanylate kinase	Lactobacillus fermentum IFO 3956	complement(1892581..1893165)	protein_id:BAG28002.1
AP008937	1721	0	13.0445	1.74022	0.34604	4.87618	4.63393	3.2711	7.61001	transketolase	Lactobacillus fermentum IFO 3956	complement(1953353..1955356)	protein_id:BAG28057.1
AP008937	1614	0	12.1057	0	1.03812	9.66594	16.2977	0.817775	7.03804	transpot protein	Lactobacillus fermentum IFO 3956	complement(1825673..1826842)	protein_id:BAG27950.1
AP008937	1165	0	9.60245	2.3688	1.7302	7.50078	10.4097	14.7833	5.44331	hypothetical protein	Lactobacillus fermentum IFO 3956	complement(1342255..1342689)	protein_id:BAG27501.1
AP008937	1531	0	11.6364	1.74022	0	3.85953	7.36176	2.87541	6.48626	hypothetical protein	Lactobacillus fermentum IFO 3956	complement(1729135..1729809)	protein_id:BAG27867.1
AP008937	1613	0	12.0797	0	1.69683	2.2616	6.27656	0.817775	6.54686	conserved hypothetical protein	Lactobacillus fermentum IFO 3956	1824250..1825461	protein_id:BAG27949.1
AP008937	1716	0	12.9662	2.32029	2.42228	0	2.44281	4.49776	6.58727	hypothetical protein	Lactobacillus fermentum IFO 3956	complement(1949343..1949741)	protein_id:BAG28052.1
AP008937	1712	0	12.8619	0.580073	0.692079	4.13936	3.73083	3.2711	6.48626	conserved hypothetical protein	Lactobacillus fermentum IFO 3956	complement(1946124..1947086)	protein_id:BAG28048.1
AP008937	1813	0	13.9832	0	1.80836	3.5981	3.66688	7.78733	6.99763	NAD(P)H oxidoreductase	Lactobacillus fermentum IFO 3956	complement(2063994..2064668)	protein_id:BAG28149.1
AP008937	1601	0	12.0014	2.09089	0.424206	13.7148	6.36123	5.31554	5.97488	methionine synthase	Lactobacillus fermentum IFO 3956	complement(1812684..1813799)	protein_id:BAG27937.1
AP008937	1440	0	11.3235	0	1.61866	3.13312	7.04409	8.21734	5.60492	conserved hypothetical protein	Lactobacillus fermentum IFO 3956	complement(1634190..1634969)	protein_id:BAG27776.1
AP008937	1650	0	12.4969	2.62246	7.47938	6.27828	19.427	10.2565	6.07589	transport protein	Lactobacillus fermentum IFO 3956	1873653..1874600	protein_id:BAG27986.1
AP008937	1779	0	13.5921	0.580073	0	4.1656	1.34718	9.42816	6.58727	conserved hypothetical protein	Lactobacillus fermentum IFO 3956	complement(2026178..2027152)	protein_id:BAG28115.1
AP008937	1114	0	9.21132	3.48044	1.69683	2.58145	1.74486	6.56331	4.46096	multidrug transport protein	Lactobacillus fermentum IFO 3956	1285194..1286576	protein_id:BAG27450.1
AP008937	1050	0	8.50727	0	1.27262	6.82306	7.09281	0	4.05059	hypothetical protein	Lactobacillus fermentum IFO 3956	1222411..1222752	protein_id:BAG27386.1
AP008937	1537	0	11.6624	1.16015	1.03812	2.47434	8.17786	4.49776	5.54431	hypothetical protein	Lactobacillus fermentum IFO 3956	complement(1736884..1737351)	protein_id:BAG27873.1
AP008937	1604	0	12.0536	0	0	2.95663	8.1061	4.93832	5.46351	acetyltransferase	Lactobacillus fermentum IFO 3956	1815997..1816518	protein_id:BAG27940.1
AP008937	1768	0	13.4878	1.16015	0.692079	6.28031	10.7748	4.91193	5.97488	conserved hypothetical protein	Lactobacillus fermentum IFO 3956	2011333..2012004	protein_id:BAG28104.1
AP008937	542	0	4.59588	1.16015	0	15.9319	15.6069	8.62095	2.0253	hypothetical protein	Lactobacillus fermentum IFO 3956	638221..639261	protein_id:BAG26878.1
AP008937	1804	0	13.8007	1.74022	2.31074	4.5148	8.75765	9.43608	6.05569	conserved hypothetical protein	Lactobacillus fermentum IFO 3956	complement(2055787..2056296)	protein_id:BAG28140.1
AP008937	1803	0	13.7746	3.48044	3.77306	6.15047	16.7479	3.2843	5.99508	hypothetical protein	Lactobacillus fermentum IFO 3956	2054745..2055680	protein_id:BAG28139.1
AP008937	1058	0	8.55942	0	0.692079	4.3003	2.44281	9.03511	3.51902	conserved hypotehtical protein	Lactobacillus fermentum IFO 3956	complement(1229839..1230804)	protein_id:BAG27394.1
AP008937	922	0	7.49031	1.74022	2.12103	0	7.12629	4.08887	3.02784	branched-chain amino acid aminotransferase	Lactobacillus fermentum IFO 3956	complement(1076833..1077864)	protein_id:BAG27258.1
AP008937	1064	0	8.6898	0	0	2.50368	2.51457	10.2618	3.47861	molybdopterin biosynthesis protein MoaB	Lactobacillus fermentum IFO 3956	1238617..1239114	protein_id:BAG27400.1
AP008937	1839	0	14.2179	0.302164	3.31548	11.7544	2.09384	5.75873	5.60492	GTPase	Lactobacillus fermentum IFO 3956	complement(2094299..2095687)	protein_id:BAG28175.1
AP008937	1795	0	13.6964	0	0	1.85707	4.02862	13.947	4.95213	conserved hypothetical protein	Lactobacillus fermentum IFO 3956	2049487..2049999	protein_id:BAG28131.1
AP008937	1222	0	10.0197	4.06051	1.46233	5.98777	10.9209	2.04444	3.53922	16S rRNA processing protein RimM	Lactobacillus fermentum IFO 3956	complement(1410267..1410776)	protein_id:BAG27558.1
AP008937	1450	0	11.4017	1.16015	3.11436	2.5141	3.30995	6.14123	3.98999	dinucleotide-binding enzyme	Lactobacillus fermentum IFO 3956	complement(1645149..1645721)	protein_id:BAG27786.1
AP008937	1598	0	11.9754	0.580073	0.848413	9.79524	11.8913	13.9206	4.03039	hypothetical protein	Lactobacillus fermentum IFO 3956	1810692..1811420	protein_id:BAG27934.1
AP008937	535	0	4.56981	0	2.3889	3.91999	10.158	6.97484	1.53412	conserved hypothetical protein	Lactobacillus fermentum IFO 3956	complement(632053..632931)	protein_id:BAG26871.1
AP008937	1375	0	11.0366	0	0.692079	3.21806	5.31199	4.49776	3.00764	anaerobic ribonucleotide reductase activator protein	Lactobacillus fermentum IFO 3956	complement(1552610..1553191)	protein_id:BAG27711.1
AP008937	568	0	4.85664	0	0	5.16291	6.50738	4.08887	1.02275	conserved hypothetical protein	Lactobacillus fermentum IFO 3956	670645..671076	protein_id:BAG26904.1
AP008937	971	0	7.85537	0	4.24206	3.0398	11.8041	4.90665	1.02275	transport protein	Lactobacillus fermentum IFO 3956	1123520..1124713	protein_id:BAG27307.1
