# Supplementary material for: Uncovering complex microbiome activities via metatranscriptomics during 24 hours of oral biofilm assembly and maturation
Source: Microbiome. 2018 Dec 6;6:217. doi: 10.1186/s40168-018-0591-4 (PMC6284299; doi:10.1186/s40168-018-0591-4)
Supplement: Supplementary file 4 — Table S2. DESeq normalized RNASeq data representing expressed Streptococcus parasangunis ATCC15912 genes. Average DESeq values are represented for all pH stages. (XLS 1186 kb) [file 40168_2018_591_MOESM4_ESM.xls]

## Sheet: Spara DESeq all pH stages
Genome id	Loci id	pH 5.5 average 6H	pH 4.7 average 9H	pH 4.5 average 11H	pH 4.4 average 13H	pH 4.4 average 15H	pH 4.4 average 17H	pH 4.3 average 21H	pH 4.3 average 24H	NA	Taxa	Coordinate	Protein
CP002843	748	1.30286	189.489	213.875	361.873	253.253	257.803	227.964	139.714	ABC transporter, solute-binding protein	Streptococcus parasanguinis ATCC 15912	complement(770732..771991)	protein_id:AEH55779.1
CP002843	1747	6635.33	888977	1.04071e+06	1.63305e+06	1.22573e+06	955538	571744	611536	ATP-dependent Clp protease ATP-binding subunit ClpE	Streptococcus parasanguinis ATCC 15912	1868358..1870487	protein_id:AEH56778.1
CP002843	1731	1.66893	184.412	283.421	321.345	206.118	182.59	128.166	107.154	6-phospho-beta-glucosidase	Streptococcus parasanguinis ATCC 15912	1853874..1855259	protein_id:AEH56762.1
CP002843	1616	2.60572	280.621	346.137	596.468	325.147	552.908	772.874	391.891	tetratricopeptide repeat protein	Streptococcus parasanguinis ATCC 15912	1735455..1736075	protein_id:AEH56647.1
CP002843	1745	2.03499	203.508	136.407	314.51	127.942	275.682	296.908	149.113	hypothetical protein	Streptococcus parasanguinis ATCC 15912	1867303..1867683	protein_id:AEH56776.1
CP002843	1435	141.729	12744.6	11231.9	12828.3	8582.95	9510.7	7483.4	5619.41	VTC domain protein	Streptococcus parasanguinis ATCC 15912	complement(1544062..1544841)	protein_id:AEH56466.1
CP002843	508	4.56	406.711	663.863	962.462	778.958	687.596	519.297	491.202	putative bacteriocin export ABC transporter, lactococcin 972 group	Streptococcus parasanguinis ATCC 15912	complement(518614..519240)	protein_id:AEH55539.1
CP002843	571	1.0175	90.6493	65.7671	92.3529	65.0984	66.7243	70.1188	86.0906	transcriptional regulator, AraC family	Streptococcus parasanguinis ATCC 15912	591217..592212	protein_id:AEH55602.1
CP002843	569	0.651429	55.4247	106.748	117.168	109.086	118.736	114.978	114.063	glycosyl hydrolase family 3 N-terminal domain protein	Streptococcus parasanguinis ATCC 15912	complement(588014..589660)	protein_id:AEH55600.1
CP002843	1434	63.4999	5023.53	4307.99	4140.88	2626.3	1691.9	812.484	878.523	hypothetical protein	Streptococcus parasanguinis ATCC 15912	complement(1543386..1544069)	protein_id:AEH56465.1
CP002843	709	16.8507	1250.18	1810.09	1487.9	1204.59	1082.78	1063.17	847.744	hypothetical protein	Streptococcus parasanguinis ATCC 15912	complement(722632..722778)	protein_id:AEH55740.1
CP002843	746	1.95429	144.022		204.938	97.4511	118.166	69.7963	29.2083	ABC transporter, permease protein	Streptococcus parasanguinis ATCC 15912	complement(769005..769862)	protein_id:AEH55777.1
CP002843	710	21.0071	1485.29	1554.7	2540.64	1416.77	1782.62	1571.16	1130.49	hypothetical protein	Streptococcus parasanguinis ATCC 15912	complement(722835..723305)	protein_id:AEH55741.1
CP002843	1533	2.32035	162.413	201.08	243.6	173.031	169.431	152.595	92.9251	GroES-like protein	Streptococcus parasanguinis ATCC 15912	1654629..1655681	protein_id:AEH56564.1
CP002843	513	1	66.4762	138.471	425.469	316.633	212.89	92.7159	101.45	TPP-dependent acetoin dehydrogenase complex, E1 component, beta subunit	Streptococcus parasanguinis ATCC 15912	complement(525846..526838)	protein_id:AEH55544.1
CP002843	692	6.02427	375.81	566.08	1206.64	1181.35	640.132	340.629	409.635	tagatose-6-phosphate kinase	Streptococcus parasanguinis ATCC 15912	complement(705966..706895)	protein_id:AEH55723.1
CP002843	567	11.6018	721.315	1099.48	1392.48	1065.21	898.123	564.174	760.242	transcriptional regulator, AraC family	Streptococcus parasanguinis ATCC 15912	584440..585405	protein_id:AEH55598.1
CP002843	568	34.6007	2114.62	2541.34	4410.84	2801.65	3288.92	2449.31	2015.21	prevent-host-death family protein	Streptococcus parasanguinis ATCC 15912	complement(585415..588027)	protein_id:AEH55599.1
CP002843	7	43.15	2536.19	1642.91	2885.62	1058.48	1630.98	1828.47	1151.25	regulatory protein RecX	Streptococcus parasanguinis ATCC 15912	complement(11229..12011)	protein_id:AEH55038.1
CP002843	1881	3195.48	186850	177819	341299	265147	212775	157704	147921	chaperone protein DnaK	Streptococcus parasanguinis ATCC 15912	2000547..2002370	protein_id:AEH56912.1
CP002843	355	3.70392	215.212	345.319	735.36	857.698	1554.18	1957.76	1475.74	transcriptional regulator, MerR family	Streptococcus parasanguinis ATCC 15912	complement(368187..368996)	protein_id:AEH55386.1
CP002843	734	1.30286	74.4097	98.8281	153.941	104.591	136.115	123.066	118.542	hypothetical protein	Streptococcus parasanguinis ATCC 15912	complement(752948..753325)	protein_id:AEH55765.1
CP002843	1509	3.70392	209.728	219.871	385.075	238.662	140.189	86.3397	56.3262	CHAP domain protein	Streptococcus parasanguinis ATCC 15912	complement(1630109..1631128)	protein_id:AEH56540.1
CP002843	604	49.131	2738.27	2249.7	5261.37	2726.61	4670.62	4807.96	2733.73	acetyltransferase, GNAT family	Streptococcus parasanguinis ATCC 15912	complement(621241..621678)	protein_id:AEH55635.1
CP002843	1684	37.6532	1990.06	2339.97	4821.65	3037.47	2671.15	2275.33	1710.49	chaperonin GroS	Streptococcus parasanguinis ATCC 15912	1805623..1805910	protein_id:AEH56715.1
CP002843	745	3.05249	160.67	211.332	298.092	238.341	208.629	152.848	121.286	sucrose phosphorylase	Streptococcus parasanguinis ATCC 15912	complement(767306..768748)	protein_id:AEH55776.1
CP002843	137	2.03499	107.098	182.137	203.893	171.508	200.721	222.245	220.139	ABC transporter, ATP-binding protein	Streptococcus parasanguinis ATCC 15912	137101..137760	protein_id:AEH55168.1
CP002843	182	146.952	7075.33	7843.57	8826.54	5995.22	5123.21	3413.28	2489.51	ornithine carbamoyltransferase	Streptococcus parasanguinis ATCC 15912	181954..182970	protein_id:AEH55213.1
CP002843	279	24.2585	1167.8	1892.8	2796.29	2184.59	3504.92	3860.16	2833.85	hypothetical protein	Streptococcus parasanguinis ATCC 15912	290761..291279	protein_id:AEH55310.1
CP002843	1436	255.544	12299.2	10781.3	11933.4	7236.35	6906.22	4140.31	3612.48	hypothetical protein	Streptococcus parasanguinis ATCC 15912	1545055..1546302	protein_id:AEH56467.1
CP002843	693	24.3017	1153.74	1646.75	4339.61	3439.02	2785.56	1537.13	1457.63	galactose-6-phosphate isomerase, LacB subunit	Streptococcus parasanguinis ATCC 15912	complement(706906..707421)	protein_id:AEH55724.1
CP002843	1207	11.8871	554.425	1281.37	2535.21	1682.45	1171.83	901.994	602.156	BlpT protein, fusion	Streptococcus parasanguinis ATCC 15912	complement(1258226..1258582)	protein_id:AEH56238.1
CP002843	68	1215.61	56069.6	42863.3	101852	42920.7	79646	56442.3	26913.8	hypothetical protein	Streptococcus parasanguinis ATCC 15912	complement(63334..63636)	protein_id:AEH55099.1
CP002843	1717	1.0175	46.364	123.011	140.323	129.332	137.889	103.61	138.277	fructose-6-phosphate aldolase	Streptococcus parasanguinis ATCC 15912	1838349..1839017	protein_id:AEH56748.1
CP002843	362	55.3541	2517.19	3076.89	4346.82	2449.96	3169.21	3860.48	2527.85	DNA-binding helix-turn-helix protein	Streptococcus parasanguinis ATCC 15912	complement(372685..373572)	protein_id:AEH55393.1
CP002843	514	2.03499	91.4233	178.082	467.459	482.363	378.64	217.821	255.349	TPP-dependent acetoin dehydrogenase complex, E1 component, alpha subunit	Streptococcus parasanguinis ATCC 15912	complement(526855..527826)	protein_id:AEH55545.1
CP002843	181	232.67	10245.9	10803.7	12879.7	8978.85	8318	5911.88	4597.47	arginine deiminase	Streptococcus parasanguinis ATCC 15912	180640..181869	protein_id:AEH55212.1
CP002843	1529	3035.74	129141	133635	225579	157139	142669	97098.1	74450.3	aldehyde-alcohol dehydrogenase 2	Streptococcus parasanguinis ATCC 15912	1650279..1652930	protein_id:AEH56560.1
CP002843	1408	128.836	5454.78	6944.02	30050.1	15144.5	18600.1	9784.29	7146.99	LytTr DNA-binding domain protein	Streptococcus parasanguinis ATCC 15912	1511586..1512026	protein_id:AEH56439.1
CP002843	702	249.241	10311.8	13392.9	20939	15604.4	17930.1	15694.6	14488.6	firmicute fructose-1,6-bisphosphatase	Streptococcus parasanguinis ATCC 15912	complement(713066..714976)	protein_id:AEH55733.1
CP002843	120	126.311	5093.48	9847.85	13975.3	11172.7	11910.8	11751.4	6721.16	hypothetical protein	Streptococcus parasanguinis ATCC 15912	117717..118775	protein_id:AEH55151.1
CP002843	704	51.6127	2055.29	2975.78	3760.79	3031.42	3462.98	2931.73	3392.32	putative transcriptional repressor CcpN	Streptococcus parasanguinis ATCC 15912	complement(715842..716648)	protein_id:AEH55735.1
CP002843	1354	3118.24	121743	79038.6	155378	74974.8	62377.6	30850.4	23739.6	hypothetical protein	Streptococcus parasanguinis ATCC 15912	complement(1444404..1445117)	protein_id:AEH56385.1
CP002843	370	60.8135	2323.92	2786	3894.3	2850.66	3253.81	3498.18	2697.67	hypothetical protein	Streptococcus parasanguinis ATCC 15912	379690..380550	protein_id:AEH55401.1
CP002843	694	11.155	409.06	630.733	1428.9	1362.68	1165.29	894.426	641.969	galactose-6-phosphate isomerase, LacA subunit	Streptococcus parasanguinis ATCC 15912	complement(707438..707863)	protein_id:AEH55725.1
CP002843	1312	39.8496	1461.25	3422.97	4095.73	3760.22	2379.97	1154.04	1480.8	hypothetical protein	Streptococcus parasanguinis ATCC 15912	complement(1380410..1381039)	protein_id:AEH56343.1
CP002843	1433	705.241	25855.8	28919.1	45067.1	32623.4	34745	26409	19206.3	peptidase, S41 family	Streptococcus parasanguinis ATCC 15912	complement(1542034..1543293)	protein_id:AEH56464.1
CP002843	1409	312.746	11364.4	15914.7	42267.5	24424.6	13768.6	5960.94	4725.61	hypothetical protein	Streptococcus parasanguinis ATCC 15912	1512020..1512475	protein_id:AEH56440.1
CP002843	44	32.5657	1168.14	1291.47	2028.26	1398.87	1382.73	854.64	687.676	methionine-R-sulfoxide reductase	Streptococcus parasanguinis ATCC 15912	38177..39298	protein_id:AEH55075.1
CP002843	749	3.98928	142.698	140.87	256.168	187.782	170.004	125.824	93.317	alpha-galactosidase	Streptococcus parasanguinis ATCC 15912	complement(772006..774180)	protein_id:AEH55780.1
CP002843	42	9.85214	350.938	473.382	458.661	522.468	418.406	391.723	367.628	pentapeptide MXKDX repeat protein	Streptococcus parasanguinis ATCC 15912	37225..37548	protein_id:AEH55073.1
CP002843	1713	1	35.5732	56.2652	81.4076	60.2274	79.7142	67.7166	65.8295	putative N,N'-diacetylchitobiose-specific phosphotransferase enzyme IIA component	Streptococcus parasanguinis ATCC 15912	1833701..1834114	protein_id:AEH56744.1
CP002843	914	306.071	10706.6	20660.8	38217.7	34461.5	26263.8	18128.3	15523.2	efflux ABC transporter, permease protein	Streptococcus parasanguinis ATCC 15912	complement(944992..947715)	protein_id:AEH55945.1
CP002843	1503	29.0232	995.014	1220.95	1696.44	1011.01	1250.61	1710.72	825.374	phosphoribosylaminoimidazolesuccinocarboxamide synthase	Streptococcus parasanguinis ATCC 15912	1620696..1621403	protein_id:AEH56534.1
CP002843	1046	2.03499	69.3788	86.3092	65.0738	69.9394	68.2197	42.3081	49.8648	hypothetical protein	Streptococcus parasanguinis ATCC 15912	complement(1080629..1081279)	protein_id:AEH56077.1
CP002843	43	8.62999	291.481	337.479	602.366	364.308	479.4	403.816	255.849	redoxin family protein	Streptococcus parasanguinis ATCC 15912	37545..38165	protein_id:AEH55074.1
CP002843	4	1	32.7942	65.0469	89.8458	42.8214	102.286	91.1513	73.5562	comF family protein	Streptococcus parasanguinis ATCC 15912	3056..3721	protein_id:AEH55035.1
CP002843	1474	151.302	4960.18	4426.67	5901.54	3276.75	4462.97	3182.92	2522.4	stage 0 sporulation protein J	Streptococcus parasanguinis ATCC 15912	1586599..1587360	protein_id:AEH56505.1
CP002843	1987	1.0175	33.1905	19.7642	47.2518	22.8064	23.4718	15.7082	23.0792	hypothetical protein	Streptococcus parasanguinis ATCC 15912	complement(2115158..2115337)	protein_id:AEH57018.1
CP002843	183	36.307	1180.15	1510.19	1975.11	1373.26	1236.22	835.82	839.674	carbamate kinase	Streptococcus parasanguinis ATCC 15912	183056..184000	protein_id:AEH55214.1
CP002843	1746	1	32.4796	38.8999	57.1834	47.0928	46.2143	35.1473	31.265	hypothetical protein	Streptococcus parasanguinis ATCC 15912	1867702..1868001	protein_id:AEH56777.1
CP002843	691	65.1688	2075.66	3405.3	5972.11	6450.03	4231.16	2316.34	2219.77	tagatose-bisphosphate aldolase	Streptococcus parasanguinis ATCC 15912	complement(704984..705964)	protein_id:AEH55722.1
CP002843	667	50.3531	1599.55	2133.47	3333.4	2580.22	2031.32	1536.28	1650.54	YbaK/proline--tRNA ligase associated domain protein	Streptococcus parasanguinis ATCC 15912	complement(681097..681588)	protein_id:AEH55698.1
CP002843	659	1.0175	32.2633	39.8744	59.239	39.6983	44.5788	34.3289	39.3984	methyltransferase small domain protein	Streptococcus parasanguinis ATCC 15912	complement(673717..674310)	protein_id:AEH55690.1
CP002843	509	11.6825	367.761	821.079	947.227	945.826	878.04	532.865	630.868	bacteriocin-associated integral membrane protein	Streptococcus parasanguinis ATCC 15912	complement(519242..521251)	protein_id:AEH55540.1
CP002843	104	0.651429	20.4163	23.1184	11.6399	18.2075	24.1327	27.3991	25.0985	hypothetical protein	Streptococcus parasanguinis ATCC 15912	100444..100590	protein_id:AEH55135.1
CP002843	282	727.277	22530.2	27369.1	43897.1	29865.1	35859.1	33967.7	20208.2	putative lactoylglutathione lyase	Streptococcus parasanguinis ATCC 15912	293465..293845	protein_id:AEH55313.1
CP002843	1642	0.651429	19.8881	8.55715	18.3036	13.23	16.5921	9.27664	4.96446	putative daunorubicin/doxorubicin resistance ATP-binding protein DrrA	Streptococcus parasanguinis ATCC 15912	1762264..1763130	protein_id:AEH56673.1
CP002843	747	3.62321	110.611	111.4	243.311	124.834	137.93	112.562	78.9015	ABC transporter, permease protein	Streptococcus parasanguinis ATCC 15912	complement(769852..770742)	protein_id:AEH55778.1
CP002843	708	101.271	3057.34	3324.11	4769.83	3576.99	2956.24	1718.98	1781.76	hypothetical protein	Streptococcus parasanguinis ATCC 15912	722172..722612	protein_id:AEH55739.1
CP002843	703	38.3046	1153.47	1932.81	2474.04	2085.81	2072.05	1816.74	1817.44	hypothetical protein	Streptococcus parasanguinis ATCC 15912	complement(715027..715839)	protein_id:AEH55734.1
CP002843	1884	17.26	510.536	834.064	1379.31	1220.33	974.012	741.397	566.759	Gram-positive signal peptide protein, YSIRK family	Streptococcus parasanguinis ATCC 15912	2004655..2008194	protein_id:AEH56915.1
CP002843	1737	6.02427	177.432	202.167	223.734	187.639	232.603	233.052	166.537	ABC transporter, substrate-binding protein, family 3	Streptococcus parasanguinis ATCC 15912	1861116..1861994	protein_id:AEH56768.1
CP002843	139	39.3221	1153.45	1107.32	2008.62	1184.08	1176.11	986.966	792.642	hydrolase, NUDIX family	Streptococcus parasanguinis ATCC 15912	139067..139363	protein_id:AEH55170.1
CP002843	1685	575.462	16825.1	22999.4	33729.6	28904.5	24030.3	18101.5	17009.1	chaperonin GroL	Streptococcus parasanguinis ATCC 15912	1805932..1807557	protein_id:AEH56716.1
CP002843	757	9.44283	271.374	445.461	766.774	591.337	338.183	171.319	188.426	putative sensory transduction protein RegX3	Streptococcus parasanguinis ATCC 15912	complement(781462..782115)	protein_id:AEH55788.1
CP002843	1134	17.75	509.949	591.119	884.637	591.793	577.866	365.578	313.418	acetyltransferase, GNAT family	Streptococcus parasanguinis ATCC 15912	complement(1173455..1174048)	protein_id:AEH56165.1
CP002843	1662	585.228	16787.4	11410.5	18454	10301.1	9110.13	6635.69	4912.58	hypothetical protein	Streptococcus parasanguinis ATCC 15912	1785975..1786928	protein_id:AEH56693.1
CP002843	361	17.136	485.045	620.135	885.737	582.596	788.552	478.859	725.073	CAAX amino terminal protease family protein	Streptococcus parasanguinis ATCC 15912	complement(371895..372680)	protein_id:AEH55392.1
CP002843	281	265.979	7523.55	12069.7	13694.7	12395.2	13180.7	9845.07	10389.4	ATPase/histidine kinase/DNA gyrase B/HSP90 domain protein	Streptococcus parasanguinis ATCC 15912	292079..293449	protein_id:AEH55312.1
CP002843	1276	1.95429	55.1923	69.1708	115.251	78.8717	52.5754	34.2759	46.9534	CAAX amino terminal protease family protein	Streptococcus parasanguinis ATCC 15912	1332434..1333351	protein_id:AEH56307.1
CP002843	30	14.7782	414.964	405.067	709.826	373.29	376.357	339.416	174.365	prevent-host-death family protein	Streptococcus parasanguinis ATCC 15912	28612..28872	protein_id:AEH55061.1
CP002843	1037	82.1867	2303.24	4111.51	5404.5	5063.76	4604.64	3141.25	2699.24	HDIG domain protein	Streptococcus parasanguinis ATCC 15912	complement(1073048..1073539)	protein_id:AEH56068.1
CP002843	351	83.8988	2341.61	2152.78	3104.77	2263.46	1638.52	993.162	994.767	hydrolase, alpha/beta domain protein	Streptococcus parasanguinis ATCC 15912	364888..365673	protein_id:AEH55382.1
CP002843	705	25.0713	698.978	752.451	1172.93	846.039	681.36	444.863	512.299	pyruvate, phosphate dikinase	Streptococcus parasanguinis ATCC 15912	716720..719338	protein_id:AEH55736.1
CP002843	804	25.8093	688.322	476.119	805.959	417.881	649.717	493.814	468.903	hypothetical protein	Streptococcus parasanguinis ATCC 15912	complement(830766..830951)	protein_id:AEH55835.1
CP002843	2	84.631	2207.09	3052.17	3901.02	3007.92	2959.59	2474.13	1994.04	YigZ family protein	Streptococcus parasanguinis ATCC 15912	complement(1064..1705)	protein_id:AEH55033.1
CP002843	251	315.401	8183.08	10618.2	16580.6	11085.2	10778.2	11017	5788.5	signal peptidase I	Streptococcus parasanguinis ATCC 15912	261949..262509	protein_id:AEH55282.1
CP002843	867	1	25.7784	38.3338	52.6547	35.1105	46.2235	49.1802	33.0791	hypothetical protein	Streptococcus parasanguinis ATCC 15912	899200..899328	protein_id:AEH55898.1
CP002843	1879	275.701	7027.4	10289.9	15477.2	11768.6	5533.72	3035.53	3180.39	heat-inducible transcription repressor HrcA	Streptococcus parasanguinis ATCC 15912	1998592..1999626	protein_id:AEH56910.1
CP002843	565	1	25.0474	29.8125	54.7509	28.3007	21.7402	15.7299	14.6694	Rhamnulokinase family protein	Streptococcus parasanguinis ATCC 15912	complement(582942..583757)	protein_id:AEH55596.1
CP002843	618	1	24.7579	44.4719	46.1034	51.6033	26.3786	11.3058	22.8402	hypothetical protein	Streptococcus parasanguinis ATCC 15912	complement(633751..633891)	protein_id:AEH55649.1
CP002843	738	82.5095	2020.73	2398.39	3594.34	2799.57	2926.49	2634.31	1907.23	hypothetical protein	Streptococcus parasanguinis ATCC 15912	complement(756970..757542)	protein_id:AEH55769.1
CP002843	1240	135.388	3313.78	4076.68	5767.86	4917.66	5575.79	4204	4350.67	ABC transporter, ATP-binding protein	Streptococcus parasanguinis ATCC 15912	1297722..1299296	protein_id:AEH56271.1
CP002843	1798	3.90858	95.3257	128.049	180.921	215.31	133.658	93.5945	99.0392	alpha amylase, catalytic domain protein	Streptococcus parasanguinis ATCC 15912	1927119..1928786	protein_id:AEH56829.1
CP002843	128	1.95429	47.6144	32.0572	37.0487	29.8139	12.9735	12.49	13.3742	putative bacteriocin export ABC transporter, lactococcin 972 group	Streptococcus parasanguinis ATCC 15912	126924..127691	protein_id:AEH55159.1
CP002843	76	15.5478	375.832	790.529	1382.63	1017.89	922.125	621.099	596.049	YjeF domain protein	Streptococcus parasanguinis ATCC 15912	70554..71429	protein_id:AEH55107.1
CP002843	168	15.5911	374.64	484.819	599.987	500.873	335.603	177.185	239.504	GIY-YIG catalytic domain protein	Streptococcus parasanguinis ATCC 15912	complement(166357..166626)	protein_id:AEH55199.1
CP002843	668	156.072	3747.53	4879.34	7313.86	5265.65	4638.45	2863.63	2622.09	uracil-DNA glycosylase family protein	Streptococcus parasanguinis ATCC 15912	complement(681601..682185)	protein_id:AEH55699.1
CP002843	1711	97.2877	2335.44	2715.53	4623.66	3229.23	6606.44	8129.14	4413.37	transcriptional regulator, DeoR family	Streptococcus parasanguinis ATCC 15912	1831891..1832634	protein_id:AEH56742.1
CP002843	443	8.26392	197.459	247.106	311.089	214.907	201.138	124.679	113.097	hypothetical protein	Streptococcus parasanguinis ATCC 15912	454791..455069	protein_id:AEH55474.1
CP002843	264	8.91535	212.751	411.213	491.536	546.486	382.385	175.787	317.737	hypothetical protein	Streptococcus parasanguinis ATCC 15912	275791..276069	protein_id:AEH55295.1
CP002843	70	17.5021	416.705	605.176	790.426	528.434	870.828	682.762	643.182	HTH domain protein	Streptococcus parasanguinis ATCC 15912	64331..65233	protein_id:AEH55101.1
CP002843	1516	1943.82	46221	49335.3	78336.5	54072.3	52308.4	41690.6	29122	transcriptional regulator, GntR family	Streptococcus parasanguinis ATCC 15912	complement(1637337..1638053)	protein_id:AEH56547.1
CP002843	882	414.631	9821.82	10670.5	14448.1	10944.5	12005.3	11644.7	8885.42	hypothetical protein	Streptococcus parasanguinis ATCC 15912	complement(912778..913224)	protein_id:AEH55913.1
CP002843	90	45.1849	1065.64	918.309	977.394	613.814	621.928	479.901	286.524	hypothetical protein	Streptococcus parasanguinis ATCC 15912	84541..84696	protein_id:AEH55121.1
CP002843	227	37.0017	872.489	859.338	987.255	793.024	798.598	704.681	620.017	hypothetical protein	Streptococcus parasanguinis ATCC 15912	complement(237603..237890)	protein_id:AEH55258.1
CP002843	352	63.3817	1490.69	1715.23	2201.3	1808.94	1511.5	984.477	873.391	ADP-ribosylglycohydrolase	Streptococcus parasanguinis ATCC 15912	365695..366549	protein_id:AEH55383.1
CP002843	1473	3612.44	84251.9	102477	105596	88154.3	70328.6	51056.7	45436.2	serine protease do-like HtrA	Streptococcus parasanguinis ATCC 15912	1585346..1586527	protein_id:AEH56504.1
CP002843	570	1.0175	23.6438	34.8063	30.9419	31.2606	43.1805	24.6093	30.2273	glycoside/pentoside/hexuronide transporter	Streptococcus parasanguinis ATCC 15912	complement(589714..591108)	protein_id:AEH55601.1
CP002843	1872	125.455	2831.52	4707.31	10389.7	6686.85	4372.34	2004.85	1621.42	peptidase, S54 family	Streptococcus parasanguinis ATCC 15912	1992262..1992900	protein_id:AEH56903.1
CP002843	1465	146.94	3296.84	4342.22	3868.44	3372.02	3664.85	3076.95	3318.76	DNA replication and repair protein RecF	Streptococcus parasanguinis ATCC 15912	1573560..1574654	protein_id:AEH56496.1
CP002843	1269	661.463	14820.8	8625.94	17862.9	7558.8	13646.2	10618.9	6939.2	hypothetical protein	Streptococcus parasanguinis ATCC 15912	complement(1326257..1326793)	protein_id:AEH56300.1
CP002843	1710	134.618	3002.27	3800.09	8508.63	7528.46	7153.18	4124.07	3527.9	radical SAM domain protein	Streptococcus parasanguinis ATCC 15912	complement(1830987..1831628)	protein_id:AEH56741.1
CP002843	1038	103.113	2298.39	2623.3	5451.35	3702.44	2629.47	1305.54	1094.25	RNA methyltransferase, TrmH family	Streptococcus parasanguinis ATCC 15912	complement(1073622..1074368)	protein_id:AEH56069.1
CP002843	666	30.8535	685.812	843.943	1355.08	960.566	545.347	167.283	239.661	rhodanese-like protein	Streptococcus parasanguinis ATCC 15912	complement(680792..681076)	protein_id:AEH55697.1
CP002843	263	15.8764	349.028	589.059	735.278	671.53	522.449	244.726	399.105	putative regulatory protein spx	Streptococcus parasanguinis ATCC 15912	275473..275778	protein_id:AEH55294.1
CP002843	719	121.143	2655.93	2332.04	3500.73	2177.79	1875.71	1120.82	1158.4	polysaccharide deacetylase	Streptococcus parasanguinis ATCC 15912	732084..733001	protein_id:AEH55750.1
CP002843	358	30.2453	662.029	1231.64	1830.37	1385.51	1513.48	1143.35	1275.84	hypothetical protein	Streptococcus parasanguinis ATCC 15912	370315..370497	protein_id:AEH55389.1
CP002843	72	135.35	2944.11	5069.12	8356.72	7336.98	7631.43	5808.05	5889.94	negative regulator of genetic competence ClpC/MecB	Streptococcus parasanguinis ATCC 15912	complement(65951..68221)	protein_id:AEH55103.1
CP002843	225	12.9853	282.241	324.02	298.462	234.524	190.139	145.177	130.196	transporter, major facilitator family protein	Streptococcus parasanguinis ATCC 15912	234417..235595	protein_id:AEH55256.1
CP002843	1559	7.97856	172.234	98.1931	372.829	153.001	207.211	109.642	60.6935	hypothetical protein	Streptococcus parasanguinis ATCC 15912	1678542..1679144	protein_id:AEH56590.1
CP002843	280	224.175	4827.44	7848.09	10447.9	9956.72	10504.6	9461.63	8131.24	putative response regulator ArlR	Streptococcus parasanguinis ATCC 15912	291340..292095	protein_id:AEH55311.1
CP002843	1373	0.651429	14.0219	21.8534	11.1018	18.973	13.4556	26.5903	9.26079	hypothetical protein	Streptococcus parasanguinis ATCC 15912	1472741..1472869	protein_id:AEH56404.1
CP002843	354	15.5104	332.241	383.497	1176.49	1111.61	1635.6	1391.45	1419.46	ABC transporter, ATP-binding protein	Streptococcus parasanguinis ATCC 15912	complement(367367..368182)	protein_id:AEH55385.1
CP002843	1506	46.8539	987.868	1227.96	1716.19	1433.48	1605.72	1211.08	1074.69	phosphoribosylformylglycinamidine cyclo-ligase	Streptococcus parasanguinis ATCC 15912	1626855..1627877	protein_id:AEH56537.1
CP002843	1398	362.955	7644.23	8573.69	12965.8	8219.13	6834.55	6354.62	4746.59	RNAse H domain protein, YqgF family	Streptococcus parasanguinis ATCC 15912	complement(1502180..1502599)	protein_id:AEH56429.1
CP002843	1718	6.22893	131.014	277.017	347.801	413.084	325.668	160.055	271.59	glycerol dehydrogenase	Streptococcus parasanguinis ATCC 15912	1839033..1840124	protein_id:AEH56749.1
CP002843	1206	4.27464	89.5128	224.628	313.926	309.938	257.11	195.657	141.211	hypothetical protein	Streptococcus parasanguinis ATCC 15912	1257985..1258179	protein_id:AEH56237.1
CP002843	1464	183.432	3836.41	4165.8	5287.72	3789.87	4303.87	4319.2	3177.39	S4 domain protein YaaA	Streptococcus parasanguinis ATCC 15912	1573198..1573560	protein_id:AEH56495.1
CP002843	59	284.902	5958.18	6344.27	10161.2	6215.3	10291.4	9539.65	7210.9	cell division protein FtsQ	Streptococcus parasanguinis ATCC 15912	52811..54022	protein_id:AEH55090.1
CP002843	378	19.3757	405.065	521.099	781.448	675.781	665.028	443.837	384.276	CAAX amino terminal protease family protein	Streptococcus parasanguinis ATCC 15912	384676..385431	protein_id:AEH55409.1
CP002843	1291	1.0175	21.2327	43.6317	49.2787	68.8821	29.5518	43.5646	33.0081	hypothetical protein	Streptococcus parasanguinis ATCC 15912	complement(1353275..1353397)	protein_id:AEH56322.1
CP002843	566	1	20.3773	24.0785	16.9377	23.5913	16.7903	10.4777	10.7053	carbohydrate kinase, FGGY family protein	Streptococcus parasanguinis ATCC 15912	complement(583744..584328)	protein_id:AEH55597.1
CP002843	174	1.66893	33.6044	36.3438	63.7663	42.4871	41.8108	32.2516	30.8394	DNA internalization competence protein ComEC/Rec2-like protein	Streptococcus parasanguinis ATCC 15912	172039..174285	protein_id:AEH55205.1
CP002843	359	10.2182	204.988	372.453	553.896	506.894	611.442	572.437	600.047	hypothetical protein	Streptococcus parasanguinis ATCC 15912	370554..370940	protein_id:AEH55390.1
CP002843	26	18.8482	376.574	557.731	1023.4	855.566	970.49	1128.15	979.079	isochorismatase family protein	Streptococcus parasanguinis ATCC 15912	25353..25853	protein_id:AEH55057.1
CP002843	1716	48.1135	960.615	1640.33	2603.41	2498.29	2510.71	1752.02	1745.89	formate C-acetyltransferase	Streptococcus parasanguinis ATCC 15912	1835892..1838333	protein_id:AEH56747.1
CP002843	1803	19.2143	379.857	611.848	1029.87	869.823	882.015	879.117	715.451	EDD domain protein, DegV family	Streptococcus parasanguinis ATCC 15912	1934983..1935846	protein_id:AEH56834.1
CP002843	1882	98.3917	1925.91	3152.89	4381.93	4756.21	4667.4	5237.83	5108.19	DJ-1/PfpI family protein	Streptococcus parasanguinis ATCC 15912	2002560..2003201	protein_id:AEH56913.1
CP002843	988	2690.65	52280.2	57494.3	65863	45660.8	60956.7	64670.5	38424.2	M protein trans-acting positive regulator (MGA)	Streptococcus parasanguinis ATCC 15912	complement(1029549..1031024)	protein_id:AEH56019.1
CP002843	1953	40.9478	792.032	962.591	1334.26	1469.74	1506.03	1430.03	1446.65	acetyl-CoA carboxylase, carboxyl transferase, beta subunit	Streptococcus parasanguinis ATCC 15912	2077878..2078819	protein_id:AEH56984.1
CP002843	1789	166.823	3212.5	2221.73	4534.91	2539.19	2962.97	2434.32	1857.31	hypothetical protein	Streptococcus parasanguinis ATCC 15912	1917195..1917932	protein_id:AEH56820.1
CP002843	495	526.735	10123.1	10025.5	11766.7	8948.1	8116.36	6035.29	4713.34	hypothetical protein	Streptococcus parasanguinis ATCC 15912	504091..505101	protein_id:AEH55526.1
CP002843	1744	7.6932	147.817	144.972	290.05	151.323	224.871	211.274	178.96	hypothetical protein	Streptococcus parasanguinis ATCC 15912	1865729..1867324	protein_id:AEH56775.1
CP002843	1783	1.66893	31.8616	127.974	381.143	293.143	190.061	161.049	104.523	hypothetical protein	Streptococcus parasanguinis ATCC 15912	1912079..1912303	protein_id:AEH56814.1
CP002843	5	3755.03	71522.1	91115.8	108186	89854	88110.6	69780.2	64823.7	ribosomal subunit interface protein	Streptococcus parasanguinis ATCC 15912	3803..4345	protein_id:AEH55036.1
CP002843	855	136.771	2601.74	3361.84	5581.8	3419.55	4948.29	4564.01	3877.8	FemAB family protein	Streptococcus parasanguinis ATCC 15912	886092..887303	protein_id:AEH55886.1
CP002843	1402	433.733	8191.42	9078.2	16312.5	12153.9	14301.3	13123	9381.56	RecA protein	Streptococcus parasanguinis ATCC 15912	complement(1504206..1505351)	protein_id:AEH56433.1
CP002843	917	2.32035	43.806	41.641	84.2292	58.3881	73.385	99.7131	63.269	hypothetical protein	Streptococcus parasanguinis ATCC 15912	complement(950004..950138)	protein_id:AEH55948.1
CP002843	1806	144.012	2718.78	2080.08	2350.27	1631.48	2049.99	1943.14	1462.06	site-specific recombinase, phage integrase family	Streptococcus parasanguinis ATCC 15912	complement(1936963..1938180)	protein_id:AEH56837.1
CP002843	74	18.1161	339.86	625.43	1141.8	931.226	816.41	558.257	553.407	tetrahydrofolate dehydrogenase/cyclohydrolase, NAD(P)-binding domain protein	Streptococcus parasanguinis ATCC 15912	68860..69714	protein_id:AEH55105.1
CP002843	200	128.222	2404.75	2751.4	2455.73	2053.61	1737.67	1003.53	1966.55	glutaredoxin	Streptococcus parasanguinis ATCC 15912	complement(204781..204999)	protein_id:AEH55231.1
CP002843	1770	1	18.7369	32.6046	24.1467	24.8059	15.6384	25.8225	16.6515	hypothetical protein	Streptococcus parasanguinis ATCC 15912	1898507..1898665	protein_id:AEH56801.1
CP002843	875	62.3959	1157.98	2283.04	1894.43	2096.52	1606.49	956.342	1598.31	hypothetical protein	Streptococcus parasanguinis ATCC 15912	906734..907066	protein_id:AEH55906.1
CP002843	1511	0.651429	11.9968	22.9423	24.5999	24.9552	14.4634	2.00986	13.2622	phosphoribosylaminoimidazole carboxylase, catalytic subunit	Streptococcus parasanguinis ATCC 15912	1632763..1633254	protein_id:AEH56542.1
CP002843	871	30.7353	564.844	1035.84	1656.01	1705.29	1787.96	1403.81	1316.23	glutathione-disulfide reductase	Streptococcus parasanguinis ATCC 15912	902840..904189	protein_id:AEH55902.1
CP002843	505	17.0553	311.574	469.679	621.311	550.481	494.481	362.887	426.88	hypothetical protein	Streptococcus parasanguinis ATCC 15912	515300..516067	protein_id:AEH55536.1
CP002843	1534	25.1953	460.024	623.279	814.549	532.974	262.864	127.478	125.101	hypothetical protein	Streptococcus parasanguinis ATCC 15912	1655873..1656226	protein_id:AEH56565.1
CP002843	1736	3.33785	60.76	88.0705	144.425	78.1365	104.407	105.572	84.1309	hypothetical protein	Streptococcus parasanguinis ATCC 15912	1860087..1861088	protein_id:AEH56767.1
CP002843	602	1.30286	23.6075	58.6679	46.0037	74.1332	67.4017	53.2625	55.8297	hypothetical protein	Streptococcus parasanguinis ATCC 15912	complement(618545..619189)	protein_id:AEH55633.1
CP002843	572	10.9503	198.117	215.807	207.313	179.136	174.676	164.549	142.271	beta-phosphoglucomutase	Streptococcus parasanguinis ATCC 15912	592338..593003	protein_id:AEH55603.1
CP002843	732	1	18.0808	12.8042	23.7413	20.5899	16.4297	8.44141	9.24213	hypothetical protein	Streptococcus parasanguinis ATCC 15912	complement(751837..752283)	protein_id:AEH55763.1
CP002843	955	61.2228	1105.45	1682.38	3579.8	2990.64	2877.33	2601.66	2155.69	acetyltransferase, GNAT family	Streptococcus parasanguinis ATCC 15912	complement(992443..993024)	protein_id:AEH55986.1
CP002843	593	1716.53	30821.9	34781.7	50706.9	37417.5	33541.1	24264.1	24707.9	hypothetical protein	Streptococcus parasanguinis ATCC 15912	complement(611339..613660)	protein_id:AEH55624.1
CP002843	1361	4759.89	85409.6	74078.2	119718	81361.1	59522.2	40904.1	27394.7	ferritin-like protein	Streptococcus parasanguinis ATCC 15912	complement(1460692..1461213)	protein_id:AEH56392.1
CP002843	274	235.033	4211.86	3803.59	5142.93	3123.22	4063	3399.11	2628.78	hypothetical protein	Streptococcus parasanguinis ATCC 15912	complement(286094..287371)	protein_id:AEH55305.1
CP002843	1482	65.4974	1171.97	1292.78	1653.32	1014.61	1574.03	1771.15	1524.29	S4 domain protein	Streptococcus parasanguinis ATCC 15912	1596485..1596781	protein_id:AEH56513.1
CP002843	1400	221.03	3919.48	5702.89	6064.19	5851.06	5851.32	4876.57	6029.53	hypothetical protein	Streptococcus parasanguinis ATCC 15912	complement(1502989..1503585)	protein_id:AEH56431.1
CP002843	438	164.653	2910.94	4317.83	2874.25	2998.4	2564.75	1400.41	3052.8	hypothetical protein	Streptococcus parasanguinis ATCC 15912	447968..448198	protein_id:AEH55469.1
CP002843	1979	49.2549	869.819	1335.42	1991.58	1568.7	1527.99	1413.03	1029.82	N-acetylglucosamine-6-phosphate deacetylase	Streptococcus parasanguinis ATCC 15912	2102390..2103583	protein_id:AEH57010.1
CP002843	1491	1.0175	17.8599	23.9053	12.6462	11.1945	20.5939	8.46548	23.71	hypothetical protein	Streptococcus parasanguinis ATCC 15912	1604206..1604373	protein_id:AEH56522.1
CP002843	2004	444.888	7737.07	8414.26	9270.41	8835.6	7159.8	5220.52	6029.98	putative cell cycle protein GpsB	Streptococcus parasanguinis ATCC 15912	2132551..2132892	protein_id:AEH57035.1
CP002843	331	989.056	16882.4	14101.5	26872.1	13526.6	14869.3	11659.2	8520.13	hypothetical protein	Streptococcus parasanguinis ATCC 15912	344867..345205	protein_id:AEH55362.1
CP002843	577	687.318	11724.6	16149.3	23241.2	18932.4	17068.5	13056	9752.84	mannosyl-glycoprotein endo-beta-N-acetylglucosaminidase	Streptococcus parasanguinis ATCC 15912	complement(596147..596848)	protein_id:AEH55608.1
CP002843	622	29.7178	505.58	653.171	808.588	611.236	617.779	630.975	430.957	flavodoxin-like protein	Streptococcus parasanguinis ATCC 15912	complement(635491..636114)	protein_id:AEH55653.1
CP002843	386	0.651429	11.0649	6.88202	11.0426	4.27413	3.87833	8.89634	5.81553	hypothetical protein	Streptococcus parasanguinis ATCC 15912	392229..392513	protein_id:AEH55417.1
CP002843	1432	125.982	2136.8	2652.25	4320.76	2755.92	4026.83	3839.73	2479.37	hypothetical protein	Streptococcus parasanguinis ATCC 15912	complement(1541736..1541864)	protein_id:AEH56463.1
CP002843	698	69.3627	1176.12	1721.54	2403.65	2072.35	1996.36	1516.84	1474.07	transcriptional regulator, DeoR family	Streptococcus parasanguinis ATCC 15912	complement(710794..711540)	protein_id:AEH55729.1
CP002843	1777	25.3625	429.316	503.572	1283.85	706.873	612.283	397.037	295.057	cyclic nucleotide-binding domain protein	Streptococcus parasanguinis ATCC 15912	complement(1904725..1905411)	protein_id:AEH56808.1
CP002843	558	1	16.9162	9.33156	12.222	22.0409	29.5799	12.1073	7.33472	DNA-binding helix-turn-helix protein	Streptococcus parasanguinis ATCC 15912	577450..577776	protein_id:AEH55589.1
CP002843	1143	9.56678	160.244	181.829	253.936	236.485	284.244	331.559	223.819	Gram-positive signal peptide protein, YSIRK family	Streptococcus parasanguinis ATCC 15912	complement(1183497..1187885)	protein_id:AEH56174.1
CP002843	626	1	16.5428	27.1545	42.0692	23.9201	32.5616	23.3818	41.6567	hypothetical protein	Streptococcus parasanguinis ATCC 15912	complement(639640..640461)	protein_id:AEH55657.1
CP002843	1891	152.207	2500.72	3067.35	4129.08	2928.86	2300.83	1563.54	1118.38	hypothetical protein	Streptococcus parasanguinis ATCC 15912	2013493..2014188	protein_id:AEH56922.1
CP002843	643	38.3046	626.712	1530.81	3842.09	3106.72	2003.16	959.495	970.575	hypothetical protein	Streptococcus parasanguinis ATCC 15912	657925..658425	protein_id:AEH55674.1
CP002843	770	391.068	6381.13	9535.54	12922.9	9584.89	6753.82	4912.47	5654.66	flavocytochrome c	Streptococcus parasanguinis ATCC 15912	complement(791809..794220)	protein_id:AEH55801.1
CP002843	380	26.4982	430.124	639.599	951.985	704.954	790.296	714.02	571.1	ankyrin repeat protein	Streptococcus parasanguinis ATCC 15912	386342..387016	protein_id:AEH55411.1
CP002843	874	143.931	2331.09	3032.48	3563.86	3510.91	2249.95	1012.39	1596.01	hypothetical protein	Streptococcus parasanguinis ATCC 15912	complement(906431..906730)	protein_id:AEH55905.1
CP002843	1075	20.1885	326.759	442.259	829.208	685.099	556.03	402.511	366.258	hypothetical protein	Streptococcus parasanguinis ATCC 15912	complement(1111107..1111619)	protein_id:AEH56106.1
CP002843	1941	2087.31	33782.6	34196.6	42086.7	30167.7	36329.9	34927.9	25919.2	aspartate kinase	Streptococcus parasanguinis ATCC 15912	complement(2067322..2068677)	protein_id:AEH56972.1
CP002843	1439	300.983	4826.69	4987.76	11709.8	7807.06	7924.83	5178.01	3914.21	transcriptional regulator, TetR family	Streptococcus parasanguinis ATCC 15912	1550220..1550753	protein_id:AEH56470.1
CP002843	1484	26.4607	419.73	301.026	517.869	187.603	536.297	546.217	389.296	hypothetical protein	Streptococcus parasanguinis ATCC 15912	1597146..1597274	protein_id:AEH56515.1
CP002843	1429	937.654	14744.9	14553.1	23534.1	14751.4	11907	9119.67	6812.51	D-alanine--poly(phosphoribitol) ligase, subunit 2	Streptococcus parasanguinis ATCC 15912	complement(1538662..1538901)	protein_id:AEH56460.1
CP002843	1740	6.6757	104.271	85.2758	138.661	80.7579	49.2157	31.8352	37.4537	glutamine ABC transporter, ATP-binding protein GlnQ	Streptococcus parasanguinis ATCC 15912	1863463..1864227	protein_id:AEH56771.1
CP002843	3	4.64071	72.0758	89.4007	174.184	101.815	134.61	119.402	111.096	putative ComF operon protein 1	Streptococcus parasanguinis ATCC 15912	1761..3059	protein_id:AEH55034.1
CP002843	69	222.382	3451.16	3373.67	4877.21	3195.96	2962	2020.9	1587.14	hydrolase, NUDIX family	Streptococcus parasanguinis ATCC 15912	complement(63704..64192)	protein_id:AEH55100.1
CP002843	138	59.2252	914.891	1389.24	1489.18	1294.04	1762.19	1802.42	1706.17	efflux ABC transporter, permease protein	Streptococcus parasanguinis ATCC 15912	137765..138967	protein_id:AEH55169.1
CP002843	803	73.476	1134.13	1675.58	2413.02	1880.33	1472.73	750.364	557.674	peroxiredoxin HYR1	Streptococcus parasanguinis ATCC 15912	830151..830633	protein_id:AEH55834.1
CP002843	1714	1.0175	15.5665	18.7026	53.6751	23.5029	41.9297	34.7357	30.5072	PTS system, Lactose/Cellobiose specific IIB subunit	Streptococcus parasanguinis ATCC 15912	1834128..1834436	protein_id:AEH56745.1
CP002843	1703	459.096	7012.03	6062.57	11468.8	7310.9	6526.5	3379.16	2607.57	iron dependent repressor DNA binding domain protein	Streptococcus parasanguinis ATCC 15912	complement(1823407..1824060)	protein_id:AEH56734.1
CP002843	95	38.7946	590.367	592.731	1457.57	847.302	801.135	426.668	291.985	DNA-binding protein	Streptococcus parasanguinis ATCC 15912	complement(89369..89575)	protein_id:AEH55126.1
CP002843	374	78.6067	1175.96	1584.28	2256.77	2006.62	2098	1787.55	1506.61	hypothetical protein	Streptococcus parasanguinis ATCC 15912	381695..382618	protein_id:AEH55405.1
CP002843	92	211.668	3152.29	4110.44	5502.28	4311.91	2762.38	1615.67	1777.53	peroxide-responsive repressor PerR	Streptococcus parasanguinis ATCC 15912	85528..86046	protein_id:AEH55123.1
CP002843	1507	107.872	1603.59	1895.93	2714.51	2165.75	1723.95	1072.66	1046.45	phosphoribosylglycinamide formyltransferase	Streptococcus parasanguinis ATCC 15912	1627877..1628431	protein_id:AEH56538.1
CP002843	1209	1.0175	15.0486	47.3628	97.4198	87.134	49.5985	48.3907	40.6937	hypothetical protein	Streptococcus parasanguinis ATCC 15912	complement(1259607..1259759)	protein_id:AEH56240.1
CP002843	627	3.33785	49.3135	55.6127	84.8065	56.1854	57.8516	67.3267	72.8284	putative mutacin ABC transporter, ATP-binding protein MutF	Streptococcus parasanguinis ATCC 15912	complement(640454..641164)	protein_id:AEH55658.1
CP002843	303	277.171	4077.2	3273.05	6518.85	4068.53	3866.64	2281.43	2435.56	ferredoxin	Streptococcus parasanguinis ATCC 15912	complement(317889..318086)	protein_id:AEH55334.1
CP002843	1091	32.1564	469.517	583.6	789.117	676.533	1004.74	1125.58	713.2	transcriptional regulator, TetR family	Streptococcus parasanguinis ATCC 15912	complement(1124623..1125264)	protein_id:AEH56122.1
CP002843	1880	1087.54	15868.3	15239.5	33680.8	25016	20572	26109	22868.2	co-chaperone GrpE	Streptococcus parasanguinis ATCC 15912	1999633..2000175	protein_id:AEH56911.1
CP002843	1088	170.193	2466.23	4063.92	9247.9	4738.73	3051.27	2157.77	1287.53	putative membrane protein	Streptococcus parasanguinis ATCC 15912	complement(1122033..1122944)	protein_id:AEH56119.1
CP002843	1733	1517.99	21981.9	21854.4	23672.9	18759.5	10903.2	6309.94	6559.66	5'-nucleotidase, lipoprotein e(P4) family	Streptococcus parasanguinis ATCC 15912	complement(1857474..1858331)	protein_id:AEH56764.1
CP002843	1469	377.463	5458.27	7291.86	8735.32	5842.94	6657.05	5519.19	4585.1	bacterial membrane protein YfhO	Streptococcus parasanguinis ATCC 15912	1579234..1581801	protein_id:AEH56500.1
CP002843	1560	23.4082	338.139	1336.9	2677.17	2568.85	1808.3	1170.39	1226.82	transcriptional regulator, ArsR family	Streptococcus parasanguinis ATCC 15912	1679844..1680125	protein_id:AEH56591.1
CP002843	1012	2822.23	40477.8	41506	47772.4	34222.7	37785	33352.8	27782.9	LPXTG-motif cell wall anchor domain protein	Streptococcus parasanguinis ATCC 15912	complement(1045536..1048334)	protein_id:AEH56043.1
CP002843	771	196.778	2821.35	4485.26	5326.16	4563.43	4381.48	4932.35	5403.81	flavin reductase	Streptococcus parasanguinis ATCC 15912	complement(794246..794854)	protein_id:AEH55802.1
CP002843	356	6.51429	93.3408	166.202	321.022	326.265	227.192	185.709	187.862	hypothetical protein	Streptococcus parasanguinis ATCC 15912	369384..369698	protein_id:AEH55387.1
CP002843	71	55.602	787.707	1071.33	1138.26	973.916	1231.63	1409.4	1084.33	hypothetical protein	Streptococcus parasanguinis ATCC 15912	65288..65902	protein_id:AEH55102.1
CP002843	1064	75.2256	1065.68	1096.21	1490.03	948.794	727.332	483.05	339.685	hypothetical protein	Streptococcus parasanguinis ATCC 15912	1099814..1101031	protein_id:AEH56095.1
CP002843	290	18.0354	254.187	320.212	265.931	265.041	333.088	292.101	301.496	glycosyltransferase, group 2 family protein	Streptococcus parasanguinis ATCC 15912	301062..301844	protein_id:AEH55321.1
CP002843	891	41.605	585.046	1026.86	880.086	697.686	1017.7	918.462	535.509	hypothetical protein	Streptococcus parasanguinis ATCC 15912	919000..919149	protein_id:AEH55922.1
CP002843	1406	90.1278	1267.02	1106.92	1943.23	1217.27	991.231	581.304	522.396	Holliday junction DNA helicase RuvA	Streptococcus parasanguinis ATCC 15912	complement(1508779..1509372)	protein_id:AEH56437.1
CP002843	856	343.804	4797.6	6482.28	8397.29	6236.1	7699.48	6550.4	5651.27	FemAB family protein	Streptococcus parasanguinis ATCC 15912	887309..888484	protein_id:AEH55887.1
CP002843	141	46.7299	650.363	634.885	914.477	584.065	612.628	452.784	499.526	hypothetical protein	Streptococcus parasanguinis ATCC 15912	140148..140279	protein_id:AEH55172.1
CP002843	564	3.90858	54.3062	47.332	98.1989	50.5323	38.8721	29.8542	31.3396	L-rhamnose isomerase	Streptococcus parasanguinis ATCC 15912	complement(581666..582928)	protein_id:AEH55595.1
CP002843	1472	201.332	2790.38	3303.64	3453.29	2746.2	3917.19	4884	2378.31	rRNA large subunit m3Psi methyltransferase RlmH	Streptococcus parasanguinis ATCC 15912	complement(1584662..1585141)	protein_id:AEH56503.1
CP002843	46	142.721	1978.02	2764.29	3647.04	3512.2	2036.2	1161.45	1101.29	cache domain protein	Streptococcus parasanguinis ATCC 15912	40088..41800	protein_id:AEH55077.1
CP002843	119	173.407	2393.78	3674.58	4897.98	4239.29	3520.09	2324.41	3032.48	L-2-hydroxyisocaproate dehydrogenase	Streptococcus parasanguinis ATCC 15912	116548..117471	protein_id:AEH55150.1
CP002843	381	140.518	1938.23	3325.67	5866.89	5129.69	4095.72	2361.68	2663.52	glycerol kinase	Streptococcus parasanguinis ATCC 15912	387200..388708	protein_id:AEH55412.1
CP002843	1486	1306.2	17853.2	20060.1	27234.4	18771.6	26414	26838.7	21394.7	tRNA(Ile)-lysidine synthetase	Streptococcus parasanguinis ATCC 15912	1598532..1599806	protein_id:AEH56517.1
CP002843	908	1806.99	24611.9	25775.4	27967.9	24154	21637.3	17298.3	14219	catabolite control protein A	Streptococcus parasanguinis ATCC 15912	complement(938516..939535)	protein_id:AEH55939.1
CP002843	228	108.653	1471.3	1221.66	2466.93	1231.99	831.562	486.485	429.706	CobB/CobQ-like protein	Streptococcus parasanguinis ATCC 15912	complement(237898..238686)	protein_id:AEH55259.1
CP002843	107	314.285	4205	3815.58	5523.71	2737.57	2381.55	1439.75	1021.31	hypothetical protein	Streptococcus parasanguinis ATCC 15912	complement(103718..103981)	protein_id:AEH55138.1
CP002843	1461	178.376	2386.35	2405.35	2975.58	2340.52	2709.31	2453.64	2174.93	hypothetical protein	Streptococcus parasanguinis ATCC 15912	complement(1570078..1570485)	protein_id:AEH56492.1
CP002843	20	55.4839	732.547	926.67	2017.5	831.582	811.283	517.831	360.084	SNARE-like domain protein	Streptococcus parasanguinis ATCC 15912	complement(21142..21756)	protein_id:AEH55051.1
CP002843	23	39.0367	513.164	598.718	1196.18	790.391	977.485	925.125	736.305	RNA-binding protein, YhbY family	Streptococcus parasanguinis ATCC 15912	23794..24105	protein_id:AEH55054.1
CP002843	1485	456.311	5997.76	6950.94	8869.72	6349.08	9126.47	7737.68	8066.23	hypothetical protein	Streptococcus parasanguinis ATCC 15912	1597246..1598532	protein_id:AEH56516.1
CP002843	1172	55.0371	714.91	878.542	2309.39	1482.4	1702.83	1220.71	924.022	GroES-like protein	Streptococcus parasanguinis ATCC 15912	complement(1225619..1226656)	protein_id:AEH56203.1
CP002843	1905	274.367	3558.95	3614.62	3990.28	2413.85	2222.88	2107.92	1235.47	hypothetical protein	Streptococcus parasanguinis ATCC 15912	2025290..2025985	protein_id:AEH56936.1
CP002843	58	158.069	2043.78	1935.88	3815.5	2145.95	3491.29	3305.23	1963.6	putative undecaprenyldiphospho-muramoylpentapeptide beta-N-acetylglucosaminyltransferase	Streptococcus parasanguinis ATCC 15912	51745..52827	protein_id:AEH55089.1
CP002843	503	102.047	1310.16	1908.28	2074.53	1768.42	1841.49	1615.3	1412.36	helix-turn-helix protein, YlxM/p13 family	Streptococcus parasanguinis ATCC 15912	513289..513630	protein_id:AEH55534.1
CP002843	1308	125.38	1606.1	1932.89	2747.67	2447.95	1762.6	1419.72	1268.47	chloramphenicol O-acetyltransferase domain protein	Streptococcus parasanguinis ATCC 15912	complement(1375066..1375809)	protein_id:AEH56339.1
CP002843	1167	32.3178	411.357	305.438	675.842	270.518	216.899	141.913	108.707	transcriptional regulator, DeoR family	Streptococcus parasanguinis ATCC 15912	1220634..1221377	protein_id:AEH56198.1
CP002843	1671	8.62999	109.842	77.0047	115.562	77.6239	65.349	40.279	53.9559	hypothetical protein	Streptococcus parasanguinis ATCC 15912	1796071..1796361	protein_id:AEH56702.1
CP002843	121	8.34463	105.881	384.8	769.368	788.541	611.897	353.74	392.178	flavin reductase	Streptococcus parasanguinis ATCC 15912	119080..119619	protein_id:AEH55152.1
CP002843	1784	3.98928	50.5974	196.053	343.989	406.536	277.347	167.762	177.228	thioredoxin	Streptococcus parasanguinis ATCC 15912	1912316..1912630	protein_id:AEH56815.1
CP002843	54	19.295	242.731	307.734	406.207	208.327	200.096	139.118	96.684	putative 16S pseudouridylate 516 synthase	Streptococcus parasanguinis ATCC 15912	complement(47280..48005)	protein_id:AEH55085.1
CP002843	1399	1146.15	14391.7	18540.7	24049.6	19111	18555.5	15397.5	15889	hypothetical protein	Streptococcus parasanguinis ATCC 15912	complement(1502599..1502865)	protein_id:AEH56430.1
CP002843	1712	138.887	1728.83	2674.99	3529.67	3009.84	3310.6	3643.7	2929.9	putative sugar-binding domain protein	Streptococcus parasanguinis ATCC 15912	1832649..1833617	protein_id:AEH56743.1
CP002843	1508	121.466	1506.61	1507.46	2037.95	1521.41	1125.9	678.074	579.913	phosphoribosylaminoimidazolecarboxamide formyltransferase/IMP cyclohydrolase	Streptococcus parasanguinis ATCC 15912	1628507..1630054	protein_id:AEH56539.1
CP002843	950	762.221	9409.7	7398.18	10182.4	6651.07	5426.42	3796.49	3039	peptidyl-prolyl cis-trans isomerase, cyclophilin-type	Streptococcus parasanguinis ATCC 15912	988688..989533	protein_id:AEH55981.1
CP002843	2005	343.09	4219.52	5046.26	9262.73	6927.48	7633.41	8386.01	6600.67	hypothetical protein	Streptococcus parasanguinis ATCC 15912	2133343..2134500	protein_id:AEH57036.1
CP002843	1504	202.188	2482.01	3356.32	4020.36	3785.03	3330.32	2963.13	2723.18	phosphoribosylformylglycinamidine synthase	Streptococcus parasanguinis ATCC 15912	1621467..1625192	protein_id:AEH56535.1
CP002843	1090	14.8589	182.143	200.991	323.385	235.751	172.565	106.484	100.962	hypothetical protein	Streptococcus parasanguinis ATCC 15912	complement(1124210..1124626)	protein_id:AEH56121.1
CP002843	1222	151.797	1851.75	2408.7	4083.24	2916.6	1924.71	1019.91	1034.47	DNA polymerase IV	Streptococcus parasanguinis ATCC 15912	complement(1276147..1277253)	protein_id:AEH56253.1
CP002843	1325	294.437	3565.85	3717.79	7149.4	4580.29	6191.38	5201.68	4153.44	Gram-positive signal peptide protein, YSIRK family	Streptococcus parasanguinis ATCC 15912	complement(1409608..1413231)	protein_id:AEH56356.1
CP002843	1246	1086.12	13138.8	12462.1	25783.9	15560.2	12049.9	7825.73	7642.53	hypothetical protein	Streptococcus parasanguinis ATCC 15912	complement(1303579..1304241)	protein_id:AEH56277.1
CP002843	739	227.873	2733.24	2974.8	3897.07	2563.38	1774.98	836.629	748.634	UDP-glucose 4-epimerase	Streptococcus parasanguinis ATCC 15912	complement(757668..758744)	protein_id:AEH55770.1
CP002843	658	19.785	237.239	349.506	473.621	439.457	469.191	526.001	463.995	pyrimidine-nucleoside phosphorylase	Streptococcus parasanguinis ATCC 15912	complement(672443..673720)	protein_id:AEH55689.1
CP002843	756	14.4929	173.54	344.777	656.195	539.14	412.073	179.508	253.856	HAMP domain protein	Streptococcus parasanguinis ATCC 15912	complement(780143..781465)	protein_id:AEH55787.1
CP002843	60	1725.63	20653	28073.9	40042.3	34111.1	38121.2	29125.9	24712.9	cell division protein FtsA	Streptococcus parasanguinis ATCC 15912	54165..55553	protein_id:AEH55091.1
CP002843	73	492.382	5886.64	7875.97	11162.5	10113.2	10458.9	5310.06	7568.67	hypothetical protein	Streptococcus parasanguinis ATCC 15912	68464..68694	protein_id:AEH55104.1
CP002843	369	27.6828	330.828	582.034	866.563	768.174	898.207	903.666	550.802	hydrolase, NUDIX family	Streptococcus parasanguinis ATCC 15912	379024..379467	protein_id:AEH55400.1
CP002843	275	105.707	1261.42	1481.97	1748.01	1261.65	1784.72	1387.22	1387.84	LytTr DNA-binding domain protein	Streptococcus parasanguinis ATCC 15912	complement(287371..288081)	protein_id:AEH55306.1
CP002843	204	141.461	1679.01	3234.46	5250.77	4582.47	5069.29	3726.74	3626.77	glucose-1-phosphate adenylyltransferase	Streptococcus parasanguinis ATCC 15912	209778..210920	protein_id:AEH55235.1
CP002843	1220	770.528	9145.18	10793.1	15973.5	11200.8	12289	8178.55	6373.83	signal peptidase I	Streptococcus parasanguinis ATCC 15912	1272324..1272974	protein_id:AEH56251.1
CP002843	850	21.696	257.037	335.923	339.408	206.812	190.131	151.659	146.608	putative phosphoesterase	Streptococcus parasanguinis ATCC 15912	879538..880395	protein_id:AEH55881.1
CP002843	1502	98.2245	1157.79	1489.6	1523.61	1485.13	1740.38	1409.22	1316.04	putative acyl carrier protein	Streptococcus parasanguinis ATCC 15912	1620297..1620545	protein_id:AEH56533.1
CP002843	1063	18.6435	219.352	242.569	261.341	213.14	224.272	129.83	106.221	hypothetical protein	Streptococcus parasanguinis ATCC 15912	1099641..1099817	protein_id:AEH56094.1
CP002843	860	8363.2	98361.3	93623.3	132683	91700.3	97060	76934.5	57373.7	phosphoenolpyruvate carboxykinase (GTP)	Streptococcus parasanguinis ATCC 15912	complement(891182..894007)	protein_id:AEH55891.1
CP002843	1726	1	11.697	35.9859	79.7545	78.254	50.7564	49.1657	81.3687	transcriptional regulator, MarR family	Streptococcus parasanguinis ATCC 15912	1849310..1849759	protein_id:AEH56757.1
CP002843	1238	982.04	11481.2	13060.7	14877.8	13125.9	12423.4	9144.1	9975.28	hypothetical protein	Streptococcus parasanguinis ATCC 15912	1296256..1296750	protein_id:AEH56269.1
CP002843	446	675.549	7879.65	6871.02	9784.54	4423.05	3938.81	3209.41	2292.58	hypothetical protein	Streptococcus parasanguinis ATCC 15912	complement(456788..457003)	protein_id:AEH55477.1
CP002843	1304	52.7167	613.865	929.987	1735.89	1126.98	1839.28	1835.77	1718.54	glycosyltransferase, family 8	Streptococcus parasanguinis ATCC 15912	complement(1369501..1370709)	protein_id:AEH56335.1
CP002843	1640	65.0132	756.885	613.636	898.042	606.227	468.584	281.932	250.362	methyltransferase domain protein	Streptococcus parasanguinis ATCC 15912	complement(1761101..1761955)	protein_id:AEH56671.1
CP002843	357	23.4889	270.567	342.174	639.118	517.987	466.644	292.429	220.766	addiction module toxin, RelE/StbE family	Streptococcus parasanguinis ATCC 15912	369691..370029	protein_id:AEH55388.1
CP002843	1558	281.489	3228.19	2779.39	4289.28	2468.91	2445.99	1902.83	1576.84	DNA-binding helix-turn-helix protein	Streptococcus parasanguinis ATCC 15912	complement(1677413..1678330)	protein_id:AEH56589.1
CP002843	982	29.6746	339.862	296.315	305.909	266.328	237.413	162.883	167.609	trehalose operon repressor	Streptococcus parasanguinis ATCC 15912	1022825..1023538	protein_id:AEH56013.1
CP002843	1874	42.095	481.803	865.385	1091.12	981.929	1317.21	1379.32	1141.27	ACT domain protein	Streptococcus parasanguinis ATCC 15912	1994450..1994716	protein_id:AEH56905.1
CP002843	1981	236.515	2692.47	3043.03	4837.78	3018.44	2701.81	2281.56	1381.17	organophosphate reductase	Streptococcus parasanguinis ATCC 15912	2103972..2104814	protein_id:AEH57012.1
CP002843	188	56.1353	634.425	936.145	1015.62	938.74	863.763	716.278	591.466	putative glucosamine-6-phosphate deaminase	Streptococcus parasanguinis ATCC 15912	188833..189540	protein_id:AEH55219.1
CP002843	1205	21.696	244.75	448.417	636.609	558.214	487.769	356.997	304.258	methionine-R-sulfoxide reductase	Streptococcus parasanguinis ATCC 15912	complement(1257011..1257991)	protein_id:AEH56236.1
CP002843	371	258	2898.53	3625.52	4370.01	3434.82	3077.41	2661.71	2328.38	hypothetical protein	Streptococcus parasanguinis ATCC 15912	380701..381012	protein_id:AEH55402.1
CP002843	854	643.819	7204.25	8526.12	16459.7	9195.33	13734.9	10265.1	7902.32	Cof-like hydrolase	Streptococcus parasanguinis ATCC 15912	885282..886088	protein_id:AEH55885.1
CP002843	445	1266.48	14167.7	11402.6	17841.2	10306.3	10838.5	8627.75	5454.03	CoA binding domain protein	Streptococcus parasanguinis ATCC 15912	complement(456011..456658)	protein_id:AEH55476.1
CP002843	1430	3485.21	38928.6	41581.1	57662.3	37477.2	30301.1	18706.1	14818.5	protein DltB	Streptococcus parasanguinis ATCC 15912	complement(1538917..1540170)	protein_id:AEH56461.1
CP002843	546	1	11.1252	10.8616	11.8076	13.5837	15.0427	13.318	9.39142	agmatine deiminase	Streptococcus parasanguinis ATCC 15912	complement(560288..561400)	protein_id:AEH55577.1
CP002843	805	73.0725	798.476	691.214	952.707	570.976	767.969	847.195	585.841	hypothetical protein	Streptococcus parasanguinis ATCC 15912	complement(830989..831762)	protein_id:AEH55836.1
CP002843	761	2.60572	28.3616	22.6193	19.5011	18.296	13.0981	6.86722	8.74195	hypothetical protein	Streptococcus parasanguinis ATCC 15912	785681..786217	protein_id:AEH55792.1
CP002843	1396	37.3245	404.64	861.635	1428.65	1407.97	1269.52	860.603	749.474	bifunctional protein FolC	Streptococcus parasanguinis ATCC 15912	complement(1500462..1501694)	protein_id:AEH56427.1
CP002843	65	1411.26	15240.3	19348.8	21748.6	17506.7	13930.5	11020.3	9643.99	S4 domain protein	Streptococcus parasanguinis ATCC 15912	58416..59207	protein_id:AEH55096.1
CP002843	953	190.183	2043.53	2789.32	5228.07	4852.48	3471.98	2082.15	2562.66	transcriptional regulator, Spx/MgsR family	Streptococcus parasanguinis ATCC 15912	complement(991609..991962)	protein_id:AEH55984.1
CP002843	1931	109.913	1180.55	1025.78	2524.74	1315.88	1397.96	1035	745.443	SUF system FeS assembly protein, NifU family	Streptococcus parasanguinis ATCC 15912	2050530..2050964	protein_id:AEH56962.1
CP002843	2015	442.784	4753.87	5806.21	8902.58	6592.15	6492.95	4990.25	4355.23	serine/threonine phosphatase stp	Streptococcus parasanguinis ATCC 15912	2144297..2145037	protein_id:AEH57046.1
CP002843	1416	682.856	7324.22	6055.37	8736.75	5170.04	5283.28	4594.41	3701.29	LPXTG-motif cell wall anchor domain protein	Streptococcus parasanguinis ATCC 15912	complement(1519182..1521449)	protein_id:AEH56447.1
CP002843	177	469.248	5022.04	9840.36	11232.5	10022.4	5979.12	3259.88	3491.84	superoxide dismutase, Mn	Streptococcus parasanguinis ATCC 15912	176109..176714	protein_id:AEH55208.1
CP002843	1471	108.071	1154.69	969.427	1957.35	970.933	1858.5	1839.27	908.382	ATPase/histidine kinase/DNA gyrase B/HSP90 domain protein	Streptococcus parasanguinis ATCC 15912	complement(1582858..1584273)	protein_id:AEH56502.1
CP002843	501	9.64749	103.033	170.167	276.372	255.008	295.515	170.099	184.611	putative adenylate-forming enzyme	Streptococcus parasanguinis ATCC 15912	510995..512260	protein_id:AEH55532.1
CP002843	1428	2243.84	23896.5	33474.3	31565.7	29365.6	22267.3	14117.4	13871.7	DltD C-terminal domain protein	Streptococcus parasanguinis ATCC 15912	complement(1537401..1538669)	protein_id:AEH56459.1
CP002843	895	1160.66	12358.5	16607.1	21717.2	15482.2	13888.6	11570.2	9405.2	glucose-6-phosphate dehydrogenase	Streptococcus parasanguinis ATCC 15912	921071..922537	protein_id:AEH55926.1
CP002843	66	1455.05	15470.6	22035.8	26603.3	26923.8	24285.8	19402.1	26467.8	DivIVA domain protein	Streptococcus parasanguinis ATCC 15912	59217..60035	protein_id:AEH55097.1
CP002843	118	118.128	1253.51	1424.43	2534.21	1444.09	1264.16	958.693	451.334	hypothetical protein	Streptococcus parasanguinis ATCC 15912	115507..116394	protein_id:AEH55149.1
CP002843	836	34.9235	370.399	596.174	594.283	540.91	307.932	131.442	160.319	hypothetical protein	Streptococcus parasanguinis ATCC 15912	863636..864001	protein_id:AEH55867.1
CP002843	191	5.73891	60.8049	125.59	107.457	123.096	84.855	39.5136	78.3563	hypothetical protein	Streptococcus parasanguinis ATCC 15912	192487..193068	protein_id:AEH55222.1
CP002843	1303	230.199	2438.31	3179.51	5027.56	4468.33	3860.39	3090.88	2694.84	putative accessory Sec system glycosylation protein GtfA	Streptococcus parasanguinis ATCC 15912	complement(1367973..1369442)	protein_id:AEH56334.1
CP002843	34	17.3032	183.246	106.389	312.93	147.706	190.258	106.089	110.98	hypothetical protein	Streptococcus parasanguinis ATCC 15912	complement(30381..30752)	protein_id:AEH55065.1
CP002843	96	10.3796	109.851	132.696	197.771	171.252	84.7633	46.3543	49.9545	hypothetical protein	Streptococcus parasanguinis ATCC 15912	complement(89586..90107)	protein_id:AEH55127.1
CP002843	1305	5.94357	62.8699	143.2	120.925	103.096	115.849	192.901	157.889	glycosyltransferase, family 8	Streptococcus parasanguinis ATCC 15912	complement(1370725..1371942)	protein_id:AEH56336.1
CP002843	169	49.0128	517.092	671.499	842.738	722.587	500.813	315.714	288.189	methyltransferase small domain protein	Streptococcus parasanguinis ATCC 15912	complement(166616..167362)	protein_id:AEH55200.1
CP002843	630	113.046	1191.39	1112.99	1609.49	791.273	1413.47	1208.23	1195.9	ATPase/histidine kinase/DNA gyrase B/HSP90 domain protein	Streptococcus parasanguinis ATCC 15912	641980..643056	protein_id:AEH55661.1
CP002843	473	58.1703	612.695	764.895	1078.97	1020.17	947.234	633.074	629.602	Imelysin	Streptococcus parasanguinis ATCC 15912	483802..484734	protein_id:AEH55504.1
CP002843	1727	1	10.488	14.6324	28.1122	29.011	29.7858	15.3086	12.7994	NmrA family protein	Streptococcus parasanguinis ATCC 15912	1849778..1850632	protein_id:AEH56758.1
CP002843	1260	3193.77	33468.4	53158.7	76798.3	59251.7	36963.4	18843.3	17446.8	glutamine synthetase, type I	Streptococcus parasanguinis ATCC 15912	complement(1312458..1313834)	protein_id:AEH56291.1
CP002843	1894	140.314	1469.73	1937.82	2474.3	1975.56	1637.88	1021.79	1062.11	hydrolase, alpha/beta domain protein	Streptococcus parasanguinis ATCC 15912	2017423..2018361	protein_id:AEH56925.1
CP002843	1477	1179.82	12357	11148.8	18381.6	12695.2	13198.2	11807.4	9753.09	hypothetical protein	Streptococcus parasanguinis ATCC 15912	1590293..1590484	protein_id:AEH56508.1
CP002843	1510	80.1891	838.371	645.116	1024.79	649.374	633.398	374.789	423.189	phosphoribosylamine--glycine ligase	Streptococcus parasanguinis ATCC 15912	1631311..1632573	protein_id:AEH56541.1
CP002843	1614	283.103	2957.84	2963.61	3444.81	2260.66	2913.83	2520.06	2370.71	hypothetical protein	Streptococcus parasanguinis ATCC 15912	1725922..1727193	protein_id:AEH56645.1
CP002843	1067	864.383	9014.19	6292.22	13272.6	7008.04	3468.59	2301.96	1440.1	16S rRNA methyltransferase GidB	Streptococcus parasanguinis ATCC 15912	1102860..1103573	protein_id:AEH56098.1
CP002843	695	47.0153	489.527	788.459	1635.54	1493.08	1071.5	683.249	674.312	PTS system Galactitol-specific IIC component	Streptococcus parasanguinis ATCC 15912	complement(708064..709539)	protein_id:AEH55726.1
CP002843	920	155.749	1620.02	1848.41	2828.98	1929.02	1240.88	750.833	562.761	peptidase, C69 family	Streptococcus parasanguinis ATCC 15912	complement(951968..953701)	protein_id:AEH55951.1
CP002843	1397	633.082	6584.24	11430.9	9478.87	11228.6	11693.7	13243.6	10766.7	hypothetical protein	Streptococcus parasanguinis ATCC 15912	complement(1501852..1502157)	protein_id:AEH56428.1
CP002843	462	102.542	1066.28	1196.13	2018.8	1237.82	1197.04	1063.94	685.608	MATE efflux family protein	Streptococcus parasanguinis ATCC 15912	complement(471285..472628)	protein_id:AEH55493.1
CP002843	36	6.02427	62.6197	44.9669	102.782	94.0155	36.7391	16.9286	23.2844	peptidase S24-like protein	Streptococcus parasanguinis ATCC 15912	complement(32164..32841)	protein_id:AEH55067.1
CP002843	1738	15.3057	159.094	79.2482	169.415	43.6105	50.4635	11.2865	11.1495	ABC transporter, permease protein	Streptococcus parasanguinis ATCC 15912	1862061..1862753	protein_id:AEH56769.1
CP002843	511	4.64071	48.1741	79.5731	142.581	139.145	90.4659	83.5066	59.8274	dihydrolipoyl dehydrogenase	Streptococcus parasanguinis ATCC 15912	complement(522834..524540)	protein_id:AEH55542.1
CP002843	500	2.97178	30.8408	36.8268	68.3697	64.72	42.9113	19.7231	47.14	metallo-beta-lactamase domain protein	Streptococcus parasanguinis ATCC 15912	510202..511029	protein_id:AEH55531.1
CP002843	773	564.665	5820.31	4606.62	11366.6	5217.48	7352.84	7870.36	5698.52	AraC-like ligand binding domain protein	Streptococcus parasanguinis ATCC 15912	796360..797238	protein_id:AEH55804.1
CP002843	657	182.576	1881.65	2979.76	4716.75	4097.97	3929.24	3452.19	3821.02	deoxyribose-phosphate aldolase	Streptococcus parasanguinis ATCC 15912	complement(671763..672425)	protein_id:AEH55688.1
CP002843	983	301.312	3104.44	2634.62	4582.7	2555.56	3573.46	2837.08	2198.72	transposase-like protein	Streptococcus parasanguinis ATCC 15912	complement(1023674..1024255)	protein_id:AEH56014.1
CP002843	1487	1229.39	12664.9	14839.8	21697.7	17338.1	21395.2	18169.5	17614.2	hypoxanthine phosphoribosyltransferase	Streptococcus parasanguinis ATCC 15912	1599811..1600353	protein_id:AEH56518.1
CP002843	1077	28.8243	296.668	510.589	2127.51	781.586	1171.91	846.984	346.919	DNA-binding helix-turn-helix protein	Streptococcus parasanguinis ATCC 15912	complement(1112119..1112352)	protein_id:AEH56108.1
CP002843	522	1	10.2891	15.8482	21.6662	29.8678	30.1103	35.9464	19.8915	DNA protecting protein DprA	Streptococcus parasanguinis ATCC 15912	complement(536075..536923)	protein_id:AEH55553.1
CP002843	257	104.863	1078.86	902.443	1516.04	885.535	864.356	787.063	812.313	hypothetical protein	Streptococcus parasanguinis ATCC 15912	269137..270411	protein_id:AEH55288.1
CP002843	1475	1602.85	16483.2	13523.7	16175.4	10180.7	14017.3	12663.1	9171.82	chromosomal replication initiator protein DnaA	Streptococcus parasanguinis ATCC 15912	1587627..1588985	protein_id:AEH56506.1
CP002843	921	2.03499	20.9129	26.5401	16.8677	21.0777	9.08039	7.25716	9.85427	SsrA-binding protein	Streptococcus parasanguinis ATCC 15912	complement(953876..954343)	protein_id:AEH55952.1
CP002843	474	65.9067	675.099	901.092	1166.86	1166.13	806.033	444.824	477.085	Tat-translocated enzyme	Streptococcus parasanguinis ATCC 15912	484740..485945	protein_id:AEH55505.1
CP002843	1458	387.084	3943.14	4599.07	5018.19	4229.24	4518.43	4194.36	3494.42	ABC transporter, ATP-binding protein	Streptococcus parasanguinis ATCC 15912	complement(1567855..1568697)	protein_id:AEH56489.1
CP002843	821	8.7107	88.5793	52.4898	98.9505	56.9608	54.2356	16.1391	21.4667	acetyltransferase, GNAT family	Streptococcus parasanguinis ATCC 15912	845347..845850	protein_id:AEH55852.1
CP002843	726	69.5616	705.907	947.229	1257.75	953.556	729.919	530.526	580.757	LPXTG-motif cell wall anchor domain protein	Streptococcus parasanguinis ATCC 15912	complement(739663..742782)	protein_id:AEH55757.1
CP002843	1342	103.398	1043.25	1006.65	1297.72	775.942	1097.19	788.286	581.623	cytidine and deoxycytidylate deaminase zinc-binding region	Streptococcus parasanguinis ATCC 15912	complement(1432327..1432869)	protein_id:AEH56373.1
CP002843	1743	1	10.076	10.9559	28.1794	11.341	12.4898	14.9235	18.6149	hypothetical protein	Streptococcus parasanguinis ATCC 15912	1865344..1865739	protein_id:AEH56774.1
CP002843	959	55.8441	562.306	971.878	1151.09	1092.03	854.025	556.105	622.824	dTMP kinase	Streptococcus parasanguinis ATCC 15912	complement(995122..995760)	protein_id:AEH55990.1
CP002843	644	40.3021	404.589	977.083	2966.11	2197.88	1256.25	631.168	685.436	channel protein, hemolysin III family	Streptococcus parasanguinis ATCC 15912	658400..659047	protein_id:AEH55675.1
CP002843	1073	22.8749	229.06	327.522	296.592	262.092	231.749	134.251	128.139	hypothetical protein	Streptococcus parasanguinis ATCC 15912	complement(1108968..1109873)	protein_id:AEH56104.1
CP002843	1196	2.68642	26.8079	104.27	259.437	427.592	202.296	99.5759	198.545	hypothetical protein	Streptococcus parasanguinis ATCC 15912	complement(1249114..1249485)	protein_id:AEH56227.1
CP002843	444	50.5145	503.617	430.099	752.303	536.655	502.921	309.733	221.744	DNA repair protein RadC	Streptococcus parasanguinis ATCC 15912	455124..455807	protein_id:AEH55475.1
CP002843	1330	1608.5	16022.1	14998	25075.4	16880.2	18522.5	13518.3	10881.3	UTP--glucose-1-phosphate uridylyltransferase	Streptococcus parasanguinis ATCC 15912	1419806..1420714	protein_id:AEH56361.1
CP002843	1026	164.541	1638.79	1685.17	3566.48	2874.24	1904.72	1395.11	1339.31	pseudouridine synthase B, ribosomal large subunit	Streptococcus parasanguinis ATCC 15912	complement(1065164..1065895)	protein_id:AEH56057.1
CP002843	1098	4034.13	40152.9	62536.2	73863.8	65192.2	35506.2	22050.6	15612.2	universal stress family protein	Streptococcus parasanguinis ATCC 15912	1131922..1132374	protein_id:AEH56129.1
CP002843	1802	21.9439	218.368	239.645	633.691	347.841	446.045	253.281	156.601	hypothetical protein	Streptococcus parasanguinis ATCC 15912	1934471..1934983	protein_id:AEH56833.1
CP002843	915	9.28142	91.7478	305.948	504.741	454.8	495.545	515.638	469.918	ABC transporter, ATP-binding protein	Streptococcus parasanguinis ATCC 15912	complement(947729..948430)	protein_id:AEH55946.1
CP002843	366	165.278	1630.68	1334.39	2727.62	1590.48	875.142	442.889	420.009	DNA/RNA non-specific endonuclease	Streptococcus parasanguinis ATCC 15912	375370..376389	protein_id:AEH55397.1
CP002843	260	860.679	8477.01	10481	16014.3	11041.3	7098.19	4461.14	4491.83	pyridine nucleotide-disulfide oxidoreductase	Streptococcus parasanguinis ATCC 15912	complement(271732..273048)	protein_id:AEH55291.1
CP002843	2021	315.822	3105.42	3793.51	7604.82	5364.56	7341.82	7606.86	6240.6	Cof-like hydrolase	Streptococcus parasanguinis ATCC 15912	2151852..2153252	protein_id:AEH57052.1
CP002843	2008	386.954	3786.29	4817.82	5394.86	4198.82	2914.75	1496.63	1654.32	S-ribosylhomocysteinase LuxS	Streptococcus parasanguinis ATCC 15912	complement(2136139..2136621)	protein_id:AEH57039.1
CP002843	1739	6.39034	62.5008	70.0326	67.6807	46.6948	47.4331	41.9495	20.4663	ABC transporter, permease protein	Streptococcus parasanguinis ATCC 15912	1862757..1863443	protein_id:AEH56770.1
CP002843	1347	1	9.75937	2.27706	6.221	3.29437	11.6282	10.0902	6.35303	hypothetical protein	Streptococcus parasanguinis ATCC 15912	complement(1438576..1438770)	protein_id:AEH56378.1
CP002843	330	55.8125	542.701	838.164	1172.24	839.836	442.353	323.161	301.675	prephenate dehydrogenase	Streptococcus parasanguinis ATCC 15912	343609..344682	protein_id:AEH55361.1
CP002843	101	59.5538	579.02	749.93	1439.85	878.774	601.779	271.365	265.535	hypothetical protein	Streptococcus parasanguinis ATCC 15912	complement(97371..98555)	protein_id:AEH55132.1
CP002843	353	21.7767	211.532	318.655	604.086	681.588	659.993	354.763	412.133	ABC-2 type transporter	Streptococcus parasanguinis ATCC 15912	complement(366654..367370)	protein_id:AEH55384.1
CP002843	616	73.842	716.642	1085.29	1720.99	1227.71	1429.34	1064.18	968.877	hypothetical protein	Streptococcus parasanguinis ATCC 15912	complement(631949..633046)	protein_id:AEH55647.1
CP002843	1355	283.196	2745.38	2631.34	3682.43	2861.07	2123.16	1264.11	1444.5	hypothetical protein	Streptococcus parasanguinis ATCC 15912	complement(1445558..1445965)	protein_id:AEH56386.1
CP002843	1776	283.078	2743	3891.99	7143.85	4877.75	3291.36	1339.33	1479.03	peptide deformylase	Streptococcus parasanguinis ATCC 15912	complement(1904050..1904664)	protein_id:AEH56807.1
CP002843	1460	404.344	3916.72	3902.47	5909.31	3912.3	5368.96	4856.81	4408.35	CDP-diacylglycerol--glycerol-3-phosphate 3-phosphatidyltransferase	Streptococcus parasanguinis ATCC 15912	complement(1569507..1570046)	protein_id:AEH56491.1
CP002843	1107	7.12247	68.7463	90.0485	117.991	78.4239	92.2192	31.0553	30.0817	TipAS antibiotic-recognition domain protein	Streptococcus parasanguinis ATCC 15912	complement(1145535..1146275)	protein_id:AEH56138.1
CP002843	1300	196.988	1900.27	2253.77	3568.22	3013.36	3064.92	2817.51	2409.33	glycosyltransferase, group 2 family protein	Streptococcus parasanguinis ATCC 15912	complement(1364776..1365669)	protein_id:AEH56331.1
CP002843	1476	1768.41	17030.6	17394.8	21114.7	15977.5	17345.9	14639.2	12508.5	DNA polymerase III, beta subunit	Streptococcus parasanguinis ATCC 15912	1589144..1590280	protein_id:AEH56507.1
CP002843	27	36.7596	353.532	570.795	935.706	738.634	548.522	433.179	340.924	iojap-like protein	Streptococcus parasanguinis ATCC 15912	25868..26221	protein_id:AEH55058.1
CP002843	1643	1	9.60614	0	8.6799	1.28791	1.99357	6.02958	1.92607	ABC-2 type transporter	Streptococcus parasanguinis ATCC 15912	1763130..1763972	protein_id:AEH56674.1
CP002843	63	117.24	1123.98	1705.43	1940.6	2525.99	2155.59	1652.95	1636.12	hypothetical protein	Streptococcus parasanguinis ATCC 15912	57515..58144	protein_id:AEH55094.1
CP002843	283	878.89	8423.18	12342.6	18492.3	13177.6	11429.3	7923.85	5936.78	polysaccharide deacetylase	Streptococcus parasanguinis ATCC 15912	293956..295338	protein_id:AEH55314.1
CP002843	781	9.85214	94.3959	165.478	233.947	208.929	157.171	70.5762	83.2575	hypothetical protein	Streptococcus parasanguinis ATCC 15912	complement(804508..805194)	protein_id:AEH55812.1
CP002843	926	5.5775	53.3905	39.1943	72.8295	43.2221	11.1371	5.65408	11.4295	DNA-formamidopyrimidine glycosylase	Streptococcus parasanguinis ATCC 15912	complement(958987..959811)	protein_id:AEH55957.1
CP002843	1237	145.32	1389.82	1391.62	1844.79	1231.64	994.725	510.764	541.231	Xaa-Pro dipeptidyl-peptidase	Streptococcus parasanguinis ATCC 15912	1293773..1296151	protein_id:AEH56268.1
CP002843	11	13.8414	132.028	153.369	284.932	220.752	239.403	197.322	133.746	hypothetical protein	Streptococcus parasanguinis ATCC 15912	13869..14102	protein_id:AEH55042.1
CP002843	1153	9.20071	87.597	52.7471	111.764	47.9688	79.382	26.6048	34.322	amino acid permease	Streptococcus parasanguinis ATCC 15912	1200719..1202062	protein_id:AEH56184.1
CP002843	1427	128.755	1224.8	1813.43	1646.42	1382.84	1002.66	769.624	649.703	hypothetical protein	Streptococcus parasanguinis ATCC 15912	complement(1536921..1537166)	protein_id:AEH56458.1
CP002843	456	242.453	2301.93	3078.19	4637.61	3529.49	2915.38	1651.36	1493.95	putative bacteriocin transport accessory protein	Streptococcus parasanguinis ATCC 15912	complement(465106..465462)	protein_id:AEH55487.1
CP002843	1358	240.697	2284.32	1533.97	3676.02	1877.73	2074.86	1359.63	1037.76	transcriptional regulator CtsR	Streptococcus parasanguinis ATCC 15912	complement(1448871..1449335)	protein_id:AEH56389.1
CP002843	956	113.573	1074.79	2010.29	3314.79	2840.28	2743.41	2003.08	1684.67	S-adenosylmethionine-dependent methyltransferase, YraL family	Streptococcus parasanguinis ATCC 15912	complement(993042..993899)	protein_id:AEH55987.1
CP002843	633	583.507	5510.76	4266.85	8688.81	5165.91	3262.96	1608.92	1450.95	arginine ABC transporter, ATP-binding protein ArtM	Streptococcus parasanguinis ATCC 15912	646539..647279	protein_id:AEH55664.1
CP002843	670	448.984	4229.3	5848.84	8897.34	6900.14	5419.73	3570.1	3353.18	nitroreductase family protein	Streptococcus parasanguinis ATCC 15912	complement(683679..684284)	protein_id:AEH55701.1
CP002843	912	373.9	3503.07	4238	8736.72	6762.09	3548.1	2022.3	1749.34	transcriptional regulator, Rrf2 family	Streptococcus parasanguinis ATCC 15912	complement(943422..943871)	protein_id:AEH55943.1
CP002843	1376	1.0175	9.51362	18.6877	19.8841	14.3563	14.5523	14.4999	21.0225	haloacid dehalogenase-like hydrolase	Streptococcus parasanguinis ATCC 15912	complement(1478241..1480181)	protein_id:AEH56407.1
CP002843	534	418.534	3909.48	5419.61	5242.65	5321.67	4014.16	2616.58	3536.62	hypothetical protein	Streptococcus parasanguinis ATCC 15912	complement(548711..549160)	protein_id:AEH55565.1
CP002843	1788	111.011	1036.46	921.411	1501.73	1033.46	1017.88	891.636	630.89	hypothetical protein	Streptococcus parasanguinis ATCC 15912	1915854..1917176	protein_id:AEH56819.1
CP002843	1949	276.154	2577.86	4001.07	6144.01	6108	5935.94	5078.35	5349.63	beta-ketoacyl-acyl-carrier-protein synthase II	Streptococcus parasanguinis ATCC 15912	2074326..2075558	protein_id:AEH56980.1
CP002843	2006	417.621	3897.74	4477.56	7133.8	5444.98	6676.59	7136.03	5615.51	hypothetical protein	Streptococcus parasanguinis ATCC 15912	2134512..2135909	protein_id:AEH57037.1
CP002843	1370	410.585	3831.49	4892.46	7053.02	5393.18	3700.47	2256.05	2016.89	penicillin-binding protein, 1A family	Streptococcus parasanguinis ATCC 15912	complement(1467527..1469761)	protein_id:AEH56401.1
CP002843	62	2287.91	21345.4	26092.5	34507.2	30555.7	26388.9	18926.5	18079.2	pyridoxal phosphate enzyme, YggS family	Streptococcus parasanguinis ATCC 15912	56837..57505	protein_id:AEH55093.1
CP002843	838	25.4	236.739	272.997	431.211	293.353	248.915	185.227	161.009	phosphoserine phosphatase SerB	Streptococcus parasanguinis ATCC 15912	complement(865230..865898)	protein_id:AEH55869.1
CP002843	1391	65.1746	607.102	999.652	891.475	1252.15	965.004	569.31	792.269	hypothetical protein	Streptococcus parasanguinis ATCC 15912	complement(1493676..1493816)	protein_id:AEH56422.1
CP002843	504	321.215	2984.63	3505.56	4746.09	3697.62	3519.57	2337.38	2171.67	signal recognition particle protein	Streptococcus parasanguinis ATCC 15912	513662..515233	protein_id:AEH55535.1
CP002843	1505	96.9649	899.894	1246.47	1686.88	1355.61	793.323	412.907	481.796	amidophosphoribosyltransferase	Streptococcus parasanguinis ATCC 15912	1625205..1626644	protein_id:AEH56536.1
CP002843	893	111.167	1026.39	1533.16	1806.84	1299.2	763.592	353.995	362.395	TIGR03943 family protein	Streptococcus parasanguinis ATCC 15912	920051..920866	protein_id:AEH55924.1
CP002843	1582	1292.04	11915.2	10408.9	14885	9197.36	6084.94	3618.02	2816.38	DNA-directed DNA polymerase	Streptococcus parasanguinis ATCC 15912	1705315..1707960	protein_id:AEH56613.1
CP002843	144	107.382	989.065	1099.93	1468.3	1238.1	957.903	679.953	845.03	ASCH domain protein	Streptococcus parasanguinis ATCC 15912	141499..141939	protein_id:AEH55175.1
CP002843	1194	1.95429	17.9772	29.0847	35.2717	69.7278	30.8157	17.3474	24.0982	pyruvate oxidase	Streptococcus parasanguinis ATCC 15912	complement(1244583..1246358)	protein_id:AEH56225.1
CP002843	1109	1017.03	9347.57	5138.79	8727.3	4187.59	2987.48	1543.15	1214.23	putative iron-sulfur cluster-binding protein	Streptococcus parasanguinis ATCC 15912	1147454..1148602	protein_id:AEH56140.1
CP002843	1174	20.3125	186.478	207.313	426.296	221.424	199.37	155.303	133.178	cation diffusion facilitator family transporter	Streptococcus parasanguinis ATCC 15912	complement(1227952..1228854)	protein_id:AEH56205.1
CP002843	725	41.6424	382.136	478.11	667.158	535.583	343.392	189.974	230.889	peptidase, M20/M25/M40 family	Streptococcus parasanguinis ATCC 15912	complement(738009..739670)	protein_id:AEH55756.1
CP002843	641	580.933	5317.42	5339.92	9804.99	5660.7	5234.56	3962.3	2377.6	transcriptional regulator, MarR family	Streptococcus parasanguinis ATCC 15912	656572..657018	protein_id:AEH55672.1
CP002843	1489	12.0918	110.308	132.649	119.135	73.1701	112.633	111.637	90.6295	transcriptional regulator ComX1	Streptococcus parasanguinis ATCC 15912	1602827..1603306	protein_id:AEH56520.1
CP002843	1173	154.931	1412.79	2562.98	3864.11	3518.18	3053.13	2124.33	1846.14	ferrochelatase ferrochelatase (EC 4.99.1.1) catalyzes the insertion of ferrous iron into protoporphyrin IX to form protoheme IX (heme)	Streptococcus parasanguinis ATCC 15912	complement(1226742..1227857)	protein_id:AEH56204.1
CP002843	387	2.97178	27.0879	22.4976	46.4968	26.782	44.8135	37.535	22.4297	hypothetical protein	Streptococcus parasanguinis ATCC 15912	392531..392890	protein_id:AEH55418.1
CP002843	1441	3.25715	29.64	56.9193	85.7342	87.8372	84.8734	89.5507	58.2746	sulfate/thiosulfate ABC transporter, ATP-binding protein CysA family protein	Streptococcus parasanguinis ATCC 15912	complement(1551770..1552501)	protein_id:AEH56472.1
CP002843	1457	294.065	2662.28	2538.76	2999.66	2147.66	1846.32	1601.49	1347.86	cobalt transport protein	Streptococcus parasanguinis ATCC 15912	complement(1567065..1567862)	protein_id:AEH56488.1
CP002843	477	1	9.05201	18.7894	13.1976	34.3795	15.4959	6.86722	8.39106	twin arginine-targeting protein translocase, TatA/E family	Streptococcus parasanguinis ATCC 15912	488314..488511	protein_id:AEH55508.1
CP002843	1331	136.901	1236.54	1146.39	1445.06	1067.27	920.471	732.547	624.437	peptidase, C69 family	Streptococcus parasanguinis ATCC 15912	complement(1420813..1422741)	protein_id:AEH56362.1
CP002843	1455	82.2241	741.965	1121.99	1403.26	1224.86	1219.85	873.336	897.198	HAD hydrolase, family IA, variant 1	Streptococcus parasanguinis ATCC 15912	1565601..1566230	protein_id:AEH56486.1
CP002843	892	518.494	4676.37	4012.86	6525.04	3121.85	2081.7	896.051	823.153	putative permease	Streptococcus parasanguinis ATCC 15912	919149..920054	protein_id:AEH55923.1
CP002843	1639	104.621	942.932	735.121	1519.35	819.766	1076.18	1080.01	654.724	flavodoxin-like protein	Streptococcus parasanguinis ATCC 15912	1760160..1760723	protein_id:AEH56670.1
CP002843	1856	2.03499	18.2883	14.4751	14.6691	14.1503	12.8757	8.87708	17.6145	DNA-binding helix-turn-helix protein	Streptococcus parasanguinis ATCC 15912	1978030..1978716	protein_id:AEH56887.1
CP002843	1301	110.117	989.016	1439.09	2087.7	1764.05	1644.02	1243.05	1138.2	hypothetical protein	Streptococcus parasanguinis ATCC 15912	complement(1365714..1366724)	protein_id:AEH56332.1
CP002843	229	29.8793	267.202	313.971	570.528	383.969	345.947	187.495	150.308	Mur ligase middle domain protein	Streptococcus parasanguinis ATCC 15912	complement(238686..240029)	protein_id:AEH55260.1
CP002843	1168	13.4754	120.367	105.987	164.486	120.227	81.9271	34.2567	46.6025	Cof-like hydrolase	Streptococcus parasanguinis ATCC 15912	1221390..1222199	protein_id:AEH56199.1
CP002843	205	124.443	1108.17	2714.78	2817.92	3582.84	3251.58	2321.52	3305.59	glucose-1-phosphate adenylyltransferase, GlgD subunit	Streptococcus parasanguinis ATCC 15912	210910..212046	protein_id:AEH55236.1
CP002843	25	6.88036	61.2536	140.974	200.679	197.688	223.256	168.616	154.148	hydrolase, HD family	Streptococcus parasanguinis ATCC 15912	24756..25352	protein_id:AEH55056.1
CP002843	142	88.5396	785.927	1135.05	1146.81	971.239	1183.26	1287.46	1461.79	hypothetical protein	Streptococcus parasanguinis ATCC 15912	140360..140965	protein_id:AEH55173.1
CP002843	1672	41.8471	371.356	340.57	481.178	341.411	271.284	254.451	202.263	thioredoxin	Streptococcus parasanguinis ATCC 15912	1796358..1796675	protein_id:AEH56703.1
CP002843	1459	659.353	5833.73	5467.27	7464.48	4881.08	5707.05	5090.29	3745.28	ABC transporter, ATP-binding protein	Streptococcus parasanguinis ATCC 15912	complement(1568682..1569506)	protein_id:AEH56490.1
CP002843	1324	501.11	4424.72	4302.95	8066.34	5412.74	6251.02	5016.12	3774.59	LPXTG-motif cell wall anchor domain protein	Streptococcus parasanguinis ATCC 15912	complement(1404881..1409614)	protein_id:AEH56355.1
CP002843	64	453.028	3999.39	4939.48	7189.61	5394.4	5822.82	4721.19	2703.77	YGGT family protein	Streptococcus parasanguinis ATCC 15912	58146..58409	protein_id:AEH55095.1
CP002843	1483	33.7446	297.849	493.118	369.307	297.687	381.13	341.946	418.291	septum formation initiator	Streptococcus parasanguinis ATCC 15912	1596774..1597142	protein_id:AEH56514.1
CP002843	1890	1233.59	10874.9	9342.41	13005	8328.31	12624	15913	7327.98	DNA-directed RNA polymerase, delta subunit	Streptococcus parasanguinis ATCC 15912	2012648..2013232	protein_id:AEH56921.1
CP002843	309	13.6368	119.961	276.671	305.335	262.637	217.017	190.799	187.205	putative ComE operon protein 2	Streptococcus parasanguinis ATCC 15912	320709..321191	protein_id:AEH55340.1
CP002843	750	47.7907	419.937	466.399	1626.97	1076.78	1098.38	625.844	444.783	AraC-like ligand binding domain protein	Streptococcus parasanguinis ATCC 15912	774330..775163	protein_id:AEH55781.1
CP002843	433	5.73891	50.1275	75.9788	70.2307	83.5382	39.354	13.2988	36.1025	acyl-phosphate glycerol 3-phosphate acyltransferase	Streptococcus parasanguinis ATCC 15912	complement(440070..440738)	protein_id:AEH55464.1
CP002843	1294	11.031	96.2319	159.469	287.965	238.56	288.962	267.157	186.839	accessory Sec system protein Asp3	Streptococcus parasanguinis ATCC 15912	complement(1356064..1356510)	protein_id:AEH56325.1
CP002843	2012	89.3091	777.573	1600.79	2103.86	2136.19	2770.19	2536.63	2436.05	primosomal protein N'	Streptococcus parasanguinis ATCC 15912	2139642..2142026	protein_id:AEH57043.1
CP002843	778	8.05927	70.0622	146.763	172.307	130.717	80.5654	59.7061	45.9717	metal cation transporter, ZIP family	Streptococcus parasanguinis ATCC 15912	complement(801547..802383)	protein_id:AEH55809.1
CP002843	938	288.358	2497.82	2623.06	3358.48	2852.82	2690.42	1702.57	2419.49	ribosome recycling factor	Streptococcus parasanguinis ATCC 15912	complement(970232..970789)	protein_id:AEH55969.1
CP002843	491	683.983	5916.38	4861.79	9924.55	4427.03	9790.35	9521.85	4756.55	Sua5/YciO/YrdC/YwlC family protein	Streptococcus parasanguinis ATCC 15912	500361..500972	protein_id:AEH55522.1
CP002843	1298	53.8582	465.207	721.486	1029.12	981.518	1061.64	1373.08	865.075	glycosyltransferase, family 8	Streptococcus parasanguinis ATCC 15912	complement(1361070..1362314)	protein_id:AEH56329.1
CP002843	1027	4.64071	39.8963	44.1857	64.9115	100.906	70.9911	34.247	56.1992	segregation and condensation protein B	Streptococcus parasanguinis ATCC 15912	complement(1065885..1066454)	protein_id:AEH56058.1
CP002843	1453	131.808	1127.43	1539.54	2467.56	1753.32	1820.62	1513.36	1216.34	L-serine dehydratase, iron-sulfur-dependent, beta subunit	Streptococcus parasanguinis ATCC 15912	1564046..1564717	protein_id:AEH56484.1
CP002843	497	103.517	885.172	1249.68	1831.32	1415.23	843.803	512.947	472.602	UbiC transcription regulator-associated domain protein	Streptococcus parasanguinis ATCC 15912	507037..507735	protein_id:AEH55528.1
CP002843	498	35.6614	303.33	308.356	791.66	433.276	578.228	499.663	328.722	glycosyltransferase family 28 C-terminal domain protein	Streptococcus parasanguinis ATCC 15912	507976..509253	protein_id:AEH55529.1
CP002843	660	182.446	1548.65	1504.04	2184.43	1382.97	1295.79	876.152	840.286	pantothenate kinase	Streptococcus parasanguinis ATCC 15912	674401..675321	protein_id:AEH55691.1
CP002843	2022	34.52	292.963	519.66	660.69	686.347	712.38	688.876	758.062	S1 RNA binding domain protein	Streptococcus parasanguinis ATCC 15912	2153254..2153619	protein_id:AEH57053.1
CP002843	1699	3.05249	25.8449	38.3498	41.4988	47.3705	24.5105	62.9459	35.7666	hypothetical protein	Streptococcus parasanguinis ATCC 15912	1819754..1820143	protein_id:AEH56730.1
CP002843	1947	217.909	1831.75	2707.99	4028.99	3899.45	2842.21	1674.81	1854.9	[acyl-carrier-protein] S-malonyltransferase	Streptococcus parasanguinis ATCC 15912	2072597..2073517	protein_id:AEH56978.1
CP002843	576	196.256	1639.86	2157.99	3538.45	2329.1	2085.56	1766.38	1376.44	Formate/nitrite transporter	Streptococcus parasanguinis ATCC 15912	complement(595185..595982)	protein_id:AEH55607.1
CP002843	1490	43.3921	362.185	167.982	432.3	152.314	211.695	183.039	148.173	ISSag3, transposase family protein	Streptococcus parasanguinis ATCC 15912	1603418..1604011	protein_id:AEH56521.1
CP002843	928	202.802	1691.25	1890.92	2772.41	2020.32	1980.56	1324.36	1130.75	putative undecaprenol kinase	Streptococcus parasanguinis ATCC 15912	complement(960786..961184)	protein_id:AEH55959.1
CP002843	1561	28.4524	235.838	755.148	1879.97	1664.86	1389.53	1025.86	822.134	hypothetical protein	Streptococcus parasanguinis ATCC 15912	1680112..1680747	protein_id:AEH56592.1
CP002843	1395	118.828	983.704	2089.55	2502.59	2547.54	1559.22	967.101	658.662	hypothetical protein	Streptococcus parasanguinis ATCC 15912	complement(1499975..1500385)	protein_id:AEH56426.1
CP002843	448	731.007	6049.87	4917.14	6627.44	4105.43	3462.18	2065.57	1946.05	putative cysteine desulfurase	Streptococcus parasanguinis ATCC 15912	complement(457362..458474)	protein_id:AEH55479.1
CP002843	769	1	8.24858	8.65532	7.06338	2.48461	8.61992	0.803944	1.50053	hypothetical protein	Streptococcus parasanguinis ATCC 15912	complement(791303..791587)	protein_id:AEH55800.1
CP002843	1244	79.7856	657.659	944.551	1309.88	854.165	690.32	442.518	406.22	flavoprotein family protein	Streptococcus parasanguinis ATCC 15912	1301369..1302541	protein_id:AEH56275.1
CP002843	1319	23.855	196.227	156.314	256.947	160.825	82.1935	77.0414	64.4	dUTP diphosphatase	Streptococcus parasanguinis ATCC 15912	complement(1395733..1396200)	protein_id:AEH56350.1
CP002843	1946	38.5899	316.326	573.836	877.832	763.275	775.023	696.973	716.76	putative enoyl-[acyl-carrier-protein] reductase II	Streptococcus parasanguinis ATCC 15912	2071609..2072574	protein_id:AEH56977.1
CP002843	447	24.0164	196.784	454.403	289.362	272.393	263.778	130.711	345.59	hypothetical protein	Streptococcus parasanguinis ATCC 15912	complement(457005..457352)	protein_id:AEH55478.1
CP002843	1960	104.416	854.685	777.492	1035.66	766.736	630.419	457.721	357.83	alcohol dehydrogenase, propanol-preferring	Streptococcus parasanguinis ATCC 15912	complement(2084733..2085755)	protein_id:AEH56991.1
CP002843	722	80.2324	652.9	933.475	1981.57	1210	890.311	474.77	469.668	EDD domain protein, DegV family	Streptococcus parasanguinis ATCC 15912	734465..735397	protein_id:AEH55753.1
CP002843	1431	4869.87	39562.7	35560.3	56637.8	34667.1	27291.9	20064.1	16968.7	D-alanine--poly(phosphoribitol) ligase, subunit 1	Streptococcus parasanguinis ATCC 15912	complement(1540167..1541717)	protein_id:AEH56462.1
CP002843	721	43.4728	353.164	320.819	525.003	314.056	351.147	214.475	236.603	transcriptional regulator, TetR family	Streptococcus parasanguinis ATCC 15912	complement(733856..734425)	protein_id:AEH55752.1
CP002843	426	144.303	1171.57	1249.15	1451.24	1022.41	1226.71	1032.53	771.691	hypothetical protein	Streptococcus parasanguinis ATCC 15912	433010..433642	protein_id:AEH55457.1
CP002843	432	1.30286	10.5746	14.4563	15.5218	7.14424	9.20394	7.6495	5.94615	hypothetical protein	Streptococcus parasanguinis ATCC 15912	439150..439935	protein_id:AEH55463.1
CP002843	1525	50.8864	411.407	524.454	674	519.372	268.136	114.998	126.027	hypothetical protein	Streptococcus parasanguinis ATCC 15912	1646488..1647054	protein_id:AEH56556.1
CP002843	1951	103.43	835.995	1593.34	1781.63	2335.24	1793.8	1507.03	1861.58	beta-hydroxyacyl-(acyl-carrier-protein) dehydratase FabZ	Streptococcus parasanguinis ATCC 15912	2076047..2076472	protein_id:AEH56982.1
CP002843	88	585.649	4725.12	5321.57	7972.46	5846.72	3312.63	2056.61	1878.4	EDD domain protein, DegV family	Streptococcus parasanguinis ATCC 15912	83217..84050	protein_id:AEH55119.1
CP002843	967	301.796	2432.72	4252.31	4096.34	4380.96	3353.83	1786.11	2465.23	hypothetical protein	Streptococcus parasanguinis ATCC 15912	complement(1002312..1002590)	protein_id:AEH55998.1
CP002843	873	171.372	1378.97	1538.79	2310.33	1306.42	738.546	481.743	423.663	vitamin-B12 independent methionine synthase family protein	Streptococcus parasanguinis ATCC 15912	complement(905127..906269)	protein_id:AEH55904.1
CP002843	1858	131.684	1051.02	1025.7	1234.29	899.069	1181.98	1336.63	1096.36	DNA-binding helix-turn-helix protein	Streptococcus parasanguinis ATCC 15912	complement(1980822..1981697)	protein_id:AEH56889.1
CP002843	24	27.3168	217.516	438.932	592.505	538.678	561.092	493.304	392.794	nicotinate-nucleotide adenylyltransferase	Streptococcus parasanguinis ATCC 15912	24127..24759	protein_id:AEH55055.1
CP002843	1462	624.668	4973.95	5844.87	6172.75	5237.34	5895.51	5662.92	5178.71	peptidase M16 inactive domain protein	Streptococcus parasanguinis ATCC 15912	complement(1570512..1571786)	protein_id:AEH56493.1
CP002843	1663	2250.55	17914.7	16041.5	18916.6	14949	14982.2	11306.7	9002.36	acetate kinase	Streptococcus parasanguinis ATCC 15912	1786980..1788173	protein_id:AEH56694.1
CP002843	865	435.241	3464.38	3059.81	5110.27	3152.88	2542.9	1945.6	1398.43	phosphoglycerate mutase family protein	Streptococcus parasanguinis ATCC 15912	897022..897687	protein_id:AEH55896.1
CP002843	2014	468.054	3725.54	5293.69	7723.01	5681.79	5844.6	5065.95	4422.04	ribosomal RNA small subunit methyltransferase B	Streptococcus parasanguinis ATCC 15912	2142962..2144275	protein_id:AEH57045.1
CP002843	1950	128.922	1025.29	1771.27	2519.11	2608.34	2097.24	1231.52	1556.23	acetyl-CoA carboxylase, biotin carboxyl carrier protein	Streptococcus parasanguinis ATCC 15912	2075562..2076050	protein_id:AEH56981.1
CP002843	772	190.753	1512.39	1530.11	2895.24	1755.55	1652.33	1875.28	2399	transporter, major facilitator family protein	Streptococcus parasanguinis ATCC 15912	794984..796285	protein_id:AEH55803.1
CP002843	1159	1	7.84645	5.46658	7.40708	5.16543	5.93394	4.44335	2.46357	hypothetical protein	Streptococcus parasanguinis ATCC 15912	complement(1211488..1211628)	protein_id:AEH56190.1
CP002843	1961	341.458	2678.65	2204.95	2878.21	1674.62	1952.63	1591.12	1244.64	Cof-like hydrolase	Streptococcus parasanguinis ATCC 15912	complement(2085945..2086757)	protein_id:AEH56992.1
CP002843	365	50.6817	397.081	485.184	462.809	422.961	426.845	334.826	332.242	acetyltransferase, GNAT family	Streptococcus parasanguinis ATCC 15912	374743..375183	protein_id:AEH55396.1
CP002843	829	453.518	3549.27	2653.93	4138.23	2532.78	2172.08	1569.7	1246	fibronectin-binding domain protein	Streptococcus parasanguinis ATCC 15912	855662..857338	protein_id:AEH55860.1
CP002843	617	73.0667	568.513	1042.2	1106.92	1058.44	1033.33	840.981	657.508	ABC transporter, ATP-binding protein	Streptococcus parasanguinis ATCC 15912	complement(633050..633754)	protein_id:AEH55648.1
CP002843	619	39.1174	304.109	394.961	490.441	350.004	281.299	180.334	184.581	hydrolase, NUDIX family	Streptococcus parasanguinis ATCC 15912	complement(634046..634474)	protein_id:AEH55650.1
CP002843	1878	100.755	781.799	1040.56	1658.64	1801.59	1617.42	1462.92	1026.03	serine-type D-Ala-D-Ala carboxypeptidase	Streptococcus parasanguinis ATCC 15912	1997651..1998424	protein_id:AEH56909.1
CP002843	1307	140.524	1089.25	1695.84	2632.79	2274.76	3236.17	3152.77	2469.39	glycosyltransferase, family 8	Streptococcus parasanguinis ATCC 15912	complement(1372834..1374927)	protein_id:AEH56338.1
CP002843	1203	1	7.73934	7.60162	18.7898	13.0974	19.5504	10.9086	16.5022	bacterial capsule synthesis protein	Streptococcus parasanguinis ATCC 15912	complement(1255237..1256658)	protein_id:AEH56234.1
CP002843	1715	9.36212	72.4511	123.559	163.861	139.516	152.268	90.3113	91.3386	putative PTS system, cellobiose-specific IIC component	Streptococcus parasanguinis ATCC 15912	1834448..1835749	protein_id:AEH56746.1
CP002843	1020	2.03499	15.7319	56.436	37.7689	41.1853	30.3892	14.1099	21.3957	PAP2 family protein	Streptococcus parasanguinis ATCC 15912	complement(1059294..1060001)	protein_id:AEH56051.1
CP002843	85	26.4607	204.151	328.685	342.762	400.617	410.32	357.351	374.25	arginine repressor, C-terminal domain protein	Streptococcus parasanguinis ATCC 15912	80280..80714	protein_id:AEH55116.1
CP002843	1877	20.5604	158.195	238.811	455.172	420.922	450.213	439.834	312.508	phosphoglycerate mutase family protein	Streptococcus parasanguinis ATCC 15912	1996960..1997658	protein_id:AEH56908.1
CP002843	954	235.336	1810.4	1924.63	4328.47	2665.98	1523.17	593.881	592.608	putative methylated-DNA--[protein]-cysteine S-methyltransferase	Streptococcus parasanguinis ATCC 15912	complement(991968..992459)	protein_id:AEH55985.1
CP002843	1945	1393.74	10710.3	17058.5	14738.4	13976.4	12964.9	10175.7	9953.8	putative acyl carrier protein	Streptococcus parasanguinis ATCC 15912	2071219..2071494	protein_id:AEH56976.1
CP002843	1198	6.39034	48.7743	88.5052	108.509	144.689	85.0875	29.8253	38.9169	GDSL-like protein	Streptococcus parasanguinis ATCC 15912	complement(1250324..1250956)	protein_id:AEH56229.1
CP002843	2011	619.157	4725.53	4817.55	6403.13	3847.33	3519.78	2922.5	1827.98	DNA-directed RNA polymerase, omega subunit	Streptococcus parasanguinis ATCC 15912	2139239..2139553	protein_id:AEH57042.1
CP002843	317	6.10498	46.5845	71.2044	78.3881	41.5169	40.1002	9.25257	25.0239	B3/4 domain protein	Streptococcus parasanguinis ATCC 15912	328726..329433	protein_id:AEH55348.1
CP002843	741	1	7.62828	10.1145	21.0945	10.5658	10.6892	23.8174	13.2809	HAD hydrolase, family IA, variant 3	Streptococcus parasanguinis ATCC 15912	complement(760200..760868)	protein_id:AEH55772.1
CP002843	1401	3861.82	29450.3	31178.5	38957.3	35245.2	33441.1	25535.3	23212.5	transcriptional regulator Spx	Streptococcus parasanguinis ATCC 15912	complement(1503720..1504118)	protein_id:AEH56432.1
CP002843	499	12.8239	97.777	119.819	193.214	201.927	156.693	121.309	100.853	NAD dependent epimerase/dehydratase family protein	Streptococcus parasanguinis ATCC 15912	509250..510227	protein_id:AEH55530.1
CP002843	1179	23.0796	175.779	146.651	162.313	74.0393	111.987	106.925	56.845	hypothetical protein	Streptococcus parasanguinis ATCC 15912	1231589..1231762	protein_id:AEH56210.1
CP002843	1264	90.5688	689.555	696.29	950.965	636.175	536.161	306.331	256.812	Gram-positive signal peptide protein, YSIRK family	Streptococcus parasanguinis ATCC 15912	complement(1316476..1321260)	protein_id:AEH56295.1
CP002843	861	400.776	3045.85	4695.17	7265.14	5743.81	5524.99	4211.87	3724.7	cell cycle protein, FtsW/RodA/SpoVE family	Streptococcus parasanguinis ATCC 15912	complement(894062..895303)	protein_id:AEH55892.1
CP002843	425	151.474	1146.96	1064.59	1348.2	1120.26	894.517	542.171	588.98	GDSL-like protein	Streptococcus parasanguinis ATCC 15912	432199..433041	protein_id:AEH55456.1
CP002843	45	6.10498	46.2096	66.2588	110.388	89.8175	74.7265	40.3127	61.2943	response regulator receiver domain protein	Streptococcus parasanguinis ATCC 15912	39357..40091	protein_id:AEH55076.1
CP002843	1140	9.93285	75.0993	45.9624	57.0188	17.2914	20.6029	11.2672	12.1872	hypothetical protein	Streptococcus parasanguinis ATCC 15912	1177617..1178027	protein_id:AEH56171.1
CP002843	1221	242.329	1831.39	2002.77	3680.57	2596.64	2749.19	2274.82	1657.23	helicase, RecD/TraA family	Streptococcus parasanguinis ATCC 15912	1273038..1275473	protein_id:AEH56252.1
CP002843	1446	150.339	1132.78	1301.2	1835.38	1431.13	1670.03	1517.31	1308.1	ribosomal protein L9	Streptococcus parasanguinis ATCC 15912	complement(1556172..1556624)	protein_id:AEH56477.1
CP002843	379	10.9503	82.2747	76.172	138.237	82.1923	86.6433	68.8936	54.6577	hypothetical protein	Streptococcus parasanguinis ATCC 15912	385428..386183	protein_id:AEH55410.1
CP002843	632	1885.56	14158.6	14090.3	19213.6	14279.8	12925.7	8524.47	6513.51	ABC transporter, permease protein	Streptococcus parasanguinis ATCC 15912	644275..646539	protein_id:AEH55663.1
CP002843	958	82.6767	620.571	1003.34	1906.65	1511.54	1357.84	950.555	966.66	DNA polymerase III, delta' subunit	Streptococcus parasanguinis ATCC 15912	complement(994232..995125)	protein_id:AEH55989.1
CP002843	420	3.05249	22.8671	32.5769	28.8247	20.044	32.7909	13.6983	19.5406	hypothetical protein	Streptococcus parasanguinis ATCC 15912	427481..427846	protein_id:AEH55451.1
CP002843	1306	49.4596	370.354	701.732	812.73	966.523	1045.53	1249.6	1091.56	bacterial transferase hexapeptide repeat protein	Streptococcus parasanguinis ATCC 15912	complement(1371958..1372833)	protein_id:AEH56337.1
CP002843	883	279.82	2090.35	2325.42	3153.82	2006.84	1862.93	1209.44	939.613	hypothetical protein	Streptococcus parasanguinis ATCC 15912	complement(913239..913622)	protein_id:AEH55914.1
CP002843	919	111.619	827.882	1326.95	1664.16	1249.46	893.534	523.225	427.829	tellurite resistance protein TehB	Streptococcus parasanguinis ATCC 15912	complement(950988..951887)	protein_id:AEH55950.1
CP002843	2020	28.4957	210.754	230.048	370.684	334.804	371.392	378.296	354.336	response regulator protein VraR	Streptococcus parasanguinis ATCC 15912	2151175..2151807	protein_id:AEH57051.1
CP002843	1295	254.582	1881.99	2445.09	3832.12	3108	3313.2	2664.72	2363.37	accessory Sec system protein Asp2	Streptococcus parasanguinis ATCC 15912	complement(1356513..1358042)	protein_id:AEH56326.1
CP002843	455	323.777	2391.38	2746.43	4221.26	2630.02	2155.82	1503.97	1200.7	A/G-specific adenine glycosylase	Streptococcus parasanguinis ATCC 15912	463772..464926	protein_id:AEH55486.1
CP002843	578	631.341	4654.08	3563.54	4993.28	3698.45	3554.28	3620.22	2494.21	ribosome biogenesis GTP-binding protein YsxC	Streptococcus parasanguinis ATCC 15912	complement(596998..597600)	protein_id:AEH55609.1
CP002843	1781	104.292	768.214	904.645	1358.04	1074.84	797.701	429.414	456.417	LPXTG-motif cell wall anchor domain protein	Streptococcus parasanguinis ATCC 15912	1908929..1911019	protein_id:AEH56812.1
CP002843	842	264.961	1948.4	2239.65	3722.67	2188.28	1371.94	1051.55	724.857	DJ-1 family protein	Streptococcus parasanguinis ATCC 15912	complement(870515..871066)	protein_id:AEH55873.1
CP002843	614	304.085	2234.92	3173.31	3594.91	3304.75	1982.33	1006.88	1243.22	HAD hydrolase, family IA, variant 1	Streptococcus parasanguinis ATCC 15912	complement(630734..631486)	protein_id:AEH55645.1
CP002843	724	28.0057	205.448	305.94	468.216	328.232	196.113	115.361	132.73	putative ABC transporter, ATP-binding protein EcsA	Streptococcus parasanguinis ATCC 15912	complement(737227..737970)	protein_id:AEH55755.1
CP002843	8	107.506	788.231	1234.65	1690.8	1586.14	1665.42	1505.67	1284.26	23S rRNA (uracil-5-)-methyltransferase RumA	Streptococcus parasanguinis ATCC 15912	12049..13401	protein_id:AEH55039.1
CP002843	1405	102.058	747.947	747.165	1337.34	771.998	548.688	284.425	168.165	DNA-3-methyladenine glycosylase 1	Streptococcus parasanguinis ATCC 15912	complement(1508206..1508769)	protein_id:AEH56436.1
CP002843	707	24.3017	177.314	501.978	634.473	582.732	373.455	258.271	247.025	aminotransferase, class V	Streptococcus parasanguinis ATCC 15912	complement(720843..721985)	protein_id:AEH55738.1
CP002843	1948	14.4496	105.298	249.743	258.743	326.92	430.325	417.218	301.418	3-oxoacyl-[acyl-carrier-protein] reductase	Streptococcus parasanguinis ATCC 15912	2073530..2074264	protein_id:AEH56979.1
CP002843	672	192.353	1400.32	1552.15	2562.09	1811.27	1415.84	857.281	670.457	Ser/Thr phosphatase family protein	Streptococcus parasanguinis ATCC 15912	complement(684433..685275)	protein_id:AEH55703.1
CP002843	1563	720.149	5241.4	10467.1	20873.8	23302.2	18705.9	10846.3	11463.5	LPXTG-motif cell wall anchor domain protein	Streptococcus parasanguinis ATCC 15912	1681129..1685592	protein_id:AEH56594.1
CP002843	1326	182.812	1328.49	1733.86	2601.22	2055.7	1562.42	995.434	1073.16	putative cross-wall-targeting lipoprotein signal	Streptococcus parasanguinis ATCC 15912	complement(1413310..1417056)	protein_id:AEH56357.1
CP002843	1467	725.666	5272.1	8066.42	9467.3	8980.68	9447.9	7236.82	7554.63	tryptophan--tRNA ligase	Streptococcus parasanguinis ATCC 15912	complement(1576325..1577383)	protein_id:AEH56498.1
CP002843	21	249.258	1809.46	1870.37	3543.95	2062.79	1590.53	884.836	745.603	HAD phosphatase, family IIIA	Streptococcus parasanguinis ATCC 15912	21927..22466	protein_id:AEH55052.1
CP002843	529	302.41	2188.22	2360.21	2909.07	2103.84	1825.08	1439.67	1211.02	LemA family protein	Streptococcus parasanguinis ATCC 15912	complement(542446..542997)	protein_id:AEH55560.1
CP002843	798	63.7045	460.248	700.406	504.576	444.099	316.366	126.896	376.366	hypothetical protein	Streptococcus parasanguinis ATCC 15912	820092..820262	protein_id:AEH55829.1
CP002843	1302	50.111	359.995	490.579	737.891	654.71	730.124	586.046	494.453	putative accessory Sec system glycosyltransferase GtfB	Streptococcus parasanguinis ATCC 15912	complement(1366721..1367959)	protein_id:AEH56333.1
CP002843	1907	70.9135	507.978	449.699	492.74	367.021	462.678	704.893	377.93	hypothetical protein	Streptococcus parasanguinis ATCC 15912	2026703..2027068	protein_id:AEH56938.1
CP002843	1076	35.1714	251.889	494.619	774.19	787.036	721.281	519.701	500.732	hypothetical protein	Streptococcus parasanguinis ATCC 15912	complement(1111609..1112091)	protein_id:AEH56107.1
CP002843	1932	380.166	2718.41	3570.62	4254.18	3651.77	3601.19	3344.13	3015.87	FeS assembly protein SufB	Streptococcus parasanguinis ATCC 15912	2050997..2052409	protein_id:AEH56963.1
CP002843	10	2.03499	14.5331	23.9961	38.9859	33.2755	19.6482	31.8593	15.2256	hypothetical protein	Streptococcus parasanguinis ATCC 15912	13685..13855	protein_id:AEH55041.1
CP002843	852	44.571	318.246	724.839	1041.81	931.11	585.154	291.86	518.622	hypothetical protein	Streptococcus parasanguinis ATCC 15912	complement(883483..883866)	protein_id:AEH55883.1
CP002843	143	184.357	1310.24	1355.89	1968.17	1537.55	1684.36	2152.97	1910.41	hydrolase, NUDIX family	Streptococcus parasanguinis ATCC 15912	141005..141502	protein_id:AEH55174.1
CP002843	236	17.9921	127.714	168.426	154.802	173.846	143.52	104.058	125.455	putative endoribonuclease L-PSP	Streptococcus parasanguinis ATCC 15912	245041..245424	protein_id:AEH55267.1
CP002843	467	143.447	1018.03	1211.75	1596.05	1348.82	1023.15	769.904	693.372	redoxin family protein	Streptococcus parasanguinis ATCC 15912	476825..477388	protein_id:AEH55498.1
CP002843	752	32.6464	231.553	442.679	783.321	642.401	516.959	225.711	293.359	biotin--[acetyl-CoA-carboxylase] ligase	Streptococcus parasanguinis ATCC 15912	776247..777188	protein_id:AEH55783.1
CP002843	607	651.138	4611.79	4143.57	7601.8	5039.46	4533.88	3018.85	2592.3	peptidase T	Streptococcus parasanguinis ATCC 15912	623444..624670	protein_id:AEH55638.1
CP002843	1414	969.539	6860.5	6088	9009.03	5516.58	5084.94	3386.29	2763.85	hypothetical protein	Streptococcus parasanguinis ATCC 15912	complement(1518238..1518753)	protein_id:AEH56445.1
CP002843	1108	72.2971	510.557	517.679	861.148	661.358	546.97	362.121	272.799	mannose-6-phosphate isomerase, class I	Streptococcus parasanguinis ATCC 15912	complement(1146404..1147369)	protein_id:AEH56139.1
CP002843	864	90.488	638.061	617.294	789.663	591.05	612.893	449.289	368.173	putative YbaK/EbsC protein	Streptococcus parasanguinis ATCC 15912	896568..897041	protein_id:AEH55895.1
CP002843	869	11.4778	80.4458	101.52	140.496	125.58	134.058	114.954	132.122	ABC transporter, ATP-binding protein	Streptococcus parasanguinis ATCC 15912	complement(900824..901519)	protein_id:AEH55900.1
CP002843	1866	1.0175	7.11157	16.6696	3.7974	10.6763	13.7022	7.66154	6.87186	hypothetical protein	Streptococcus parasanguinis ATCC 15912	complement(1988886..1989074)	protein_id:AEH56897.1
CP002843	1967	201.332	1402.14	1095.65	1257.36	857.176	1038.83	759.209	679.471	protein hit	Streptococcus parasanguinis ATCC 15912	complement(2091057..2091470)	protein_id:AEH56998.1
CP002843	1034	10.9503	76.1469	86.3453	95.5407	140.963	112.248	46.7298	80.9842	hypothetical protein	Streptococcus parasanguinis ATCC 15912	complement(1070686..1070931)	protein_id:AEH56065.1
CP002843	1235	98.752	686.544	1067.8	2012.61	1480.56	696.126	386.8	346.445	beta-lactamase	Streptococcus parasanguinis ATCC 15912	complement(1291932..1292894)	protein_id:AEH56266.1
CP002843	176	162.165	1126.57	1658.46	2321.5	2099.01	2012.34	1468.45	1397.22	DNA polymerase III, delta subunit	Streptococcus parasanguinis ATCC 15912	174987..176021	protein_id:AEH55207.1
CP002843	1154	13.9221	96.7085	79.9465	102.859	62.5573	72.3776	47.9454	31.8025	histidine ammonia-lyase	Streptococcus parasanguinis ATCC 15912	1202278..1203819	protein_id:AEH56185.1
CP002843	1044	30.1646	209.253	194.994	307.044	258.515	176.395	167.812	158.811	acetyltransferase, GNAT family	Streptococcus parasanguinis ATCC 15912	complement(1078786..1079202)	protein_id:AEH56075.1
CP002843	1155	134.413	931.404	1079.87	1944.94	1174.51	965.541	609.871	574.93	formimidoylglutamase	Streptococcus parasanguinis ATCC 15912	1203903..1204895	protein_id:AEH56186.1
CP002843	1390	61.9607	427.881	427.943	837.029	580.173	340.212	304.622	186.686	acetyltransferase, GNAT family	Streptococcus parasanguinis ATCC 15912	complement(1493138..1493638)	protein_id:AEH56421.1
CP002843	2013	154.769	1068.24	1839.38	2279.32	2142.99	2351.18	1830.16	1801.88	methionyl-tRNA formyltransferase	Streptococcus parasanguinis ATCC 15912	2142004..2142972	protein_id:AEH57044.1
CP002843	126	55.4839	382.861	374.284	604.024	463.543	550.878	546.181	386.564	hypothetical protein	Streptococcus parasanguinis ATCC 15912	124483..125679	protein_id:AEH55157.1
CP002843	1797	2027.42	13961.8	15723.5	32086.3	23037.1	17417.9	10573.4	9419.53	ABC transporter, ATP-binding protein	Streptococcus parasanguinis ATCC 15912	1925922..1927052	protein_id:AEH56828.1
CP002843	82	39.9361	274.229	236.815	465.136	279.319	431.877	421.17	235.316	exodeoxyribonuclease VII, small subunit	Streptococcus parasanguinis ATCC 15912	78395..78607	protein_id:AEH55113.1
CP002843	506	103.355	705.805	580.76	928.815	679.741	764.114	642.929	439.247	acetyl xylan esterase (AXE1)	Streptococcus parasanguinis ATCC 15912	516173..517156	protein_id:AEH55537.1
CP002843	56	274.819	1876.7	2020.32	1956.21	1195.51	1517.07	1982.23	1022.15	hypothetical protein	Streptococcus parasanguinis ATCC 15912	50056..50310	protein_id:AEH55087.1
CP002843	173	2.60572	17.7803	12.3478	16.2582	18.9248	3.49452	5.65408	1.98205	comEA protein	Streptococcus parasanguinis ATCC 15912	171390..172058	protein_id:AEH55204.1
CP002843	846	403.773	2753.13	2395.17	3715.16	2061.94	1639.71	1039.78	727.134	metallo-beta-lactamase domain protein	Streptococcus parasanguinis ATCC 15912	875901..876542	protein_id:AEH55877.1
CP002843	198	1851.42	12599.3	10044.4	12424.9	9126.51	8054.12	5414.81	5412.78	ribonucleoside-diphosphate reductase, beta subunit	Streptococcus parasanguinis ATCC 15912	complement(201434..202399)	protein_id:AEH55229.1
CP002843	780	29.0664	197.735	301.646	503.739	424.288	408.998	194.254	232.139	dinuclear metal center protein, YbgI family	Streptococcus parasanguinis ATCC 15912	complement(803721..804518)	protein_id:AEH55811.1
CP002843	1219	233.817	1587.89	2290.32	3335.07	2604.92	2029.61	1247.13	1198.53	ribonuclease HIII	Streptococcus parasanguinis ATCC 15912	1271421..1272320	protein_id:AEH56250.1
CP002843	720	97.4491	661.534	648.773	970.556	679.575	548.959	395.699	339.946	HD domain protein	Streptococcus parasanguinis ATCC 15912	complement(733187..733756)	protein_id:AEH55751.1
CP002843	1995	1.95429	13.2566	24.2357	25.506	37.6711	32.899	9.66658	32.269	hypothetical protein	Streptococcus parasanguinis ATCC 15912	2123353..2123580	protein_id:AEH57026.1
CP002843	646	67.9301	457.952	761.329	690.386	531.688	397.327	164.474	329.517	hypothetical protein	Streptococcus parasanguinis ATCC 15912	complement(660434..660682)	protein_id:AEH55677.1
CP002843	1437	187.539	1263.28	1228.88	1683.76	947.865	1156.59	879.851	650.591	hypothetical protein	Streptococcus parasanguinis ATCC 15912	1546392..1547057	protein_id:AEH56468.1
CP002843	1329	399.138	2685.69	3037.55	5388.88	3957.95	3398.34	2283.46	1882.99	glycerol-3-phosphate dehydrogenase [NAD(P)+]	Streptococcus parasanguinis ATCC 15912	1418732..1419760	protein_id:AEH56360.1
CP002843	1035	86.2999	580.647	1256.95	2469.76	2048.79	1982.51	1156.31	1085.56	putative diaminopimelate decarboxylase	Streptococcus parasanguinis ATCC 15912	complement(1070987..1072237)	protein_id:AEH56066.1
CP002843	1883	1005.34	6750.84	8075.64	13162	13145.8	9070.97	4982.2	5742.95	chaperone protein DnaJ	Streptococcus parasanguinis ATCC 15912	2003360..2004493	protein_id:AEH56914.1
CP002843	61	6387.66	42724.4	50086.7	79060.5	61061	41605.1	23020	19006.1	cell division protein FtsZ	Streptococcus parasanguinis ATCC 15912	55569..56834	protein_id:AEH55092.1
CP002843	203	282.631	1886.86	3563.54	5212.97	5451.51	5666.91	4466.36	4849.67	1,4-alpha-glucan branching enzyme	Streptococcus parasanguinis ATCC 15912	207820..209727	protein_id:AEH55234.1
CP002843	723	64.8085	432.389	479.77	842.34	596.573	485.751	292.855	325.247	hypothetical protein	Streptococcus parasanguinis ATCC 15912	complement(735591..737237)	protein_id:AEH55754.1
CP002843	1734	2.68642	17.9106	16.8934	29.5336	16.6806	22.8131	26.624	6.35303	hypothetical protein	Streptococcus parasanguinis ATCC 15912	1858699..1859769	protein_id:AEH56765.1
CP002843	80	40.8728	271.894	412.687	530.038	401.943	306.029	238.786	217.899	LysR substrate binding domain protein	Streptococcus parasanguinis ATCC 15912	76040..76924	protein_id:AEH55111.1
CP002843	605	270.819	1796.88	2372.22	2905.14	2607.95	2126.95	1565.17	1783.37	peptidase S24-like protein	Streptococcus parasanguinis ATCC 15912	621865..622629	protein_id:AEH55636.1
CP002843	669	1536.32	10188.5	12603.8	21120.7	15014.6	10258.3	6137.78	5810.78	dipeptidase PepV	Streptococcus parasanguinis ATCC 15912	complement(682238..683644)	protein_id:AEH55700.1
CP002843	1698	6.6757	44.1959	48.2782	58.9465	52.2444	46.6425	72.2466	37.0805	hypothetical protein	Streptococcus parasanguinis ATCC 15912	1818434..1819750	protein_id:AEH56729.1
CP002843	388	47.1825	311.764	216.398	459.534	194.494	286.666	333.552	214.148	hypothetical protein	Streptococcus parasanguinis ATCC 15912	392880..394862	protein_id:AEH55419.1
CP002843	1543	252.163	1665.63	1995.44	2387.88	1968.99	1070.24	503.68	485.405	SIS domain protein	Streptococcus parasanguinis ATCC 15912	complement(1663620..1664459)	protein_id:AEH56574.1
CP002843	731	354.438	2332.98	2075.21	3426.85	2436.17	1671.6	834.188	832.134	M42 glutamyl aminopeptidase	Streptococcus parasanguinis ATCC 15912	complement(750736..751773)	protein_id:AEH55762.1
CP002843	1466	3246.36	21359.8	24375.4	35141.5	26683.9	20956.7	15356.7	13138.6	inosine-5'-monophosphate dehydrogenase	Streptococcus parasanguinis ATCC 15912	complement(1574700..1576181)	protein_id:AEH56497.1
CP002843	1720	615.367	4048.84	3147.26	5753.71	3398.98	2753.42	1728.74	1285.12	oligopeptide-binding protein SarA	Streptococcus parasanguinis ATCC 15912	1841688..1843664	protein_id:AEH56751.1
CP002843	1463	326.178	2143.28	2149.99	2570.43	1675.87	2423.22	2284.14	1809.03	peptidase M16 inactive domain protein	Streptococcus parasanguinis ATCC 15912	complement(1571795..1573048)	protein_id:AEH56494.1
CP002843	1368	72.248	473.001	763.906	677.714	761.91	485.35	243.934	423.599	ribosomal protein L33	Streptococcus parasanguinis ATCC 15912	complement(1466129..1466296)	protein_id:AEH56399.1
CP002843	22	365.642	2390.01	2413.11	4501.19	2614.99	2054.13	1008.55	981.262	ribosome biogenesis GTPase YqeH	Streptococcus parasanguinis ATCC 15912	22469..23575	protein_id:AEH55053.1
CP002843	449	1233.27	8060.85	7028.64	9428.83	6037.96	4482	2552.68	2845.73	ribose-phosphate diphosphokinase	Streptococcus parasanguinis ATCC 15912	complement(458484..459440)	protein_id:AEH55480.1
CP002843	1279	122.936	802.076	826.939	1198.38	876.73	626.247	371.239	415.671	hydrolase, TatD family	Streptococcus parasanguinis ATCC 15912	complement(1335146..1335916)	protein_id:AEH56310.1
CP002843	894	4.06999	26.5539	57.6702	32.6592	65.3031	31.5107	4.02694	18.2827	hypothetical protein	Streptococcus parasanguinis ATCC 15912	920866..921024	protein_id:AEH55925.1
CP002843	1407	519.958	3389.48	3630.49	6956.51	4106.9	2513.81	1451.06	1123.51	DNA mismatch repair domain protein	Streptococcus parasanguinis ATCC 15912	complement(1509393..1511474)	protein_id:AEH56438.1
CP002843	450	59.0264	384.023	335.918	381.421	267.939	353.065	339.161	293.105	adenylate cyclase	Streptococcus parasanguinis ATCC 15912	complement(459513..460070)	protein_id:AEH55481.1
CP002843	377	15.225	99.0113	235.867	265.529	351.533	236.127	128.26	187.358	hypothetical protein	Streptococcus parasanguinis ATCC 15912	383746..384615	protein_id:AEH55408.1
CP002843	978	277.166	1792.66	1704.44	2112.51	1618.85	1112.81	613.505	764.087	pyruvate formate-lyase 1-activating enzyme	Streptococcus parasanguinis ATCC 15912	complement(1015541..1016335)	protein_id:AEH56009.1
CP002843	206	1270.57	8190.94	10568.7	15697.9	12338.2	8552.05	4562.3	4116.42	glycogen/starch synthase, ADP-glucose type	Streptococcus parasanguinis ATCC 15912	212046..213473	protein_id:AEH55237.1
CP002843	1282	1497.12	9650.3	10078.4	12576.2	8513.55	10124.8	6994.96	5077.88	R3H domain protein	Streptococcus parasanguinis ATCC 15912	complement(1337032..1337979)	protein_id:AEH56313.1
CP002843	329	140.121	903.119	1293.76	1903.07	1482.07	1118.42	907.26	711.281	chorismate synthase	Streptococcus parasanguinis ATCC 15912	342477..343643	protein_id:AEH55360.1
CP002843	140	37.6964	240.618	328.421	330.622	288.975	243.143	265.824	250.612	SMI1 / KNR4 family protein	Streptococcus parasanguinis ATCC 15912	139492..139941	protein_id:AEH55171.1
CP002843	129	9.20071	58.6029	51.2978	74.8798	43.4833	36.0936	36.2954	14.8187	hypothetical protein	Streptococcus parasanguinis ATCC 15912	127681..129687	protein_id:AEH55160.1
CP002843	909	3515.11	22356.8	21185.4	27234.1	18334.7	11012.1	7437.25	6009.81	Xaa-Pro dipeptidase	Streptococcus parasanguinis ATCC 15912	939681..940763	protein_id:AEH55940.1
CP002843	1215	534.979	3392.49	3752.01	4723.8	3776.92	2344.11	1122.42	1112.62	putative dipeptidase B	Streptococcus parasanguinis ATCC 15912	complement(1265991..1267409)	protein_id:AEH56246.1
CP002843	1557	16.7325	106.009	175.13	192.413	207.26	179.646	206.669	98.1322	hypothetical protein	Streptococcus parasanguinis ATCC 15912	1677277..1677405	protein_id:AEH56588.1
CP002843	324	1	6.33058	7.84928	5.56252	12.2558	4.72526	4.42169	11.9483	hypothetical protein	Streptococcus parasanguinis ATCC 15912	338124..338297	protein_id:AEH55355.1
CP002843	1120	752.075	4749.84	4808.98	7717.69	5504.86	5351.33	4078.79	3666.69	transcriptional regulator, LacI family	Streptococcus parasanguinis ATCC 15912	1159658..1160623	protein_id:AEH56151.1
CP002843	2019	48.4421	305.079	320.209	518.809	375.508	498.931	478.308	369.125	histidine kinase	Streptococcus parasanguinis ATCC 15912	2150162..2151178	protein_id:AEH57050.1
CP002843	1580	1	6.29514	8.64785	8.78263	15.9136	2.02983	4.02935	3.85214	tryptophan synthase, alpha subunit	Streptococcus parasanguinis ATCC 15912	1702676..1703452	protein_id:AEH56611.1
CP002843	1857	163.511	1028	1309.63	1102.48	988.431	1164.48	1392.94	1023.33	ABC transporter, ATP-binding protein	Streptococcus parasanguinis ATCC 15912	1979229..1980812	protein_id:AEH56888.1
CP002843	1626	26.7028	167.431	128.552	217.392	98.4154	84.942	39.1044	31.9517	putative alpha-1,2-mannosidase	Streptococcus parasanguinis ATCC 15912	complement(1742833..1744908)	protein_id:AEH56657.1
CP002843	843	170.882	1071.18	1774.83	2424.9	2015.13	1678.72	1070.22	1200.07	cell cycle protein, FtsW/RodA/SpoVE family	Streptococcus parasanguinis ATCC 15912	complement(871082..872311)	protein_id:AEH55874.1
CP002843	1667	66.2728	415.206	417.622	695.13	561.039	548.301	486.783	375.441	GTP cyclohydrolase I	Streptococcus parasanguinis ATCC 15912	1791409..1791963	protein_id:AEH56698.1
CP002843	1928	263.503	1649.81	1482.11	2599.12	1779.64	1614.96	1234.79	1121.98	FeS assembly ATPase SufC	Streptococcus parasanguinis ATCC 15912	2047208..2047978	protein_id:AEH56959.1
CP002843	1293	232.52	1454.65	2193.79	3157.33	2974.89	3740.93	3988.54	3351.31	accessory Sec system translocase SecA2	Streptococcus parasanguinis ATCC 15912	complement(1353696..1356077)	protein_id:AEH56324.1
CP002843	989	738.086	4611.83	8833.24	11006.9	8007.33	8165.66	6214.88	4475.95	hypothetical protein	Streptococcus parasanguinis ATCC 15912	complement(1031158..1032285)	protein_id:AEH56020.1
CP002843	1415	1	6.2207	13.0482	24.3008	18.2697	8.29922	9.68102	9.35409	hypothetical protein	Streptococcus parasanguinis ATCC 15912	1518880..1519143	protein_id:AEH56446.1
CP002843	728	745.053	4631.69	6489.64	8005.46	8203.22	4219	2143.85	2749.32	thioredoxin	Streptococcus parasanguinis ATCC 15912	complement(744605..744919)	protein_id:AEH55759.1
CP002843	1994	45.6317	283.448	795.532	806.783	1062.32	917.207	591.65	737.342	arginine ABC transporter, ATP-binding protein ArtM	Streptococcus parasanguinis ATCC 15912	2122528..2123271	protein_id:AEH57025.1
CP002843	1875	349.641	2166.61	3572.52	5551.41	4824.44	2904.24	1763.03	1456.71	hypothetical protein	Streptococcus parasanguinis ATCC 15912	1994735..1996072	protein_id:AEH56906.1
CP002843	1239	202.597	1254.65	1326.9	2140.67	1419.15	1160.15	707.928	595.766	DNA polymerase III, epsilon subunit	Streptococcus parasanguinis ATCC 15912	1296804..1297397	protein_id:AEH56270.1
CP002843	1060	235.244	1449.23	1906.93	2482.35	1901.85	1081.96	461.502	545.031	putative ACR, COG1399	Streptococcus parasanguinis ATCC 15912	complement(1097653..1098192)	protein_id:AEH56091.1
CP002843	957	54.7575	335.925	618.743	1052.43	1094.55	1078.89	1015.86	1117.8	hypothetical protein	Streptococcus parasanguinis ATCC 15912	complement(993902..994222)	protein_id:AEH55988.1
CP002843	1801	23.0796	141.001	262.79	423.424	355.796	320.542	247.595	195.522	RNA methyltransferase, TrmH family, group 3	Streptococcus parasanguinis ATCC 15912	1933724..1934452	protein_id:AEH56832.1
CP002843	1702	81.2124	495.963	587.506	942.169	664.344	610.054	443.197	482.58	D-tyrosyl-tRNA(Tyr) deacylase	Streptococcus parasanguinis ATCC 15912	1822942..1823385	protein_id:AEH56733.1
CP002843	1208	177.725	1080.4	2325.29	4238.93	3104.46	3280.1	2360.98	1845.78	dihydroorotate dehydrogenase 1A	Streptococcus parasanguinis ATCC 15912	complement(1258706..1259641)	protein_id:AEH56239.1
CP002843	853	527.38	3199.54	4532.12	7257.81	4764.65	4796.79	2756.73	2385.61	HD domain protein	Streptococcus parasanguinis ATCC 15912	883982..885292	protein_id:AEH55884.1
CP002843	195	906.515	5466.99	5618.42	7319.22	5796	5841.05	5487.78	5452.79	putative foldase protein PrsA	Streptococcus parasanguinis ATCC 15912	196762..197706	protein_id:AEH55226.1
CP002843	1993	1.30286	7.85199	32.1478	45.6049	38.8361	16.1394	12.1145	21.3024	ABC transporter, permease protein	Streptococcus parasanguinis ATCC 15912	2121728..2122528	protein_id:AEH57024.1
CP002843	1318	62.0789	373.589	309.052	631.367	417.423	560.837	337.384	358.364	phosphoglycerate mutase family protein	Streptococcus parasanguinis ATCC 15912	complement(1395192..1395731)	protein_id:AEH56349.1
CP002843	1670	520.126	3125.16	3850.98	6223.66	4281.23	3614.51	1929.59	1855.42	glutamyl aminopeptidase	Streptococcus parasanguinis ATCC 15912	complement(1794864..1795928)	protein_id:AEH56701.1
CP002843	2017	84.6742	508.645	589.1	774.75	754.167	641.707	642.999	487.66	SCP-like protein	Streptococcus parasanguinis ATCC 15912	2147490..2149295	protein_id:AEH57048.1
CP002843	696	8.99606	53.8635	106.995	208.517	256.591	244.337	110.09	128.938	hypothetical protein	Streptococcus parasanguinis ATCC 15912	complement(709634..709954)	protein_id:AEH55727.1
CP002843	1569	2623.48	15677.6	17055.5	26557.5	18150.3	11443.9	6270.16	4930.31	histidine--tRNA ligase	Streptococcus parasanguinis ATCC 15912	1690708..1692000	protein_id:AEH56600.1
CP002843	1478	472.704	2824.05	3358.72	3680.24	2418.85	3355.37	2393.71	2015.37	hypothetical protein	Streptococcus parasanguinis ATCC 15912	complement(1590520..1591038)	protein_id:AEH56509.1
CP002843	1043	7.89786	47.0103	38.4714	36.8974	40.6312	25.1635	23.7958	27.7301	acetyltransferase, GNAT family	Streptococcus parasanguinis ATCC 15912	complement(1078264..1078776)	protein_id:AEH56074.1
CP002843	1385	471.522	2805.41	3269.82	5330.25	3820.4	3633.18	2618.33	2316.57	tyrosine-protein kinase CpsD	Streptococcus parasanguinis ATCC 15912	complement(1488420..1489112)	protein_id:AEH56416.1
CP002843	903	607.233	3575.28	3888.54	4823.68	3680.23	2262.46	1261.52	1219.73	putative sensor protein kinase WalK	Streptococcus parasanguinis ATCC 15912	complement(931552..932904)	protein_id:AEH55934.1
CP002843	927	272.487	1592.12	2104.69	3088.36	2561.33	2050.48	1196.69	1616.5	ribosome biogenesis GTPase Era	Streptococcus parasanguinis ATCC 15912	complement(959857..960756)	protein_id:AEH55958.1
CP002843	606	175.727	1025.91	1345.16	1891.37	1660.64	1216.08	624.823	849.588	Cof-like hydrolase	Streptococcus parasanguinis ATCC 15912	622626..623447	protein_id:AEH55637.1
CP002843	414	71.0317	414.609	704.835	1044.03	746.029	537.767	285.85	279.417	transcriptional regulator, LysR family	Streptococcus parasanguinis ATCC 15912	complement(420915..421823)	protein_id:AEH55445.1
CP002843	1930	146.877	856.957	985.01	1601.69	1143.28	899.652	621.583	494.976	cysteine desulfurase, SufS subfamily	Streptococcus parasanguinis ATCC 15912	2049317..2050543	protein_id:AEH56961.1
CP002843	239	89.7185	522.785	690.425	646.709	665.833	764.222	603.066	526.248	hypothetical protein	Streptococcus parasanguinis ATCC 15912	247362..248279	protein_id:AEH55270.1
CP002843	1296	750.901	4369.12	5298.67	7466.16	5817.99	6133.65	5071.68	3818.96	accessory Sec system protein Asp1	Streptococcus parasanguinis ATCC 15912	complement(1358044..1359600)	protein_id:AEH56327.1
CP002843	735	60.5713	352.402	355.771	441.395	278.524	375.589	436.38	263.307	hypothetical protein	Streptococcus parasanguinis ATCC 15912	complement(753350..754600)	protein_id:AEH55766.1
CP002843	1673	430.589	2501.25	2099.74	2937.38	2088.8	1644.33	1288.05	1051.49	tRNA binding domain protein	Streptococcus parasanguinis ATCC 15912	1796685..1797311	protein_id:AEH56704.1
CP002843	1693	9.56678	55.5437	69.4586	89.1394	77.6279	71.9614	42.2504	58.9577	acetyltransferase, GNAT family	Streptococcus parasanguinis ATCC 15912	1815050..1815523	protein_id:AEH56724.1
CP002843	642	72.9052	423.115	389.718	594.671	500.629	429.713	273.473	225.6	hypothetical protein	Streptococcus parasanguinis ATCC 15912	complement(657133..657858)	protein_id:AEH55673.1
CP002843	1522	1	5.77606	15.1396	18.1676	7.83105	7.10475	5.2473	4.42696	sugar isomerase, AgaS family	Streptococcus parasanguinis ATCC 15912	1642695..1643864	protein_id:AEH56553.1
CP002843	782	73.2339	422.209	773.591	1058.45	1054.54	802.129	567.165	521.183	glutathione S-transferase, C-terminal domain protein	Streptococcus parasanguinis ATCC 15912	complement(805682..806473)	protein_id:AEH55813.1
CP002843	837	38.9993	224.79	347.917	514.993	383.522	273.96	204.44	180.225	putative glycerate kinase	Streptococcus parasanguinis ATCC 15912	complement(864130..865245)	protein_id:AEH55868.1
CP002843	1029	78.1541	450.327	660.554	1062.69	1147	1493.75	1108.27	1059.98	site-specific tyrosine recombinase XerD-like protein	Streptococcus parasanguinis ATCC 15912	complement(1067157..1067888)	protein_id:AEH56060.1
CP002843	834	179.673	1035.06	1343.84	1690.29	1345.72	1164.8	651.936	770.582	hypothetical protein	Streptococcus parasanguinis ATCC 15912	861832..862017	protein_id:AEH55865.1
CP002843	1230	32.0324	184.448	226.766	367.398	239.489	211.143	183.86	123.526	peptidase, C69 family	Streptococcus parasanguinis ATCC 15912	complement(1285999..1287660)	protein_id:AEH56261.1
CP002843	1942	35.6614	205.343	343.432	386.076	417.167	326.749	435.798	328.983	enoyl-CoA hydratase/isomerase family protein	Streptococcus parasanguinis ATCC 15912	2068896..2069708	protein_id:AEH56973.1
CP002843	1261	963.855	5545.02	11780.5	16707.2	14047	13730.4	7845.76	5511.87	HTH-type transcriptional regulator GlnR	Streptococcus parasanguinis ATCC 15912	complement(1313844..1314203)	protein_id:AEH56292.1
CP002843	1353	33.3785	192.021	221.73	368.368	222.194	181.992	81.0346	102.854	putative nicotinamide-nucleotide adenylyltransferase	Streptococcus parasanguinis ATCC 15912	complement(1443178..1444239)	protein_id:AEH56384.1
CP002843	316	12.8239	73.6276	110.891	193.456	159.776	171.484	147.182	136.728	transcriptional regulator, MarR family	Streptococcus parasanguinis ATCC 15912	328265..328729	protein_id:AEH55347.1
CP002843	1218	104.745	600.968	497.251	783.899	507.59	778.646	697.378	494.174	hypothetical protein	Streptococcus parasanguinis ATCC 15912	complement(1270994..1271284)	protein_id:AEH56249.1
CP002843	1187	120.168	685.263	579.329	863.813	497.276	539.473	367.496	257.738	hypothetical protein	Streptococcus parasanguinis ATCC 15912	1238136..1238750	protein_id:AEH56218.1
CP002843	911	35.0474	199.669	203.841	301.235	229.305	216.66	176.247	176.869	hypothetical protein	Streptococcus parasanguinis ATCC 15912	943234..943356	protein_id:AEH55942.1
CP002843	736	298.836	1698.77	1503.51	2003.2	1368.18	1316.45	1040.36	876.482	ABC transporter, ATP-binding protein	Streptococcus parasanguinis ATCC 15912	754880..756397	protein_id:AEH55767.1
CP002843	1	91.226	518.502	762.995	1299.02	1094.31	876.33	838.663	786.693	cysteine synthase A	Streptococcus parasanguinis ATCC 15912	complement(17..940)	protein_id:AEH55032.1
CP002843	1186	88.9921	503.915	311.739	750.113	295.106	245.257	162.926	135.213	aminodeoxychorismate synthase, component I	Streptococcus parasanguinis ATCC 15912	1236409..1238136	protein_id:AEH56217.1
CP002843	1299	570.026	3213.99	4018.54	6207.95	4898.3	4732.06	3372.24	2663.01	glycosyltransferase, SP_1767 family	Streptococcus parasanguinis ATCC 15912	complement(1362324..1364783)	protein_id:AEH56330.1
CP002843	125	58.251	327.83	449.793	636.617	467.1	406.532	255.3	213.954	hypothetical protein	Streptococcus parasanguinis ATCC 15912	123620..124477	protein_id:AEH55156.1
CP002843	979	208.665	1174.3	1068.62	1575.92	1184.04	789.885	623.201	483.121	LPXTG-motif cell wall anchor domain protein	Streptococcus parasanguinis ATCC 15912	complement(1016549..1018861)	protein_id:AEH56010.1
CP002843	1454	104.329	586.578	1180.51	1876.21	1497.67	1298.58	1101.97	981.37	L-serine dehydratase, iron-sulfur-dependent, alpha subunit	Streptococcus parasanguinis ATCC 15912	1564727..1565599	protein_id:AEH56485.1
CP002843	937	235.82	1323.92	1277.96	1690.12	1389.14	976.142	577.795	551.877	hypothetical protein	Streptococcus parasanguinis ATCC 15912	complement(969278..970132)	protein_id:AEH55968.1
CP002843	31	40.0542	224.276	375.893	313.105	212.86	217.542	211.548	130.771	addiction module toxin, Txe/YoeB family	Streptococcus parasanguinis ATCC 15912	28876..29130	protein_id:AEH55062.1
CP002843	178	110.515	617.86	978.062	1352.77	1210.26	1046.41	810.305	799.619	hypothetical protein	Streptococcus parasanguinis ATCC 15912	176926..178395	protein_id:AEH55209.1
CP002843	929	450.665	2517.03	3189.38	3544.38	3232.93	3075.44	2886.57	2378.74	translation metalloprotein YbeY	Streptococcus parasanguinis ATCC 15912	complement(961165..961662)	protein_id:AEH55960.1
CP002843	1992	394.535	2202.99	2265.37	3628.89	2719.04	3033.74	2285.67	2002.97	DEAD-box ATP-dependent RNA helicase CshB	Streptococcus parasanguinis ATCC 15912	2120171..2121532	protein_id:AEH57023.1
CP002843	1349	795.026	4437.8	3965.58	7772.69	4683.78	3538.46	1770.31	1566.83	TIM-barrel protein, nifR3 family	Streptococcus parasanguinis ATCC 15912	1439622..1440599	protein_id:AEH56380.1
CP002843	318	53.1577	296.54	390.393	498.851	293.795	273.691	194.107	149.068	GtrA-like protein	Streptococcus parasanguinis ATCC 15912	complement(329458..329901)	protein_id:AEH55349.1
CP002843	814	3.05249	17.0222	46.8588	56.319	51.0215	25.0379	18.1369	20.9478	oxidoreductase, aldo/keto reductase family protein	Streptococcus parasanguinis ATCC 15912	complement(840667..841590)	protein_id:AEH55845.1
CP002843	1656	1	5.56416	6.54366	15.0548	8.02725	10.7239	0	7.33472	bacterial type II secretion system domain protein F	Streptococcus parasanguinis ATCC 15912	1783257..1784117	protein_id:AEH56687.1
CP002843	51	5.37284	29.8219	39.1798	63.9449	25.1155	23.4129	24.6069	21.56	bacterial peptidase A24, N-terminal domain protein	Streptococcus parasanguinis ATCC 15912	complement(45889..46548)	protein_id:AEH55082.1
CP002843	922	107.35	592.843	631.174	822.865	590.404	434.119	268.226	258.779	ribonuclease R	Streptococcus parasanguinis ATCC 15912	complement(954306..956663)	protein_id:AEH55953.1
CP002843	1018	30.8967	170.562	223.548	332.4	246.628	153.764	117.701	121.879	putative rRNA methylase	Streptococcus parasanguinis ATCC 15912	complement(1057740..1058297)	protein_id:AEH56049.1
CP002843	1025	34.1914	188.476	327.944	404.242	437.231	288.649	187.018	222.498	conserved hypothetical protein YidD	Streptococcus parasanguinis ATCC 15912	complement(1064925..1065167)	protein_id:AEH56056.1
CP002843	1488	1951.87	10730.9	13405	16504.2	13360.8	13650.1	11486.9	9239.56	ATP-dependent metallopeptidase HflB	Streptococcus parasanguinis ATCC 15912	1600364..1602337	protein_id:AEH56519.1
CP002843	1392	2499.22	13737.2	16337.6	21989.1	20545.4	14601.4	8224.48	8004.25	anaerobic ribonucleoside-triphosphate reductase	Streptococcus parasanguinis ATCC 15912	complement(1493828..1496059)	protein_id:AEH56423.1
CP002843	33	2.32035	12.7533	19.8314	18.9737	29.8236	30.0071	16.9261	18.3386	hypothetical protein	Streptococcus parasanguinis ATCC 15912	complement(30074..30400)	protein_id:AEH55064.1
CP002843	817	27.801	152.768	155.396	149.155	125.073	123.898	160.931	92.1114	hypothetical protein	Streptococcus parasanguinis ATCC 15912	complement(843811..844608)	protein_id:AEH55848.1
CP002843	2016	2003.73	11003.4	15222.6	17169.8	14420.3	14145.3	11371.7	8862.42	putative serine/threonine-protein kinase PrkC	Streptococcus parasanguinis ATCC 15912	2145034..2146902	protein_id:AEH57047.1
CP002843	1748	519.336	2851.57	3492.45	6282.96	3080.21	3718.45	2482.42	1874.85	hypothetical protein	Streptococcus parasanguinis ATCC 15912	1870710..1870958	protein_id:AEH56779.1
CP002843	461	189.736	1035.24	1606.67	1901.25	1571.61	1441.18	1042.76	948.907	formate--tetrahydrofolate ligase	Streptococcus parasanguinis ATCC 15912	469489..471216	protein_id:AEH55492.1
CP002843	1929	112.556	613.507	856.956	1096.71	953.266	763.568	600.211	527.726	FeS assembly protein SufD	Streptococcus parasanguinis ATCC 15912	2048045..2049307	protein_id:AEH56960.1
CP002843	1985	134.655	731.934	700.734	767.531	657.58	447.583	394.525	405.029	hypothetical protein	Streptococcus parasanguinis ATCC 15912	2113154..2113351	protein_id:AEH57016.1
CP002843	1228	68.916	374.516	525.005	643.507	477.349	482.045	380.826	427.228	transposase-like protein	Streptococcus parasanguinis ATCC 15912	complement(1284657..1285094)	protein_id:AEH56259.1
CP002843	1903	284.101	1543.79	1947.76	2306.18	1994.57	1529	1088.24	1283.39	hypothetical protein	Streptococcus parasanguinis ATCC 15912	2023934..2024578	protein_id:AEH56934.1
CP002843	1638	47.586	258.385	251.015	353.837	200.975	284.119	362.297	183.868	transcriptional regulator, TetR family	Streptococcus parasanguinis ATCC 15912	1759567..1760160	protein_id:AEH56669.1
CP002843	180	386.26	2093.82	3435.03	4219.79	3586.88	2861.69	1753.24	1777.58	cyclic nucleotide-binding domain protein	Streptococcus parasanguinis ATCC 15912	179712..180401	protein_id:AEH55211.1
CP002843	390	10.3796	56.0139	60.7267	65.2016	52.5193	77.2326	92.805	72.1489	hypothetical protein	Streptococcus parasanguinis ATCC 15912	395522..396226	protein_id:AEH55421.1
CP002843	1252	10.9503	58.987	56.5101	76.1791	59.0143	74.0145	79.8745	64.288	hypothetical protein	Streptococcus parasanguinis ATCC 15912	complement(1306816..1307541)	protein_id:AEH56283.1
CP002843	1512	105.024	564.786	547.488	861.47	579.051	442.302	239.496	263.74	phosphoribosylaminoimidazole carboxylase, ATPase subunit	Streptococcus parasanguinis ATCC 15912	1633241..1634332	protein_id:AEH56543.1
CP002843	1444	60.4848	325.095	407.532	422.615	431.312	394.385	265.013	372.163	hypothetical protein	Streptococcus parasanguinis ATCC 15912	complement(1554515..1554787)	protein_id:AEH56475.1
CP002843	582	531.759	2853.06	3516.84	4100.07	3488.48	2563.95	1796.9	1465.61	thymidylate synthase	Streptococcus parasanguinis ATCC 15912	complement(599770..600609)	protein_id:AEH55613.1
CP002843	301	58.8159	315.479	440.321	294.524	256.744	246.369	197.349	213.427	arylsulfatase	Streptococcus parasanguinis ATCC 15912	314784..317309	protein_id:AEH55332.1
CP002843	1579	2.97178	15.9355	16.2882	29.224	11.4696	11.6523	11.2985	6.92785	tryptophan synthase, beta subunit	Streptococcus parasanguinis ATCC 15912	1701469..1702674	protein_id:AEH56610.1
CP002843	1578	1	5.27863	5.45833	8.05765	3.31649	6.03171	2.41183	2.44491	N-(5'phosphoribosyl)anthranilate isomerase	Streptococcus parasanguinis ATCC 15912	1700892..1701479	protein_id:AEH56609.1
CP002843	1160	84.0228	440.893	685.291	1033	897.395	670.91	474.695	522.542	glucan 1,6-alpha-glucosidase	Streptococcus parasanguinis ATCC 15912	complement(1212101..1213708)	protein_id:AEH56191.1
CP002843	1256	10.8696	56.9012	124.182	127.905	122.436	124.718	91.522	90.2786	ribosomal-protein-alanine acetyltransferase	Streptococcus parasanguinis ATCC 15912	complement(1308880..1309317)	protein_id:AEH56287.1
CP002843	1292	51.9846	271.462	505.266	533.804	492.316	606.047	606.585	618.565	hypothetical protein	Streptococcus parasanguinis ATCC 15912	complement(1353502..1353681)	protein_id:AEH56323.1
CP002843	1360	8.91535	46.4109	93.9105	189.692	167.245	140.566	92.3211	89.9241	Gram-positive signal peptide protein, YSIRK family	Streptococcus parasanguinis ATCC 15912	complement(1453522..1460322)	protein_id:AEH56391.1
CP002843	1532	24.4257	126.568	117.589	187.963	173.389	183.357	128.929	134.194	hypothetical protein	Streptococcus parasanguinis ATCC 15912	1654142..1654465	protein_id:AEH56563.1
CP002843	494	263.621	1358.62	1982.4	2267.19	1960.28	1683.07	1088.51	983.654	pneumococcal vaccine antigen A family protein	Streptococcus parasanguinis ATCC 15912	503250..503852	protein_id:AEH55525.1
CP002843	1654	26.6221	137.154	244.438	422.329	283.408	169.564	187.55	127.102	hypothetical protein	Streptococcus parasanguinis ATCC 15912	1781722..1782126	protein_id:AEH56685.1
CP002843	706	500.378	2575.45	3403.12	6207.97	4507.53	3670.39	1867.29	1751.45	thiamine biosynthesis/tRNA modification protein ThiI	Streptococcus parasanguinis ATCC 15912	complement(719604..720824)	protein_id:AEH55737.1
CP002843	863	1682.44	8618.82	8475.77	12369.9	8592.48	8260.04	5486.49	4121.04	glycosyl hydrolase family 25	Streptococcus parasanguinis ATCC 15912	895551..896426	protein_id:AEH55894.1
CP002843	1772	84.0977	429.474	500.123	1318.66	1482.89	1333.07	1015.3	1026.61	addiction module toxin, RelE/StbE family	Streptococcus parasanguinis ATCC 15912	1898903..1899181	protein_id:AEH56803.1
CP002843	1024	413.83	2113.02	2121.58	5012.19	2296.42	2044.81	1388.42	976.194	cation transport protein	Streptococcus parasanguinis ATCC 15912	1063262..1064701	protein_id:AEH56055.1
CP002843	526	593.319	3025.35	4753.46	4461.98	4195.46	2772.82	1612.22	1830.25	ATP cone domain protein	Streptococcus parasanguinis ATCC 15912	complement(539635..539973)	protein_id:AEH55557.1
CP002843	1211	136.97	698.251	843.727	1092.31	1032.6	565.974	130.188	302.806	hypothetical protein	Streptococcus parasanguinis ATCC 15912	1261565..1261882	protein_id:AEH56242.1
CP002843	489	791.402	4024.63	3992.32	6980.48	4389.03	4212.58	2534.72	1955.42	peptide chain release factor 1	Streptococcus parasanguinis ATCC 15912	498459..499538	protein_id:AEH55520.1
CP002843	1481	1255.67	6376.2	6662.67	7618.63	5754.1	6828.35	6769.03	5546.93	transcription-repair coupling factor	Streptococcus parasanguinis ATCC 15912	1592953..1596456	protein_id:AEH56512.1
CP002843	697	17.75	90.0629	197.248	372.188	390.225	250.595	135.573	148.016	phosphoenolpyruvate-dependent sugar phosphotransferase system, EIIA 2	Streptococcus parasanguinis ATCC 15912	complement(709975..710451)	protein_id:AEH55728.1
CP002843	1297	211.19	1071.04	1533.56	2217.66	1700.57	1332.6	1050.84	805.766	accessory Sec system translocase SecY2	Streptococcus parasanguinis ATCC 15912	complement(1359853..1361004)	protein_id:AEH56328.1
CP002843	971	261.462	1323.87	1283.82	1839.48	1187.71	831.733	479.574	325.378	putative hemolysin	Streptococcus parasanguinis ATCC 15912	complement(1007498..1008661)	protein_id:AEH56002.1
CP002843	404	217.214	1098.87	929.064	1994.47	1094.41	995.417	558.7	423.484	tRNA modification GTPase TrmE	Streptococcus parasanguinis ATCC 15912	complement(411165..412565)	protein_id:AEH55435.1
CP002843	47	409.022	2067.87	1769.03	2282.01	1706.7	1839.82	1399.92	1451.85	hypothetical protein	Streptococcus parasanguinis ATCC 15912	42085..42660	protein_id:AEH55078.1
CP002843	625	5.08748	25.7071	42.6478	69.9686	62.3473	71.3974	69.7722	65.2734	hypothetical protein	Streptococcus parasanguinis ATCC 15912	complement(638970..639659)	protein_id:AEH55656.1
CP002843	97	12.0918	60.9432	109.29	143.729	128.692	148.038	143.333	90.0174	hypothetical protein	Streptococcus parasanguinis ATCC 15912	90356..91618	protein_id:AEH55128.1
CP002843	1375	2.03499	10.2528	11.1604	8.15915	24.0391	10.2528	7.65913	8.89124	polysaccharide biosynthesis protein	Streptococcus parasanguinis ATCC 15912	complement(1476805..1478238)	protein_id:AEH56406.1
CP002843	1192	243.271	1224.46	1159.06	1667.29	1041.19	493.243	325.07	236.492	6-phospho-beta-glucosidase	Streptococcus parasanguinis ATCC 15912	complement(1242485..1243924)	protein_id:AEH56223.1
CP002843	1040	589.84	2967.61	4079.14	5267.58	4671.59	3851.1	2426.52	2721.47	membrane protein insertase, YidC/Oxa1 family	Streptococcus parasanguinis ATCC 15912	1074798..1075715	protein_id:AEH56071.1
CP002843	360	161.203	808.051	1231.42	1685.55	1285.51	1549.52	1428.84	1725.94	hypothetical protein	Streptococcus parasanguinis ATCC 15912	370977..371732	protein_id:AEH55391.1
CP002843	237	28.8618	144.119	149.074	249.785	188.996	201.412	103.974	125.026	hypothetical protein	Streptococcus parasanguinis ATCC 15912	245405..246391	protein_id:AEH55268.1
CP002843	1103	119.523	596.636	617.813	671.661	668.471	581.32	516.539	493.072	holo-[acyl-carrier-protein] synthase	Streptococcus parasanguinis ATCC 15912	complement(1138924..1139289)	protein_id:AEH56134.1
CP002843	13	33.5025	167.219	288.072	286.584	277.307	281.073	330.917	264.707	hypothetical protein	Streptococcus parasanguinis ATCC 15912	15451..15705	protein_id:AEH55044.1
CP002843	615	126.968	629.147	791.226	1195.35	1265.75	772.689	431.549	498.518	hypothetical protein	Streptococcus parasanguinis ATCC 15912	complement(631461..631865)	protein_id:AEH55646.1
CP002843	1966	131.442	649.964	809.334	670.365	620.811	565.334	332.553	563.522	hypothetical protein	Streptococcus parasanguinis ATCC 15912	complement(2090754..2091044)	protein_id:AEH56997.1
CP002843	364	52.3074	258.61	195.029	278.797	167.369	246.729	187.95	106.758	hypothetical protein	Streptococcus parasanguinis ATCC 15912	374139..374657	protein_id:AEH55395.1
CP002843	925	4.27464	21.0488	38.7351	53.0173	71.0765	26.7365	14.9091	21.5786	dephospho-CoA kinase	Streptococcus parasanguinis ATCC 15912	complement(958390..958986)	protein_id:AEH55956.1
CP002843	631	43.9628	216.369	379.401	428.293	397.112	310.804	324.926	151.237	CAAX amino terminal protease family protein	Streptococcus parasanguinis ATCC 15912	complement(643159..644127)	protein_id:AEH55662.1
CP002843	904	921.51	4533.13	3955.93	7150.46	4487.99	3484.78	1998.73	1547.75	transcriptional regulatory protein WalR	Streptococcus parasanguinis ATCC 15912	complement(932897..933598)	protein_id:AEH55935.1
CP002843	1379	1	4.90723	8.43938	2.74524	9.79603	6.17107	4.42169	5.33401	hypothetical protein	Streptococcus parasanguinis ATCC 15912	complement(1482199..1483464)	protein_id:AEH56410.1
CP002843	1389	217.263	1063.74	1315.71	2112.08	1830.25	1662	1156.42	897.871	anaerobic ribonucleoside-triphosphate reductase activating protein	Streptococcus parasanguinis ATCC 15912	complement(1492528..1493133)	protein_id:AEH56420.1
CP002843	1028	20.1885	98.8285	201.125	303.837	286.963	233.338	110.925	150.927	ScpA/B protein	Streptococcus parasanguinis ATCC 15912	complement(1066438..1067157)	protein_id:AEH56059.1
CP002843	1555	1265.04	6183.07	7300.17	8638.63	7243.4	5220.33	2992.94	3092.76	LysM domain protein	Streptococcus parasanguinis ATCC 15912	1674528..1675652	protein_id:AEH56586.1
CP002843	476	42.4178	206.84	208.169	360.508	170.986	145.1	77.7707	53.7133	twin arginine-targeting protein translocase TatC	Streptococcus parasanguinis ATCC 15912	487595..488314	protein_id:AEH55507.1
CP002843	1249	10.5843	51.5205	98.2576	95.2703	92.1585	120.205	118.156	152.551	hypothetical protein	Streptococcus parasanguinis ATCC 15912	complement(1305463..1306047)	protein_id:AEH56280.1
CP002843	1199	2.03499	9.8602	19.3315	24.0896	26.0207	27.2861	30.2466	13.3742	Cof-like hydrolase	Streptococcus parasanguinis ATCC 15912	complement(1250957..1251853)	protein_id:AEH56230.1
CP002843	1730	159.689	772.593	912.878	1324.44	1177.57	671.992	335.991	295.546	peptidase C26	Streptococcus parasanguinis ATCC 15912	1853023..1853739	protein_id:AEH56761.1
CP002843	868	179.12	862.874	708.624	1249.96	759.578	784.114	507.522	374.287	efflux ABC transporter, permease protein	Streptococcus parasanguinis ATCC 15912	complement(899487..900824)	protein_id:AEH55899.1
CP002843	196	116.024	558.545	538.457	759.566	618.969	630.19	772.137	460.352	hypothetical protein	Streptococcus parasanguinis ATCC 15912	197867..198445	protein_id:AEH55227.1
CP002843	645	81.982	394.604	518.692	1001.49	776.889	560.906	300.519	270.145	transcriptional regulator, GntR family	Streptococcus parasanguinis ATCC 15912	659111..660400	protein_id:AEH55676.1
CP002843	601	66.3103	319.053	328.696	274.19	237.611	257.849	215.77	172.946	hypothetical protein	Streptococcus parasanguinis ATCC 15912	complement(617819..618313)	protein_id:AEH55632.1
CP002843	2010	4487.07	21575.4	18495.1	38088.5	19016.6	19955.8	17956.7	11261.3	guanylate kinase	Streptococcus parasanguinis ATCC 15912	2138581..2139213	protein_id:AEH57041.1
CP002843	1017	33.2171	159.432	295.288	433.231	364.256	340.186	289.882	297.991	hypothetical protein	Streptococcus parasanguinis ATCC 15912	complement(1057493..1057747)	protein_id:AEH56048.1
CP002843	1365	1507.72	7187.82	9552.22	12958	12086.8	7194.19	3843.15	4625.77	transcription termination/antitermination factor NusG	Streptococcus parasanguinis ATCC 15912	complement(1464942..1465478)	protein_id:AEH56396.1
CP002843	1036	1661.18	7917.15	7708.24	14828.2	8049.42	6807.13	4339.9	2910.2	hypothetical protein	Streptococcus parasanguinis ATCC 15912	complement(1072333..1073019)	protein_id:AEH56067.1
CP002843	1417	4900.23	23331.6	24908.8	33139.9	20974.5	14653	9738.22	7820.65	phosphorylase, glycogen/starch/alpha-glucan family	Streptococcus parasanguinis ATCC 15912	complement(1522042..1524300)	protein_id:AEH56448.1
CP002843	1952	300.649	1430.46	2399.45	3311.6	3447	2898.24	1682.47	2158.43	acetyl-CoA carboxylase, biotin carboxylase subunit	Streptococcus parasanguinis ATCC 15912	2076462..2077850	protein_id:AEH56983.1
CP002843	512	11.8871	56.54	141.124	306.927	309.308	291.498	142.842	145.272	2-oxo acid dehydrogenase acyltransferase (catalytic domain)	Streptococcus parasanguinis ATCC 15912	complement(524582..525625)	protein_id:AEH55543.1
CP002843	321	193.601	920.464	1118.78	1504.8	1199.21	1094.33	990.3	817.55	lipid kinase, YegS/Rv2252/BmrU family	Streptococcus parasanguinis ATCC 15912	332597..333559	protein_id:AEH55352.1
CP002843	29	97.5731	463.811	638.041	861.668	683.196	484.041	180.225	221.046	hypothetical protein	Streptococcus parasanguinis ATCC 15912	27291..28385	protein_id:AEH55060.1
CP002843	774	514.358	2439.72	3176.07	2503.58	2120.31	2196.61	2246.65	1729	hypothetical protein	Streptococcus parasanguinis ATCC 15912	complement(797506..798621)	protein_id:AEH55805.1
CP002843	1099	174.22	825.938	946.885	1548.19	1052.53	722.902	588.836	483.565	Cof-like hydrolase	Streptococcus parasanguinis ATCC 15912	complement(1133125..1134525)	protein_id:AEH56130.1
CP002843	1317	51.2525	242.457	188.221	359.341	259.163	175.206	141.622	121.876	DNA repair protein RadA	Streptococcus parasanguinis ATCC 15912	complement(1393817..1395010)	protein_id:AEH56348.1
CP002843	292	153.187	724.207	663.369	1358.63	601.393	491.798	342.882	249.716	bactoprenol glucosyl transferase-like protein	Streptococcus parasanguinis ATCC 15912	303415..304344	protein_id:AEH55323.1
CP002843	872	59.3492	280.285	419.392	549.736	426.902	265.591	182.283	195.615	putative cyclase	Streptococcus parasanguinis ATCC 15912	complement(904383..905114)	protein_id:AEH55903.1
CP002843	199	5608.51	26459.4	17430.1	19360	12930.3	11064.6	6976	6607.23	ribonucleoside-diphosphate reductase, alpha subunit	Streptococcus parasanguinis ATCC 15912	complement(202507..204666)	protein_id:AEH55230.1
CP002843	490	376.964	1775.51	1898.77	3362.03	2159.34	1842.09	1278.64	1013.51	protein-(glutamine-N5) methyltransferase, release factor-specific	Streptococcus parasanguinis ATCC 15912	499538..500368	protein_id:AEH55521.1
CP002843	822	86.2999	405.929	385.261	373.585	310.696	227.585	145.952	197.731	FeoA domain protein	Streptococcus parasanguinis ATCC 15912	846161..846640	protein_id:AEH55853.1
CP002843	265	60.4099	283.942	668.961	887.531	996.724	946.768	1047.93	894.429	inositol monophosphatase family protein	Streptococcus parasanguinis ATCC 15912	276059..276829	protein_id:AEH55296.1
CP002843	1939	1	4.6993	4.01515	4.87285	5.49432	4.87511	0	4.38964	hypothetical protein	Streptococcus parasanguinis ATCC 15912	complement(2060693..2060884)	protein_id:AEH56970.1
CP002843	1523	36.8403	172.971	187.856	321.343	175.984	112.206	47.5843	34.2287	aldose 1-epimerase	Streptococcus parasanguinis ATCC 15912	1643916..1644986	protein_id:AEH56554.1
CP002843	1257	17.5453	82.1774	158.176	216.997	183.286	160.68	120.991	119.487	universal bacterial protein YeaZ	Streptococcus parasanguinis ATCC 15912	complement(1309314..1309997)	protein_id:AEH56288.1
CP002843	943	87.9688	410.854	315.266	448.625	245.574	310.433	195.953	162.047	hypothetical protein	Streptococcus parasanguinis ATCC 15912	980065..980409	protein_id:AEH55974.1
CP002843	1704	115.441	538.713	728.321	1137.13	939.144	623.936	308.014	301.918	hypothetical protein	Streptococcus parasanguinis ATCC 15912	1824185..1825210	protein_id:AEH56735.1
CP002843	1562	5.08748	23.7296	142.444	143.553	189.161	143.992	79.4027	133.018	hypothetical protein	Streptococcus parasanguinis ATCC 15912	1680971..1681132	protein_id:AEH56593.1
CP002843	175	58.127	270.506	362.542	626.72	360.18	404.244	316.328	237.876	hypothetical protein	Streptococcus parasanguinis ATCC 15912	174361..174963	protein_id:AEH55206.1
CP002843	12	62.6063	291.004	364.917	619.843	621.5	412.659	331.896	366.258	hemerythrin HHE cation binding domain protein	Streptococcus parasanguinis ATCC 15912	14102..15448	protein_id:AEH55043.1
CP002843	1234	12.9046	59.7711	138.552	329.326	211.299	292.001	231.928	148.878	mevalonate kinase	Streptococcus parasanguinis ATCC 15912	complement(1290905..1291789)	protein_id:AEH56265.1
CP002843	1045	226.565	1042.49	1291.97	1067.22	1158.6	771.087	438.219	540.914	UDP-N-acetylmuramate--L-alanine ligase	Streptococcus parasanguinis ATCC 15912	complement(1079285..1080619)	protein_id:AEH56076.1
CP002843	164	49.007	225.091	246.695	325.168	247.103	309.673	317.079	210.747	hypothetical protein	Streptococcus parasanguinis ATCC 15912	161244..161627	protein_id:AEH55195.1
CP002843	1188	33.6264	154.419	142.001	189.882	148.237	167.014	117.715	89.6441	putative bacitracin ABC transporter, ATP-binding protein BcrA	Streptococcus parasanguinis ATCC 15912	1239036..1239944	protein_id:AEH56219.1
CP002843	1980	9.93285	45.5342	138.947	82.3993	93.5345	103.447	129.601	76.9268	hypothetical protein	Streptococcus parasanguinis ATCC 15912	2103757..2103975	protein_id:AEH57011.1
CP002843	1705	144.47	660.923	797.345	1793.07	1213.63	748.896	302.268	334.291	redoxin family protein	Streptococcus parasanguinis ATCC 15912	complement(1825606..1826100)	protein_id:AEH56736.1
CP002843	650	6.22893	28.4624	33.9685	41.5236	44.1508	46.1431	31.0577	23.4114	putative copper homeostasis protein CutC	Streptococcus parasanguinis ATCC 15912	complement(665196..665831)	protein_id:AEH55681.1
CP002843	1352	106.575	486.75	512.731	994.292	614.365	505.796	281.265	248.821	nicotinamide mononucleotide transporter PnuC	Streptococcus parasanguinis ATCC 15912	complement(1442385..1443200)	protein_id:AEH56383.1
CP002843	1496	61.7935	281.714	231.294	527.191	231.671	303.311	315.132	180.505	hypothetical protein	Streptococcus parasanguinis ATCC 15912	1615126..1615266	protein_id:AEH56527.1
CP002843	1954	184.115	837.238	916.761	1592.98	1229.6	1044.5	972.668	973.927	acetyl-CoA carboxylase, carboxyl transferase, alpha subunit	Streptococcus parasanguinis ATCC 15912	2078800..2079582	protein_id:AEH56985.1
CP002843	1362	44.8621	201.677	146.158	253.327	162.928	72.8582	41.9663	36.1361	putative small multi-drug export protein	Streptococcus parasanguinis ATCC 15912	1461382..1461852	protein_id:AEH56393.1
CP002843	1728	6.51429	29.2702	48.9463	68.1293	55.7474	69.8551	52.0686	81.645	ABC transporter, ATP-binding protein	Streptococcus parasanguinis ATCC 15912	1850625..1851353	protein_id:AEH56759.1
CP002843	272	360.139	1617.89	1964.84	3020.96	2242.41	1130.68	540.866	746.528	phosphate transport system regulatory protein PhoU	Streptococcus parasanguinis ATCC 15912	282525..283178	protein_id:AEH55303.1
CP002843	1152	1.0175	4.5398	3.76332	9.68002	6.70898	6.72254	2.8138	5.38999	hypothetical protein	Streptococcus parasanguinis ATCC 15912	1200119..1200697	protein_id:AEH56183.1
CP002843	902	328.473	1461.05	1703.26	2156.18	1483.26	994.41	605.235	577.718	metallo-beta-lactamase domain protein	Streptococcus parasanguinis ATCC 15912	complement(930735..931592)	protein_id:AEH55933.1
CP002843	323	2201.17	9774.14	13334.7	19481.6	12909.5	8997.05	4943.13	3652.13	putative glycerol phosphate lipoteichoic acid synthase	Streptococcus parasanguinis ATCC 15912	complement(335999..338158)	protein_id:AEH55354.1
CP002843	1384	1229.07	5450.43	5496.05	8837.37	6640.91	6453.43	4520.27	3505.56	exopolysaccharide biosynthesis polyprenyl glycosylphosphotransferase	Streptococcus parasanguinis ATCC 15912	complement(1487024..1488400)	protein_id:AEH56415.1
CP002843	405	16.0378	70.9124	95.909	141.062	109.928	117.049	73.3418	59.2153	ribose 5-phosphate isomerase A	Streptococcus parasanguinis ATCC 15912	412698..413372	protein_id:AEH55436.1
CP002843	910	713.052	3146.21	2963.56	3936.51	2470.07	2315.45	1782.31	1444.06	LPXTG-motif cell wall anchor domain protein	Streptococcus parasanguinis ATCC 15912	941378..943174	protein_id:AEH55941.1
CP002843	1100	159.199	700.851	688.314	1395.49	649.968	610.218	381.38	239.511	Asparaginase	Streptococcus parasanguinis ATCC 15912	1134588..1135550	protein_id:AEH56131.1
CP002843	1366	73.2713	320.381	610.79	587.462	840.218	643.072	436.768	518.055	hypothetical protein	Streptococcus parasanguinis ATCC 15912	complement(1465612..1465779)	protein_id:AEH56397.1
CP002843	57	210.409	919.762	1240.85	1721.75	1689.48	1751.27	1239.55	1123.91	UDP-N-acetylmuramoyl-L-alanine--D-glutamate ligase	Streptococcus parasanguinis ATCC 15912	50394..51743	protein_id:AEH55088.1
CP002843	1426	4700.24	20522.4	23287.1	30372.1	24091.9	16239.6	11462.7	9150.89	aspartate--tRNA ligase	Streptococcus parasanguinis ATCC 15912	complement(1535069..1536823)	protein_id:AEH56457.1
CP002843	136	1.95429	8.51953	20.987	26.2567	21.6678	20.3269	55.6358	66.4007	oxidoreductase, short chain dehydrogenase/reductase family protein	Streptococcus parasanguinis ATCC 15912	136022..136720	protein_id:AEH55167.1
CP002843	1142	141.87	618.239	503.898	855.052	584.443	523.014	354.041	315.247	Gram-positive signal peptide protein, YSIRK family	Streptococcus parasanguinis ATCC 15912	complement(1178931..1183430)	protein_id:AEH56173.1
CP002843	1004	1	4.3551	2.97678	12.1843	2.31461	1.3774	1.20592	6.37169	hypothetical protein	Streptococcus parasanguinis ATCC 15912	complement(1039715..1039930)	protein_id:AEH56035.1
CP002843	1653	123.662	538.291	509.246	501.822	474.168	501.997	470.663	367.214	glycosyl hydrolase family 8	Streptococcus parasanguinis ATCC 15912	1780405..1781508	protein_id:AEH56684.1
CP002843	184	3900.75	16976.7	19379.7	25590.3	16427.3	9581.36	5896.31	4897.04	C4-dicarboxylate anaerobic carrier	Streptococcus parasanguinis ATCC 15912	184125..185636	protein_id:AEH55215.1
CP002843	961	281.371	1221.92	1784.13	1696.42	1607.24	974.212	705.61	669.109	CBS domain protein	Streptococcus parasanguinis ATCC 15912	complement(996839..997600)	protein_id:AEH55992.1
CP002843	1068	26.3367	114.323	167.832	199.141	152.183	128.913	81.5281	77.0164	kinase, PfkB family	Streptococcus parasanguinis ATCC 15912	complement(1103789..1104691)	protein_id:AEH56099.1
CP002843	1418	2942.94	12743.8	15945.6	17856.8	11915	8341.25	5167.32	4403.46	4-alpha-glucanotransferase	Streptococcus parasanguinis ATCC 15912	complement(1524347..1525864)	protein_id:AEH56449.1
CP002843	1468	980.576	4246.01	6868.03	7064.12	5836.06	6441.34	5910.94	4261.57	ABC transporter, ATP-binding protein	Streptococcus parasanguinis ATCC 15912	1577559..1579181	protein_id:AEH56499.1
CP002843	233	5.86286	25.368	35.3057	32.2107	35.3649	35.8207	29.0118	52.4964	hypothetical protein	Streptococcus parasanguinis ATCC 15912	243328..243459	protein_id:AEH55264.1
CP002843	408	101.73	439.911	669.65	845.625	858.634	542.804	421.103	435.018	purine nucleoside phosphorylase I, inosine and guanosine-specific	Streptococcus parasanguinis ATCC 15912	415235..416044	protein_id:AEH55439.1
CP002843	179	309.463	1335.7	1656.59	2430.69	1995.45	1680.25	1248.6	1259.34	hypothetical protein	Streptococcus parasanguinis ATCC 15912	178494..179552	protein_id:AEH55210.1
CP002843	1112	6.10498	26.2569	20.6338	38.912	26.3591	12.6565	19.7616	10.2425	hypothetical protein	Streptococcus parasanguinis ATCC 15912	complement(1149870..1150082)	protein_id:AEH56143.1
CP002843	1270	672.692	2885.54	2594.41	3666.21	2091.32	2138.78	2408.34	1338.55	pur operon repressor PurR	Streptococcus parasanguinis ATCC 15912	complement(1326817..1327632)	protein_id:AEH56301.1
CP002843	1277	293.593	1257.09	1179.52	2204.07	1478.27	1019.23	501.798	495.823	dimethyladenosine transferase	Streptococcus parasanguinis ATCC 15912	complement(1333662..1334537)	protein_id:AEH56308.1
CP002843	267	62.7303	267.233	394.093	486.015	507.117	323.973	220.865	250.817	phosphate binding protein	Streptococcus parasanguinis ATCC 15912	278242..279108	protein_id:AEH55298.1
CP002843	1445	501.061	2133.07	2312.17	3276.35	2388.18	2432.78	1814.37	1581.7	replicative DNA helicase	Streptococcus parasanguinis ATCC 15912	complement(1554789..1556147)	protein_id:AEH56476.1
CP002843	1615	91.4191	388.842	453.392	476.269	373.598	393.443	383.91	338.005	transporter, major facilitator family protein	Streptococcus parasanguinis ATCC 15912	complement(1733487..1734794)	protein_id:AEH56646.1
CP002843	276	12.3339	52.3877	69.5896	84.3748	77.5617	53.9038	48.8119	52.9742	ABC transporter, ATP-binding protein	Streptococcus parasanguinis ATCC 15912	288188..289144	protein_id:AEH55307.1
CP002843	458	36.3128	154.181	262.819	218.051	154.575	110.692	63.2468	42.7877	hypothetical protein	Streptococcus parasanguinis ATCC 15912	complement(467586..468146)	protein_id:AEH55489.1
CP002843	743	21.7393	91.9167	122.698	246.503	218.939	148.659	106.467	100.633	beta-hexosaminidase A family protein	Streptococcus parasanguinis ATCC 15912	complement(762288..764699)	protein_id:AEH55774.1
CP002843	493	172.358	726.965	1173.44	1288.18	1068.52	829.8	600.885	654.843	hypothetical protein	Streptococcus parasanguinis ATCC 15912	502276..503250	protein_id:AEH55524.1
CP002843	99	11.3164	47.7279	32.7851	51.9856	50.2379	43.0386	9.67621	16.6142	ABC transporter, substrate-binding protein	Streptococcus parasanguinis ATCC 15912	92973..93908	protein_id:AEH55130.1
CP002843	1124	360.332	1517.71	1804.29	2550.96	2008.67	1521.91	1032.98	1043.08	putative Xaa-Pro dipeptidase	Streptococcus parasanguinis ATCC 15912	complement(1162675..1163742)	protein_id:AEH56155.1
CP002843	1387	463.947	1949.64	2514.4	3630.21	2546.16	2195.53	1755.6	1346.73	protein-tyrosine-phosphatase	Streptococcus parasanguinis ATCC 15912	complement(1489868..1490599)	protein_id:AEH56418.1
CP002843	1876	11.4404	48.039	130.106	190.444	200.277	224.175	223.949	190.572	phosphoglycerate mutase family protein	Streptococcus parasanguinis ATCC 15912	1996155..1996844	protein_id:AEH56907.1
CP002843	335	182.334	763.92	1366.06	2305.46	1905.1	1845.1	1396.15	1145.54	cell envelope-like function transcriptional attenuator common domain protein	Streptococcus parasanguinis ATCC 15912	347981..349297	protein_id:AEH55366.1
CP002843	751	60.5713	253.047	440.628	955.84	912.244	661.757	329.822	371.786	transcriptional regulator, LacI family	Streptococcus parasanguinis ATCC 15912	775231..776238	protein_id:AEH55782.1
CP002843	1200	1.30286	5.44209	5.56436	10.8125	0.965934	14.9524	9.26702	5.33401	HD domain protein	Streptococcus parasanguinis ATCC 15912	complement(1251942..1252520)	protein_id:AEH56231.1
CP002843	1799	23.365	97.3399	88.7164	153.668	94.2961	91.0874	53.2264	55.5684	LPXTG-motif cell wall anchor domain protein	Streptococcus parasanguinis ATCC 15912	complement(1929278..1932499)	protein_id:AEH56830.1
CP002843	1581	28.1296	117.109	128.828	170.923	111.428	57.984	34.6923	25.5987	Alpha-L-fucosidase	Streptococcus parasanguinis ATCC 15912	1703594..1705057	protein_id:AEH56612.1
CP002843	363	9.28142	38.1686	48.3889	47.3164	49.3051	28.1982	25.7888	27.5621	DNA-binding helix-turn-helix protein	Streptococcus parasanguinis ATCC 15912	373952..374152	protein_id:AEH55394.1
CP002843	1524	141.585	581.094	698.623	1036.26	767.973	390.59	314.92	220.971	Holliday junction DNA helicase RuvB	Streptococcus parasanguinis ATCC 15912	1645483..1646481	protein_id:AEH56555.1
CP002843	14	1940.34	7937.11	5773.27	11408.7	5612.55	6989.95	7621.36	3511.11	hypothetical protein	Streptococcus parasanguinis ATCC 15912	15886..16233	protein_id:AEH55045.1
CP002843	923	10.3796	42.4575	87.373	110.232	98.6477	79.7244	68.5615	79.353	preprotein translocase, SecG subunit	Streptococcus parasanguinis ATCC 15912	complement(956760..956993)	protein_id:AEH55954.1
CP002843	1956	117.272	479.624	795.493	545.693	534.135	616.26	553.879	429.844	hypothetical protein	Streptococcus parasanguinis ATCC 15912	complement(2081120..2081488)	protein_id:AEH56987.1
CP002843	2002	550.215	2228.36	2017.3	2846.7	1746.96	1235.99	664.674	644.705	recombination protein U	Streptococcus parasanguinis ATCC 15912	complement(2131296..2131889)	protein_id:AEH57033.1
CP002843	1359	6.02427	24.363	57.7601	91.438	95.5439	44.6289	41.9495	34.322	Gram-positive signal peptide protein, YSIRK family	Streptococcus parasanguinis ATCC 15912	complement(1449709..1453419)	protein_id:AEH56390.1
CP002843	2000	261.327	1056.08	1719.38	1632.13	1552.24	871.743	518.481	924.013	aminopeptidase C	Streptococcus parasanguinis ATCC 15912	2127752..2129086	protein_id:AEH57031.1
CP002843	1344	412.026	1656.91	2829.12	3062.64	2728.67	2256.91	1592.31	1700.28	radical SAM domain protein	Streptococcus parasanguinis ATCC 15912	complement(1434878..1436173)	protein_id:AEH56375.1
CP002843	1480	148.702	597.788	682.008	819.102	545.445	752.595	819.633	567.39	aminoacyl-tRNA hydrolase	Streptococcus parasanguinis ATCC 15912	1592379..1592948	protein_id:AEH56511.1
CP002843	187	755.121	3035.26	2003.15	3009.81	1805.87	1348.46	852.185	806.663	S-adenosylmethionine:tRNA ribosyltransferase-isomerase	Streptococcus parasanguinis ATCC 15912	complement(187500..188528)	protein_id:AEH55218.1
CP002843	271	687.851	2764.86	3441.03	4261.35	3839.07	2797.1	1600.48	1770.81	phosphate ABC transporter, ATP-binding protein	Streptococcus parasanguinis ATCC 15912	281754..282512	protein_id:AEH55302.1
CP002843	1497	60856.1	244471	181105	233609	157410	207340	166591	106259	hypothetical protein	Streptococcus parasanguinis ATCC 15912	1615629..1616252	protein_id:AEH56528.1
CP002843	1470	31.3003	125.702	213.898	244.141	162.168	263.588	325.855	190.945	LytTr DNA-binding domain protein	Streptococcus parasanguinis ATCC 15912	complement(1582103..1582861)	protein_id:AEH56501.1
CP002843	2018	93.751	374.654	410.273	727.577	411.748	714.725	814.436	546.159	hypothetical protein	Streptococcus parasanguinis ATCC 15912	2149470..2150165	protein_id:AEH57049.1
CP002843	1774	261.064	1042.17	1328.55	1644.48	1507.27	898.656	766.137	637.919	putative stage V sporulation protein K	Streptococcus parasanguinis ATCC 15912	1899544..1902351	protein_id:AEH56805.1
CP002843	79	11.2357	44.7422	36.0453	47.461	39.4124	23.7815	11.674	13.2436	putative NAD-dependent malic enzyme 3	Streptococcus parasanguinis ATCC 15912	complement(74245..75867)	protein_id:AEH55110.1
CP002843	1195	184.605	735.113	1096.84	2905.03	3269.13	1830.08	1020.95	1143.91	copper-exporting ATPase	Streptococcus parasanguinis ATCC 15912	complement(1246881..1249124)	protein_id:AEH56226.1
CP002843	1996	16.3664	65.1309	161.669	295.03	272.351	343.097	386.158	266.625	thioredoxin-disulfide reductase	Streptococcus parasanguinis ATCC 15912	2123639..2124550	protein_id:AEH57027.1
CP002843	1647	501.272	1981.94	3081.2	4616.09	3994.83	3903	2490.62	2208.87	transglycosylase	Streptococcus parasanguinis ATCC 15912	1766317..1768860	protein_id:AEH56678.1
CP002843	349	84.6626	334.531	257.622	345.865	170.057	298.95	420.877	418.415	HEAT repeat protein	Streptococcus parasanguinis ATCC 15912	361902..362519	protein_id:AEH55380.1
CP002843	165	202.92	800.607	751.304	1005.04	783.828	594.008	338.051	340.741	CorA-like protein	Streptococcus parasanguinis ATCC 15912	161669..162577	protein_id:AEH55196.1
CP002843	1110	66.391	261.808	340.601	494.03	385.159	338.167	183.109	170.371	acetyltransferase, GNAT family	Streptococcus parasanguinis ATCC 15912	complement(1148624..1149250)	protein_id:AEH56141.1
CP002843	974	811.81	3199.95	3129.16	3698.21	2909.61	1794.61	1061.12	994.091	UDP-N-acetylmuramoyl-L-alanyl-D-glutamate--L- lysine ligase	Streptococcus parasanguinis ATCC 15912	1011768..1013213	protein_id:AEH56005.1
CP002843	1835	1	3.9313	6.15417	8.64285	4.71077	1.27962	0	3.9641	site-specific recombinase, phage integrase family	Streptococcus parasanguinis ATCC 15912	complement(1960240..1961511)	protein_id:AEH56866.1
CP002843	1650	25.3192	99.5207	82.7042	87.5791	74.0904	95.0324	76.6563	64.8852	UDP-N-acetylglucosamine 2-epimerase	Streptococcus parasanguinis ATCC 15912	1777001..1778155	protein_id:AEH56681.1
CP002843	232	188.482	738.016	641.569	1123.39	781.338	576.093	456.195	277.252	phosphoglucosamine mutase	Streptococcus parasanguinis ATCC 15912	241749..243098	protein_id:AEH55263.1
CP002843	1904	21.2118	83.0423	119.173	127.99	105.304	69.4634	50.0299	26.3565	hypothetical protein	Streptococcus parasanguinis ATCC 15912	2024805..2025221	protein_id:AEH56935.1
CP002843	1338	94.7685	370.637	529.056	748.599	605.362	442.889	265.804	242.628	hypothetical protein	Streptococcus parasanguinis ATCC 15912	complement(1428121..1429209)	protein_id:AEH56369.1
CP002843	240	923.236	3604.06	3911.88	6087.68	3947.15	3169.78	1994.44	1248.57	pyridine nucleotide-disulfide oxidoreductase	Streptococcus parasanguinis ATCC 15912	complement(248302..249270)	protein_id:AEH55271.1
CP002843	1571	7.32713	28.486	46.6034	87.8254	48.6225	49.6748	30.6534	27.857	MATE efflux family protein	Streptococcus parasanguinis ATCC 15912	1693716..1694996	protein_id:AEH56602.1
CP002843	1963	14.1268	54.6925	47.0318	108.696	66.8245	70.2811	46.3519	33.5046	hydrolase, P-loop family	Streptococcus parasanguinis ATCC 15912	2088547..2089002	protein_id:AEH56994.1
CP002843	797	70.4235	272.461	416.42	493.062	398.597	295.21	213.327	192.08	tRNA dimethylallyltransferase	Streptococcus parasanguinis ATCC 15912	complement(819121..820008)	protein_id:AEH55828.1
CP002843	775	2451.08	9478.24	6241.4	9350.44	5999.34	4041.62	2655.15	2419.36	dTDP-glucose 4,6-dehydratase	Streptococcus parasanguinis ATCC 15912	complement(798744..799790)	protein_id:AEH55806.1
CP002843	102	18.2775	70.6182	81.4412	118.995	72.7859	35.6189	12.1145	25.5427	response regulator protein GraR	Streptococcus parasanguinis ATCC 15912	98597..99379	protein_id:AEH55133.1
CP002843	484	196.461	757.737	903.251	1581.11	1057.66	786.644	441.627	345.975	xanthine permease	Streptococcus parasanguinis ATCC 15912	492945..494207	protein_id:AEH55515.1
CP002843	945	58.0954	223.892	260.89	447.685	373.525	295.529	177.886	120.838	glyoxalase family protein	Streptococcus parasanguinis ATCC 15912	complement(982926..983312)	protein_id:AEH55976.1
CP002843	185	481.879	1855.33	3455.78	3441.61	3138.8	2027.67	890.019	1324.09	putative dipeptidase	Streptococcus parasanguinis ATCC 15912	185654..186988	protein_id:AEH55216.1
CP002843	844	176.546	677.669	1215.23	1707.83	1558.34	1485.76	839.649	922.849	hypothetical protein	Streptococcus parasanguinis ATCC 15912	complement(872344..873342)	protein_id:AEH55875.1
CP002843	1161	135.065	517.923	703.384	966.564	824.086	650.595	527.296	424.383	glycosyl hydrolase, family 31	Streptococcus parasanguinis ATCC 15912	complement(1213777..1216008)	protein_id:AEH56192.1
CP002843	35	95.6246	365.857	387.576	617.33	506.113	343.71	176.957	201.065	ImpB/MucB/SamB family protein	Streptococcus parasanguinis ATCC 15912	complement(30749..32161)	protein_id:AEH55066.1
CP002843	688	16.77	64.0888	43.4108	95.3096	102.115	90.7399	68.9634	90.7228	PTS system, lactose-specific IIC component	Streptococcus parasanguinis ATCC 15912	complement(701786..703489)	protein_id:AEH55719.1
CP002843	845	548.232	2093.5	3419.5	4255.98	3597.74	3037.52	2021.29	1767.07	putative DnaQ family exonuclease/DinG family helicase	Streptococcus parasanguinis ATCC 15912	complement(873329..875782)	protein_id:AEH55876.1
CP002843	1357	409.383	1561.14	1743.44	2216.96	1657.22	1089.95	612.141	661.323	ATPase family associated with various cellular activities (AAA)	Streptococcus parasanguinis ATCC 15912	complement(1446441..1448870)	protein_id:AEH56388.1
CP002843	492	391.526	1492.04	1798.35	2651.65	1838.07	1149.98	685.935	657.855	glycine hydroxymethyltransferase	Streptococcus parasanguinis ATCC 15912	501011..502267	protein_id:AEH55523.1
CP002843	9	8.62999	32.8317	47.6503	61.4283	72.8466	75.855	42.3635	49.1221	hypothetical protein	Streptococcus parasanguinis ATCC 15912	13412..13615	protein_id:AEH55040.1
CP002843	823	948.287	3597.23	2956.16	3727.62	2134.35	1324.88	821.724	723.028	ferrous iron transport protein B	Streptococcus parasanguinis ATCC 15912	846633..848771	protein_id:AEH55854.1
CP002843	403	46.9778	177.695	504.108	885.29	888.483	510.416	261.891	216.88	hypothetical protein	Streptococcus parasanguinis ATCC 15912	409843..410718	protein_id:AEH55434.1
CP002843	459	113.251	425.614	544.115	486.428	380.157	267.491	150.025	184.6	phosphopantothenoylcysteine decarboxylase	Streptococcus parasanguinis ATCC 15912	complement(468143..468682)	protein_id:AEH55490.1
CP002843	1316	80.8464	303.059	311.166	478.481	320.441	278.744	264.972	203.521	carbonate dehydratase	Streptococcus parasanguinis ATCC 15912	complement(1393220..1393717)	protein_id:AEH56347.1
CP002843	135	1	3.74818	9.05655	5.82762	3.20458	4.38091	1.61752	5.87151	hypothetical protein	Streptococcus parasanguinis ATCC 15912	135793..136029	protein_id:AEH55166.1
CP002843	2003	18.3582	68.6596	85.1261	69.9781	94.7425	90.1456	94.7161	76.7588	hypothetical protein	Streptococcus parasanguinis ATCC 15912	2131954..2132481	protein_id:AEH57034.1
CP002843	163	176.174	658.291	482.017	657.681	491.389	475.639	406.167	353.754	peptide chain release factor 3	Streptococcus parasanguinis ATCC 15912	159620..161167	protein_id:AEH55194.1
CP002843	779	42.9078	160.142	300.499	398.028	388.177	281.378	188.864	168.519	FAD dependent oxidoreductase	Streptococcus parasanguinis ATCC 15912	complement(802605..803714)	protein_id:AEH55810.1
CP002843	890	237.483	886.246	1259.85	2313.54	1708.44	1615.14	998.009	846.99	Tex-like protein N-terminal domain protein	Streptococcus parasanguinis ATCC 15912	complement(916695..918851)	protein_id:AEH55921.1
CP002843	600	197.268	734.123	684.978	683.699	511.775	462.746	328.601	286.726	HAD hydrolase, TIGR02254 family	Streptococcus parasanguinis ATCC 15912	complement(617130..617819)	protein_id:AEH55631.1
CP002843	1116	25.2385	93.8489	110.751	238.173	207.712	82.7952	67.8273	50.3987	peptide deformylase	Streptococcus parasanguinis ATCC 15912	complement(1154235..1154645)	protein_id:AEH56147.1
CP002843	901	127.738	474.935	491.68	713.263	543.839	428.182	291.124	247.622	hypothetical protein	Streptococcus parasanguinis ATCC 15912	complement(930230..930616)	protein_id:AEH55932.1
CP002843	124	94.3592	350.151	346.594	645.568	453.214	398.549	256.612	187.982	PTS system, lactose/cellobiose family IIC component	Streptococcus parasanguinis ATCC 15912	122341..123633	protein_id:AEH55155.1
CP002843	1250	4.06999	15.0852	22.5769	37.7919	32.3248	35.8802	75.821	54.1239	hypothetical protein	Streptococcus parasanguinis ATCC 15912	complement(1306054..1306401)	protein_id:AEH56281.1
CP002843	238	79.2956	293.623	356.409	451.672	383.902	281.356	243.896	252.184	hypothetical protein	Streptococcus parasanguinis ATCC 15912	246388..247365	protein_id:AEH55269.1
CP002843	1111	28.9425	106.989	123.892	234.63	141.965	102.783	82.6931	63.4929	PAP2 family protein	Streptococcus parasanguinis ATCC 15912	complement(1149334..1149873)	protein_id:AEH56142.1
CP002843	481	27.3975	101.264	172.961	236.603	287.795	136.345	77.3591	76.9268	hydrolase, alpha/beta domain protein	Streptococcus parasanguinis ATCC 15912	490296..491021	protein_id:AEH55512.1
CP002843	6	320.428	1182.61	1214.95	1578.36	902.503	1207.7	978.178	824.948	hypothetical protein	Streptococcus parasanguinis ATCC 15912	complement(10586..11119)	protein_id:AEH55037.1
CP002843	524	122.446	451.319	479.397	783.358	554.655	466.956	347.636	253.759	ribonuclease HII	Streptococcus parasanguinis ATCC 15912	complement(537916..538683)	protein_id:AEH55555.1
CP002843	1378	1	3.68397	5.88274	4.2111	10.411	7.88392	8.47992	7.33472	glycosyltransferase, group 2 family protein	Streptococcus parasanguinis ATCC 15912	complement(1481304..1482206)	protein_id:AEH56409.1
CP002843	1117	336.526	1234.56	1490.47	2068.16	1797.77	777.904	400.708	449.235	putative fructokinase	Streptococcus parasanguinis ATCC 15912	complement(1154893..1155792)	protein_id:AEH56148.1
CP002843	186	130.214	477.096	393.783	507.778	387.227	195.124	83.8436	83.0745	arginine repressor, C-terminal domain protein	Streptococcus parasanguinis ATCC 15912	complement(187018..187488)	protein_id:AEH55217.1
CP002843	1425	2109.76	7648.25	10382.9	9917.53	7506.69	4194.86	2983.25	1790.19	hypothetical protein	Streptococcus parasanguinis ATCC 15912	complement(1534052..1534993)	protein_id:AEH56456.1
CP002843	800	55.602	201.399	207.998	222.567	165.085	111.319	107.259	103.817	hypothetical protein	Streptococcus parasanguinis ATCC 15912	complement(822742..823059)	protein_id:AEH55831.1
CP002843	673	110.472	398.88	510.504	796.586	613.495	345.152	176.172	200.359	excinuclease ABC, C subunit	Streptococcus parasanguinis ATCC 15912	complement(685286..687121)	protein_id:AEH55704.1
CP002843	1348	398.896	1440.18	1556.82	2340.85	1637.59	1026.7	601.916	520.575	chaperonin HslO	Streptococcus parasanguinis ATCC 15912	1438763..1439635	protein_id:AEH56379.1
CP002843	277	14.8589	53.5319	62.7861	107.303	49.5498	48.3689	39.1068	28.4692	ABC-2 type transporter	Streptococcus parasanguinis ATCC 15912	289146..289868	protein_id:AEH55308.1
CP002843	795	63.791	229.79	292.675	496.446	333.48	250.567	134.687	157.62	hypothetical protein	Streptococcus parasanguinis ATCC 15912	complement(817268..817897)	protein_id:AEH55826.1
CP002843	545	1	3.59614	2.92197	0.67674	4.62922	3.7411	4.44335	1.92607	hypothetical protein	Streptococcus parasanguinis ATCC 15912	complement(559382..560185)	protein_id:AEH55576.1
CP002843	1139	19.8657	71.3508	41.4129	45.7616	31.7016	29.993	20.5463	13.2622	hypothetical protein	Streptococcus parasanguinis ATCC 15912	1176734..1177636	protein_id:AEH56170.1
CP002843	1669	659.191	2360.65	2431.9	3484.53	2645.73	2197.69	1271.72	1150.4	hypothetical protein	Streptococcus parasanguinis ATCC 15912	complement(1793135..1794619)	protein_id:AEH56700.1
CP002843	1074	29.7178	105.885	196.564	510.865	454.256	347.139	183.593	198.799	rhodanese-like protein	Streptococcus parasanguinis ATCC 15912	complement(1109973..1110956)	protein_id:AEH56105.1
CP002843	402	427.553	1520.96	1208.56	1791.36	1258.68	771.499	478.233	322.325	hypothetical protein	Streptococcus parasanguinis ATCC 15912	408822..409790	protein_id:AEH55433.1
CP002843	1974	56.0978	199.355	286.79	287.525	300.783	416.188	442.229	407.015	hypothetical protein	Streptococcus parasanguinis ATCC 15912	2096567..2096863	protein_id:AEH57005.1
CP002843	831	688.295	2444.77	2267.47	3491.96	2249.28	2088.2	1394.13	922.521	tetratricopeptide repeat protein	Streptococcus parasanguinis ATCC 15912	complement(858164..859393)	protein_id:AEH55862.1
CP002843	1977	15.3864	54.3605	64.3807	64.3112	26.214	22.7743	35.1088	17.5959	ribosome-binding factor A	Streptococcus parasanguinis ATCC 15912	2099960..2100310	protein_id:AEH57008.1
CP002843	1679	513.176	1808.76	2950.17	3787.68	2667.88	1383.07	1444	1218.91	PTS system fructose IIA component	Streptococcus parasanguinis ATCC 15912	1802421..1802858	protein_id:AEH56710.1
CP002843	1059	194.555	684.538	832.194	1072.59	776.69	573.673	424.107	447.858	SPFH/Band 7/PHB domain protein	Streptococcus parasanguinis ATCC 15912	complement(1096050..1097528)	protein_id:AEH56090.1
CP002843	1356	252.547	886.528	917.662	1180.31	849.463	529.757	203.966	301.496	hypothetical protein	Streptococcus parasanguinis ATCC 15912	complement(1445943..1446431)	protein_id:AEH56387.1
CP002843	857	51.4081	180.42	322.635	313.52	331.441	427.788	159.631	251.101	hypothetical protein	Streptococcus parasanguinis ATCC 15912	888664..888792	protein_id:AEH55888.1
CP002843	885	126.639	444.141	694.926	801.199	550.807	341.679	243.236	196.134	HPr(Ser) kinase/phosphatase	Streptococcus parasanguinis ATCC 15912	complement(914405..915337)	protein_id:AEH55916.1
CP002843	740	10.8264	37.8043	45.5886	99.2008	51.9348	38.4194	35.8766	28.2302	UTP--hexose-1-phosphate uridylyltransferase	Streptococcus parasanguinis ATCC 15912	complement(758731..760203)	protein_id:AEH55771.1
CP002843	75	1	3.48785	6.17018	13.6339	9.31517	1.34113	4.83088	7.9282	HAD hydrolase, family IIB	Streptococcus parasanguinis ATCC 15912	69728..70501	protein_id:AEH55106.1
CP002843	1278	30.326	105.724	203.647	214.586	228.911	161.612	179.135	148.807	ribonuclease M5	Streptococcus parasanguinis ATCC 15912	complement(1334590..1335174)	protein_id:AEH56309.1
CP002843	87	366.772	1276.28	1416.81	1932.06	1593.76	1333.82	832.989	739.873	Ser/Thr phosphatase family protein	Streptococcus parasanguinis ATCC 15912	82400..83128	protein_id:AEH55118.1
CP002843	579	713.401	2471.28	2663.93	2969.62	2340.93	1789.44	955.776	1235.49	ATP-dependent Clp protease, ATP-binding subunit ClpX	Streptococcus parasanguinis ATCC 15912	complement(597612..598844)	protein_id:AEH55610.1
CP002843	1501	55.9364	193.596	295.509	374.13	423.258	480.089	391.549	379.334	fatty acid/phospholipid synthesis protein PlsX	Streptococcus parasanguinis ATCC 15912	1619298..1620293	protein_id:AEH56532.1
CP002843	870	38.5092	133.181	204.451	409.041	285.42	287.769	225.47	202.39	efflux transporter, RND family, MFP subunit	Streptococcus parasanguinis ATCC 15912	complement(901503..902660)	protein_id:AEH55901.1
CP002843	1255	181.143	625.309	881.995	1404.31	975.734	944.4	527.532	369.252	putative glycoprotease GCP	Streptococcus parasanguinis ATCC 15912	complement(1307880..1308890)	protein_id:AEH56286.1
CP002843	1223	8230.43	28310.6	27683.8	37972.1	26143.2	17588.1	10838.8	8769.51	formate C-acetyltransferase	Streptococcus parasanguinis ATCC 15912	1277514..1279829	protein_id:AEH56254.1
CP002843	1386	644.681	2207.9	2725	3749.53	2770.94	2364.13	1515.49	1574.71	polysaccharide export protein, MPA1 family	Streptococcus parasanguinis ATCC 15912	complement(1489125..1489820)	protein_id:AEH56417.1
CP002843	336	137.999	472.41	601.814	679.832	551.058	323.532	182.702	205.421	23S rRNA (uracil-5-)-methyltransferase RumA	Streptococcus parasanguinis ATCC 15912	349360..350718	protein_id:AEH55367.1
CP002843	1030	2.03499	6.96269	11.3927	16.2297	24.8143	27.9632	10.8918	8.40972	CBS domain protein	Streptococcus parasanguinis ATCC 15912	complement(1067885..1068346)	protein_id:AEH56061.1
CP002843	939	270.179	924.083	1161.85	1716.17	1291.51	1214.48	863.72	637.37	UMP kinase	Streptococcus parasanguinis ATCC 15912	complement(970809..971540)	protein_id:AEH55970.1
CP002843	422	21.9007	74.7173	86.4402	119.087	101.038	45.5036	43.9401	48.4763	uracil-DNA glycosylase	Streptococcus parasanguinis ATCC 15912	429777..430430	protein_id:AEH55453.1
CP002843	833	772.263	2627.83	2190.17	3124.09	1965.75	1451.83	1038.78	757.943	hypothetical protein	Streptococcus parasanguinis ATCC 15912	860727..861737	protein_id:AEH55864.1
CP002843	385	368.155	1252.57	880.258	1740.42	854.556	467.174	191.485	176.851	DHHA1 domain protein	Streptococcus parasanguinis ATCC 15912	complement(391151..392095)	protein_id:AEH55416.1
CP002843	1909	81.3248	276.479	363.773	255.602	264.187	219.015	149.964	157.672	hypothetical protein	Streptococcus parasanguinis ATCC 15912	2029156..2029713	protein_id:AEH56940.1
CP002843	442	692.403	2342.34	2058.41	3199.32	2004.87	1683.22	1088.79	774.994	sortase family protein	Streptococcus parasanguinis ATCC 15912	453873..454616	protein_id:AEH55473.1
CP002843	623	62.6438	211.879	262.864	384.176	301.144	314.455	305.544	402.745	acetyltransferase, GNAT family	Streptococcus parasanguinis ATCC 15912	complement(636207..636704)	protein_id:AEH55654.1
CP002843	269	757.554	2557.85	2200.48	3921.49	2070.23	1187.19	593	566.774	phosphate ABC transporter, permease protein PstA	Streptococcus parasanguinis ATCC 15912	280026..280910	protein_id:AEH55300.1
CP002843	1943	1283.21	4318.23	5203.08	7718.63	6613.83	6138.94	5468.23	4702.06	transcriptional regulator, MarR family	Streptococcus parasanguinis ATCC 15912	2069762..2070238	protein_id:AEH56974.1
CP002843	103	97.9824	329.253	390.139	570.339	411.044	252.948	151.996	133.824	ATPase/histidine kinase/DNA gyrase B/HSP90 domain protein	Streptococcus parasanguinis ATCC 15912	99372..100346	protein_id:AEH55134.1
CP002843	1176	12.4579	41.6832	63.298	53.909	31.3229	43.3813	35.0823	42.5824	hypothetical protein	Streptococcus parasanguinis ATCC 15912	1229542..1230012	protein_id:AEH56207.1
CP002843	332	381.158	1272.28	1760.64	2392.78	1627.92	1202.69	762.471	648.665	3-phosphoshikimate 1-carboxyvinyltransferase	Streptococcus parasanguinis ATCC 15912	345351..346661	protein_id:AEH55363.1
CP002843	1189	10.0943	33.5429	30.2561	58.8732	34.5467	28.4873	12.0904	25.0426	hypothetical protein	Streptococcus parasanguinis ATCC 15912	1239999..1240751	protein_id:AEH56220.1
CP002843	1138	7.6932	25.5354	28.1915	19.6497	11.9795	15.1411	4.8381	5.83419	glycosyltransferase, group 2 family protein	Streptococcus parasanguinis ATCC 15912	1175695..1176747	protein_id:AEH56169.1
CP002843	463	250.829	829.44	1475.24	1556.85	1512.51	1205.2	737.859	761.53	acetyltransferase, GNAT family	Streptococcus parasanguinis ATCC 15912	472674..473279	protein_id:AEH55494.1
CP002843	1697	1	3.30196	5.31641	14.5912	7.84492	13.6091	17.3714	11.799	hypothetical protein	Streptococcus parasanguinis ATCC 15912	1818033..1818431	protein_id:AEH56728.1
CP002843	413	62.6121	206.636	255.627	453.785	297.948	149.182	113.358	86.2025	putative NAD-dependent deacetylase	Streptococcus parasanguinis ATCC 15912	420145..420876	protein_id:AEH55444.1
CP002843	678	110.639	364.631	435.589	665.85	508.651	532.204	310.098	278.701	Acyl-ACP thioesterase	Streptococcus parasanguinis ATCC 15912	complement(690363..691118)	protein_id:AEH55709.1
CP002843	1226	729.629	2399.68	1901.34	2495.2	1574.07	1421.53	917.762	809.604	hydroxymethylglutaryl-CoA synthase	Streptococcus parasanguinis ATCC 15912	1281940..1283112	protein_id:AEH56257.1
CP002843	913	371.003	1219.36	1199.79	1524.48	1230.83	743.702	399.82	402.122	Ser/Thr phosphatase family protein	Streptococcus parasanguinis ATCC 15912	complement(943984..944826)	protein_id:AEH55944.1
CP002843	663	791.823	2594.25	2839.24	4154.99	2925.11	2650.73	1683.79	1466.99	serine-type D-Ala-D-Ala carboxypeptidase	Streptococcus parasanguinis ATCC 15912	complement(676721..677500)	protein_id:AEH55694.1
CP002843	1443	22.3475	73.1467	107.911	229.768	189.71	140.042	96.4034	87.7031	ABC transporter, permease protein	Streptococcus parasanguinis ATCC 15912	complement(1553546..1554304)	protein_id:AEH56474.1
CP002843	624	121.961	398.943	540.567	787.318	575.101	429.176	340.499	379.894	excinuclease ABC, B subunit	Streptococcus parasanguinis ATCC 15912	complement(636719..638707)	protein_id:AEH55655.1
CP002843	547	1	3.26414	4.84864	3.56022	10.3847	8.80445	9.69787	4.83383	amino acid permease	Streptococcus parasanguinis ATCC 15912	complement(561440..562798)	protein_id:AEH55578.1
CP002843	1933	606.719	1977.84	2420.11	3306.21	2329.6	1610.14	1034.8	900.588	serine-type D-Ala-D-Ala carboxypeptidase	Streptococcus parasanguinis ATCC 15912	complement(2052465..2053706)	protein_id:AEH56964.1
CP002843	471	913.012	2971.61	2721.2	3111.06	2404.35	1557.58	1163.53	1074.77	NADH oxidase	Streptococcus parasanguinis ATCC 15912	480469..481845	protein_id:AEH55502.1
CP002843	906	515.269	1667.57	1727.33	1923.19	1402.5	724.325	469.717	472.949	glycosyltransferase, group 1 family protein	Streptococcus parasanguinis ATCC 15912	complement(936052..937374)	protein_id:AEH55937.1
CP002843	639	1137.69	3671.94	3461.4	6144.2	5012.2	4208.63	3238.96	2333.33	aspartate transaminase	Streptococcus parasanguinis ATCC 15912	complement(654672..655850)	protein_id:AEH55670.1
CP002843	1343	1293.56	4172.78	4875.39	5090.97	4669.12	3627.89	3163.81	2761.82	ABC transporter, ATP-binding protein	Streptococcus parasanguinis ATCC 15912	complement(1433139..1434725)	protein_id:AEH56374.1
CP002843	55	8652.03	27868.3	22684.7	25678.4	19247.8	13603	8285.12	7158.27	GTP-binding protein TypA	Streptococcus parasanguinis ATCC 15912	48185..50032	protein_id:AEH55086.1
CP002843	563	10.2989	33.1267	40.0637	53.6579	34.5164	23.108	26.6385	17.5772	rhamnulose-1-phosphate aldolase	Streptococcus parasanguinis ATCC 15912	complement(580838..581653)	protein_id:AEH55594.1
CP002843	424	325.712	1046.41	1263.01	1878.89	1380.14	1172.37	654.86	553.034	putative dihydroorotase	Streptococcus parasanguinis ATCC 15912	430916..432184	protein_id:AEH55455.1
CP002843	1202	24.6678	79.0275	100.981	112.259	97.9028	76.8809	37.872	45.1766	MutS domain V protein	Streptococcus parasanguinis ATCC 15912	complement(1253569..1255233)	protein_id:AEH56233.1
CP002843	1494	3089.79	9866.86	10787.8	14941.4	13104.5	16113.5	13374.5	12813.6	CHAP domain protein	Streptococcus parasanguinis ATCC 15912	1612649..1613920	protein_id:AEH56525.1
CP002843	1652	111.172	354.823	304.963	421.273	271.394	308.134	218.531	238.365	glycosyltransferase, group 2 family protein	Streptococcus parasanguinis ATCC 15912	1779086..1780396	protein_id:AEH56683.1
CP002843	127	1123.21	3581.66	2507.49	7184.57	2751.7	3834.32	2830.73	1545.1	hypothetical protein	Streptococcus parasanguinis ATCC 15912	126038..126595	protein_id:AEH55158.1
CP002843	794	223.152	711.485	690.584	1187.89	836.14	622.707	345.51	415.88	ribonuclease Z	Streptococcus parasanguinis ATCC 15912	complement(816335..817264)	protein_id:AEH55825.1
CP002843	86	174.517	555.406	728.232	880.023	887.628	738.25	492.842	481.807	DNA repair protein RecN	Streptococcus parasanguinis ATCC 15912	80721..82379	protein_id:AEH55117.1
CP002843	1651	38.1432	121.237	153.765	150.024	139.179	119.598	119.838	153.76	hypothetical protein	Streptococcus parasanguinis ATCC 15912	1778155..1778943	protein_id:AEH56682.1
CP002843	2001	952.06	3012.95	3202	3939.87	2744.82	2248.32	1388.69	1360.09	penicillin-binding protein 1A	Streptococcus parasanguinis ATCC 15912	complement(2129178..2131295)	protein_id:AEH57032.1
CP002843	1500	22.9182	72.3149	164.116	153.139	212.154	153.079	186.806	164.578	DNA repair protein RecO	Streptococcus parasanguinis ATCC 15912	1618522..1619301	protein_id:AEH56531.1
CP002843	679	122.376	386.028	500.915	645.284	589.727	366.065	315.88	315.807	putative oxygen-independent coproporphyrinogen III oxidase	Streptococcus parasanguinis ATCC 15912	complement(691122..692252)	protein_id:AEH55710.1
CP002843	1860	1	3.14246	3.06748	0	3.7891	3.5923	9.30072	0.500178	hypothetical protein	Streptococcus parasanguinis ATCC 15912	complement(1983288..1983503)	protein_id:AEH56891.1
CP002843	640	171.594	538.822	633.438	1154.1	807.75	742.498	667.252	419.833	peptidase propeptide and YPEB domain protein	Streptococcus parasanguinis ATCC 15912	complement(655867..656364)	protein_id:AEH55671.1
CP002843	322	335.025	1049.18	1398.42	1996.08	1603.22	1241.95	974.442	762.053	pullulanase, type I	Streptococcus parasanguinis ATCC 15912	333637..335946	protein_id:AEH55353.1
CP002843	737	132.335	413.095	592.563	645.229	715.615	536.954	406.731	465.667	hypothetical protein	Streptococcus parasanguinis ATCC 15912	complement(756591..756764)	protein_id:AEH55768.1
CP002843	1254	1	3.11764	2.84339	4.10457	4.02258	4.77627	5.65408	4.42696	hypothetical protein	Streptococcus parasanguinis ATCC 15912	complement(1307720..1307896)	protein_id:AEH56285.1
CP002843	1236	23.2035	72.3204	116.702	114.252	129.885	94.9599	73.739	113.231	CppA protein	Streptococcus parasanguinis ATCC 15912	complement(1292884..1293651)	protein_id:AEH56267.1
CP002843	972	75.9577	236.588	326.819	359.225	361.327	168.147	81.4511	94.4816	cystathionine gamma-synthase	Streptococcus parasanguinis ATCC 15912	complement(1008663..1009760)	protein_id:AEH56003.1
CP002843	1388	980.513	3053.56	3743.65	4877.23	3257.75	2531.4	1751.9	1202.87	cell envelope-like function transcriptional attenuator common domain protein	Streptococcus parasanguinis ATCC 15912	complement(1490596..1492065)	protein_id:AEH56419.1
CP002843	83	144.879	451.024	420.578	600.326	439.258	280.979	217.404	206.932	geranyltranstransferase	Streptococcus parasanguinis ATCC 15912	78604..79479	protein_id:AEH55114.1
CP002843	1553	167.792	516.377	440.957	647.027	580.011	459.899	287.022	253.535	V-type ATPase, D subunit	Streptococcus parasanguinis ATCC 15912	1673429..1674052	protein_id:AEH56584.1
CP002843	1515	791.924	2430.23	2079.33	3347.99	2412.22	1791.25	1774.08	1795.09	adenylosuccinate lyase	Streptococcus parasanguinis ATCC 15912	1635531..1636871	protein_id:AEH56546.1
CP002843	488	653.838	2006.02	2206	3105.61	2195.51	2287.93	1675.16	1211.91	thymidine kinase	Streptococcus parasanguinis ATCC 15912	497862..498449	protein_id:AEH55519.1
CP002843	792	384.398	1178.57	1209	2022.35	1445.39	788.813	368.317	416.709	methyltransferase domain protein	Streptococcus parasanguinis ATCC 15912	complement(814857..815567)	protein_id:AEH55823.1
CP002843	1583	37.7771	114.822	138.856	220.053	136.463	83.9328	55.1977	60.4732	CoA binding domain protein	Streptococcus parasanguinis ATCC 15912	1707969..1708547	protein_id:AEH56614.1
CP002843	1944	999.646	3029.84	4133.78	5082.85	5162.76	4446.37	3889.69	3035.49	beta-ketoacyl-acyl-carrier-protein synthase III	Streptococcus parasanguinis ATCC 15912	2070238..2071212	protein_id:AEH56975.1
CP002843	1771	37.7339	113.566	218.114	340.012	374.798	284.202	215.337	221.516	addiction module antitoxin, RelB/DinJ family	Streptococcus parasanguinis ATCC 15912	1898647..1898910	protein_id:AEH56802.1
CP002843	1019	84.5935	253.642	309.092	572.481	347.001	268.117	186.012	149.397	radical SAM protein, TIGR01212 family	Streptococcus parasanguinis ATCC 15912	complement(1058281..1059240)	protein_id:AEH56050.1
CP002843	328	88.2542	264.49	459.917	492.883	438.846	242.389	167.001	151.886	3-dehydroquinate synthase	Streptococcus parasanguinis ATCC 15912	341334..342470	protein_id:AEH55359.1
CP002843	1233	51.7425	154.983	241.248	319.675	385.528	264.709	147.22	146.329	diphosphomevalonate decarboxylase	Streptococcus parasanguinis ATCC 15912	complement(1289973..1290923)	protein_id:AEH56264.1
CP002843	1232	179.114	536.405	678.055	1310.69	1254.45	904.774	625.954	414.768	phosphomevalonate kinase	Streptococcus parasanguinis ATCC 15912	complement(1288976..1289983)	protein_id:AEH56263.1
CP002843	1921	44.8563	134.302	235.943	382.002	375.87	332.812	203.959	293.015	hypothetical protein	Streptococcus parasanguinis ATCC 15912	2039438..2039653	protein_id:AEH56952.1
CP002843	1023	72.421	216.781	419.772	424.807	424.351	310.653	233.914	204.364	potassium transporter peripheral membrane component	Streptococcus parasanguinis ATCC 15912	1061901..1063256	protein_id:AEH56054.1
CP002843	1327	1	2.992	5.01763	3.08361	3.37454	0.295462	5.65168	0.500178	hypothetical protein	Streptococcus parasanguinis ATCC 15912	complement(1417427..1417618)	protein_id:AEH56358.1
CP002843	1787	1139.07	3408.01	2873.46	4545.72	2853.35	2135.9	1281.32	1060.83	oligoendopeptidase F	Streptococcus parasanguinis ATCC 15912	complement(1913902..1915758)	protein_id:AEH56818.1
CP002843	457	4932.77	14723.3	12572.3	15399.1	9199.23	5993.43	3500.99	3372.79	phosphoglucomutase	Streptococcus parasanguinis ATCC 15912	complement(465720..467435)	protein_id:AEH55488.1
CP002843	1374	2596.05	7723.53	7842.53	10447.7	7236.15	6916.13	5835.46	4241.76	glycosyl hydrolase family 25	Streptococcus parasanguinis ATCC 15912	complement(1472863..1476669)	protein_id:AEH56405.1
CP002843	1964	32.9317	97.9361	108.842	170.206	83.4912	100.033	62.5126	62.179	acetyltransferase, GNAT family	Streptococcus parasanguinis ATCC 15912	2088995..2089525	protein_id:AEH56995.1
CP002843	1183	443.715	1318.33	982.844	1425.96	794.877	687.639	370.933	447.127	cobalt transport protein	Streptococcus parasanguinis ATCC 15912	complement(1233586..1234380)	protein_id:AEH56214.1
CP002843	122	35.5375	105.551	86.6838	199.384	103.09	103.23	58.1271	46.8041	membrane protein	Streptococcus parasanguinis ATCC 15912	complement(119650..120345)	protein_id:AEH55153.1
CP002843	1681	2642.9	7849	12437	14369.7	11537.7	8460.97	7186.58	7788.08	PTS system sorbose-specific iic component	Streptococcus parasanguinis ATCC 15912	1803424..1804266	protein_id:AEH56712.1
CP002843	1065	491.022	1456.5	1650.4	1945.63	1630.63	1237.1	901.3	893.847	peptidase, M48 family	Streptococcus parasanguinis ATCC 15912	complement(1101331..1102227)	protein_id:AEH56096.1
CP002843	28	26.1379	76.9752	133.105	221.757	166.116	123.589	116.192	85.2395	methyltransferase domain protein	Streptococcus parasanguinis ATCC 15912	26475..27284	protein_id:AEH55059.1
CP002843	924	159.41	467.663	639.889	998.568	659.927	426.962	291.545	199.594	transporter, major facilitator family protein	Streptococcus parasanguinis ATCC 15912	complement(957174..958292)	protein_id:AEH55955.1
CP002843	680	22.2293	65.0599	105.866	251.421	171.304	165.163	111.255	97.1878	ABC transporter, ATP-binding protein	Streptococcus parasanguinis ATCC 15912	692572..694095	protein_id:AEH55711.1
CP002843	595	95.4574	277.769	334.807	516.545	507.308	292.016	171.014	172.405	16S rRNA processing protein RimM	Streptococcus parasanguinis ATCC 15912	complement(614686..615204)	protein_id:AEH55626.1
CP002843	270	166.155	483.202	809.334	733.954	811.403	581.734	337.56	477.753	phosphate ABC transporter, ATP-binding protein	Streptococcus parasanguinis ATCC 15912	280921..281724	protein_id:AEH55301.1
CP002843	1367	433.58	1257.27	2312.26	1372.52	1618.4	1370.77	541.887	1391.51	preprotein translocase, SecE subunit	Streptococcus parasanguinis ATCC 15912	complement(1465943..1466119)	protein_id:AEH56398.1
CP002843	1572	14.0835	40.7427	52.2585	58.2835	85.3484	45.4779	37.1258	22.411	HAD hydrolase, family IA, variant 1	Streptococcus parasanguinis ATCC 15912	1694993..1695622	protein_id:AEH56603.1
CP002843	1898	175.491	507.569	578.724	1043.61	734.773	1215.73	2854.2	2781.77	hypothetical protein	Streptococcus parasanguinis ATCC 15912	2019871..2020278	protein_id:AEH56929.1
CP002843	1521	1.0175	2.94079	6.92897	4.1487	8.28843	1.57509	3.61775	0	PTS system fructose IIA component	Streptococcus parasanguinis ATCC 15912	1642207..1642611	protein_id:AEH56552.1
CP002843	1033	21.5346	62.0735	109.372	206.792	214.381	145.703	90.7277	111.6	glutamate racemase	Streptococcus parasanguinis ATCC 15912	complement(1069814..1070608)	protein_id:AEH56064.1
CP002843	889	137.143	395.269	481.986	763.974	683.1	550.895	343.091	293.486	metallopeptidase, SprT family	Streptococcus parasanguinis ATCC 15912	complement(916253..916708)	protein_id:AEH55920.1
CP002843	1518	1.0175	2.91994	5.10406	2.03022	1.17596	5.18691	0	3.50125	putative fructose-specific phosphotransferase enzyme IIB component	Streptococcus parasanguinis ATCC 15912	1639970..1640446	protein_id:AEH56549.1
CP002843	326	363.154	1041	1948.63	2728.06	2400.02	2118.03	1672.15	1270.43	3-dehydroquinate dehydratase, type I	Streptococcus parasanguinis ATCC 15912	339549..340226	protein_id:AEH55357.1
CP002843	1888	27.4782	78.7097	83.5332	55.6405	65.8766	42.7997	28.2078	49.4543	TIGR01440 family protein	Streptococcus parasanguinis ATCC 15912	2010448..2011011	protein_id:AEH56919.1
CP002843	1328	20.8025	59.5301	82.9762	109.158	100.872	67.7011	41.1552	33.7285	peptidase C26	Streptococcus parasanguinis ATCC 15912	complement(1417782..1418477)	protein_id:AEH56359.1
CP002843	1666	103.113	294.867	292.591	461.503	333.391	271.712	202.382	176.037	bifunctional protein FolC	Streptococcus parasanguinis ATCC 15912	1790090..1791400	protein_id:AEH56697.1
CP002843	48	1107.07	3155.88	2818.75	3219.21	2598.01	1750.78	1153.97	1111.44	23S rRNA m2A2503 methyltransferase	Streptococcus parasanguinis ATCC 15912	42667..43755	protein_id:AEH55079.1
CP002843	1185	274.782	782.546	671.114	1440.34	747.981	574.809	354.142	277.379	hypothetical protein	Streptococcus parasanguinis ATCC 15912	complement(1235265..1236290)	protein_id:AEH56216.1
CP002843	192	1.0175	2.89236	5.67854	9.34371	9.07473	2.68227	9.2959	6.89053	competence protein CoiA-like protein	Streptococcus parasanguinis ATCC 15912	193143..194093	protein_id:AEH55223.1
CP002843	1371	196.492	557.962	354.724	514.955	328.183	285.755	165.261	153.159	pseudouridine synthase, RluA family	Streptococcus parasanguinis ATCC 15912	1469865..1470728	protein_id:AEH56402.1
CP002843	268	125.703	356.837	447.695	617.792	436.571	241.005	105.995	136.68	phosphate ABC transporter, permease protein PstC	Streptococcus parasanguinis ATCC 15912	279125..280036	protein_id:AEH55299.1
CP002843	1181	353.706	1003.21	883.902	996.669	687.451	420.914	238.798	238.66	ABC transporter, ATP-binding protein	Streptococcus parasanguinis ATCC 15912	complement(1231987..1232787)	protein_id:AEH56212.1
CP002843	548	1	2.8325	4.06249	5.41514	2.39616	4.80257	4.03898	6.83454	ornithine carbamoyltransferase	Streptococcus parasanguinis ATCC 15912	complement(562861..563874)	protein_id:AEH55579.1
CP002843	50	71.6024	202.15	202.399	303.918	177.008	145.421	128.954	100.592	tryptophan synthase, beta subunit	Streptococcus parasanguinis ATCC 15912	44694..45881	protein_id:AEH55081.1
CP002843	1089	557.661	1573.68	1445	2151.27	1600.64	1021.58	692.376	534.393	putative chlorophyll synthesis pathway protein BchC	Streptococcus parasanguinis ATCC 15912	complement(1123040..1124083)	protein_id:AEH56120.1
CP002843	635	104.211	293.491	396.615	481.512	393.733	249.836	183.85	170.759	ABC transporter, ATP-binding protein	Streptococcus parasanguinis ATCC 15912	complement(649269..650996)	protein_id:AEH55666.1
CP002843	1682	4893.62	13746	19285.7	21188.2	18728.5	10783.4	7399.96	9230.15	PTS system mannose/fructose/sorbose family IID component	Streptococcus parasanguinis ATCC 15912	1804247..1805104	protein_id:AEH56713.1
CP002843	918	182.403	512.044	776.833	536.24	567.113	397.004	339.635	371.846	transcriptional regulator, TetR family	Streptococcus parasanguinis ATCC 15912	950290..950832	protein_id:AEH55949.1
CP002843	152	109.584	307.501	223.635	355.431	204.151	136.855	57.612	57.9723	exodeoxyribonuclease III	Streptococcus parasanguinis ATCC 15912	complement(149085..149933)	protein_id:AEH55183.1
CP002843	1680	840.896	2357.35	5394.85	4830.12	5146.31	3129.73	2259.36	3555.36	PTS system sorbose subfamily IIB component	Streptococcus parasanguinis ATCC 15912	1802873..1803367	protein_id:AEH56711.1
CP002843	304	303.185	849.717	1220.87	2433.42	1967.84	1472.54	1118.44	928.381	hypothetical protein	Streptococcus parasanguinis ATCC 15912	318132..318587	protein_id:AEH55335.1
CP002843	201	7925.23	22116	12059.8	20704.3	12234.6	6582.52	3789.36	4179.11	phosphocarrier protein HPr	Streptococcus parasanguinis ATCC 15912	205474..205737	protein_id:AEH55232.1
CP002843	664	967.372	2682.62	3691.33	4835.55	3983.08	3682.51	2875.49	2916.06	hypothetical protein	Streptococcus parasanguinis ATCC 15912	complement(677511..679316)	protein_id:AEH55695.1
CP002843	791	192.342	532.982	674.494	795.18	648.35	244.924	108.467	136.015	acetyltransferase, GNAT family	Streptococcus parasanguinis ATCC 15912	complement(814451..814855)	protein_id:AEH55822.1
CP002843	1570	1995.08	5525.88	6225.49	10233.7	6543.78	6392.11	3325.04	2144.55	threonine synthase	Streptococcus parasanguinis ATCC 15912	1692181..1693665	protein_id:AEH56601.1
CP002843	1565	9849.53	27252.2	25985.2	26398.2	23814	18489.1	11756.8	11886.7	ribosomal protein L32	Streptococcus parasanguinis ATCC 15912	complement(1686080..1686262)	protein_id:AEH56596.1
CP002843	1372	534.644	1476.69	1475	2056.83	1323.91	1377.53	890.308	768.675	LPXTG-motif cell wall anchor domain protein	Streptococcus parasanguinis ATCC 15912	complement(1470797..1472470)	protein_id:AEH56403.1
CP002843	801	373.249	1030.33	1068.62	1429.94	961.788	594.877	338.545	367.598	ATP-dependent nuclease subunit A	Streptococcus parasanguinis ATCC 15912	complement(823063..826728)	protein_id:AEH55832.1
CP002843	1645	9.72819	26.8453	21.1444	29.693	18.7367	13.3594	16.1342	10.78	hypothetical protein	Streptococcus parasanguinis ATCC 15912	1764456..1764869	protein_id:AEH56676.1
CP002843	1125	239.201	657.941	870.821	1376.24	1026.78	811.736	592.803	582.138	excinuclease ABC, A subunit	Streptococcus parasanguinis ATCC 15912	complement(1163739..1166564)	protein_id:AEH56156.1
CP002843	1157	4.27464	11.7337	22.9341	51.8299	31.3892	18.3906	14.1147	18.0027	methylenetetrahydrofolate reductase (NAD(P)H)	Streptococcus parasanguinis ATCC 15912	complement(1208107..1208982)	protein_id:AEH56188.1
CP002843	89	11924.4	32728.6	40712.3	52127.5	45573.9	39078.8	26661.2	26594.7	DNA-binding protein HU-beta	Streptococcus parasanguinis ATCC 15912	84162..84437	protein_id:AEH55120.1
CP002843	1442	21.6153	59.1575	106.355	177.074	176.915	206.029	145.066	138.77	NMT1/THI5-like protein	Streptococcus parasanguinis ATCC 15912	complement(1552494..1553492)	protein_id:AEH56473.1
CP002843	334	131.398	359.222	739.413	809.352	871.48	504.797	303.275	337.561	prephenate dehydratase	Streptococcus parasanguinis ATCC 15912	347130..347984	protein_id:AEH55365.1
CP002843	828	6.30964	17.2278	11.5343	23.0015	18.6179	13.4035	17.3714	6.83454	ABC transporter substrate binding protein	Streptococcus parasanguinis ATCC 15912	complement(854162..855163)	protein_id:AEH55859.1
CP002843	1102	454.51	1237.41	951.541	1348.03	970.554	552.94	354.132	327.162	alanine racemase	Streptococcus parasanguinis ATCC 15912	complement(1137825..1138937)	protein_id:AEH56133.1
CP002843	1674	1	2.72105	3.06321	13.2823	6.10788	1.3774	6.05606	6.50231	single-strand binding family protein	Streptococcus parasanguinis ATCC 15912	1797413..1797811	protein_id:AEH56705.1
CP002843	628	44.1674	120.133	143.706	119.607	80.6087	103.337	125.793	119.416	response regulator receiver domain protein	Streptococcus parasanguinis ATCC 15912	641323..641673	protein_id:AEH55659.1
CP002843	1955	1059.18	2879.18	2494.92	2731.12	1910.99	1482.85	1129.34	1066.45	serine--tRNA ligase	Streptococcus parasanguinis ATCC 15912	complement(2079625..2080965)	protein_id:AEH56986.1
CP002843	1629	6.22893	16.9288	25.1794	27.7211	34.8038	32.097	35.4939	48.1777	ROK family protein	Streptococcus parasanguinis ATCC 15912	1749218..1750087	protein_id:AEH56660.1
CP002843	1628	79.3388	215.447	221.175	295.316	240.954	162.933	216.742	277.626	glycosyl hydrolase family 38 N-terminal domain protein	Streptococcus parasanguinis ATCC 15912	1746482..1749127	protein_id:AEH56659.1
CP002843	935	350.685	951.786	1316.65	1325.93	1076.99	719.271	389.133	370.413	PhoH-like protein	Streptococcus parasanguinis ATCC 15912	complement(967977..968972)	protein_id:AEH55966.1
CP002843	1701	775.621	2101.13	2119.43	3601.27	2585.19	2344.03	1719.25	1283.87	GTP diphosphokinase	Streptococcus parasanguinis ATCC 15912	1820507..1822726	protein_id:AEH56732.1
CP002843	284	303.105	820.631	779.743	1174.68	772.214	652.431	385.782	338.383	DEAD/DEAH box helicase	Streptococcus parasanguinis ATCC 15912	complement(295381..296466)	protein_id:AEH55315.1
CP002843	345	62.0414	167.734	125.709	280.537	167.162	311.359	675.457	772.202	hypothetical protein	Streptococcus parasanguinis ATCC 15912	359002..359493	protein_id:AEH55376.1
CP002843	677	186.974	504.582	725.081	1009.16	799.675	703.67	490.889	444.865	hypothetical protein	Streptococcus parasanguinis ATCC 15912	complement(689687..690373)	protein_id:AEH55708.1
CP002843	1556	534.079	1439.96	1077.22	2198.99	1476.79	1037.06	620.332	401.439	transporter, major facilitator family protein	Streptococcus parasanguinis ATCC 15912	complement(1675739..1676908)	protein_id:AEH56587.1
CP002843	933	15.8764	42.736	84.8627	82.3432	69.5261	26.4621	42.3563	23.4487	acetyltransferase, GNAT family	Streptococcus parasanguinis ATCC 15912	complement(966047..966616)	protein_id:AEH55964.1
CP002843	1975	48.4853	130.347	121.741	163.961	110.219	161.025	173.368	115.601	ribosomal protein L7Ae	Streptococcus parasanguinis ATCC 15912	2096856..2097155	protein_id:AEH57006.1
CP002843	410	272.816	732.272	1148.34	1778.92	1565.29	1248.76	1927.47	2164.5	class I glutamine amidotransferase	Streptococcus parasanguinis ATCC 15912	417266..417991	protein_id:AEH55441.1
CP002843	167	12.1725	32.5087	55.8528	50.3836	51.4124	31.558	31.0938	27.5994	aldose 1-epimerase	Streptococcus parasanguinis ATCC 15912	165304..166197	protein_id:AEH55198.1
CP002843	881	16.1185	42.955	66.1916	82.9858	76.8058	61.0015	34.2759	62.4253	hypothetical protein	Streptococcus parasanguinis ATCC 15912	911996..912289	protein_id:AEH55912.1
CP002843	507	9.12001	24.3039	43.0102	57.4247	80.9666	58.4078	69.6904	89.4835	site-specific tyrosine recombinase XerS	Streptococcus parasanguinis ATCC 15912	517347..518417	protein_id:AEH55538.1
CP002843	147	31.2254	82.9738	101.106	128.74	92.3172	84.5335	67.3941	38.2861	hypothetical protein	Streptococcus parasanguinis ATCC 15912	144431..144766	protein_id:AEH55178.1
CP002843	294	2421.4	6433.92	6277.35	7335.44	5442.75	4367.07	2726.76	2347.76	dTDP-4-dehydrorhamnose reductase	Streptococcus parasanguinis ATCC 15912	306308..307159	protein_id:AEH55325.1
CP002843	1773	13.066	34.4235	49.6908	70.8309	114.365	48.6921	30.2514	40.1599	hypothetical protein	Streptococcus parasanguinis ATCC 15912	1899199..1899348	protein_id:AEH56804.1
CP002843	409	429.502	1125.74	1259.48	1820.06	1511.21	1101.12	1499.53	2138.71	chloride transporter, ClC family	Streptococcus parasanguinis ATCC 15912	416049..417281	protein_id:AEH55440.1
CP002843	333	115.447	302.413	529.585	798.193	537.179	386.52	314.672	257.148	shikimate kinase	Streptococcus parasanguinis ATCC 15912	346654..347139	protein_id:AEH55364.1
CP002843	1084	794.152	2066.44	1985.08	1897.46	1378.28	1838.86	1563.68	1324.3	putative D-methionine-binding lipoprotein MetQ	Streptococcus parasanguinis ATCC 15912	complement(1117663..1118526)	protein_id:AEH56115.1
CP002843	1630	30.45	79.2252	81.7444	137.833	122.694	117.398	163.672	243.595	glycosyl hydrolase family 20, catalytic domain protein	Streptococcus parasanguinis ATCC 15912	1750081..1751961	protein_id:AEH56661.1
CP002843	485	31.9575	83.0781	130.31	253.991	153.607	89.1363	37.9226	54.68	MATE efflux family protein	Streptococcus parasanguinis ATCC 15912	494273..495661	protein_id:AEH55516.1
CP002843	194	457.738	1187.35	1430.92	1688.47	1493.71	1421.49	871.063	983.33	methyltransferase domain protein	Streptococcus parasanguinis ATCC 15912	195970..196689	protein_id:AEH55225.1
CP002843	305	270.749	699.304	1148.9	1704.4	1728.24	1239.58	933.793	885.597	cytidylate kinase	Streptococcus parasanguinis ATCC 15912	318597..319277	protein_id:AEH55336.1
CP002843	1182	615.006	1588.02	1313.1	1353.48	1036.43	474.295	194.641	255.95	ABC transporter, ATP-binding protein	Streptococcus parasanguinis ATCC 15912	complement(1232774..1233610)	protein_id:AEH56213.1
CP002843	412	151.108	389.696	444.212	611.879	506.494	234.699	130.612	166.239	hypothetical protein	Streptococcus parasanguinis ATCC 15912	419377..420144	protein_id:AEH55443.1
CP002843	884	445.981	1148.43	1640.76	1769.9	1395.8	1003.86	651.158	608.334	prolipoprotein diacylglyceryl transferase	Streptococcus parasanguinis ATCC 15912	complement(913626..914408)	protein_id:AEH55915.1
CP002843	1191	25.5239	65.6818	47.9951	106.565	47.6539	51.9682	45.9812	32.5042	response regulator receiver domain protein	Streptococcus parasanguinis ATCC 15912	complement(1241659..1242348)	protein_id:AEH56222.1
CP002843	84	18.4821	47.3652	69.8415	58.8416	66.9987	65.392	45.1773	45.5499	putative ribosomal RNA large subunit methyltransferase J	Streptococcus parasanguinis ATCC 15912	79472..80290	protein_id:AEH55115.1
CP002843	1322	1.30286	3.33858	3.46841	8.56219	3.17418	0.688701	15.3038	6.39035	hypothetical protein	Streptococcus parasanguinis ATCC 15912	complement(1401934..1402290)	protein_id:AEH56353.1
CP002843	1094	1048.09	2678.48	1925.13	3194.98	1922.62	1204.63	817.616	599.924	aspartyl/glutamyl-tRNA(Asn/Gln) amidotransferase, C subunit	Streptococcus parasanguinis ATCC 15912	complement(1128514..1128816)	protein_id:AEH56125.1
CP002843	940	217.747	555.244	449.138	446.001	409.034	349.841	625.827	880.323	LPXTG-motif cell wall anchor domain protein	Streptococcus parasanguinis ATCC 15912	complement(972079..978537)	protein_id:AEH55971.1
CP002843	1340	12930.2	32936.7	15025	31114.4	11402	12920.7	6993.05	3615.21	glucose-6-phosphate isomerase	Streptococcus parasanguinis ATCC 15912	complement(1430513..1431862)	protein_id:AEH56371.1
CP002843	973	822.264	2083.62	3087.78	4016.09	3043.78	1882.91	968.786	1001.67	Tat pathway signal sequence domain protein	Streptococcus parasanguinis ATCC 15912	complement(1010052..1011785)	protein_id:AEH56004.1
CP002843	830	221.278	560.442	842.711	893.91	910.902	417.512	200.086	204.491	alpha-acetolactate decarboxylase	Streptococcus parasanguinis ATCC 15912	complement(857375..858091)	protein_id:AEH55861.1
CP002843	1231	156.158	395.299	587.215	1046.2	1017.74	794.276	533.364	354.971	isopentenyl-diphosphate delta-isomerase, type 2	Streptococcus parasanguinis ATCC 15912	complement(1287975..1288979)	protein_id:AEH56262.1
CP002843	1413	196.492	497.016	609.133	818.349	598.332	394.322	291.326	239.862	putative nrdI protein	Streptococcus parasanguinis ATCC 15912	complement(1517721..1518176)	protein_id:AEH56444.1
CP002843	1062	393.307	986.425	800.704	1353.83	676.799	605.406	309.687	250.157	DNA-binding helix-turn-helix protein	Streptococcus parasanguinis ATCC 15912	1098670..1099530	protein_id:AEH56093.1
CP002843	1514	71.5649	178.141	221.821	254.629	230.211	240.531	311.266	344.635	hypothetical protein	Streptococcus parasanguinis ATCC 15912	1635292..1635519	protein_id:AEH56545.1
CP002843	594	357.248	886.908	1030.63	1987.96	1642.78	971.165	546.061	554.885	tRNA (guanine-N(1)-)-methyltransferase	Streptococcus parasanguinis ATCC 15912	complement(613980..614696)	protein_id:AEH55625.1
CP002843	423	83.2849	206.504	189.163	428.399	245.777	356.545	281.968	157.027	mutator MutT protein	Streptococcus parasanguinis ATCC 15912	430440..430904	protein_id:AEH55454.1
CP002843	483	71.7696	177.774	303.978	337.612	358.953	144.971	112.201	117.49	xanthine phosphoribosyltransferase	Streptococcus parasanguinis ATCC 15912	492364..492945	protein_id:AEH55514.1
CP002843	41	4.35535	10.7605	18.3056	26.7618	11.8661	3.78998	7.66635	2.48223	cytochrome C biogenesis protein transmembrane region	Streptococcus parasanguinis ATCC 15912	36488..37198	protein_id:AEH55072.1
CP002843	234	92.8574	228.633	273.124	307.84	298.213	340.146	495.039	331.328	Obg family GTPase CgtA	Streptococcus parasanguinis ATCC 15912	243493..244806	protein_id:AEH55265.1
CP002843	1800	35.01	86.0387	93.7093	104.917	80.6044	50.1269	38.6808	40.2122	hypothetical protein	Streptococcus parasanguinis ATCC 15912	complement(1932665..1933627)	protein_id:AEH56831.1
CP002843	1351	95.786	234.663	310.9	367.67	360.82	222.441	100.361	92.9065	hydrolase, NUDIX family	Streptococcus parasanguinis ATCC 15912	complement(1441608..1442384)	protein_id:AEH56382.1
CP002843	189	168.158	410.391	371.308	508.879	442.992	340.398	292.157	273.393	serine-type D-Ala-D-Ala carboxypeptidase	Streptococcus parasanguinis ATCC 15912	189729..191078	protein_id:AEH55220.1
CP002843	1096	527.764	1286.5	1368.23	1796.62	1195.81	821.728	471.496	405.791	GTP-sensing transcriptional pleiotropic repressor CodY	Streptococcus parasanguinis ATCC 15912	complement(1129521..1130309)	protein_id:AEH56127.1
CP002843	1683	1505.34	3661.36	5035.6	5003.65	3821.81	4144.6	3247.26	2521.35	hypothetical protein	Streptococcus parasanguinis ATCC 15912	1805206..1805499	protein_id:AEH56714.1
CP002843	1210	3958.97	9610.81	6504.37	7151.12	4551.99	3608.94	3094.41	2117.81	NAD(P)-specific glutamate dehydrogenase	Streptococcus parasanguinis ATCC 15912	1259941..1261287	protein_id:AEH56241.1
CP002843	411	642.565	1559.38	1472.58	2307.06	1639.68	1046.54	604.166	579.976	purine nucleoside phosphorylase	Streptococcus parasanguinis ATCC 15912	418667..419377	protein_id:AEH55442.1
CP002843	1039	1	2.4229	5.15955	4.06044	8.10742	8.45904	4.43373	3.46392	acylphosphatase	Streptococcus parasanguinis ATCC 15912	1074436..1074720	protein_id:AEH56070.1
CP002843	171	722.544	1748.52	2039.95	3021.6	2102.2	1838.99	1052.81	1057.55	E1-E2 ATPase	Streptococcus parasanguinis ATCC 15912	complement(168063..170402)	protein_id:AEH55202.1
CP002843	1403	111.711	270.124	318.224	473.134	335.644	206.65	112.896	133.178	competence/damage-inducible domain protein CinA	Streptococcus parasanguinis ATCC 15912	complement(1505471..1506739)	protein_id:AEH56434.1
CP002843	1924	346.831	837.35	1250.26	1510.88	1284.21	917.697	690.041	602.317	hypothetical protein	Streptococcus parasanguinis ATCC 15912	2042141..2044102	protein_id:AEH56955.1
CP002843	802	71.8878	173.479	227.899	215.159	223.29	181.472	106.414	139.789	ATP-dependent nuclease subunit B	Streptococcus parasanguinis ATCC 15912	complement(826725..829991)	protein_id:AEH55833.1
CP002843	1412	6587.88	15895.8	22701	38207.1	30950.4	24770.6	14933.6	11683.1	arginine--tRNA ligase	Streptococcus parasanguinis ATCC 15912	1515928..1517616	protein_id:AEH56443.1
CP002843	486	463.345	1106.51	1244.36	2280.66	1736.32	1223.96	771.54	573.512	dihydroxy-acid dehydratase	Streptococcus parasanguinis ATCC 15912	495788..497506	protein_id:AEH55517.1
CP002843	1456	257.703	614.355	541.398	755.235	553.098	337.484	167.762	264.852	Transglycosylase-like domain protein	Streptococcus parasanguinis ATCC 15912	complement(1566257..1566931)	protein_id:AEH56487.1
CP002843	1229	126.925	302.482	317.168	497.27	378.272	310.432	169.367	138.303	hypothetical protein	Streptococcus parasanguinis ATCC 15912	complement(1285179..1286006)	protein_id:AEH56260.1
CP002843	1636	161.332	382.4	376.573	451.037	367.265	225.647	139.467	144.29	response regulator receiver domain protein	Streptococcus parasanguinis ATCC 15912	1758048..1758773	protein_id:AEH56667.1
CP002843	742	4.27464	10.1296	11.8086	32.8275	16.3282	20.3364	14.9235	15.9834	galactokinase	Streptococcus parasanguinis ATCC 15912	complement(760869..762047)	protein_id:AEH55773.1
CP002843	472	105.955	251.072	336.821	400.178	331.844	286.628	195.305	183.689	chloride transporter, ClC family	Streptococcus parasanguinis ATCC 15912	482207..483751	protein_id:AEH55503.1
CP002843	1927	676.025	1600.64	1957.87	2939.32	2391.45	1662.18	1032.14	986.914	glycosyltransferase, group 4 family	Streptococcus parasanguinis ATCC 15912	2045916..2047073	protein_id:AEH56958.1
CP002843	100	85.7666	202.949	184.092	340.632	195.143	109.111	48.4196	46.5092	histidine triad protein	Streptococcus parasanguinis ATCC 15912	93916..97131	protein_id:AEH55131.1
CP002843	879	1351.01	3183.52	3257.27	6165.08	3929.99	3067.35	1842.69	1674.71	peptidase, U32 family	Streptococcus parasanguinis ATCC 15912	complement(909556..910842)	protein_id:AEH55910.1
CP002843	1668	244.326	575.393	587.061	791.582	650.907	441.5	270.241	270.959	2-amino-4-hydroxy-6- hydroxymethyldihydropteridine diphosphokinase	Streptococcus parasanguinis ATCC 15912	1791989..1792798	protein_id:AEH56699.1
CP002843	466	173.574	408.26	466.893	648.043	389.456	263.529	200.418	202.058	cytochrome C biogenesis protein transmembrane region	Streptococcus parasanguinis ATCC 15912	476097..476804	protein_id:AEH55497.1
CP002843	1283	599.862	1409.67	1498.06	2148.96	1304.22	1026.04	698.201	558.674	putative OxaA-like protein	Streptococcus parasanguinis ATCC 15912	complement(1337995..1338834)	protein_id:AEH56314.1
CP002843	1119	2055.78	4793.97	5103.04	7255.53	5473.05	5189.17	3519.84	3286.41	sucrose-6-phosphate hydrolase	Streptococcus parasanguinis ATCC 15912	1158223..1159677	protein_id:AEH56150.1
CP002843	525	148.702	346.619	565.206	607.514	538.32	409.39	314.665	347.587	ribosome biogenesis GTP-binding protein YlqF	Streptococcus parasanguinis ATCC 15912	complement(538670..539530)	protein_id:AEH55556.1
CP002843	946	337.711	784.666	914.142	1411.76	1089.76	641.559	310.019	274.666	stage III sporulation protein E	Streptococcus parasanguinis ATCC 15912	complement(983379..985805)	protein_id:AEH55977.1
CP002843	729	29.1471	67.6873	69.9673	69.4524	51.8588	57.7374	36.2762	28.0623	LPXTG-motif cell wall anchor domain protein	Streptococcus parasanguinis ATCC 15912	complement(745017..748043)	protein_id:AEH55760.1
CP002843	502	33.5832	77.9642	146.102	225.678	186.316	152.667	139.109	108.263	beta-ketoacyl-acyl-carrier-protein synthase III	Streptococcus parasanguinis ATCC 15912	512273..513217	protein_id:AEH55533.1
CP002843	676	249.01	576.782	769.622	1113.39	888.38	650.779	372.536	428.441	HAD hydrolase, TIGR01457 family	Streptococcus parasanguinis ATCC 15912	complement(688916..689686)	protein_id:AEH55707.1
CP002843	1729	2.03499	4.7123	10.9836	12.683	10.0918	6.53535	7.66876	5.37133	ABC transporter, substrate-binding protein, QAT family	Streptococcus parasanguinis ATCC 15912	1851346..1852866	protein_id:AEH56760.1
CP002843	581	444.009	1025.3	1307.91	1364.28	1272.24	996.115	658.923	707.309	dihydrofolate reductase	Streptococcus parasanguinis ATCC 15912	complement(599053..599562)	protein_id:AEH55612.1
CP002843	193	375.39	859.017	1264.74	1298.05	1257.33	1175.18	968.049	945.372	oligoendopeptidase F	Streptococcus parasanguinis ATCC 15912	194166..195968	protein_id:AEH55224.1
CP002843	1531	26.9507	61.4311	80.9455	118.771	104.797	85.758	176.839	105.967	hypothetical protein	Streptococcus parasanguinis ATCC 15912	1653837..1654142	protein_id:AEH56562.1
CP002843	519	61.8742	140.906	140.098	214.053	164.074	79.8923	58.0765	57.9163	hypothetical protein	Streptococcus parasanguinis ATCC 15912	complement(532428..533039)	protein_id:AEH55550.1
CP002843	464	93.751	213.411	186.585	327.669	223.87	239.64	198.054	114.425	hypothetical protein	Streptococcus parasanguinis ATCC 15912	complement(473464..474492)	protein_id:AEH55495.1
CP002843	1148	27.5589	62.6217	62.5652	60.7122	48.0339	33.0806	23.3842	19.2084	urocanate hydratase	Streptococcus parasanguinis ATCC 15912	1194744..1196774	protein_id:AEH56179.1
CP002843	262	650.452	1466.17	1867.71	2680.75	2057.73	1089.28	675.443	528.925	riboflavin biosynthesis protein RibF	Streptococcus parasanguinis ATCC 15912	274131..275075	protein_id:AEH55293.1
CP002843	793	392.494	880.715	948.517	1364.53	929.602	586.358	333.569	309.29	oxidoreductase, short chain dehydrogenase/reductase family protein	Streptococcus parasanguinis ATCC 15912	complement(815578..816369)	protein_id:AEH55824.1
CP002843	887	78.8488	176.809	250.574	365.808	346.52	231.249	135.005	202.046	hypothetical protein	Streptococcus parasanguinis ATCC 15912	complement(915510..915884)	protein_id:AEH55918.1
CP002843	510	9.64749	21.5785	29.3714	51.7251	80.4731	43.7587	49.6327	35.3783	lipoyltransferase and lipoate-protein ligase	Streptococcus parasanguinis ATCC 15912	complement(521469..522458)	protein_id:AEH55541.1
CP002843	851	3739.91	8337.57	14857.3	27810.5	24223.5	10730.2	5194.89	5251.24	putative potassium/sodium efflux P-type ATPase, fungal-type	Streptococcus parasanguinis ATCC 15912	complement(880587..883316)	protein_id:AEH55882.1
CP002843	530	1003.9	2235.48	3024.64	3764.78	2829.99	2274.76	1736.21	1508.38	hypothetical protein	Streptococcus parasanguinis ATCC 15912	complement(542994..543995)	protein_id:AEH55561.1
CP002843	1843	3.62321	8.04969	6.26049	18.3929	1.24231	0	2.02189	4.42696	hypothetical protein	Streptococcus parasanguinis ATCC 15912	complement(1968208..1969203)	protein_id:AEH56874.1
CP002843	1336	31.6289	70.0853	78.3802	150.007	95.5966	112.323	137.109	84.1645	hypothetical protein	Streptococcus parasanguinis ATCC 15912	complement(1426604..1427293)	protein_id:AEH56367.1
CP002843	1241	256.481	567.989	457.638	480.511	393.884	294.646	199.859	255.607	DNA-binding protein, YbaB/EbfC family	Streptococcus parasanguinis ATCC 15912	complement(1299584..1299883)	protein_id:AEH56272.1
CP002843	1423	189.655	419.243	447.95	710.547	458.648	466.798	337.524	213.334	HTH-type transcriptional regulator MalR	Streptococcus parasanguinis ATCC 15912	1530803..1531786	protein_id:AEH56454.1
CP002843	1284	78.2839	172.922	257.893	341.503	238.252	212.11	200.052	158.456	ribonuclease P protein component	Streptococcus parasanguinis ATCC 15912	complement(1338812..1339153)	protein_id:AEH56315.1
CP002843	1281	13.7607	30.3328	54.6134	70.4878	63.8508	36.1693	26.6312	24.9119	hypothetical protein	Streptococcus parasanguinis ATCC 15912	complement(1336324..1336953)	protein_id:AEH56312.1
CP002843	1893	17523.8	38567.8	40021.6	46994.9	41286.2	22601.1	11357.3	16151.4	fructose-1,6-bisphosphate aldolase, class II	Streptococcus parasanguinis ATCC 15912	2016457..2017338	protein_id:AEH56924.1
CP002843	1092	1332.84	2920.99	2982.77	4073.27	2751.48	1403.19	836.71	853.929	aspartyl/glutamyl-tRNA(Asn/Gln) amidotransferase, B subunit	Streptococcus parasanguinis ATCC 15912	complement(1125603..1127048)	protein_id:AEH56123.1
CP002843	1410	817.509	1789.16	2592.72	6562.8	4919.8	3848.83	1863.13	1810.28	DNA mismatch repair protein MutS	Streptococcus parasanguinis ATCC 15912	complement(1512713..1515262)	protein_id:AEH56441.1
CP002843	866	4070.8	8893.7	7976.07	9057.73	7146.28	5622.71	3270.34	3017.94	lysine--tRNA ligase	Streptococcus parasanguinis ATCC 15912	complement(897724..899214)	protein_id:AEH55897.1
CP002843	1394	976.846	2134.06	2719.68	4298.81	2963.95	2066.09	1098.32	968.646	phospholipase D domain protein	Streptococcus parasanguinis ATCC 15912	complement(1498164..1499753)	protein_id:AEH56425.1
CP002843	81	49.5028	108.016	132.221	180.391	133.559	93.7063	40.3224	54.2695	exodeoxyribonuclease VII, large subunit	Streptococcus parasanguinis ATCC 15912	77026..78417	protein_id:AEH55112.1
CP002843	32	1500.13	3268.1	4060.09	3289.57	3178.08	2840.07	2600.07	1835.75	DNA-binding regulatory protein, YebC/PmpR family	Streptococcus parasanguinis ATCC 15912	29305..30021	protein_id:AEH55063.1
CP002843	49	366.014	794.343	555.477	895.462	495.034	369.373	278.812	188.347	VanZ-like protein	Streptococcus parasanguinis ATCC 15912	43742..44269	protein_id:AEH55080.1
CP002843	452	329.571	714.105	1015.4	1220.12	1009.4	680.898	457.468	404.701	NAD(+)/NADH kinase	Streptococcus parasanguinis ATCC 15912	460812..461639	protein_id:AEH55483.1
CP002843	656	387.563	839.685	1490.21	1802.15	1585	1462.41	876.01	1048.82	cytidine deaminase	Streptococcus parasanguinis ATCC 15912	complement(671387..671776)	protein_id:AEH55687.1
CP002843	406	76.2431	164.763	342.479	305.464	420.178	289.31	317.377	456.186	phosphopentomutase	Streptococcus parasanguinis ATCC 15912	413466..414677	protein_id:AEH55437.1
CP002843	1513	331.574	713.06	749.62	1082.29	941.004	695.724	795.259	932.252	ketopantoate reductase PanE/ApbA	Streptococcus parasanguinis ATCC 15912	1634333..1635283	protein_id:AEH56544.1
CP002843	1622	17.75	38.1615	37.0476	53.596	26.7254	23.8326	17.3474	17.1703	ABC 3 transport family protein	Streptococcus parasanguinis ATCC 15912	1739636..1740439	protein_id:AEH56653.1
CP002843	634	413.626	888.254	878.228	927.966	871.647	432.379	243.316	238.735	ABC transporter, ATP-binding protein	Streptococcus parasanguinis ATCC 15912	complement(647530..649272)	protein_id:AEH55665.1
CP002843	1499	85.8906	184.329	318.113	425.428	431.35	283.991	230.826	216.141	aromatic-amino-acid transaminase	Streptococcus parasanguinis ATCC 15912	1617357..1618538	protein_id:AEH56530.1
CP002843	1101	179.405	383.522	583.897	721.444	624.018	480.58	367.474	367.412	ATP-dependent DNA helicase RecG	Streptococcus parasanguinis ATCC 15912	complement(1135749..1137764)	protein_id:AEH56132.1
CP002843	1266	19863.7	42342.8	47453.2	70977.2	52778.9	30431.3	18724	18577	translation elongation factor G	Streptococcus parasanguinis ATCC 15912	complement(1322793..1324874)	protein_id:AEH56297.1
CP002843	520	37.4485	79.714	88.9657	134.018	84.6411	80.8414	68.1812	33.7099	SatD protein	Streptococcus parasanguinis ATCC 15912	complement(533117..533794)	protein_id:AEH55551.1
CP002843	951	396.193	838.776	931.319	1130.22	1116.91	807.595	513.26	590.939	hypothetical protein	Streptococcus parasanguinis ATCC 15912	989617..989739	protein_id:AEH55982.1
CP002843	1247	6.22893	13.1657	17.0947	22.5545	16.3462	16.1158	20.5704	10.724	Branched-chain amino acid transport protein (AzlD)	Streptococcus parasanguinis ATCC 15912	complement(1304344..1304646)	protein_id:AEH56278.1
CP002843	146	134.866	284.712	290.819	440.008	353.5	266.765	257.021	194.723	hydrolase, NUDIX family	Streptococcus parasanguinis ATCC 15912	143874..144419	protein_id:AEH55177.1
CP002843	148	121.143	255.115	326.055	461.433	414.045	275.601	236.273	196.932	MTA/SAH nucleosidase	Streptococcus parasanguinis ATCC 15912	144785..145483	protein_id:AEH55179.1
CP002843	1217	289.479	606.789	726.633	924.19	667.033	539.059	360.285	252.945	CvpA family protein	Streptococcus parasanguinis ATCC 15912	complement(1270429..1270983)	protein_id:AEH56248.1
CP002843	327	371.208	776.507	1601.08	2198.13	1975.79	1302.46	623.186	786.838	shikimate dehydrogenase	Streptococcus parasanguinis ATCC 15912	340216..341085	protein_id:AEH55358.1
CP002843	1741	1	2.0787	4.21935	4.2149	2.97931	4.3825	4.44095	2.94508	hypothetical protein	Streptococcus parasanguinis ATCC 15912	1864336..1864734	protein_id:AEH56772.1
CP002843	210	276.923	572.543	561.732	470.866	769.804	478.181	277.56	472.986	ATP synthase F0, B subunit	Streptococcus parasanguinis ATCC 15912	220694..221188	protein_id:AEH55241.1
CP002843	1072	42.5792	87.5782	117.026	122.315	126.867	60.4343	59.7205	55.3445	phosphorylase family	Streptococcus parasanguinis ATCC 15912	complement(1108038..1108829)	protein_id:AEH56103.1
CP002843	1066	1455.11	2990.48	4064.35	3834.87	2812.7	2378.92	1776.72	1249.13	LemA family protein	Streptococcus parasanguinis ATCC 15912	complement(1102229..1102789)	protein_id:AEH56097.1
CP002843	207	911.847	1863.01	2244.13	3037.81	2813.31	2849.33	2304.34	2617.72	Gram-positive signal peptide protein, YSIRK family	Streptococcus parasanguinis ATCC 15912	213706..219498	protein_id:AEH55238.1
CP002843	785	231.104	469.93	282.123	430.435	267.194	289.098	301.78	190.46	DnaD domain protein	Streptococcus parasanguinis ATCC 15912	complement(808872..809555)	protein_id:AEH55816.1
CP002843	1346	2049.05	4160.89	4671.77	6658.77	4189.48	2934.95	1695.52	1238.78	adenylosuccinate synthase	Streptococcus parasanguinis ATCC 15912	complement(1437151..1438443)	protein_id:AEH56377.1
CP002843	1749	1	2.02907	5.4466	4.30849	10.125	11.2565	0	9.81695	hypothetical protein	Streptococcus parasanguinis ATCC 15912	complement(1870955..1871089)	protein_id:AEH56780.1
CP002843	1335	297.818	603.248	540.999	680.795	488.076	366.118	262.557	229.325	2,3,4,5-tetrahydropyridine-2,6-dicarboxylate N-acetyltransferase	Streptococcus parasanguinis ATCC 15912	complement(1425686..1426396)	protein_id:AEH56366.1
CP002843	897	235.734	477.334	412.275	581.874	406.591	292.493	244.428	202.356	Cof-like hydrolase	Streptococcus parasanguinis ATCC 15912	complement(924288..925109)	protein_id:AEH55928.1
CP002843	907	497.94	1004.16	966.17	1382.87	1033.39	786.97	582.619	443.786	glycosyltransferase, group 1 family protein	Streptococcus parasanguinis ATCC 15912	complement(937376..938374)	protein_id:AEH55938.1
CP002843	320	793.319	1599.2	1671.12	2839.91	1906.45	1461.99	850.974	735.816	DNA ligase (NAD+)	Streptococcus parasanguinis ATCC 15912	330629..332587	protein_id:AEH55351.1
CP002843	608	78.526	158.002	219.403	521.232	434.027	352.196	216.559	215.951	putative carbamoyl-phosphate synthetase, large subunit, oligomerization domain protein	Streptococcus parasanguinis ATCC 15912	complement(624708..626447)	protein_id:AEH55639.1
CP002843	796	176.056	353.062	420.76	604.708	549.256	387.121	317.842	282.948	GTP-binding protein HflX	Streptococcus parasanguinis ATCC 15912	complement(817881..819128)	protein_id:AEH55827.1
CP002843	1337	48.2	96.6546	122.832	184.857	132.81	161.688	187.1	126.448	hypothetical protein	Streptococcus parasanguinis ATCC 15912	complement(1427299..1428006)	protein_id:AEH56368.1
CP002843	1369	33.4218	66.8082	100.069	143.294	114.166	117.692	61.3212	28.5065	putative neutral zinc metallopeptidase	Streptococcus parasanguinis ATCC 15912	1466426..1467337	protein_id:AEH56400.1
CP002843	1313	100.389	200.035	266.511	373.937	301.516	196.518	121.434	124.881	ABC transporter, ATP-binding protein	Streptococcus parasanguinis ATCC 15912	complement(1381696..1382460)	protein_id:AEH56344.1
CP002843	535	191.275	379.458	556.651	895.904	572.734	461.769	312.479	442.606	hypothetical protein	Streptococcus parasanguinis ATCC 15912	complement(549269..549721)	protein_id:AEH55566.1
CP002843	832	337.587	669.605	864.4	1044.72	883.148	727.672	496.483	381.413	hypothetical protein	Streptococcus parasanguinis ATCC 15912	complement(859383..860558)	protein_id:AEH55863.1
CP002843	960	1559.54	3077.27	3892.5	7984.1	5425.47	2976.89	1422.33	1280.99	hypothetical protein	Streptococcus parasanguinis ATCC 15912	995910..996797	protein_id:AEH55991.1
CP002843	273	878.677	1733.47	1457.7	1864.73	1681.52	960.998	756.241	736.256	membrane alanyl aminopeptidase	Streptococcus parasanguinis ATCC 15912	283309..285852	protein_id:AEH55304.1
CP002843	1902	39.0425	77.0205	93.3236	95.1893	81.8938	81.1995	93.2021	96.4487	acetyltransferase, GNAT family	Streptococcus parasanguinis ATCC 15912	2023072..2023536	protein_id:AEH56933.1
CP002843	67	2965.82	5844.09	5702.12	6889.89	5814.62	4348.4	2574.26	2889.58	isoleucine--tRNA ligase	Streptococcus parasanguinis ATCC 15912	60288..63080	protein_id:AEH55098.1
CP002843	1938	7191.58	14156.9	14025	15808.7	13831.7	12647.3	10278.3	7275.08	oligopeptide ABC transporter, ATP-binding protein OppF	Streptococcus parasanguinis ATCC 15912	2059485..2060411	protein_id:AEH56969.1
CP002843	1184	271.153	533.334	597.664	651.832	512.964	333.521	250.169	182.521	hypothetical protein	Streptococcus parasanguinis ATCC 15912	complement(1234377..1234979)	protein_id:AEH56215.1
CP002843	841	225.919	442.233	988.883	484.466	568.508	296.436	270.703	171.446	HAD hydrolase, family IA, variant 1	Streptococcus parasanguinis ATCC 15912	complement(869787..870419)	protein_id:AEH55872.1
CP002843	1735	1	1.95463	4.40861	10.46	0.8761	0.688701	3.21577	7.35338	hypothetical protein	Streptococcus parasanguinis ATCC 15912	1859787..1859987	protein_id:AEH56766.1
CP002843	1011	297.85	581.366	648.878	876.156	537.835	545.639	281.46	278.652	ABC transporter, ATP-binding protein	Streptococcus parasanguinis ATCC 15912	1044672..1045484	protein_id:AEH56042.1
CP002843	149	59.7585	116.599	145.112	151.7	156.312	93.3258	40.7243	42.0263	endonuclease III	Streptococcus parasanguinis ATCC 15912	145646..146269	protein_id:AEH55180.1
CP002843	1596	984.326	1920.29	1473.7	2388.27	1893.22	1630	1133.16	1524.32	30S ribosomal protein S17	Streptococcus parasanguinis ATCC 15912	1716065..1716325	protein_id:AEH56627.1
CP002843	346	83.0428	161.729	197.931	297.361	227.717	319.019	763.313	899.292	TfoX N-terminal domain protein	Streptococcus parasanguinis ATCC 15912	359775..360098	protein_id:AEH55377.1
CP002843	1976	1995.1	3881.66	2884.04	4954.51	3217.98	3534.19	3416.74	2649.38	translation initiation factor IF-2	Streptococcus parasanguinis ATCC 15912	2097172..2099886	protein_id:AEH57007.1
CP002843	1242	481.345	933.014	1604.55	1892.9	1340.7	1148.43	747.733	757.928	putative TIGR00659 family protein	Streptococcus parasanguinis ATCC 15912	complement(1300064..1300759)	protein_id:AEH56273.1
CP002843	1897	52.7167	102.136	134.954	146.523	198.913	234.267	519.627	708.422	hypothetical protein	Streptococcus parasanguinis ATCC 15912	2019419..2019817	protein_id:AEH56928.1
CP002843	197	3538.51	6846.48	5752.48	7848.74	5921.8	4129.38	3399.52	3695.84	alanine--tRNA ligase	Streptococcus parasanguinis ATCC 15912	198470..201088	protein_id:AEH55228.1
CP002843	1850	23.5696	45.4444	53.9622	118.274	49.355	63.621	36.2473	18.096	hypothetical protein	Streptococcus parasanguinis ATCC 15912	complement(1973978..1974160)	protein_id:AEH56881.1
CP002843	661	879.924	1694.68	2436.51	2013.44	1868.81	1511.38	476.719	1860.24	ribosomal protein S20	Streptococcus parasanguinis ATCC 15912	675418..675666	protein_id:AEH55692.1
CP002843	655	14741	28337.3	24444.2	33374.4	27571.6	27215.8	19331	19322.6	basic membrane protein	Streptococcus parasanguinis ATCC 15912	complement(670250..671341)	protein_id:AEH55686.1
CP002843	132	5.29214	10.1453	12.9657	17.2307	18.2711	6.06798	4.03657	9.81695	hypothetical protein	Streptococcus parasanguinis ATCC 15912	132333..133133	protein_id:AEH55163.1
CP002843	1127	1183.38	2267.55	1714.75	2463.42	1613.52	1255.9	862.995	707.75	hypothetical protein	Streptococcus parasanguinis ATCC 15912	1167659..1168336	protein_id:AEH56158.1
CP002843	2007	417.56	799.724	1125.02	1256.75	1285.95	709.247	612.535	654.219	hypothetical protein	Streptococcus parasanguinis ATCC 15912	2135913..2136101	protein_id:AEH57038.1
CP002843	1424	178.14	340.978	327.285	532.532	364.204	278.431	180.546	150.733	pullulanase, type I	Streptococcus parasanguinis ATCC 15912	1531795..1533870	protein_id:AEH56455.1
CP002843	1243	280.968	536.846	901.069	1241.16	819.365	880.164	860.968	669.341	LrgA family protein	Streptococcus parasanguinis ATCC 15912	complement(1300752..1301138)	protein_id:AEH56274.1
CP002843	1032	2.03499	3.88445	14.0468	19.6746	33.2796	15.3891	10.485	19.3203	non-canonical purine NTP pyrophosphatase, RdgB/HAM1 family	Streptococcus parasanguinis ATCC 15912	complement(1068840..1069817)	protein_id:AEH56063.1
CP002843	19	1261.65	2408.11	1470.6	1992.52	1193.57	868.271	841.096	806.856	valine--tRNA ligase	Streptococcus parasanguinis ATCC 15912	18218..20869	protein_id:AEH55050.1
CP002843	1595	173.165	329.298	359.522	329.288	341.858	416.824	484.119	372.428	ribosomal protein L29	Streptococcus parasanguinis ATCC 15912	1715835..1716041	protein_id:AEH56626.1
CP002843	39	17.626	33.5031	38.3647	48.6918	37.6671	75.0737	36.3123	28.82	pantetheine-phosphate adenylyltransferase	Streptococcus parasanguinis ATCC 15912	34771..35259	protein_id:AEH55070.1
CP002843	1887	23.9357	45.4889	54.691	50.3202	47.6013	23.598	29.0021	21.56	hypothetical protein	Streptococcus parasanguinis ATCC 15912	2009974..2010444	protein_id:AEH56918.1
CP002843	1617	35.9842	68.2556	62.3304	51.924	40.5579	37.1408	18.1128	49.1781	hypothetical protein	Streptococcus parasanguinis ATCC 15912	1736359..1737015	protein_id:AEH56648.1
CP002843	675	263.615	498.829	689.663	841.36	755.153	441.825	234.347	313.179	TIGR01906 family protein	Streptococcus parasanguinis ATCC 15912	complement(688303..688923)	protein_id:AEH55706.1
CP002843	1041	1425.69	2689.01	2298.14	2676.87	2136.58	1687.27	1020.18	1256.17	transcription elongation factor GreA	Streptococcus parasanguinis ATCC 15912	complement(1076138..1076620)	protein_id:AEH56072.1
CP002843	944	243.104	458.478	550.695	896.466	684.516	464.699	248.488	214.913	E1-E2 ATPase	Streptococcus parasanguinis ATCC 15912	complement(980599..982929)	protein_id:AEH55975.1
CP002843	936	21.0446	39.4588	64.6386	41.9224	70.9591	54.6987	18.936	42.1233	hypothetical protein	Streptococcus parasanguinis ATCC 15912	complement(969052..969267)	protein_id:AEH55967.1
CP002843	896	895.781	1678.46	1478.27	2201.5	1380.36	1344.01	1280.47	834.329	signal recognition particle-docking protein FtsY	Streptococcus parasanguinis ATCC 15912	complement(922629..924287)	protein_id:AEH55927.1
CP002843	1083	15.7525	29.4931	49.7964	74.022	61.8194	61.0259	43.9834	41.0109	peptidase dimerization domain protein	Streptococcus parasanguinis ATCC 15912	complement(1116217..1117590)	protein_id:AEH56114.1
CP002843	1552	956.857	1790.05	1550.52	2121.4	1585.47	1066.37	512.767	579.271	ATP synthase ab domain protein	Streptococcus parasanguinis ATCC 15912	1672040..1673425	protein_id:AEH56583.1
CP002843	1623	254.668	472.952	656.282	578.912	483.239	416.868	353.795	264.356	ABC transporter, substrate-binding protein	Streptococcus parasanguinis ATCC 15912	1740442..1741947	protein_id:AEH56654.1
CP002843	1286	163.157	302.723	284.304	378.795	191.4	124.559	89.9117	80.0548	C4-dicarboxylate transporter/malic acid transport protein	Streptococcus parasanguinis ATCC 15912	complement(1339995..1340888)	protein_id:AEH56317.1
CP002843	1644	25.4	46.9973	53.4855	72.7818	66.6158	47.6502	30.2273	48.4353	LytTr DNA-binding domain protein	Streptococcus parasanguinis ATCC 15912	1763973..1764446	protein_id:AEH56675.1
CP002843	787	1238.69	2290.86	1661.72	2390.86	1738.8	1204.67	902.578	694.861	adenine phosphoribosyltransferase	Streptococcus parasanguinis ATCC 15912	complement(810611..811123)	protein_id:AEH55818.1
CP002843	254	239.858	442.728	688.431	1091.49	846.928	622.297	472.312	427.295	ABC transporter, substrate-binding protein, family 3	Streptococcus parasanguinis ATCC 15912	263902..264729	protein_id:AEH55285.1
CP002843	325	398.202	734.723	1238.86	2314.67	1527.13	1064.87	491.048	619.554	hypothetical protein	Streptococcus parasanguinis ATCC 15912	338389..339552	protein_id:AEH55356.1
CP002843	217	55.1985	101.649	101.045	167.609	103.894	122.525	122.65	90.4092	UDP-N-acetylglucosamine 1-carboxyvinyltransferase	Streptococcus parasanguinis ATCC 15912	226463..227746	protein_id:AEH55248.1
CP002843	211	295.616	543.47	527.919	422.529	418.909	304.848	251.964	267.335	ATP synthase F1, delta subunit	Streptococcus parasanguinis ATCC 15912	221188..221724	protein_id:AEH55242.1
CP002843	453	363.595	666.717	876.558	1190.73	952.341	663.788	444.417	441.501	pseudouridine synthase, RluA family	Streptococcus parasanguinis ATCC 15912	461636..462529	protein_id:AEH55484.1
CP002843	52	68.6306	125.666	106.455	250.96	151.203	145.574	92.0155	79.4576	hypothetical protein	Streptococcus parasanguinis ATCC 15912	46630..46854	protein_id:AEH55083.1
CP002843	1908	3696.97	6759.56	7564.06	7714.23	6923.98	5075.98	4237.03	3335.59	DAK2 domain fusion protein YloV	Streptococcus parasanguinis ATCC 15912	2027071..2028735	protein_id:AEH56939.1
CP002843	1285	60.5339	110.447	104.41	167.67	120.647	57.8736	66.5949	42.2465	CAAX amino terminal protease family protein	Streptococcus parasanguinis ATCC 15912	complement(1339232..1339909)	protein_id:AEH56316.1
CP002843	1479	2527.66	4611.25	4483.6	6191.22	4291.46	4044.24	3245.61	2800.92	GTP-binding protein YchF	Streptococcus parasanguinis ATCC 15912	1591174..1592310	protein_id:AEH56510.1
CP002843	1149	4.27464	7.79055	12.902	5.75229	10.8049	5.65428	4.02453	5.81553	glutamate formimidoyltransferase	Streptococcus parasanguinis ATCC 15912	1196857..1197756	protein_id:AEH56180.1
CP002843	777	1193.17	2168.61	1510.6	1716.38	1335.58	852.004	559.952	619.386	glucose-1-phosphate thymidylyltransferase	Streptococcus parasanguinis ATCC 15912	complement(800586..801455)	protein_id:AEH55808.1
CP002843	1886	28.9425	52.5375	66.2825	57.2108	62.198	42.0238	45.5624	29.5068	putative phosphomethylpyrimidine kinase	Streptococcus parasanguinis ATCC 15912	2009223..2009984	protein_id:AEH56917.1
CP002843	665	1239.25	2245.9	3284.66	4328.42	3164.17	2376.05	1683.36	1740.3	preprotein translocase subunit SecG domain protein	Streptococcus parasanguinis ATCC 15912	complement(679365..680474)	protein_id:AEH55696.1
CP002843	1016	41.8471	75.809	149.091	155.3	181.033	115.657	84.6259	102.119	transporter, CPA2 family	Streptococcus parasanguinis ATCC 15912	complement(1055426..1057480)	protein_id:AEH56047.1
CP002843	1287	633.477	1145.74	1396.25	1198.41	1103.68	985.831	870.298	692.166	accessory Sec system glycosyltransferase GtfB	Streptococcus parasanguinis ATCC 15912	complement(1341294..1342649)	protein_id:AEH56318.1
CP002843	1551	1740.32	3145.88	1973.19	3540.21	1817.29	1314.03	831.892	553.232	ATP synthase ab domain protein	Streptococcus parasanguinis ATCC 15912	1670263..1672053	protein_id:AEH56582.1
CP002843	1633	45.5885	82.3779	96.3836	114.044	118.367	68.6422	60.5124	49.6409	ABC transporter, solute-binding protein	Streptococcus parasanguinis ATCC 15912	1754143..1755624	protein_id:AEH56664.1
CP002843	523	129.003	232.832	354.198	374.859	352.497	270.71	130.619	160.722	ROK family protein	Streptococcus parasanguinis ATCC 15912	complement(536983..537912)	protein_id:AEH55554.1
CP002843	1873	435.849	784.98	1227.04	2533.93	1935.92	1139.85	547.491	449.699	VanZ-like protein	Streptococcus parasanguinis ATCC 15912	1993045..1994166	protein_id:AEH56904.1
CP002843	78	10.3796	18.3667	22.6658	27.945	28.0341	23.1296	7.23549	8.79793	citrate carrier protein, CCS family	Streptococcus parasanguinis ATCC 15912	complement(72949..74223)	protein_id:AEH55109.1
CP002843	215	583.98	1032.21	995.321	1111.18	1055.99	660.739	512.136	541.254	ATP synthase F1, epsilon subunit	Streptococcus parasanguinis ATCC 15912	225648..226067	protein_id:AEH55246.1
CP002843	451	185.219	326.755	409.887	508.973	398.444	327.993	174.179	196.988	RelA/SpoT domain protein	Streptococcus parasanguinis ATCC 15912	460166..460837	protein_id:AEH55482.1
CP002843	266	47.4246	83.6035	96.7741	154.777	133.497	155.701	131.033	127.859	NOL1/NOP2/sun family protein	Streptococcus parasanguinis ATCC 15912	276830..278134	protein_id:AEH55297.1
CP002843	244	1972.95	3477.39	4047.23	4449.53	3867.26	2537.38	2196.4	1974.96	RNA polymerase sigma factor RpoD	Streptococcus parasanguinis ATCC 15912	252104..253213	protein_id:AEH55275.1
CP002843	1618	101.196	178.253	137.376	99.6305	72.4693	89.5549	81.0996	95.4857	hypothetical protein	Streptococcus parasanguinis ATCC 15912	1737012..1737821	protein_id:AEH56649.1
CP002843	441	2278.93	4006.38	3371.48	4577.44	3724.13	2536.86	1718.7	1637.4	DNA gyrase, A subunit	Streptococcus parasanguinis ATCC 15912	451403..453859	protein_id:AEH55472.1
CP002843	468	1881.12	3306.19	3206.97	4264.98	3261.35	2175.82	1399.99	1198.34	flavin reductase	Streptococcus parasanguinis ATCC 15912	complement(477427..478671)	protein_id:AEH55499.1
CP002843	475	52.5121	92.0613	150.505	179.424	176.968	66.9397	29.0262	59.7191	FTR1 family protein	Streptococcus parasanguinis ATCC 15912	485923..487608	protein_id:AEH55506.1
CP002843	1664	144.11	251.404	142.618	267.98	123.263	76.0109	44.3132	19.8915	CAAX amino terminal protease family protein	Streptococcus parasanguinis ATCC 15912	1788246..1788977	protein_id:AEH56695.1
CP002843	880	321.215	559.947	1007.8	1115.29	910.525	771.734	381.541	434.842	peptidase, U32 family	Streptococcus parasanguinis ATCC 15912	complement(910937..911866)	protein_id:AEH55911.1
CP002843	1350	182.527	316.676	302.294	380.233	308.335	212.727	90.7566	85.1649	hypothetical protein	Streptococcus parasanguinis ATCC 15912	complement(1440792..1441478)	protein_id:AEH56381.1
CP002843	1549	216.606	375.549	299.402	314.925	227.163	129.397	62.515	93.6306	ATP synthase, subunit F	Streptococcus parasanguinis ATCC 15912	1669208..1669528	protein_id:AEH56580.1
CP002843	1227	396.141	682.044	653.697	795.561	577.916	411.403	240.704	199.448	hydroxymethylglutaryl-CoA reductase, degradative	Streptococcus parasanguinis ATCC 15912	1283112..1284377	protein_id:AEH56258.1
CP002843	213	73.0292	125.684	133.51	136.626	136.353	87.8107	47.9694	56.2739	ATP synthase F1, gamma subunit	Streptococcus parasanguinis ATCC 15912	223261..224142	protein_id:AEH55244.1
CP002843	1095	692.907	1191.5	1176.21	1686.48	1063.31	798.016	376.498	321.768	isochorismatase family protein	Streptococcus parasanguinis ATCC 15912	complement(1128949..1129521)	protein_id:AEH56126.1
CP002843	218	3.05249	5.23216	3.9874	6.42903	12.9205	2.70592	4.83329	7.42803	EpuA family protein	Streptococcus parasanguinis ATCC 15912	227736..227924	protein_id:AEH55249.1
CP002843	681	52.8032	90.4	105.311	131.538	134.149	80.8101	48.3835	50.6226	pyrroline-5-carboxylate reductase	Streptococcus parasanguinis ATCC 15912	complement(694382..695197)	protein_id:AEH55712.1
CP002843	1845	2.03499	3.47604	3.86964	4.06044	5.4653	1.54041	2.00986	0.500178	hypothetical protein	Streptococcus parasanguinis ATCC 15912	complement(1969774..1970007)	protein_id:AEH56876.1
CP002843	1411	326.637	557.667	557.519	876.126	576.471	558.01	407.674	305.158	arginine repressor	Streptococcus parasanguinis ATCC 15912	complement(1515383..1515823)	protein_id:AEH56442.1
CP002843	1197	1	1.7073	2.7135	5.93794	8.24286	3.29684	0.803944	6.89053	copper transport repressor, CopY/TcrY family	Streptococcus parasanguinis ATCC 15912	complement(1249504..1249899)	protein_id:AEH56228.1
CP002843	1420	590.14	1007.44	1320.07	1870.82	1322.25	1122.14	879.382	767.659	ABC transporter, permease protein	Streptococcus parasanguinis ATCC 15912	1527696..1528991	protein_id:AEH56451.1
CP002843	690	8.34463	14.2444	9.62258	7.78251	25.5398	27.8796	4.4241	13.7251	PRD domain protein	Streptococcus parasanguinis ATCC 15912	complement(703841..704674)	protein_id:AEH55721.1
CP002843	1759	19.8657	33.8769	35.4901	41.7572	15.3802	25.9613	4.82366	11.799	type VII secretion protein EssB	Streptococcus parasanguinis ATCC 15912	1881058..1882347	protein_id:AEH56790.1
CP002843	1080	19.3757	33.0262	39.8199	40.4238	29.7738	22.6375	20.166	20.1154	conserved hypothetical protein TIGR02185	Streptococcus parasanguinis ATCC 15912	complement(1113859..1114455)	protein_id:AEH56111.1
CP002843	1021	38.7946	65.9934	214.994	216.856	201.246	84.6204	43.1626	71.2605	hypothetical protein	Streptococcus parasanguinis ATCC 15912	complement(1059941..1060492)	protein_id:AEH56052.1
CP002843	1598	3324.5	5652.98	4447.08	7146	5799.42	5168.99	3426.22	4273	ribosomal protein L24	Streptococcus parasanguinis ATCC 15912	1716793..1717098	protein_id:AEH56629.1
CP002843	214	1620.22	2751.33	2782.29	3474.32	3170.08	2083.47	1367.59	1564.46	ATP synthase F1, beta subunit	Streptococcus parasanguinis ATCC 15912	224228..225634	protein_id:AEH55245.1
CP002843	1163	39.1607	66.4853	57.895	102.576	65.9969	48.91	31.0601	17.6145	TrkA N-terminal domain protein	Streptococcus parasanguinis ATCC 15912	complement(1217037..1217702)	protein_id:AEH56194.1
CP002843	2009	2255.95	3826.15	3370.25	5229.98	3408.3	4696.64	4399.52	2858.41	YmdA/YtgF family protein	Streptococcus parasanguinis ATCC 15912	2136866..2138473	protein_id:AEH57040.1
CP002843	1323	4.64071	7.86499	8.11644	19.1546	6.34835	3.44351	32.2251	21.1344	KxYKxGKxW signal domain protein	Streptococcus parasanguinis ATCC 15912	complement(1402368..1404494)	protein_id:AEH56354.1
CP002843	133	20.3557	34.4791	48.869	58.8024	55.0495	57.4442	39.5064	32.3026	hypothetical protein	Streptococcus parasanguinis ATCC 15912	133130..133960	protein_id:AEH55164.1
CP002843	1984	774.076	1308.3	1077.45	1162.48	868.465	644.729	505.291	564.445	glycine--tRNA ligase, beta subunit	Streptococcus parasanguinis ATCC 15912	2111025..2113061	protein_id:AEH57015.1
CP002843	835	72707.2	122465	82101	90215.9	66573.3	46508.2	34292.7	30782.7	phosphopyruvate hydratase	Streptococcus parasanguinis ATCC 15912	complement(862121..863425)	protein_id:AEH55866.1
CP002843	296	95.2153	159.886	168.673	228.688	194.803	127.507	47.1487	90.3756	glycosyltransferase, group 2 family protein	Streptococcus parasanguinis ATCC 15912	308412..309353	protein_id:AEH55327.1
CP002843	1057	3244.83	5433.47	5981.8	6562	5825.8	3960.61	2648.54	2394.13	putative response regulator ArlR	Streptococcus parasanguinis ATCC 15912	complement(1093748..1094446)	protein_id:AEH56088.1
CP002843	776	703.292	1176.04	1042.11	1017.66	888.889	536.855	299.532	329.726	putative dTDP-4-dehydrorhamnose 3,5-epimerase	Streptococcus parasanguinis ATCC 15912	complement(799993..800586)	protein_id:AEH55807.1
CP002843	682	81.5785	136.119	134.82	204.015	187.48	130.152	71.7604	89.7225	glutamate-5-semialdehyde dehydrogenase	Streptococcus parasanguinis ATCC 15912	complement(695201..696448)	protein_id:AEH55713.1
CP002843	460	305.947	509.799	666.486	542.037	490.405	354.528	183.456	219.243	phosphopantothenate--cysteine ligase	Streptococcus parasanguinis ATCC 15912	complement(468693..469370)	protein_id:AEH55491.1
CP002843	250	7064.31	11733.9	11128.3	14425.7	12908.6	9451.18	6756.63	6768.78	pyruvate kinase	Streptococcus parasanguinis ATCC 15912	260267..261772	protein_id:AEH55281.1
CP002843	521	588.502	975.946	877.455	1002.57	749.175	671.251	460.761	459.232	DNA topoisomerase I	Streptococcus parasanguinis ATCC 15912	complement(533901..535988)	protein_id:AEH55552.1
CP002843	1054	29.5132	48.6101	66.6791	36.0271	67.0319	49.3047	41.1143	32.9708	transcriptional regulator NrdR	Streptococcus parasanguinis ATCC 15912	complement(1089786..1090259)	protein_id:AEH56085.1
CP002843	1998	79.9528	131.517	136.98	155.238	129.332	131.956	78.5723	119.196	NAD+ synthase	Streptococcus parasanguinis ATCC 15912	2126147..2126971	protein_id:AEH57029.1
CP002843	580	58.741	96.5104	153.904	151.736	133.499	127.818	112.877	118.251	hypothetical protein	Streptococcus parasanguinis ATCC 15912	complement(598883..599053)	protein_id:AEH55611.1
CP002843	1926	736.659	1209.44	1862.93	2058.29	1896.49	1929.69	1721.55	1450.03	negative regulator of genetic competence (MecA)	Streptococcus parasanguinis ATCC 15912	2045182..2045919	protein_id:AEH56957.1
CP002843	934	202.038	331.352	368.842	609.811	373.941	216.07	121.759	118.487	alanine dehydrogenase	Streptococcus parasanguinis ATCC 15912	966778..967929	protein_id:AEH55965.1
CP002843	1082	54.9131	90.018	115.362	128.881	131.557	135.775	136.377	140.901	ABC transporter, ATP-binding protein	Streptococcus parasanguinis ATCC 15912	complement(1115157..1116224)	protein_id:AEH56113.1
CP002843	952	208.336	341.35	507.083	734.383	630.334	476.644	249.117	279.839	ABC transporter, ATP-binding protein	Streptococcus parasanguinis ATCC 15912	complement(989983..991524)	protein_id:AEH55983.1
CP002843	888	155.458	254.432	413.381	410.935	403.709	429.995	254.783	238.959	PspC domain protein	Streptococcus parasanguinis ATCC 15912	complement(915897..916178)	protein_id:AEH55919.1
CP002843	1309	2412	3946.28	4516.08	5628.6	5608.51	5044.44	5218.69	6972.24	glutamate--tRNA ligase	Streptococcus parasanguinis ATCC 15912	complement(1376061..1377521)	protein_id:AEH56340.1
CP002843	300	1400.54	2289.67	2031.11	3067.77	2119.52	2112.31	1601.92	1295.38	rhamnan synthesis protein F	Streptococcus parasanguinis ATCC 15912	313036..314784	protein_id:AEH55331.1
CP002843	674	429.049	697.9	917.742	1066.58	886.946	449.617	307.294	284.882	CAAX amino terminal protease family protein	Streptococcus parasanguinis ATCC 15912	complement(687323..688306)	protein_id:AEH55705.1
CP002843	898	83.9738	136.431	236.283	205.449	187.69	137.51	113.363	134.291	Cof-like hydrolase	Streptococcus parasanguinis ATCC 15912	complement(925106..925912)	protein_id:AEH55929.1
CP002843	261	20.9207	33.7249	45.2001	83.0323	83.5258	60.6648	56.8586	41.5261	tRNA pseudouridine synthase B	Streptococcus parasanguinis ATCC 15912	273230..274126	protein_id:AEH55292.1
CP002843	613	234.572	377.485	439.715	739.384	555.5	508.88	591.508	329.622	putative alkylphosphonate utilization operon protein PhnA	Streptococcus parasanguinis ATCC 15912	complement(630271..630636)	protein_id:AEH55644.1
CP002843	1899	115.41	185.638	166.164	295.779	241.509	243.787	460.973	556.849	ABC transporter, ATP-binding protein	Streptococcus parasanguinis ATCC 15912	2020437..2021429	protein_id:AEH56930.1
CP002843	532	221.973	354.336	408.832	425.363	399.954	266.726	151.64	156.164	ABC transporter, ATP-binding protein	Streptococcus parasanguinis ATCC 15912	complement(545014..546783)	protein_id:AEH55563.1
CP002843	1031	76.8513	122.373	247.419	373.759	364.499	282.93	174.232	171.08	phosphodiesterase family protein	Streptococcus parasanguinis ATCC 15912	complement(1068343..1068864)	protein_id:AEH56062.1
CP002843	1969	167.544	266.339	288.466	331.475	290.36	221.139	129.093	132.861	bacterial ABC transporter protein EcsB	Streptococcus parasanguinis ATCC 15912	2092266..2093321	protein_id:AEH57000.1
CP002843	899	655.104	1039.19	1001.69	1301.49	1299.79	1280.56	1227.31	955.111	chromosome segregation protein SMC	Streptococcus parasanguinis ATCC 15912	complement(925902..929438)	protein_id:AEH55930.1
CP002843	603	268.913	425.78	890.547	1417.67	1177.86	1219.99	1214.29	1095.17	GTP-binding protein LepA	Streptococcus parasanguinis ATCC 15912	complement(619348..621210)	protein_id:AEH55634.1
CP002843	1071	249.376	394.562	515.705	621.062	518.351	372.211	285.15	234.939	ABC transporter, ATP-binding protein	Streptococcus parasanguinis ATCC 15912	complement(1106334..1108037)	protein_id:AEH56102.1
CP002843	1263	45060.6	71290.4	58803.8	85623.4	70356.9	47481.1	41813.5	53647.3	phosphoglycerate kinase	Streptococcus parasanguinis ATCC 15912	complement(1315073..1316272)	protein_id:AEH56294.1
CP002843	788	46.1592	73.0155	120.279	109.959	92.2108	72.5319	45.5143	78.8902	hypothetical protein	Streptococcus parasanguinis ATCC 15912	complement(811282..811620)	protein_id:AEH55819.1
CP002843	202	25882	40837.8	29293.7	38484	27213.4	16568.2	12394.8	11758.4	phosphoenolpyruvate-protein phosphotransferase	Streptococcus parasanguinis ATCC 15912	205741..207474	protein_id:AEH55233.1
CP002843	1158	63.5864	100.262	115.089	207.024	153.19	115.906	80.9889	83.7763	5-methyltetrahydropteroyltriglutamate-- homocysteine S-methyltransferase	Streptococcus parasanguinis ATCC 15912	complement(1209095..1211380)	protein_id:AEH56189.1
CP002843	469	291.987	460.167	547.411	634.899	470.921	319.009	215.767	201.053	flavin reductase	Streptococcus parasanguinis ATCC 15912	complement(478690..479343)	protein_id:AEH55500.1
CP002843	1750	1713.04	2699.69	3184.52	2748.89	2293.34	2091.7	1674.01	1485.62	preprotein translocase, YajC subunit	Streptococcus parasanguinis ATCC 15912	1871114..1871440	protein_id:AEH56781.1
CP002843	1550	501.816	790.386	616.654	779.323	499.82	236.721	128.299	163.76	acetyltransferase, GNAT family	Streptococcus parasanguinis ATCC 15912	1669525..1670229	protein_id:AEH56581.1
CP002843	93	20100	31583.6	23435.6	34012.4	21938.8	15290.9	10841.5	13355.5	2,3-bisphosphoglycerate-dependent phosphoglycerate mutase	Streptococcus parasanguinis ATCC 15912	86193..86885	protein_id:AEH55124.1
CP002843	40	231.427	362.559	326.985	478.769	324.097	275.373	159.99	149.158	PDZ domain protein	Streptococcus parasanguinis ATCC 15912	35243..36325	protein_id:AEH55071.1
CP002843	1972	38.5525	60.0523	79.7077	82.3604	95.255	72.0688	58.0548	96.8742	hypothetical protein	Streptococcus parasanguinis ATCC 15912	2094886..2095365	protein_id:AEH57003.1
CP002843	315	991.777	1541.9	1165.09	1780.27	1256.68	950.853	708.941	521.538	YihY family protein	Streptococcus parasanguinis ATCC 15912	327041..328012	protein_id:AEH55346.1
CP002843	1971	1254.3	1942.43	2185.83	2714.58	2428.6	2153.81	1753.73	1563.02	tRNA (guanine-N(7)-)-methyltransferase	Streptococcus parasanguinis ATCC 15912	2094153..2094788	protein_id:AEH57002.1
CP002843	285	154.688	238.527	263.299	530.295	345.047	250.53	138.353	140.491	oxidoreductase, NAD-binding domain protein	Streptococcus parasanguinis ATCC 15912	complement(296463..297449)	protein_id:AEH55316.1
CP002843	1548	765.904	1173.13	856.93	1001.27	660.592	425.419	205.16	249.5	ATP synthase, subunit C	Streptococcus parasanguinis ATCC 15912	1668208..1669227	protein_id:AEH56579.1
CP002843	454	1039.58	1582.32	1675.02	2302.67	2055.86	1229.59	937.861	1022.17	phosphate acetyltransferase	Streptococcus parasanguinis ATCC 15912	462551..463525	protein_id:AEH55485.1
CP002843	786	339.138	514.633	537.248	569.486	462.962	369.189	208.874	192.039	homoserine O-succinyltransferase	Streptococcus parasanguinis ATCC 15912	complement(809565..810509)	protein_id:AEH55817.1
CP002843	1093	1331.56	2014.82	2137.79	2291.62	2000.68	892.016	432.409	512.564	aspartyl/glutamyl-tRNA(Asn/Gln) amidotransferase, A subunit	Streptococcus parasanguinis ATCC 15912	complement(1127048..1128514)	protein_id:AEH56124.1
CP002843	1692	12.1725	18.412	17.2359	32.4547	27.0709	15.9748	12.1145	19.1337	hydrolase, NUDIX family	Streptococcus parasanguinis ATCC 15912	1814613..1815053	protein_id:AEH56723.1
CP002843	295	271.19	409.86	502.662	689.063	457.099	380.046	251.67	225.842	hypothetical protein	Streptococcus parasanguinis ATCC 15912	307267..308415	protein_id:AEH55326.1
CP002843	145	285.646	429.196	453.721	600.684	523.052	468.81	271.844	406.802	UDP-N-acetylglucosamine diphosphorylase/glucosamine-1-phosphate N-acetyltransferase	Streptococcus parasanguinis ATCC 15912	142485..143864	protein_id:AEH55176.1
CP002843	348	80.5552	120.702	111.015	168.535	153.092	201.183	491.537	706.134	phosphotransferase enzyme family	Streptococcus parasanguinis ATCC 15912	360893..361768	protein_id:AEH55379.1
CP002843	219	16.6893	24.9781	35.5839	57.4379	43.6934	36.2008	35.4578	25.4308	DNA/RNA non-specific endonuclease	Streptococcus parasanguinis ATCC 15912	228007..228846	protein_id:AEH55250.1
CP002843	1081	5.86286	8.76925	9.76839	11.733	12.9385	15.2058	6.43636	9.26079	D-methionine transport system permease protein MetI	Streptococcus parasanguinis ATCC 15912	complement(1114468..1115160)	protein_id:AEH56112.1
CP002843	1547	87.9256	131.075	104.359	93.8088	108.156	64.4823	29.8302	60.9211	V-type sodium ATP synthase, subunit E	Streptococcus parasanguinis ATCC 15912	1667608..1668198	protein_id:AEH56578.1
CP002843	1268	10087.7	14991.8	10154.2	15174.8	7383.79	6176.78	4644.02	3003.06	ribosomal protein S12	Streptococcus parasanguinis ATCC 15912	complement(1325637..1326050)	protein_id:AEH56299.1
CP002843	1115	116.433	172.934	163.028	229.88	170.56	166.805	139.106	126.986	transcriptional regulator, MarR family	Streptococcus parasanguinis ATCC 15912	complement(1153653..1154225)	protein_id:AEH56146.1
CP002843	1166	2.60572	3.86829	9.30023	8.62458	5.71402	3.10287	2.01708	3.92678	maltose O-acetyltransferase	Streptococcus parasanguinis ATCC 15912	complement(1219887..1220456)	protein_id:AEH56197.1
CP002843	1973	220.353	324.715	356.172	605.711	604.586	694.087	594.957	606.202	transcription termination factor NusA	Streptococcus parasanguinis ATCC 15912	2095410..2096552	protein_id:AEH57004.1
CP002843	790	391.725	577.133	585.823	764.682	561.925	440.19	280.788	246.085	single-stranded-DNA-specific exonuclease RecJ	Streptococcus parasanguinis ATCC 15912	complement(811874..814099)	protein_id:AEH55821.1
CP002843	1251	12.0918	17.8063	27.9555	67.3839	21.4784	33.8661	54.4949	16.2446	hypothetical protein	Streptococcus parasanguinis ATCC 15912	complement(1306506..1306721)	protein_id:AEH56282.1
CP002843	392	110.241	161.944	145.359	238.779	139.216	152.499	118.644	91.5925	chorismate mutase	Streptococcus parasanguinis ATCC 15912	396887..397159	protein_id:AEH55423.1
CP002843	1757	2.97178	4.33932	6.80732	7.28937	9.50175	6.45179	6.84556	2.46357	type VII secretion protein EssA	Streptococcus parasanguinis ATCC 15912	1880358..1880813	protein_id:AEH56788.1
CP002843	245	261.618	380.149	617.576	591.937	698.428	409.362	243.491	381.573	hypothetical protein	Streptococcus parasanguinis ATCC 15912	253338..253667	protein_id:AEH55276.1
CP002843	1896	44.2107	63.9663	94.0344	120.253	129.621	175.382	431.523	506.536	hypothetical protein	Streptococcus parasanguinis ATCC 15912	2018986..2019381	protein_id:AEH56927.1
CP002843	1078	129.239	186.921	146.21	194.273	163.791	79.2135	62.9002	57.3638	hypothetical protein	Streptococcus parasanguinis ATCC 15912	complement(1112455..1113006)	protein_id:AEH56109.1
CP002843	106	114.144	164.907	139.597	260.252	193.539	136.518	62.8568	65.4563	efflux ABC transporter, permease protein	Streptococcus parasanguinis ATCC 15912	101365..103350	protein_id:AEH55137.1
CP002843	1576	3.05249	4.39053	12.3122	8.04677	7.03096	4.47656	2.8138	6.37169	anthranilate phosphoribosyltransferase	Streptococcus parasanguinis ATCC 15912	1698567..1700141	protein_id:AEH56607.1
CP002843	1635	290.249	417.413	487.419	579.886	407.066	327.932	247.603	185.667	ATPase/histidine kinase/DNA gyrase B/HSP90 domain protein	Streptococcus parasanguinis ATCC 15912	1756409..1758055	protein_id:AEH56666.1
CP002843	1732	2089.44	3002.33	2693.24	2981.63	2131.22	1268.97	745.458	716.395	glutamine-fructose-6-phosphate transaminase (isomerizing)	Streptococcus parasanguinis ATCC 15912	1855607..1857415	protein_id:AEH56763.1
CP002843	1380	1	1.43516	6.48856	2.66991	9.41191	4.88455	3.61775	1.98205	hypothetical protein	Streptococcus parasanguinis ATCC 15912	complement(1483464..1484546)	protein_id:AEH56411.1
CP002843	1900	149.806	214.711	208.085	218.278	192.974	224.567	386.637	514.057	hypothetical protein	Streptococcus parasanguinis ATCC 15912	2021431..2022249	protein_id:AEH56931.1
CP002843	1069	272.338	385.504	404.597	623.607	456.306	218.227	149.673	106.098	serine 3-dehydrogenase	Streptococcus parasanguinis ATCC 15912	complement(1104775..1105527)	protein_id:AEH56100.1
CP002843	1554	1	1.41034	4.34138	0.33837	3.41594	7.50277	5.25693	1.00036	hypothetical protein	Streptococcus parasanguinis ATCC 15912	1674305..1674469	protein_id:AEH56585.1
CP002843	1700	1	1.41034	3.05147	6.09188	3.98947	4.37878	7.6832	4.42696	hypothetical protein	Streptococcus parasanguinis ATCC 15912	1820130..1820423	protein_id:AEH56731.1
CP002843	683	58.9082	83.0781	92.4953	109.452	100.375	80.212	36.6902	32.8028	glutamate 5-kinase	Streptococcus parasanguinis ATCC 15912	complement(696459..697568)	protein_id:AEH55714.1
CP002843	1498	7269.91	10232.5	8612.75	10237	8039.61	8165.64	7810.91	5069.8	sortase, SrtB family	Streptococcus parasanguinis ATCC 15912	1616346..1617194	protein_id:AEH56529.1
CP002843	1262	300.865	422.904	607.002	982.932	558.401	411.814	185.475	227.44	hypothetical protein	Streptococcus parasanguinis ATCC 15912	complement(1314271..1314804)	protein_id:AEH56293.1
CP002843	591	585.162	820.541	509.681	800.907	589.703	481.067	611.346	390.879	1-phosphofructokinase	Streptococcus parasanguinis ATCC 15912	complement(609450..610361)	protein_id:AEH55622.1
CP002843	1527	181.671	254.491	296.226	488.864	376.261	194.341	143.119	122.361	MORN repeat protein	Streptococcus parasanguinis ATCC 15912	1647682..1648086	protein_id:AEH56558.1
CP002843	312	78.9728	110.402	161.261	203.616	181.563	182.618	181.162	197.847	acetyltransferase, GNAT family	Streptococcus parasanguinis ATCC 15912	324254..324805	protein_id:AEH55343.1
CP002843	609	105.923	147.855	261.233	360.242	317.183	197.512	130.176	106.079	carbamoyl-phosphate synthase, small subunit	Streptococcus parasanguinis ATCC 15912	complement(626444..627535)	protein_id:AEH55640.1
CP002843	1520	4.72141	6.58972	8.899	14.0392	7.5837	13.884	12.1001	3.48259	PTS system mannose/fructose/sorbose family IID component	Streptococcus parasanguinis ATCC 15912	1641374..1642195	protein_id:AEH56551.1
CP002843	1840	13.2707	18.4738	13.9959	14.2561	21.8806	8.85493	8.47029	3.92678	conjugal transfer protein	Streptococcus parasanguinis ATCC 15912	complement(1965043..1967580)	protein_id:AEH56871.1
CP002843	255	568.519	789.487	757.223	1190.81	783.561	1203.31	798.708	459.367	cation diffusion facilitator family transporter	Streptococcus parasanguinis ATCC 15912	complement(265025..266215)	protein_id:AEH55286.1
CP002843	235	1	1.38553	2.99279	2.70696	5.3105	3.09916	1.60789	4.98312	hypothetical protein	Streptococcus parasanguinis ATCC 15912	244858..245022	protein_id:AEH55266.1
CP002843	1058	10983.8	15193.2	13018.6	18051.5	13192	9424.89	9251.78	9511.56	phosphogluconate dehydrogenase (decarboxylating)	Streptococcus parasanguinis ATCC 15912	complement(1094456..1095880)	protein_id:AEH56089.1
CP002843	686	123.264	168.842	192.197	209.26	174.315	176.151	120.259	81.1634	transcriptional regulator, LysR family	Streptococcus parasanguinis ATCC 15912	complement(699263..700165)	protein_id:AEH55717.1
CP002843	811	28.7003	39.28	53.8322	63.9579	34.0258	22.4556	9.25498	12.2992	efflux ABC transporter, permease protein	Streptococcus parasanguinis ATCC 15912	complement(838116..839261)	protein_id:AEH55842.1
CP002843	131	1	1.36072	4.1724	15.1527	4.25202	3.08082	14.5191	4.4083	transcriptional regulator, PadR family	Streptococcus parasanguinis ATCC 15912	131989..132339	protein_id:AEH55162.1
CP002843	849	458.88	622.84	637.517	754.72	706.892	466.103	373.177	283.934	peptide chain release factor 2	Streptococcus parasanguinis ATCC 15912	complement(878268..879278)	protein_id:AEH55880.1
CP002843	716	52.3507	70.7482	86.5419	115.526	109.676	80.7502	59.268	72.4961	hypothetical protein	Streptococcus parasanguinis ATCC 15912	complement(728728..729708)	protein_id:AEH55747.1
CP002843	1422	234.388	316.568	354.127	679.443	363.725	356.972	277.512	208.873	maltodextrose utilization protein MalA family protein	Streptococcus parasanguinis ATCC 15912	1529979..1530791	protein_id:AEH56453.1
CP002843	1104	2541.49	3408.06	2857.59	3343.91	2731.03	2514.08	1636.37	1359.69	putative 3-deoxy-7-phosphoheptulonate synthase	Streptococcus parasanguinis ATCC 15912	complement(1139376..1140404)	protein_id:AEH56135.1
CP002843	18	11.031	14.7178	22.9064	35.3579	36.1193	45.321	106.453	125.366	hypothetical protein	Streptococcus parasanguinis ATCC 15912	17647..18225	protein_id:AEH55049.1
CP002843	1320	18.5196	24.4799	26.2218	36.9102	23.8538	12.6213	16.5121	48.8085	LPXTG-motif cell wall anchor domain protein	Streptococcus parasanguinis ATCC 15912	complement(1396483..1399317)	protein_id:AEH56351.1
CP002843	1989	112.798	148.981	142.728	202.864	119.155	141.104	147.661	89.8867	cell division protein FtsL	Streptococcus parasanguinis ATCC 15912	2116450..2116785	protein_id:AEH57020.1
CP002843	518	123.469	162.742	158.74	228.838	180.595	130.07	86.3036	100.428	tRNA:m(5)U-54 methyltransferase	Streptococcus parasanguinis ATCC 15912	complement(530939..532273)	protein_id:AEH55549.1
CP002843	302	707.449	930.969	1432.66	2111.68	1694.47	1351.56	886.122	829.368	hypothetical protein	Streptococcus parasanguinis ATCC 15912	317337..317879	protein_id:AEH55333.1
CP002843	583	1261.68	1654.29	2077.12	3035.7	2585.84	1951.25	1399.34	1291.09	glucokinase	Streptococcus parasanguinis ATCC 15912	complement(600703..601662)	protein_id:AEH55614.1
CP002843	1079	234.442	306.845	276.858	324.286	238.058	263.38	179.448	151.2	hypothetical protein	Streptococcus parasanguinis ATCC 15912	complement(1113021..1113869)	protein_id:AEH56110.1
CP002843	1997	114.715	149.733	183.142	198.705	190.307	203.712	136.738	153.141	nicotinate phosphoribosyltransferase	Streptococcus parasanguinis ATCC 15912	2124690..2126150	protein_id:AEH57028.1
CP002843	1086	52.0595	67.3368	74.4769	93.9429	46.5165	52.9715	34.2639	32.8028	amidohydrolase	Streptococcus parasanguinis ATCC 15912	complement(1119499..1120644)	protein_id:AEH56117.1
CP002843	1634	65.4167	83.2755	79.1595	92.8528	74.8283	57.2395	30.2249	26.8567	hypothetical protein	Streptococcus parasanguinis ATCC 15912	1755795..1756406	protein_id:AEH56665.1
CP002843	1151	14.0835	17.8559	6.80305	20.1359	11.0149	8.34185	15.3303	4.00142	formate--tetrahydrofolate ligase	Streptococcus parasanguinis ATCC 15912	1198430..1200103	protein_id:AEH56182.1
CP002843	970	793.881	1006.25	1439.25	1665.13	1449.41	927.009	579.783	574.635	magnesium-importing ATPase	Streptococcus parasanguinis ATCC 15912	complement(1004437..1007097)	protein_id:AEH56001.1
CP002843	589	952.812	1207.47	1040.59	1172.25	1101.73	875.297	538.168	706.857	hypothetical protein	Streptococcus parasanguinis ATCC 15912	complement(606979..607353)	protein_id:AEH55620.1
CP002843	1965	483.193	611.521	616.121	640.272	581.926	414.462	310.534	291.492	biofilm regulatory protein A	Streptococcus parasanguinis ATCC 15912	2089539..2090732	protein_id:AEH56996.1
CP002843	1915	280.702	354.813	360.636	293.665	229.458	155.134	90.3474	87.5761	response regulator receiver domain protein	Streptococcus parasanguinis ATCC 15912	2032929..2033528	protein_id:AEH56946.1
CP002843	157	1225.27	1546.82	1811.87	2426.11	2102.45	1121.81	638.358	626.952	D-ala D-ala ligase N-terminal domain protein	Streptococcus parasanguinis ATCC 15912	154005..155051	protein_id:AEH55188.1
CP002843	1914	408.005	514.466	506.721	462.642	293.219	186.852	156.061	100.465	histidine kinase	Streptococcus parasanguinis ATCC 15912	2031830..2032927	protein_id:AEH56945.1
CP002843	1769	616.327	771.499	670.486	869.095	653.469	418.97	335.237	386.12	DNA polymerase III, alpha subunit, Gram-positive type	Streptococcus parasanguinis ATCC 15912	1894113..1898507	protein_id:AEH56800.1
CP002843	37	2587.42	3234.69	3299.2	3674.45	2994.14	1995.7	1636.44	960.303	aspartate--ammonia ligase	Streptococcus parasanguinis ATCC 15912	32989..33993	protein_id:AEH55068.1
CP002843	573	78.8114	98.4427	114.542	146.348	152.078	135.515	298.684	299.361	alcohol dehydrogenase (acceptor) domain protein	Streptococcus parasanguinis ATCC 15912	complement(593191..593757)	protein_id:AEH55604.1
CP002843	1493	42.046	52.3524	70.5241	50.4801	93.5361	75.8448	49.6038	120.106	rod shape-determining protein MreD	Streptococcus parasanguinis ATCC 15912	1612097..1612609	protein_id:AEH56524.1
CP002843	1216	322.088	400.716	373.981	600.028	505.848	377.61	261.672	242.087	MutS2 family protein	Streptococcus parasanguinis ATCC 15912	complement(1268016..1270355)	protein_id:AEH56247.1
CP002843	1584	305.252	379.337	313.938	462.91	275.014	228.466	111.305	101.775	hypothetical protein	Streptococcus parasanguinis ATCC 15912	complement(1708604..1709473)	protein_id:AEH56615.1
CP002843	1627	40.7489	50.5273	52.9387	86.7864	35.6177	62.504	74.632	75.1613	hypothetical protein	Streptococcus parasanguinis ATCC 15912	1745125..1746405	protein_id:AEH56658.1
CP002843	1085	785.779	973.359	866.924	883.852	664.962	750.858	497.656	501.441	ABC transporter, substrate-binding protein, family 3	Streptococcus parasanguinis ATCC 15912	complement(1118551..1119378)	protein_id:AEH56116.1
CP002843	1419	894.772	1101.11	1358.53	1292.98	1145.28	777.738	719.443	579.797	maltodextrin-binding protein MdxE	Streptococcus parasanguinis ATCC 15912	1526312..1527568	protein_id:AEH56450.1
CP002843	1339	74.7356	91.7056	76.2473	115.035	81.6063	73.109	32.2925	27.4315	LPXTG-motif cell wall anchor domain protein	Streptococcus parasanguinis ATCC 15912	complement(1429328..1430245)	protein_id:AEH56370.1
CP002843	1631	12.2532	14.9517	15.0773	20.0239	11.9131	6.0806	14.9211	5.33401	ABC transporter, permease protein	Streptococcus parasanguinis ATCC 15912	1752188..1753117	protein_id:AEH56662.1
CP002843	1047	212.53	258.725	336.349	348.314	291.435	221.995	214.586	142.361	SNF2 family N-terminal domain protein	Streptococcus parasanguinis ATCC 15912	complement(1081335..1084433)	protein_id:AEH56078.1
CP002843	1978	200.32	243.431	296.253	205.431	256.957	191.618	83.4296	147.59	Na/Pi-cotransporter II-like protein	Streptococcus parasanguinis ATCC 15912	2100636..2102273	protein_id:AEH57009.1
CP002843	415	7.24643	8.80587	12.5328	23.6994	12.025	8.41746	4.42169	3.44526	hypothetical protein	Streptococcus parasanguinis ATCC 15912	422065..423501	protein_id:AEH55446.1
CP002843	1970	839.447	1018.89	948.86	1094.38	817.222	681.945	375.764	365.713	phosphotransferase enzyme family	Streptococcus parasanguinis ATCC 15912	2093305..2094156	protein_id:AEH57001.1
CP002843	1144	881.853	1065.46	907.193	1235.08	881.648	881.26	666.537	551.675	LPXTG-motif cell wall anchor domain protein	Streptococcus parasanguinis ATCC 15912	complement(1188132..1190243)	protein_id:AEH56175.1
CP002843	393	429.955	517.63	420.552	547.374	379.011	253.949	107.632	129.009	chloride transporter, ClC family	Streptococcus parasanguinis ATCC 15912	397152..398369	protein_id:AEH55424.1
CP002843	313	325.899	391.183	480.284	471.872	482.955	369.937	340.304	288.32	DRTGG domain protein	Streptococcus parasanguinis ATCC 15912	324798..326075	protein_id:AEH55344.1
CP002843	765	49.2982	59.0626	80.5483	81.8407	89.0216	66.9524	53.638	76.7588	DNA polymerase III, subunit gamma and tau	Streptococcus parasanguinis ATCC 15912	complement(787104..788780)	protein_id:AEH55796.1
CP002843	1756	161.321	193.183	211.028	295.008	191.79	195.252	162.007	157.601	type VII secretion protein EsaA	Streptococcus parasanguinis ATCC 15912	1877344..1880361	protein_id:AEH56787.1
CP002843	1289	782.438	931.106	1045.64	1403.7	1191.31	817.97	485.693	604	putative serine-rich adhesin for platelets	Streptococcus parasanguinis ATCC 15912	complement(1344634..1351731)	protein_id:AEH56320.1
CP002843	1983	171.254	203.752	197.672	242.332	210.813	185.707	244.746	354.276	glycine--tRNA ligase, alpha subunit	Streptococcus parasanguinis ATCC 15912	2109899..2110816	protein_id:AEH57014.1
CP002843	243	3359.48	3990.35	5443.3	6554.7	5383.15	4580.01	3746.74	2881.69	DNA primase	Streptococcus parasanguinis ATCC 15912	250236..252101	protein_id:AEH55274.1
CP002843	1055	332.681	394.555	571.962	507.076	514.12	258.641	173.796	186.903	endonuclease/exonuclease/phosphatase family protein	Streptococcus parasanguinis ATCC 15912	complement(1090422..1091234)	protein_id:AEH56086.1
CP002843	212	224.821	264.647	284.755	237.929	268.837	173.616	115.274	232.169	ATP synthase F1, alpha subunit	Streptococcus parasanguinis ATCC 15912	221740..223245	protein_id:AEH55243.1
CP002843	1288	783.617	919.061	797.67	1009.69	707.068	504.812	365.45	289.372	accessory Sec system glycosylation protein GtfA	Streptococcus parasanguinis ATCC 15912	complement(1342633..1344147)	protein_id:AEH56319.1
CP002843	1105	3240.23	3765.45	3469.02	3759.78	3078.56	2373.36	1458.26	1569.34	preprotein translocase, SecA subunit	Streptococcus parasanguinis ATCC 15912	complement(1140456..1142972)	protein_id:AEH56136.1
CP002843	1601	5420.68	6255.53	7200.76	9946.9	7206.87	5375	3501.68	3441.31	ribosomal protein S8	Streptococcus parasanguinis ATCC 15912	1718080..1718478	protein_id:AEH56632.1
CP002843	1940	1.95429	2.25159	4.36516	7.37763	5.26356	9.20607	4.44817	1.44455	hypothetical protein	Streptococcus parasanguinis ATCC 15912	complement(2061038..2061250)	protein_id:AEH56971.1
CP002843	1121	6940.33	7967.24	7716.53	9568.17	7221.27	5254.65	3566.84	3505.91	transcription antitermination factor NusB	Streptococcus parasanguinis ATCC 15912	complement(1160974..1161405)	protein_id:AEH56152.1
CP002843	596	10.8696	12.4162	24.0945	18.3989	29.0967	34.2835	26.5879	55.4788	hypothetical protein	Streptococcus parasanguinis ATCC 15912	complement(615241..616062)	protein_id:AEH55627.1
CP002843	1393	863.599	986.464	730.3	1495.17	857.004	822.745	743.792	351.104	hypothetical protein	Streptococcus parasanguinis ATCC 15912	complement(1496161..1498050)	protein_id:AEH56424.1
CP002843	1528	1883.84	2145.73	2286.98	3584.33	2882.57	1931.98	1095.89	938.023	acyltransferase	Streptococcus parasanguinis ATCC 15912	1648076..1649878	protein_id:AEH56559.1
CP002843	38	207.69	235.816	175.897	280.196	181.616	233.86	154.932	93.5896	RNA methyltransferase, RsmD family	Streptococcus parasanguinis ATCC 15912	34233..34781	protein_id:AEH55069.1
CP002843	1665	120.944	136.893	149.926	141.456	158.087	66.5382	63.6728	62.3096	dihydropteroate synthase	Streptococcus parasanguinis ATCC 15912	1789139..1790089	protein_id:AEH56696.1
CP002843	1271	357.361	404.279	467.95	538.822	398.918	405.569	270.558	326.337	HD domain protein	Streptococcus parasanguinis ATCC 15912	complement(1327764..1328723)	protein_id:AEH56302.1
CP002843	1709	2622.59	2966.75	2258.78	3102.02	1959.76	1442.8	856.539	717.026	neprilysin	Streptococcus parasanguinis ATCC 15912	1828790..1830724	protein_id:AEH56740.1
CP002843	1050	343.018	387.925	327.827	259.094	240.419	167.965	126.212	121.084	ribosome biogenesis GTPase Der	Streptococcus parasanguinis ATCC 15912	complement(1085629..1086939)	protein_id:AEH56081.1
CP002843	1751	101.165	114.329	113.192	104.394	83.2592	82.2864	101.663	93.0148	di-trans,poly-cis-decaprenylcistransferase	Streptococcus parasanguinis ATCC 15912	1871595..1872344	protein_id:AEH56782.1
CP002843	77	102.381	115.608	154.021	198.894	201.231	120.967	56.0546	64.258	sucrose-6-phosphate hydrolase	Streptococcus parasanguinis ATCC 15912	71438..72892	protein_id:AEH55108.1
CP002843	653	213.225	240.566	385.96	517.009	489.828	350.173	213.069	249.003	branched-chain amino acid ABC transporter, permease protein	Streptococcus parasanguinis ATCC 15912	complement(667532..668593)	protein_id:AEH55684.1
CP002843	592	1294.49	1459.65	1376.19	1206.6	1276.37	1238.96	1277.91	1002.83	transcriptional regulator, DeoR family	Streptococcus parasanguinis ATCC 15912	complement(610358..611101)	protein_id:AEH55623.1
CP002843	1314	151.307	170.376	194.233	241.358	157.467	119.891	93.9555	62.1603	branched-chain amino acid ABC transporter, permease protein	Streptococcus parasanguinis ATCC 15912	complement(1382457..1383323)	protein_id:AEH56345.1
CP002843	587	337.705	379.175	333.611	335.246	328.108	188.192	158.206	176.63	dihydrodipicolinate reductase	Streptococcus parasanguinis ATCC 15912	complement(605349..606116)	protein_id:AEH55618.1
CP002843	1910	10.4229	11.5895	23.8656	7.82078	9.01813	6.78192	10.9038	8.35374	hypothetical protein	Streptococcus parasanguinis ATCC 15912	2029847..2030038	protein_id:AEH56941.1
CP002843	231	340.801	378.57	575.702	714.224	671.503	390.613	163.692	183.207	YbbR-like protein	Streptococcus parasanguinis ATCC 15912	240978..241727	protein_id:AEH55262.1
CP002843	1334	359.929	398.744	414.19	409.669	337.088	192.459	146.416	122.23	amidohydrolase	Streptococcus parasanguinis ATCC 15912	complement(1424499..1425632)	protein_id:AEH56365.1
CP002843	421	500.211	553.98	450.887	486.556	385.897	222.164	112.47	90.1666	putative membrane protein	Streptococcus parasanguinis ATCC 15912	427995..429497	protein_id:AEH55452.1
CP002843	847	332.71	368.376	561.389	833.309	755.227	649.214	542.886	422.603	putative cell division protein FtsX	Streptococcus parasanguinis ATCC 15912	complement(876612..877538)	protein_id:AEH55878.1
CP002843	172	330.738	363.773	321.377	370.693	328.264	198.042	164.929	93.0557	Acyltransferase	Streptococcus parasanguinis ATCC 15912	170577..171323	protein_id:AEH55203.1
CP002843	1794	144.594	159.013	147.953	146.004	170.843	153.183	117.848	126.844	cysteine--tRNA ligase	Streptococcus parasanguinis ATCC 15912	1923206..1924549	protein_id:AEH56825.1
CP002843	1753	305.313	333.939	348.436	352.256	331.009	327.733	215.727	241.034	RIP metalloprotease RseP	Streptococcus parasanguinis ATCC 15912	1873194..1874453	protein_id:AEH56784.1
CP002843	1619	46.4446	50.7577	58.5241	35.3085	32.1671	24.9722	29.8639	44.7511	hypothetical protein	Streptococcus parasanguinis ATCC 15912	1737860..1738057	protein_id:AEH56650.1
CP002843	391	90.3757	98.6316	102.909	115.796	89.7318	78.6321	51.6305	56.5314	flavodoxin	Streptococcus parasanguinis ATCC 15912	396380..396823	protein_id:AEH55422.1
CP002843	1934	240.928	261.952	369.791	333.113	508.859	367.08	225.675	311.578	oligopeptide-binding protein SarA	Streptococcus parasanguinis ATCC 15912	2053911..2055896	protein_id:AEH56965.1
CP002843	1421	563.967	607.636	765.937	813.483	682.185	467.086	405.298	259.772	ABC transporter, permease protein	Streptococcus parasanguinis ATCC 15912	1528984..1529835	protein_id:AEH56452.1
CP002843	105	20.4364	22.0097	17.4679	38.7715	25.0118	15.5501	10.497	23.542	putative bacteriocin export ABC transporter, lactococcin 972 group	Streptococcus parasanguinis ATCC 15912	100606..101364	protein_id:AEH55136.1
CP002843	1719	193.892	208.43	238.329	331.451	229.269	155.898	105.591	102.835	serine-type D-Ala-D-Ala carboxypeptidase	Streptococcus parasanguinis ATCC 15912	complement(1840200..1841522)	protein_id:AEH56750.1
CP002843	975	132.298	142.127	215.397	164.428	123.766	101.5	75.3974	56.4941	hypothetical protein	Streptococcus parasanguinis ATCC 15912	complement(1013271..1013921)	protein_id:AEH56006.1
CP002843	651	24.7918	26.5051	39.6353	47.4342	38.8541	34.0884	23.3818	27.5434	hypothetical protein	Streptococcus parasanguinis ATCC 15912	complement(665853..666455)	protein_id:AEH55682.1
CP002843	727	353.42	377.51	422.553	434.125	357.814	193.978	129.062	130.827	cytoplasmic alpha-amylase	Streptococcus parasanguinis ATCC 15912	742934..744415	protein_id:AEH55758.1
CP002843	256	194.829	208.108	213.459	356.588	220.961	157.265	107.74	90.5175	ATP-dependent DNA helicase PcrA	Streptococcus parasanguinis ATCC 15912	266350..268653	protein_id:AEH55287.1
CP002843	367	205.364	219.184	276.485	465.51	356.54	213.978	115.77	101.245	intracellular maltogenic amylase	Streptococcus parasanguinis ATCC 15912	376591..378339	protein_id:AEH55398.1
CP002843	151	252.261	269.084	293.225	301.239	309.079	280.998	273.769	414.559	glyoxalase family protein	Streptococcus parasanguinis ATCC 15912	complement(148687..149073)	protein_id:AEH55182.1
CP002843	338	81.8148	87.2197	43.1547	46.8385	22.3669	28.7476	15.352	26.8753	SIS domain protein	Streptococcus parasanguinis ATCC 15912	352139..352891	protein_id:AEH55369.1
CP002843	685	87.1127	92.1606	98.0963	129.384	74.3807	81.3434	85.4828	72.959	signal peptidase II	Streptococcus parasanguinis ATCC 15912	complement(698798..699259)	protein_id:AEH55716.1
CP002843	1070	378.74	400.61	495.431	600.128	511.461	355.478	246.055	187.075	cobalt transport protein	Streptococcus parasanguinis ATCC 15912	complement(1105532..1106362)	protein_id:AEH56101.1
CP002843	1574	30.8967	32.4981	27.802	20.6953	20.9339	19.8459	14.1075	15.6885	hypothetical protein	Streptococcus parasanguinis ATCC 15912	1696335..1696697	protein_id:AEH56605.1
CP002843	1495	3867.55	4054.5	4589.88	6645.01	4300.2	3201.03	2069.58	1737.75	ribose-phosphate diphosphokinase	Streptococcus parasanguinis ATCC 15912	1614100..1615074	protein_id:AEH56526.1
CP002843	1042	2048.76	2144.51	2833.58	2155.73	2235.87	1561.32	1214.19	810.622	YceG family protein	Streptococcus parasanguinis ATCC 15912	complement(1076678..1078192)	protein_id:AEH56073.1
CP002843	718	998.3	1043.85	896.075	1103.14	758.985	450.046	220.461	208.896	homoserine dehydrogenase	Streptococcus parasanguinis ATCC 15912	complement(730661..731947)	protein_id:AEH55749.1
CP002843	1126	1109.54	1158.04	1070.32	1705.55	1077.67	903.483	438.217	408.243	CorA-like protein	Streptococcus parasanguinis ATCC 15912	1166653..1167630	protein_id:AEH56157.1
CP002843	1051	402.272	418.905	334.928	281.833	234.778	111.425	123.92	73.6644	nitroreductase family protein	Streptococcus parasanguinis ATCC 15912	complement(1086997..1087710)	protein_id:AEH56082.1
CP002843	230	214.378	222.533	262.659	506.367	361.969	274.321	208.493	126.224	TIGR00159 family protein	Streptococcus parasanguinis ATCC 15912	240133..240981	protein_id:AEH55261.1
CP002843	1122	2251.83	2337.38	2224.75	2440.19	2071.99	1518.01	897.081	921.449	hypothetical protein	Streptococcus parasanguinis ATCC 15912	complement(1161398..1161787)	protein_id:AEH56153.1
CP002843	1056	2508.69	2591.36	2703.62	3087.81	2505.79	1842.17	1089.51	1030.8	PTS system IIBC component	Streptococcus parasanguinis ATCC 15912	complement(1091320..1093515)	protein_id:AEH56087.1
CP002843	1492	625.374	645.761	754.193	946.598	741.468	949.459	992.56	656.19	rod shape-determining protein MreC	Streptococcus parasanguinis ATCC 15912	1611289..1612107	protein_id:AEH56523.1
CP002843	1922	3638.16	3753.8	1963.45	3931.74	1675	1488.38	830.917	648.55	arginine ABC transporter, ATP-binding protein ArtM	Streptococcus parasanguinis ATCC 15912	complement(2039775..2040515)	protein_id:AEH56953.1
CP002843	649	21.0446	21.7025	43.4964	45.8107	52.1642	55.1282	41.9375	33.4709	hypothetical protein	Streptococcus parasanguinis ATCC 15912	complement(664427..665110)	protein_id:AEH55680.1
CP002843	1925	1565.01	1611.95	1867.44	2191.33	1719.07	1217.07	671.021	603.302	putative undecaprenyl-diphosphatase UppP	Streptococcus parasanguinis ATCC 15912	2044211..2045047	protein_id:AEH56956.1
CP002843	1935	6392.38	6581.64	5610.96	7404.74	5023.29	3336.19	1816.85	1898.62	ABC transporter, permease protein	Streptococcus parasanguinis ATCC 15912	2055970..2057469	protein_id:AEH56966.1
CP002843	987	898.17	913.883	1094.44	1185.41	1013.95	919.169	894.481	756.73	hypothetical protein	Streptococcus parasanguinis ATCC 15912	complement(1027582..1029003)	protein_id:AEH56018.1
CP002843	1846	15.101	15.3334	24.2989	27.0962	15.2143	15.0265	16.9406	4.88981	DNA-binding helix-turn-helix protein	Streptococcus parasanguinis ATCC 15912	complement(1970022..1971254)	protein_id:AEH56877.1
CP002843	161	441.328	445.62	290.413	367.768	269.169	153.852	81.4366	72.5708	TIGR02206 family protein	Streptococcus parasanguinis ATCC 15912	158055..158741	protein_id:AEH55192.1
CP002843	848	115.447	116.549	213.869	233.186	285.447	261.794	199.352	196.264	cell division ATP-binding protein FtsE	Streptococcus parasanguinis ATCC 15912	complement(877531..878223)	protein_id:AEH55879.1
CP002843	717	1111.61	1107.9	1087.92	1211.02	995.48	466.854	204.873	176.336	homoserine kinase	Streptococcus parasanguinis ATCC 15912	complement(729792..730658)	protein_id:AEH55748.1
CP002843	905	10695.9	10655.4	8716.6	10635	7613.45	5817.35	4258.35	4160.57	threonine--tRNA ligase	Streptococcus parasanguinis ATCC 15912	complement(933755..935698)	protein_id:AEH55936.1
CP002843	1913	46.6492	46.4562	49.1202	34.0007	17.1228	25.5469	14.9115	7.37204	ABC-2 type transporter	Streptococcus parasanguinis ATCC 15912	2031102..2031833	protein_id:AEH56944.1
CP002843	1795	50.9296	50.5206	49.6345	63.928	47.0707	29.0893	27.4713	22.5043	RNase3 domain protein	Streptococcus parasanguinis ATCC 15912	1924542..1924940	protein_id:AEH56826.1
CP002843	931	58.6171	57.9941	371.284	1010.64	1014.84	961.384	509.303	562.321	ABC transporter, ATP-binding protein	Streptococcus parasanguinis ATCC 15912	complement(963805..965529)	protein_id:AEH55962.1
CP002843	298	161.655	158.993	189.223	216.885	214.009	127.071	68.1186	83.4254	ABC transporter, ATP-binding protein	Streptococcus parasanguinis ATCC 15912	310159..311358	protein_id:AEH55329.1
CP002843	813	8.54929	8.3935	7.77061	13.1682	11.1296	13.985	1.60789	5.33401	transcriptional regulator, TetR family	Streptococcus parasanguinis ATCC 15912	complement(839942..840574)	protein_id:AEH55844.1
CP002843	1848	7.53179	7.35929	3.58647	4.19283	4.17876	1.47731	2.83065	0	hypothetical protein	Streptococcus parasanguinis ATCC 15912	complement(1973164..1973625)	protein_id:AEH56879.1
CP002843	1448	462.39	451.471	595.765	876.043	882.12	819.454	540.78	506.555	tRNA uridine 5-carboxymethylaminomethyl modification enzyme GidA	Streptococcus parasanguinis ATCC 15912	complement(1558796..1560706)	protein_id:AEH56479.1
CP002843	1990	137.633	133.996	138.87	113.937	112.012	119.464	63.7234	95.5043	penicillin-binding protein 2X	Streptococcus parasanguinis ATCC 15912	2116778..2119060	protein_id:AEH57021.1
CP002843	1982	1394.5	1356.96	1704.32	2383.3	1767.65	1397.77	978.414	862.104	Gram-positive signal peptide protein, YSIRK family	Streptococcus parasanguinis ATCC 15912	2105075..2109388	protein_id:AEH57013.1
CP002843	1274	121.967	118.638	124.029	170.582	129.15	99.5138	80.6254	72.0333	ribulose-phosphate 3-epimerase	Streptococcus parasanguinis ATCC 15912	complement(1330575..1331234)	protein_id:AEH56305.1
CP002843	1546	789.226	766.54	537.755	634.269	398.64	243.753	181.383	159.845	V-type sodium ATPase, K subunit	Streptococcus parasanguinis ATCC 15912	1667058..1667537	protein_id:AEH56577.1
CP002843	711	595.582	578.422	496.883	494.568	415.144	291.048	177.053	200.325	putative spermidine/putrescine ABC transporter, periplasmic spermidine/putrescine-binding protein PotD	Streptococcus parasanguinis ATCC 15912	complement(723725..724795)	protein_id:AEH55742.1
CP002843	155	341.291	331.413	269.978	301.064	262.127	227.302	162.772	159.46	penicillin-binding protein, transpeptidase domain protein	Streptococcus parasanguinis ATCC 15912	151270..153321	protein_id:AEH55186.1
CP002843	1530	186.969	181.392	184.634	301.024	310.058	194.475	147.983	112.413	hypothetical protein	Streptococcus parasanguinis ATCC 15912	1653242..1653823	protein_id:AEH56561.1
CP002843	156	68.8785	66.798	69.9809	64.9763	73.9604	45.3459	31.8472	31.026	recombination protein RecR	Streptococcus parasanguinis ATCC 15912	153332..153928	protein_id:AEH55187.1
CP002843	428	6.6757	6.46526	0.589807	12.4828	5.33681	1.87055	1.20592	7.27874	3-isopropylmalate dehydrogenase	Streptococcus parasanguinis ATCC 15912	435719..436762	protein_id:AEH55459.1
CP002843	337	23.6503	22.8982	4.62882	6.11067	8.38517	0.616163	9.28146	8.81659	SIS domain protein	Streptococcus parasanguinis ATCC 15912	351408..352130	protein_id:AEH55368.1
CP002843	310	958.736	927.329	1376.2	1911.97	1779.08	1133.22	899.283	935.563	methionine adenosyltransferase	Streptococcus parasanguinis ATCC 15912	321557..322747	protein_id:AEH55341.1
CP002843	654	1093.14	1056.44	1478.28	2396	1812.79	1239.83	665.894	814.191	ABC transporter, ATP-binding protein	Streptococcus parasanguinis ATCC 15912	complement(668586..670121)	protein_id:AEH55685.1
CP002843	1621	37.6157	36.3215	45.9157	63.5594	51.9928	59.0025	44.8042	34.6356	ABC transporter, ATP-binding protein	Streptococcus parasanguinis ATCC 15912	1738939..1739643	protein_id:AEH56652.1
CP002843	1657	1	0.964119	2.64239	7.03289	8.04666	9.59718	0	7.81624	prepilin-type cleavage/methylation N-terminal domain protein	Streptococcus parasanguinis ATCC 15912	1784114..1784431	protein_id:AEH56688.1
CP002843	1190	67.2903	64.4799	85.952	78.0063	78.8952	70.2546	39.102	35.9345	ATPase/histidine kinase/DNA gyrase B/HSP90 domain protein	Streptococcus parasanguinis ATCC 15912	complement(1240772..1241659)	protein_id:AEH56221.1
CP002843	684	342.432	325.581	278.778	343.583	264.851	175.316	107.555	121.857	pseudouridine synthase, RluA family	Streptococcus parasanguinis ATCC 15912	complement(697918..698808)	protein_id:AEH55715.1
CP002843	533	1079.58	1019.19	1119.32	1332.63	1189.72	573.968	356.6	331.888	ABC transporter, ATP-binding protein	Streptococcus parasanguinis ATCC 15912	complement(546797..548650)	protein_id:AEH55564.1
CP002843	1760	131.243	123.854	109.007	165.438	124.15	75.1872	38.7072	32.3026	type VII secretion protein EssC	Streptococcus parasanguinis ATCC 15912	1882351..1886772	protein_id:AEH56791.1
CP002843	976	56.2535	52.9017	59.9904	58.9968	52.0385	36.4738	17.7205	20.1341	hypothetical protein	Streptococcus parasanguinis ATCC 15912	complement(1013905..1014417)	protein_id:AEH56007.1
CP002843	297	95.9474	89.7592	137.196	155.693	123.916	72.0616	51.645	42.6571	ABC-2 type transporter	Streptococcus parasanguinis ATCC 15912	309353..310159	protein_id:AEH55328.1
CP002843	590	904.27	843.042	641.213	708.971	601.893	367.241	274.694	289.383	putative PTS system fructose-specific EIIABC component	Streptococcus parasanguinis ATCC 15912	complement(607486..609453)	protein_id:AEH55621.1
CP002843	1114	517.955	482.648	395.252	463.953	426.739	280.275	210.133	210.042	ABC transporter, ATP-binding protein	Streptococcus parasanguinis ATCC 15912	complement(1151854..1153656)	protein_id:AEH56145.1
CP002843	1267	8264.46	7699.96	9171.54	7779.92	6661.26	3435.13	1834.27	1527.44	ribosomal protein S7	Streptococcus parasanguinis ATCC 15912	complement(1325147..1325617)	protein_id:AEH56298.1
CP002843	648	81.3738	75.6972	114.482	100.677	118.012	94.4283	59.7301	56.3821	ABC transporter, ATP-binding protein	Streptococcus parasanguinis ATCC 15912	complement(662671..664425)	protein_id:AEH55679.1
CP002843	687	67.9359	63.1723	87.7079	111.403	143.286	116.528	147.237	192.233	6-phospho-beta-galactosidase	Streptococcus parasanguinis ATCC 15912	complement(700292..701698)	protein_id:AEH55718.1
CP002843	190	238.953	220.828	261.9	254.39	220.285	146.206	99.5639	103.153	transporter, major facilitator family protein	Streptococcus parasanguinis ATCC 15912	191146..192318	protein_id:AEH55221.1
CP002843	220	17.3839	16.0533	22.6161	17.9345	19.0657	9.98099	4.82848	13.3555	Matrixin	Streptococcus parasanguinis ATCC 15912	228928..229647	protein_id:AEH55251.1
CP002843	1620	30.45	28.0028	35.407	25.6774	28.3836	17.0952	6.86241	15.8191	transcriptional regulator, MarR family	Streptococcus parasanguinis ATCC 15912	1738500..1738937	protein_id:AEH56651.1
CP002843	1599	4533.86	4162.01	4404.86	5402.33	4571.25	3733.24	2335.1	2665.74	ribosomal protein L5	Streptococcus parasanguinis ATCC 15912	1717122..1717664	protein_id:AEH56630.1
CP002843	249	1267.79	1162.77	1176.48	1563.51	1197.94	750.37	516.377	481.072	6-phosphofructokinase	Streptococcus parasanguinis ATCC 15912	259184..260197	protein_id:AEH55280.1
CP002843	1544	293.575	268.436	210.423	215.853	164.935	136.57	112.516	79.2187	hypothetical protein	Streptococcus parasanguinis ATCC 15912	1664753..1665076	protein_id:AEH56575.1
CP002843	784	226.732	207.297	177.528	240.025	161.201	179.111	131.837	102.578	hypothetical protein	Streptococcus parasanguinis ATCC 15912	complement(807666..808799)	protein_id:AEH55815.1
CP002843	1968	391.88	356.366	402.936	416.974	366.166	271.543	155.337	175.783	ABC transporter, ATP-binding protein EcsA	Streptococcus parasanguinis ATCC 15912	2091538..2092269	protein_id:AEH56999.1
CP002843	1637	112.271	101.907	195.78	145.889	106.201	85.9677	38.3342	40.9176	transcriptional regulator, AraC family	Streptococcus parasanguinis ATCC 15912	1758776..1759369	protein_id:AEH56668.1
CP002843	314	335.353	303.506	321.83	373.133	299.399	232.62	234.845	164.346	methionine aminopeptidase, type I	Streptococcus parasanguinis ATCC 15912	326097..326957	protein_id:AEH55345.1
CP002843	1597	3185.95	2880.67	3009.18	4119.59	3431.68	2091.89	1294.2	1587.45	ribosomal protein L14	Streptococcus parasanguinis ATCC 15912	1716351..1716719	protein_id:AEH56628.1
CP002843	1258	455.38	411.046	469.339	467.59	443.21	442.45	327.715	338.442	hypothetical protein	Streptococcus parasanguinis ATCC 15912	1310290..1310520	protein_id:AEH56289.1
CP002843	1577	6.51429	5.82569	7.5504	3.32838	7.80756	4.28313	10.9038	7.90954	indole-3-glycerol phosphate synthase	Streptococcus parasanguinis ATCC 15912	1700138..1700905	protein_id:AEH56608.1
CP002843	1272	394.864	353.007	380.334	400.602	349.446	310.67	182.712	177.776	RmuC domain protein	Streptococcus parasanguinis ATCC 15912	complement(1328698..1329975)	protein_id:AEH56303.1
CP002843	810	23.6503	21.0952	20.7672	30.0311	18.5599	11.5098	10.0637	12.1312	hypothetical protein	Streptococcus parasanguinis ATCC 15912	complement(836978..837859)	protein_id:AEH55841.1
CP002843	840	1100.95	980.078	1060.91	1259.62	1127.43	945.741	708.508	756.342	DNA gyrase, B subunit	Streptococcus parasanguinis ATCC 15912	complement(867825..869774)	protein_id:AEH55871.1
CP002843	1687	122.365	108.416	94.4114	134.358	106.206	90.7672	57.6577	50.6749	hypothetical protein	Streptococcus parasanguinis ATCC 15912	1809271..1810530	protein_id:AEH56718.1
CP002843	1087	38.0999	33.7111	47.9698	27.0743	41.9081	43.8518	40.3416	31.265	hypothetical protein	Streptococcus parasanguinis ATCC 15912	complement(1120790..1121734)	protein_id:AEH56118.1
CP002843	382	2702.22	2388.01	2440.16	3368.29	2913.63	1777.16	1291.22	1055.79	acetoin reductase	Streptococcus parasanguinis ATCC 15912	389189..389953	protein_id:AEH55413.1
CP002843	1147	94.0738	82.8434	51.2984	45.8643	41.1646	40.8195	11.2913	20.5783	imidazolonepropionase	Streptococcus parasanguinis ATCC 15912	complement(1193297..1194553)	protein_id:AEH56178.1
CP002843	1225	499.721	439.716	306.07	389.514	260.762	202.379	120.635	100.129	hypothetical protein	Streptococcus parasanguinis ATCC 15912	1281007..1281477	protein_id:AEH56256.1
CP002843	1999	20.6785	18.1281	19.0961	22.5955	23.2417	24.9675	10.0902	11.2802	acetyltransferase, GNAT family	Streptococcus parasanguinis ATCC 15912	2127133..2127684	protein_id:AEH57030.1
CP002843	1754	1994.3	1743.22	1474.74	1646.25	1297.18	1007.9	681.593	569.357	proline--tRNA ligase	Streptococcus parasanguinis ATCC 15912	1874469..1876319	protein_id:AEH56785.1
CP002843	1819	188.508	164.054	188.093	180.839	165.56	118.567	127.425	99.5207	site-specific recombinase, phage integrase family	Streptococcus parasanguinis ATCC 15912	complement(1947052..1948317)	protein_id:AEH56850.1
CP002843	1603	4004.01	3475.59	3584.99	4793.95	4017.93	3061.06	1948.18	2058.89	ribosomal protein L18	Streptococcus parasanguinis ATCC 15912	1719279..1719644	protein_id:AEH56634.1
CP002843	1526	187.825	162.345	256.989	314.909	310.431	173.973	83.0782	97.6133	low molecular weight protein-tyrosine-phosphatase PtpA	Streptococcus parasanguinis ATCC 15912	1647177..1647668	protein_id:AEH56557.1
CP002843	431	23.4082	20.1311	29.9111	31.8553	27.0943	26.5396	8.47511	8.76061	3-isopropylmalate dehydratase, small subunit	Streptococcus parasanguinis ATCC 15912	438461..439051	protein_id:AEH55462.1
CP002843	1156	52.4688	45.1088	52.2983	70.4404	68.7535	54.5551	30.6173	40.3988	tetratricopeptide repeat protein	Streptococcus parasanguinis ATCC 15912	complement(1205038..1207998)	protein_id:AEH56187.1
CP002843	1912	50.9671	43.7986	58.4289	43.6374	17.1767	23.4328	18.5244	15.151	ABC transporter, ATP-binding protein	Streptococcus parasanguinis ATCC 15912	2030216..2031133	protein_id:AEH56943.1
CP002843	1936	1491.97	1281.62	1387.9	1332.95	1071.35	683.144	512.394	422.532	putative oligopeptide ABC transporter, permease protein OppC	Streptococcus parasanguinis ATCC 15912	2057469..2058395	protein_id:AEH56967.1
CP002843	858	45635.4	39175.4	29064.1	60591.7	49047.5	61898.6	90229.1	96772	triose-phosphate isomerase	Streptococcus parasanguinis ATCC 15912	complement(888785..889543)	protein_id:AEH55889.1
CP002843	1113	792.215	673.856	566.66	719.532	514.178	469.548	375.998	285.382	ABC transporter, ATP-binding protein	Streptococcus parasanguinis ATCC 15912	complement(1150101..1151861)	protein_id:AEH56144.1
CP002843	586	176.869	150.067	141.935	158.661	120.723	93.0794	63.2684	49.9172	putative tRNA adenylyltransferase	Streptococcus parasanguinis ATCC 15912	complement(604141..605352)	protein_id:AEH55617.1
CP002843	1937	1655.42	1396.97	1832.19	1822.59	1803.33	943.663	591.582	643.995	oligopeptide transport ATP-binding protein OppD	Streptococcus parasanguinis ATCC 15912	2058407..2059474	protein_id:AEH56968.1
CP002843	344	1	0.841243	4.78995	3.06739	0.643956	5.14374	0.806351	11.3548	hypothetical protein	Streptococcus parasanguinis ATCC 15912	358162..358542	protein_id:AEH55375.1
CP002843	248	381.524	320.782	337.206	408.625	381.798	255.412	206.404	229.903	DNA polymerase III, alpha subunit	Streptococcus parasanguinis ATCC 15912	255980..259099	protein_id:AEH55279.1
CP002843	1721	1920.69	1607.98	1260.53	1898.48	1456.11	1143.59	1270.82	1621.3	leucine--tRNA ligase	Streptococcus parasanguinis ATCC 15912	1843788..1846289	protein_id:AEH56752.1
CP002843	712	199.674	166.026	139.233	153.704	128.126	91.6747	52.3887	59.0137	putative spermidine/putrescine ABC transporter, permease protein PotC	Streptococcus parasanguinis ATCC 15912	complement(724792..725565)	protein_id:AEH55743.1
CP002843	789	21.0446	17.4759	44.4453	33.3168	25.7525	38.5335	29.0503	15.1323	hypothetical protein	Streptococcus parasanguinis ATCC 15912	complement(811617..811877)	protein_id:AEH55820.1
CP002843	1123	3337.44	2758.38	3678.43	3417.24	3227.07	2553.73	2033.47	2290.41	translation elongation factor P	Streptococcus parasanguinis ATCC 15912	complement(1161824..1162384)	protein_id:AEH56154.1
CP002843	1248	25.6046	21.0952	29.8008	39.7623	31.9558	35.6131	16.5049	24.8186	putative azaleucine resistance protein AzlC	Streptococcus parasanguinis ATCC 15912	complement(1304657..1305352)	protein_id:AEH56279.1
CP002843	1796	93.0996	76.3246	68.3104	95.921	71.6832	48.8189	20.1684	21.5413	leucine-rich protein	Streptococcus parasanguinis ATCC 15912	1924937..1925797	protein_id:AEH56827.1
CP002843	584	100.873	82.4936	89.981	94.3525	117.98	86.9922	87.134	54.8816	hypothetical protein	Streptococcus parasanguinis ATCC 15912	complement(601748..602266)	protein_id:AEH55615.1
CP002843	253	181.795	148.491	270.958	332.36	333.239	212.448	164.972	138.863	glutamine ABC transporter, ATP-binding protein GlnQ	Streptococcus parasanguinis ATCC 15912	263257..263892	protein_id:AEH55284.1
CP002843	1573	20.0704	16.3857	15.3684	27.6893	23.9464	17.5378	6.45321	9.2048	transcriptional regulator, MarR family	Streptococcus parasanguinis ATCC 15912	1695891..1696319	protein_id:AEH56604.1
CP002843	1686	63.301	51.6773	41.3848	36.6899	26.6106	45.9028	28.6459	17.6145	LytTr DNA-binding domain protein	Streptococcus parasanguinis ATCC 15912	1808469..1809212	protein_id:AEH56717.1
CP002843	766	17.6693	14.3082	16.2409	21.7324	23.1726	5.67474	10.4561	13.8184	GAF domain protein	Streptococcus parasanguinis ATCC 15912	complement(788780..789286)	protein_id:AEH55797.1
CP002843	278	25.1578	20.2382	19.6151	25.4471	21.3057	16.4644	10.4729	3.85214	BioY family protein	Streptococcus parasanguinis ATCC 15912	complement(290021..290575)	protein_id:AEH55309.1
CP002843	1290	213.709	171.211	200.977	236.068	226.277	171.22	97.1978	89.6515	KxYKxGKxW signal domain protein	Streptococcus parasanguinis ATCC 15912	complement(1351728..1353047)	protein_id:AEH56321.1
CP002843	1265	220215	175776	133262	129829	103681	66708.6	64565.2	79451.3	glyceraldehyde-3-phosphate dehydrogenase, type I	Streptococcus parasanguinis ATCC 15912	complement(1321494..1322504)	protein_id:AEH56296.1
CP002843	1920	579.979	458.532	443.894	409.67	289.217	241.355	126.561	161.185	SPFH/Band 7/PHB domain protein	Streptococcus parasanguinis ATCC 15912	2038436..2039329	protein_id:AEH56951.1
CP002843	647	121.099	95.3809	145.632	182.633	138.788	103.867	54.4082	50.6972	ABC transporter, ATP-binding protein	Streptococcus parasanguinis ATCC 15912	complement(660930..662684)	protein_id:AEH55678.1
CP002843	714	644.445	506.088	447.373	489.312	470.856	293.153	203.114	204.726	spermidine/putrescine ABC transporter, ATP-binding protein PotA	Streptococcus parasanguinis ATCC 15912	complement(726349..727506)	protein_id:AEH55745.1
CP002843	419	309.694	242.11	242.488	220.158	199.383	146.632	103.196	102.096	orotate phosphoribosyltransferase	Streptococcus parasanguinis ATCC 15912	426789..427421	protein_id:AEH55450.1
CP002843	916	731.448	570.753	596.674	953.631	526.573	369.572	210.128	190.945	putative iron transporter SMF3	Streptococcus parasanguinis ATCC 15912	948531..949946	protein_id:AEH55947.1
CP002843	487	21.82	17.0178	28.4113	33.8836	30.6361	22.372	2.02189	23.8779	4-oxalocrotonate tautomerase family enzyme	Streptococcus parasanguinis ATCC 15912	complement(497565..497747)	protein_id:AEH55518.1
CP002843	1695	39.9361	31.1232	47.7084	64.4437	41.5459	49.1513	67.7599	71.94	RNA methyltransferase, RsmE family	Streptococcus parasanguinis ATCC 15912	1816613..1817356	protein_id:AEH56726.1
CP002843	588	1113.84	866.816	617.709	640.46	548.941	437.92	232.28	206.559	EDD domain protein, DegV family	Streptococcus parasanguinis ATCC 15912	complement(606127..606975)	protein_id:AEH55619.1
CP002843	162	334.474	260.009	276.454	321.024	295.69	172.628	109.307	108.244	TIGR02206 family protein	Streptococcus parasanguinis ATCC 15912	158755..159435	protein_id:AEH55193.1
CP002843	1606	4590.15	3567.06	4177.57	4033.64	5588.73	4444.65	3398.95	3069.35	ribosomal protein L15	Streptococcus parasanguinis ATCC 15912	1720500..1720940	protein_id:AEH56637.1
CP002843	1564	1209.9	938.259	927.576	1223.5	758.087	566.662	486.552	433.685	ribosomal protein L33	Streptococcus parasanguinis ATCC 15912	complement(1685915..1686064)	protein_id:AEH56595.1
CP002843	1988	54.6652	42.1913	44.4804	43.3468	45.965	58.1602	42.3611	30.4139	S-adenosyl-methyltransferase MraW	Streptococcus parasanguinis ATCC 15912	2115488..2116438	protein_id:AEH57019.1
CP002843	1782	8087.09	6226.07	6208.59	7806.34	6145.92	4517.31	2054.12	2253.56	ribosomal protein S15	Streptococcus parasanguinis ATCC 15912	1911386..1911715	protein_id:AEH56813.1
CP002843	1575	22.1861	17.0513	7.10223	26.7604	12.9288	8.75397	14.1436	4.37097	anthranilate synthase component I	Streptococcus parasanguinis ATCC 15912	1697212..1698570	protein_id:AEH56606.1
CP002843	440	55840.4	42907	25495.1	41057.2	32280.2	21127.7	19603.7	21128.1	L-lactate dehydrogenase	Streptococcus parasanguinis ATCC 15912	complement(450218..451285)	protein_id:AEH55471.1
CP002843	1792	86.666	65.6398	54.3026	87.631	65.6056	55.4237	47.6108	54.9563	acetyltransferase, GNAT family	Streptococcus parasanguinis ATCC 15912	1921529..1922395	protein_id:AEH56823.1
CP002843	1545	1254.8	948.194	680.486	688.534	543.802	291.626	204.837	225.084	V-type sodium ATPase, I subunit	Streptococcus parasanguinis ATCC 15912	1665066..1667027	protein_id:AEH56576.1
CP002843	585	242.502	181.885	225.835	243.27	202.519	173.391	135.046	116.068	ABC transporter, ATP-binding protein	Streptococcus parasanguinis ATCC 15912	complement(602276..604144)	protein_id:AEH55616.1
CP002843	1722	199.507	149.391	119.177	211.376	196.058	277.632	390.375	653.324	hypothetical protein	Streptococcus parasanguinis ATCC 15912	1846465..1846878	protein_id:AEH56753.1
CP002843	662	458.767	340.741	232.878	250.946	224.707	146.921	104.079	104.463	putative topology modulation protein	Streptococcus parasanguinis ATCC 15912	675733..676242	protein_id:AEH55693.1
CP002843	1911	9.12001	6.76737	9.46175	11.642	3.78773	7.48696	10.899	2.98241	hypothetical protein	Streptococcus parasanguinis ATCC 15912	2030035..2030229	protein_id:AEH56942.1
CP002843	1706	109.013	80.838	48.7038	106.068	92.9846	70.5746	47.606	39.656	manganese ABC transporter substrate-binding lipoprotein	Streptococcus parasanguinis ATCC 15912	complement(1826178..1827107)	protein_id:AEH56737.1
CP002843	1624	31.2196	23.1417	26.5754	20.0454	17.9201	9.4537	11.7053	13.837	hypothetical protein	Streptococcus parasanguinis ATCC 15912	1742086..1742277	protein_id:AEH56655.1
CP002843	1641	3.05249	2.25159	2.86687	4.66307	3.88581	4.67796	5.25211	1.46321	hypothetical protein	Streptococcus parasanguinis ATCC 15912	1762002..1762136	protein_id:AEH56672.1
CP002843	221	41.6857	30.6151	30.0512	28.6023	41.1493	28.8532	48.4075	56.2888	ABC transporter, ATP-binding protein	Streptococcus parasanguinis ATCC 15912	229754..231661	protein_id:AEH55252.1
CP002843	158	380.371	278.508	264.894	278.141	284.744	171.247	102.411	123.085	UDP-N-acetylmuramoyl-tripeptide--D-alanyl-D- alanine ligase	Streptococcus parasanguinis ATCC 15912	155326..156696	protein_id:AEH55189.1
CP002843	699	3775.96	2732.5	3419.2	4587.1	3751.17	2500.56	1145.31	1679.35	ribosomal protein L27	Streptococcus parasanguinis ATCC 15912	complement(711757..712050)	protein_id:AEH55730.1
CP002843	1053	86.9081	62.565	75.0042	68.6301	79.7367	50.3529	31.0698	35.9158	hypothetical protein	Streptococcus parasanguinis ATCC 15912	complement(1088607..1089785)	protein_id:AEH56084.1
CP002843	159	171.502	122.874	163.624	141.218	124.946	72.6402	68.9659	86.2435	hydrolase, NUDIX family	Streptococcus parasanguinis ATCC 15912	156686..157297	protein_id:AEH55190.1
CP002843	224	48.8831	34.936	32.6232	43.359	33.2617	24.4302	25.382	29.1	transporter, major facilitator family protein	Streptococcus parasanguinis ATCC 15912	233129..234307	protein_id:AEH55255.1
CP002843	1906	7352.81	5239.15	5662.82	5756.79	4569.67	4094.38	2541.94	2111.54	ribosomal protein L28	Streptococcus parasanguinis ATCC 15912	2026104..2026292	protein_id:AEH56937.1
CP002843	1259	2457.17	1749.54	1798.32	2313.12	1647.13	1355.3	857.986	741.378	ribonuclease J 1	Streptococcus parasanguinis ATCC 15912	1310524..1312206	protein_id:AEH56290.1
CP002843	1332	301.845	214.879	291.175	380.24	228.238	101.1	43.9401	51.1974	peptidase, S54 family	Streptococcus parasanguinis ATCC 15912	complement(1423191..1423868)	protein_id:AEH56363.1
CP002843	1097	1997.9	1412.63	1340.91	1462.3	1298	950.92	782.346	769.776	putative aminotransferase AlaT	Streptococcus parasanguinis ATCC 15912	complement(1130498..1131712)	protein_id:AEH56128.1
CP002843	1438	213.386	150.51	228.95	302.707	261.018	182.027	127.497	101.283	YhgE/Pip domain protein	Streptococcus parasanguinis ATCC 15912	complement(1547291..1550161)	protein_id:AEH56469.1
CP002843	1871	3.70392	2.59698	10.9559	5.77938	9.64688	2.85471	0.404379	1.94473	CsbD-like protein	Streptococcus parasanguinis ATCC 15912	complement(1991779..1991982)	protein_id:AEH56902.1
CP002843	1957	2334.9	1626.89	1291.6	1901.14	1489.08	840.903	679.491	715.492	putative mannose permease IID component	Streptococcus parasanguinis ATCC 15912	complement(2081567..2082517)	protein_id:AEH56988.1
CP002843	1604	3427.66	2383.78	2204.56	2830.79	1958.07	847.292	840.381	541.209	ribosomal protein S5	Streptococcus parasanguinis ATCC 15912	1719662..1720156	protein_id:AEH56635.1
CP002843	941	15055.3	10461.1	11759.4	13485.9	11776	7595.14	3234.63	4341.56	ribosomal protein L1	Streptococcus parasanguinis ATCC 15912	complement(978693..979382)	protein_id:AEH55972.1
CP002843	384	5738.96	3981.54	4089.6	4523.64	3444.66	2704.14	1615.79	1030.25	hypothetical protein	Streptococcus parasanguinis ATCC 15912	complement(390472..391056)	protein_id:AEH55415.1
CP002843	1214	2.03499	1.41034	4.24283	5.07555	8.70028	5.70942	0	3.90812	amino acid carrier protein	Streptococcus parasanguinis ATCC 15912	complement(1264334..1265665)	protein_id:AEH56245.1
CP002843	610	2525.39	1749.02	1878.74	2427.85	1892.08	1273.81	788.495	744.603	aspartate carbamoyltransferase	Streptococcus parasanguinis ATCC 15912	complement(627660..628583)	protein_id:AEH55641.1
CP002843	418	197.876	136.685	158.25	151.811	123.557	72.1549	75.0002	81.447	orotidine 5'-phosphate decarboxylase	Streptococcus parasanguinis ATCC 15912	425620..426312	protein_id:AEH55449.1
CP002843	1164	13.1093	9.0402	10.5116	14.6406	14.8026	7.26563	3.21577	3.90812	potassium uptake protein, TrkH family	Streptococcus parasanguinis ATCC 15912	complement(1217712..1219094)	protein_id:AEH56195.1
CP002843	1333	187.905	128.555	126.125	168.725	130.241	77.3952	61.3693	37.8232	5-formyltetrahydrofolate cyclo-ligase	Streptococcus parasanguinis ATCC 15912	complement(1423852..1424391)	protein_id:AEH56364.1
CP002843	470	1697.91	1158.73	1248.92	1502.31	1016.52	627.219	392.233	313.493	ApbE family protein	Streptococcus parasanguinis ATCC 15912	complement(479321..480214)	protein_id:AEH55501.1
CP002843	1162	106.973	72.3901	97.3257	109.111	61.9326	57.3011	39.1357	27.3755	CAAX amino terminal protease family protein	Streptococcus parasanguinis ATCC 15912	complement(1216156..1216914)	protein_id:AEH56193.1
CP002843	1275	460.18	311.285	318.891	333.905	210.069	202.905	175.741	81.1448	ribosome small subunit-dependent GTPase A	Streptococcus parasanguinis ATCC 15912	complement(1331249..1332127)	protein_id:AEH56306.1
CP002843	1901	293.123	196.574	231.541	207.126	163.687	154.557	169.399	208.623	hypothetical protein	Streptococcus parasanguinis ATCC 15912	2022251..2023036	protein_id:AEH56932.1
CP002843	17	150.898	100.679	110.879	172.224	244.503	200.705	305.571	520.843	acetyltransferase, GNAT family	Streptococcus parasanguinis ATCC 15912	17087..17647	protein_id:AEH55048.1
CP002843	160	69.6481	46.3671	47.4178	51.9146	36.4026	35.6509	23.3745	23.0418	TIGR02206 family protein	Streptococcus parasanguinis ATCC 15912	157328..158029	protein_id:AEH55191.1
CP002843	637	241.199	160.189	179.257	210.936	167.458	123.626	67.7238	80.8909	hypothetical protein	Streptococcus parasanguinis ATCC 15912	complement(652369..653121)	protein_id:AEH55668.1
CP002843	1791	24.1403	16.0131	15.1791	17.7339	16.6695	12.3804	9.25739	11.2242	serine O-acetyltransferase	Streptococcus parasanguinis ATCC 15912	1920899..1921516	protein_id:AEH56822.1
CP002843	1566	479.576	317.969	421.204	583.275	463.238	358.832	191.94	275.935	dihydroxy-acid dehydratase	Streptococcus parasanguinis ATCC 15912	1686477..1688180	protein_id:AEH56597.1
CP002843	339	33.7071	22.3386	15.5416	6.7674	10.4524	13.393	16.5531	16.8941	6-phospho-beta-glucosidase	Streptococcus parasanguinis ATCC 15912	352964..354469	protein_id:AEH55370.1
CP002843	818	4.27464	2.79587	2.63492	6.68416	6.80435	3.87673	1.20592	6.29704	DNA-binding helix-turn-helix protein	Streptococcus parasanguinis ATCC 15912	complement(844610..844819)	protein_id:AEH55849.1
CP002843	435	42.7839	27.9031	24.9205	40.6245	21.0763	18.9106	22.1999	16.0393	streptomycin adenylyltransferase	Streptococcus parasanguinis ATCC 15912	442907..443725	protein_id:AEH55466.1
CP002843	515	204.681	132.906	160.88	211.947	184.307	133.819	102.038	97.9119	hypothetical protein	Streptococcus parasanguinis ATCC 15912	complement(528050..529216)	protein_id:AEH55546.1
CP002843	713	803.315	519.399	364.225	468.423	293.076	179.176	141.581	100.894	ABC transporter, permease protein	Streptococcus parasanguinis ATCC 15912	complement(725562..726368)	protein_id:AEH55744.1
CP002843	1986	1136.6	731.78	772.857	1027.95	889.37	525.968	364.141	298.394	putative D-serine/D-alanine/glycine transporter	Streptococcus parasanguinis ATCC 15912	2113515..2114897	protein_id:AEH57017.1
CP002843	1885	88.6577	57.074	53.5395	29.5689	64.5002	14.9923	9.25739	15.2816	tRNA pseudouridine synthase A	Streptococcus parasanguinis ATCC 15912	2008484..2009230	protein_id:AEH56916.1
CP002843	241	687.525	442.292	541.689	484.202	417.767	529.669	322.418	1364.31	ribosomal protein S21	Streptococcus parasanguinis ATCC 15912	249388..249627	protein_id:AEH55272.1
CP002843	1310	109.826	70.4725	83.8325	113.026	111.387	75.4251	43.9714	40.731	putative esterase	Streptococcus parasanguinis ATCC 15912	complement(1377692..1378474)	protein_id:AEH56341.1
CP002843	942	6344.36	4068.32	4719.17	4655.09	4516.74	4043.05	2265.19	2736.11	ribosomal protein L11	Streptococcus parasanguinis ATCC 15912	complement(979480..979905)	protein_id:AEH55973.1
CP002843	1447	1466.85	940.021	1334.67	1618	1496.22	1306.16	863.089	860.36	DHHA1 domain protein	Streptococcus parasanguinis ATCC 15912	complement(1556621..1558780)	protein_id:AEH56478.1
CP002843	111	77.0559	49.0772	56.659	64.9779	110.2	89.4728	184.351	249.018	type I site-specific deoxyribonuclease, HsdR family	Streptococcus parasanguinis ATCC 15912	105730..108792	protein_id:AEH55142.1
CP002843	1605	362.039	229.8	309.363	326.917	288.11	188.692	213.993	139.55	ribosomal protein L30	Streptococcus parasanguinis ATCC 15912	1720171..1720353	protein_id:AEH56636.1
CP002843	612	83.4953	52.8616	41.589	122.174	112.647	64.5488	41.16	39.0625	hypothetical protein	Streptococcus parasanguinis ATCC 15912	complement(629411..630046)	protein_id:AEH55643.1
CP002843	1013	49.8257	31.4973	31.4643	42.6285	38.691	39.5934	49.2259	32.34	transposase	Streptococcus parasanguinis ATCC 15912	1048674..1049492	protein_id:AEH56044.1
CP002843	715	26.6596	16.633	34.5232	40.192	39.9264	24.9117	20.5607	20.8395	UDP-N-acetylmuramate dehydrogenase	Streptococcus parasanguinis ATCC 15912	complement(727714..728610)	protein_id:AEH55746.1
CP002843	368	51.2899	31.9948	26.9022	28.3835	25.6558	46.4832	44.7464	51.511	RDD family protein	Streptococcus parasanguinis ATCC 15912	378424..378963	protein_id:AEH55399.1
CP002843	252	106.935	66.5365	147.082	143.4	94.4369	70.2382	44.7585	45.4006	ABC transporter, permease protein	Streptococcus parasanguinis ATCC 15912	262609..263250	protein_id:AEH55283.1
CP002843	1775	221.5	137.475	174.272	201.919	206.877	112.794	69.7385	77.9085	aminopeptidase PepS	Streptococcus parasanguinis ATCC 15912	1902592..1903848	protein_id:AEH56806.1
CP002843	1918	1720.97	1058.11	1018.72	1078.64	858.266	797.162	553.229	490.497	ketol-acid reductoisomerase	Streptococcus parasanguinis ATCC 15912	2035955..2036977	protein_id:AEH56949.1
CP002843	1280	2875.58	1766.21	1603.66	1577.44	1280.43	1273.32	865.883	1632.26	ribosomal protein L34	Streptococcus parasanguinis ATCC 15912	complement(1336042..1336176)	protein_id:AEH56311.1
CP002843	1585	833.982	512.086	326.181	435.728	280.585	208.329	109.676	91.279	tRNA-guanine transglycosylase	Streptococcus parasanguinis ATCC 15912	1709624..1710766	protein_id:AEH56616.1
CP002843	1991	748.298	456.087	398.246	448.374	354.766	249.72	169.459	141.345	phospho-N-acetylmuramoyl-pentapeptide- transferase	Streptococcus parasanguinis ATCC 15912	2119062..2120054	protein_id:AEH57022.1
CP002843	437	1600.54	965.433	897.441	1043.26	893.544	439.558	305.812	236.07	branched-chain-amino-acid transaminase	Streptococcus parasanguinis ATCC 15912	446665..447732	protein_id:AEH55468.1
CP002843	1690	412.265	247.842	219.459	324.12	152.828	87.3447	62.0601	51.455	ATPase, AAA family	Streptococcus parasanguinis ATCC 15912	complement(1812744..1814048)	protein_id:AEH56721.1
CP002843	246	855.799	513.931	826.429	1019.7	897.518	612.969	361.252	459.888	ABC transporter, ATP-binding protein	Streptococcus parasanguinis ATCC 15912	253838..254545	protein_id:AEH55277.1
CP002843	985	38.6332	23.1944	10.9004	18.1181	11.7473	8.06368	3.62497	7.35338	branched-chain amino acid ABC transporter, permease protein	Streptococcus parasanguinis ATCC 15912	complement(1025292..1026185)	protein_id:AEH56016.1
CP002843	1450	307.901	184.621	240.041	433.62	393.691	700.765	1714.84	1957.15	membrane protein, MarC family	Streptococcus parasanguinis ATCC 15912	complement(1561318..1561929)	protein_id:AEH56481.1
CP002843	1694	57.2335	34.2794	35.6827	49.5492	41.3607	34.9606	25.4037	30.3579	ribosomal protein L11 methyltransferase	Streptococcus parasanguinis ATCC 15912	1815661..1816611	protein_id:AEH56725.1
CP002843	762	1	0.593913	10.5983	1.91784	7.80202	0.295462	5.63964	2.00071	hypothetical protein	Streptococcus parasanguinis ATCC 15912	786286..786615	protein_id:AEH55793.1
CP002843	1519	11.8871	7.03556	9.46533	8.66697	7.00884	4.2879	4.03898	5.35267	PTS system sorbose-specific iic component	Streptococcus parasanguinis ATCC 15912	1640473..1641387	protein_id:AEH56550.1
CP002843	652	562.048	331.207	565.697	581.739	648.106	316.181	184.712	203.655	branched-chain amino acid ABC transporter, permease protein	Streptococcus parasanguinis ATCC 15912	complement(666576..667532)	protein_id:AEH55683.1
CP002843	1321	77.2231	45.435	45.9348	40.9343	45.1872	23.7967	65.3024	69.2561	LPXTG-motif cell wall anchor domain protein	Streptococcus parasanguinis ATCC 15912	complement(1399979..1400950)	protein_id:AEH56352.1
CP002843	482	1176.53	687.341	864.09	1105.38	850.926	524.967	391.86	311.697	GMP reductase	Streptococcus parasanguinis ATCC 15912	491153..492187	protein_id:AEH55513.1
CP002843	1752	115.937	67.5298	67.8815	69.748	72.1904	54.3625	69.7626	59.7528	phosphatidate cytidylyltransferase	Streptococcus parasanguinis ATCC 15912	1872351..1873157	protein_id:AEH56783.1
CP002843	701	1414.75	823.643	986.344	1323.73	1102.85	1015.29	638.741	751.415	ribosomal protein L21	Streptococcus parasanguinis ATCC 15912	complement(712428..712742)	protein_id:AEH55732.1
CP002843	496	4348.81	2517.05	1785.05	2431.02	1734.37	1015.57	772.301	916.231	GMP synthase (glutamine-hydrolyzing) domain protein	Streptococcus parasanguinis ATCC 15912	complement(505343..506908)	protein_id:AEH55527.1
CP002843	1363	3001.98	1735.45	1713.88	1552.45	1569.58	1144.58	904.952	887.292	translation elongation factor Ts	Streptococcus parasanguinis ATCC 15912	complement(1462261..1463301)	protein_id:AEH56394.1
CP002843	383	3660.52	2115.27	3211.95	2974.8	2349.17	1538.01	922.518	987.182	ribosomal protein L31	Streptococcus parasanguinis ATCC 15912	complement(390068..390310)	protein_id:AEH55414.1
CP002843	223	31.5482	18.1505	24.8928	25.8565	36.8959	49.422	81.0587	95.635	transcriptional activator, Rgg/GadR/MutR family domain protein	Streptococcus parasanguinis ATCC 15912	232231..233103	protein_id:AEH55254.1
CP002843	343	10.0136	5.75086	6.28436	6.03914	4.09584	7.57212	2.81862	4.87115	sucrose phosphorylase	Streptococcus parasanguinis ATCC 15912	356541..357866	protein_id:AEH55374.1
CP002843	1311	469.692	269.625	373.57	637.168	507.508	362.513	209.365	185.581	ribonuclease J 2	Streptococcus parasanguinis ATCC 15912	complement(1378545..1380206)	protein_id:AEH56342.1
CP002843	427	21.1253	12.0188	9.9883	20.0666	7.97894	5.73784	3.2254	3.50125	2-isopropylmalate synthase	Streptococcus parasanguinis ATCC 15912	434150..435712	protein_id:AEH55458.1
CP002843	112	551.705	313.874	256.406	673.422	487.358	583.132	1042.24	1345.57	putative type I restriction-modification system, M subunit	Streptococcus parasanguinis ATCC 15912	108792..110396	protein_id:AEH55143.1
CP002843	209	2405.53	1364.85	1257.13	1160.27	924.495	532.715	416.308	497.678	ATP synthase F0, A subunit	Streptococcus parasanguinis ATCC 15912	219961..220674	protein_id:AEH55240.1
CP002843	113	41.0343	23.2653	16.8077	35.1981	30.4371	56.8637	52.7763	103.168	type I restriction modification DNA specificity domain protein	Streptococcus parasanguinis ATCC 15912	110389..111642	protein_id:AEH55144.1
CP002843	1052	35.1281	19.5971	24.9197	18.473	27.3044	13.2	6.45081	17.7638	primosomal protein DnaI	Streptococcus parasanguinis ATCC 15912	complement(1087707..1088606)	protein_id:AEH56083.1
CP002843	340	15.5104	8.64479	5.6117	6.32958	4.29624	3.27319	13.7393	11.855	lichenan-specific phosphotransferase enzyme IIB component	Streptococcus parasanguinis ATCC 15912	354482..354784	protein_id:AEH55371.1
CP002843	1593	3804.22	2100.37	1786.18	2744.97	2139.36	1468.89	905.123	1079.77	ribosomal protein S3	Streptococcus parasanguinis ATCC 15912	1714755..1715408	protein_id:AEH56624.1
CP002843	1602	3282.81	1799.52	2596.17	2370.25	2648.32	1656.05	1223.71	1457.9	ribosomal protein L6	Streptococcus parasanguinis ATCC 15912	1718668..1719204	protein_id:AEH56633.1
CP002843	1923	2266.52	1240.58	902.409	1233.61	791.775	593.892	390.06	331.906	ABC transporter, permease protein	Streptococcus parasanguinis ATCC 15912	complement(2040515..2042077)	protein_id:AEH56954.1
CP002843	1691	23.9789	13.1188	19.3635	15.6821	21.9207	7.90385	15.7299	12.6314	hypothetical protein	Streptococcus parasanguinis ATCC 15912	1814130..1814600	protein_id:AEH56722.1
CP002843	1224	742.782	403.943	337.042	380.79	346.607	231.301	136.254	115.303	hypothetical protein	Streptococcus parasanguinis ATCC 15912	1280247..1281005	protein_id:AEH56255.1
CP002843	1607	7848.34	4233.3	4520.15	5089.9	4381.47	2735.64	1623.6	1524.85	preprotein translocase, SecY subunit	Streptococcus parasanguinis ATCC 15912	1720953..1722263	protein_id:AEH56638.1
CP002843	1892	891.898	479.625	445.709	548.49	480.206	320.916	174.961	195.32	CTP synthase	Streptococcus parasanguinis ATCC 15912	2014362..2015975	protein_id:AEH56923.1
CP002843	16	391.687	205.458	223.146	390.646	364.048	443.992	874.717	1239.81	hypothetical protein	Streptococcus parasanguinis ATCC 15912	16522..17100	protein_id:AEH55047.1
CP002843	968	1276.93	664.598	745.806	640.595	670.783	437.316	267.8	259.638	endopeptidase Clp	Streptococcus parasanguinis ATCC 15912	complement(1002868..1003458)	protein_id:AEH55999.1
CP002843	134	169.305	87.9925	106.981	134.962	115.42	40.4581	32.2709	38.3981	amino acid permease	Streptococcus parasanguinis ATCC 15912	134297..135688	protein_id:AEH55165.1
CP002843	208	1365.57	708.098	574.726	615.458	547.584	341.141	245.234	265.233	ATP synthase subunit C	Streptococcus parasanguinis ATCC 15912	219727..219927	protein_id:AEH55239.1
CP002843	824	2510.36	1301.49	1073.44	1094.23	829.433	565.819	467.712	435.839	phenylalanine--tRNA ligase, beta subunit	Streptococcus parasanguinis ATCC 15912	complement(849177..851582)	protein_id:AEH55855.1
CP002843	809	130.741	66.9523	54.1752	71.7096	69.9142	45.8717	29.031	22.1535	glycerophosphodiester phosphodiesterase family protein	Streptococcus parasanguinis ATCC 15912	complement(836096..836947)	protein_id:AEH55840.1
CP002843	436	416.194	212.368	218.802	270.776	241.617	155.081	104.091	113.414	DNA topoisomerase IV, A subunit	Streptococcus parasanguinis ATCC 15912	444089..446542	protein_id:AEH55467.1
CP002843	1022	70.3802	35.7008	39.793	39.3346	20.9119	18.7381	7.66154	11.3175	RNA methyltransferase, TrmH family, group 2	Streptococcus parasanguinis ATCC 15912	complement(1061025..1061567)	protein_id:AEH56053.1
CP002843	1594	1024.56	518.986	516.373	1203.23	711.147	349.629	326.127	238.959	ribosomal protein L16	Streptococcus parasanguinis ATCC 15912	1715412..1715825	protein_id:AEH56625.1
CP002843	839	5132.42	2598.28	2904.39	2530.73	2337.11	2191.92	1620.36	1691.79	septation ring formation regulator EzrA	Streptococcus parasanguinis ATCC 15912	complement(866014..867738)	protein_id:AEH55870.1
CP002843	1958	2324.59	1166.42	887.892	908.729	783.068	465.453	422.624	445.947	mannose permease IIC component	Streptococcus parasanguinis ATCC 15912	complement(2082536..2083339)	protein_id:AEH56989.1
CP002843	53	1792.63	891.93	776.902	1266.36	833.121	658.124	394.103	225.245	rhodanese-like protein	Streptococcus parasanguinis ATCC 15912	46854..47237	protein_id:AEH55084.1
CP002843	341	79.9096	39.7593	25.5497	16.1808	24.0791	19.7049	26.2004	26.6924	putative PTS system, cellobiose-specific IIC component	Streptococcus parasanguinis ATCC 15912	354792..356108	protein_id:AEH55372.1
CP002843	930	131.199	65.03	226.011	712.452	1019.19	744.899	338.08	318.707	ABC transporter, ATP-binding protein	Streptococcus parasanguinis ATCC 15912	complement(962067..963845)	protein_id:AEH55961.1
CP002843	825	281.737	139.325	138.121	125.056	134.08	79.4501	75.8042	66.9605	putative protease synthase and sporulation negative regulatory protein PAI 1	Streptococcus parasanguinis ATCC 15912	complement(851740..852255)	protein_id:AEH55856.1
CP002843	636	373.646	183.701	222.286	231.949	229.48	108.544	77.4	111.267	transporter, major facilitator family protein	Streptococcus parasanguinis ATCC 15912	complement(651111..652310)	protein_id:AEH55667.1
CP002843	1632	18.1535	8.85589	14.3573	29.1009	7.93051	9.73708	2.41183	3.92678	putative protein LplC	Streptococcus parasanguinis ATCC 15912	1753131..1754063	protein_id:AEH56663.1
CP002843	1600	2336.99	1137.12	1531.76	1525.24	1475.84	1021.52	979.834	1540.2	ribosomal protein S14p/S29e	Streptococcus parasanguinis ATCC 15912	1717682..1717867	protein_id:AEH56631.1
CP002843	1810	4.06999	1.97944	2.58758	7.09786	4.44689	5.04596	3.23503	2.42625	FtsK/SpoIIIE family protein	Streptococcus parasanguinis ATCC 15912	complement(1939837..1940586)	protein_id:AEH56841.1
CP002843	1377	207.12	100.658	72.3477	69.4167	91.1705	84.199	89.878	72.5708	UDP-N-acetylglucosamine 2-epimerase	Streptococcus parasanguinis ATCC 15912	complement(1480190..1481278)	protein_id:AEH56408.1
CP002843	1015	670.271	322.17	367.24	588.672	623.959	491.024	794.898	1118.65	pilin isopeptide linkage domain protein	Streptococcus parasanguinis ATCC 15912	complement(1050055..1054848)	protein_id:AEH56046.1
CP002843	1315	5455.31	2607.43	2797.38	5056.63	4518.32	4818.74	6663.01	10288.3	pilin isopeptide linkage domain protein	Streptococcus parasanguinis ATCC 15912	complement(1383925..1392930)	protein_id:AEH56346.1
CP002843	1959	2843.08	1344.64	957.654	1097.74	996.261	546.233	438.472	535.797	putative PTS system mannose-specific EIIAB component	Streptococcus parasanguinis ATCC 15912	complement(2083367..2084356)	protein_id:AEH56990.1
CP002843	1451	660.941	311.36	299.653	398.01	370.054	234.281	95.9918	130.069	tRNA (5-methylaminomethyl-2-thiouridylate)-methyltransferase	Streptococcus parasanguinis ATCC 15912	complement(1561949..1563070)	protein_id:AEH56482.1
CP002843	150	8789.11	4118.88	3948.94	3165.71	3097.43	1693.01	1059.93	1082.85	oligopeptide-binding protein SarA	Streptococcus parasanguinis ATCC 15912	146535..148502	protein_id:AEH55181.1
CP002843	859	147505	69035.1	49213.6	63844.2	43508	25774.7	16345.1	15189.3	translation elongation factor Tu	Streptococcus parasanguinis ATCC 15912	complement(889709..890905)	protein_id:AEH55890.1
CP002843	977	7255.02	3387.16	3248.7	2980.16	2185.76	1566.79	1178.03	977.421	inorganic diphosphatase PpaC	Streptococcus parasanguinis ATCC 15912	complement(1014481..1015416)	protein_id:AEH56008.1
CP002843	900	233.301	107.897	86.7852	97.8258	54.1417	40.6323	75.5178	31.3396	ribonuclease III	Streptococcus parasanguinis ATCC 15912	complement(929429..930130)	protein_id:AEH55931.1
CP002843	123	248.439	114.894	149.409	291.999	210.711	218.042	137.491	124.746	transporter, major facilitator family protein	Streptococcus parasanguinis ATCC 15912	complement(120624..122018)	protein_id:AEH55154.1
CP002843	434	68.4259	31.2594	43.7057	53.994	57.7967	26.9522	21.7931	20.2274	DNA topoisomerase IV, B subunit	Streptococcus parasanguinis ATCC 15912	440902..442851	protein_id:AEH55465.1
CP002843	1106	347.304	152.803	126.471	120.317	115.975	96.0568	62.1347	76.7961	hypothetical protein	Streptococcus parasanguinis ATCC 15912	complement(1143320..1145164)	protein_id:AEH56137.1
CP002843	517	274.318	119.143	140.442	173.509	149.131	134.328	105.336	83.9069	putative esterase	Streptococcus parasanguinis ATCC 15912	complement(530018..530845)	protein_id:AEH55548.1
CP002843	242	175.2	76.0745	95.0803	77.7684	106.159	58.2585	25.7936	31.8771	large conductance mechanosensitive channel protein	Streptococcus parasanguinis ATCC 15912	complement(249728..250108)	protein_id:AEH55273.1
CP002843	1591	2929.03	1269.85	1496.98	1391.64	1563.22	1158.89	697.927	762.706	ribosomal protein S19	Streptococcus parasanguinis ATCC 15912	1714072..1714386	protein_id:AEH56622.1
CP002843	465	180.417	76.9961	103.604	159.671	116.413	118.185	103.251	80.2414	branched-chain amino acid transport system II carrier protein	Streptococcus parasanguinis ATCC 15912	474629..475945	protein_id:AEH55496.1
CP002843	308	14868.6	6312.83	6061.89	13088.2	8314.15	7073.8	5058.62	3740.8	ribosomal protein L20	Streptococcus parasanguinis ATCC 15912	320260..320619	protein_id:AEH55339.1
CP002843	1837	8.18322	3.44964	11.4745	5.18915	4.76886	0.344351	0	3.4266	CHAP domain protein	Streptococcus parasanguinis ATCC 15912	complement(1961793..1962905)	protein_id:AEH56868.1
CP002843	700	3362.08	1408.05	2042.8	2345.28	1937.98	1027.54	776.99	594.709	hypothetical protein	Streptococcus parasanguinis ATCC 15912	complement(712068..712412)	protein_id:AEH55731.1
CP002843	1755	114.666	47.8256	87.9777	66.1629	72.9751	47.5254	35.0654	44.2136	WXG100 family type VII secretion target	Streptococcus parasanguinis ATCC 15912	1876925..1877212	protein_id:AEH56786.1
CP002843	247	1350.52	562.896	724.494	1307.3	857.795	671.409	478.71	349.357	hypothetical protein	Streptococcus parasanguinis ATCC 15912	254555..255349	protein_id:AEH55278.1
CP002843	1201	24.2585	10.1052	13.7124	19.6393	10.5519	23.5944	10.5139	7.42803	hypothetical protein	Streptococcus parasanguinis ATCC 15912	complement(1252830..1253546)	protein_id:AEH56232.1
CP002843	1592	1499.9	620.996	781.297	666.074	838.267	631.035	472.033	455.171	ribosomal protein L22	Streptococcus parasanguinis ATCC 15912	1714398..1714742	protein_id:AEH56623.1
CP002843	598	7509.3	3079.63	3144.5	3825.31	3206.75	1747.77	708.631	736.996	KH domain protein	Streptococcus parasanguinis ATCC 15912	complement(616474..616713)	protein_id:AEH55629.1
CP002843	1779	37.6964	15.3602	11.3453	28.0944	10.8034	5.03811	4.04138	7.81624	transporter, major facilitator family protein	Streptococcus parasanguinis ATCC 15912	1906827..1907978	protein_id:AEH56810.1
CP002843	808	12.3339	5.02226	6.69664	3.04533	8.56755	3.7411	0	0.500178	hypothetical protein	Streptococcus parasanguinis ATCC 15912	complement(835625..835876)	protein_id:AEH55839.1
CP002843	1780	136.287	54.7768	58.5866	47.4152	63.5011	36.615	36.6565	24.0422	pseudouridylate synthase	Streptococcus parasanguinis ATCC 15912	1907981..1908709	protein_id:AEH56811.1
CP002843	1804	6776.09	2709.41	2129.31	3076.64	2034.84	2850.03	4241.06	2371.43	ribosomal protein L13	Streptococcus parasanguinis ATCC 15912	1935999..1936445	protein_id:AEH56835.1
CP002843	1677	283.083	112.678	132.886	117.182	109.139	104.844	124.058	165.541	response regulator receiver domain protein	Streptococcus parasanguinis ATCC 15912	1800299..1800985	protein_id:AEH56708.1
CP002843	1889	16166.2	6410.46	5984.01	5683.38	4682.44	3386.69	2149.88	2161.53	trigger factor	Streptococcus parasanguinis ATCC 15912	2011041..2012423	protein_id:AEH56920.1
CP002843	611	665.322	263.015	294.547	378.153	285.447	148.3	107.731	80.7939	pyrimidine operon regulatory protein/uracil phosphoribosyltransferase PyrR	Streptococcus parasanguinis ATCC 15912	complement(628630..629148)	protein_id:AEH55642.1
CP002843	1273	43.8821	17.2525	34.8528	36.1565	40.1351	26.4101	13.6935	21.1344	thiamine diphosphokinase	Streptococcus parasanguinis ATCC 15912	complement(1329950..1330582)	protein_id:AEH56304.1
CP002843	599	7638.4	3000.58	3643	4357.72	4233.61	4063.7	2332.24	2490.75	ribosomal protein S16	Streptococcus parasanguinis ATCC 15912	complement(616734..617006)	protein_id:AEH55630.1
CP002843	1517	8.99606	3.52566	8.01041	14.5625	8.61732	11.2912	12.1241	5.87151	putative beta-galactosidase	Streptococcus parasanguinis ATCC 15912	1638186..1639973	protein_id:AEH56548.1
CP002843	1567	1427.98	551.409	766.979	986.717	665.172	419.319	325.046	241.624	uracil permease	Streptococcus parasanguinis ATCC 15912	1688768..1690042	protein_id:AEH56598.1
CP002843	1452	31.5049	12.1445	24.9867	14.2128	16.6888	12.7395	7.25716	14.2999	LysM domain protein	Streptococcus parasanguinis ATCC 15912	complement(1563275..1563817)	protein_id:AEH56483.1
CP002843	15	1290.84	492.857	223.907	498.948	367.705	450.543	547.413	968.624	hypothetical protein	Streptococcus parasanguinis ATCC 15912	16344..16538	protein_id:AEH55046.1
CP002843	783	204.713	77.9574	37.1501	71.4406	33.6485	33.2969	32.6873	19.41	adenosine deaminase	Streptococcus parasanguinis ATCC 15912	806607..807626	protein_id:AEH55814.1
CP002843	767	15.5104	5.90013	3.0084	2.82057	0	4.75368	0.401972	1.00036	hypothetical protein	Streptococcus parasanguinis ATCC 15912	complement(789648..790328)	protein_id:AEH55798.1
CP002843	969	2417.52	916.407	727.664	874.193	699.838	502.08	328.317	344.295	uracil phosphoribosyltransferase	Streptococcus parasanguinis ATCC 15912	complement(1003588..1004217)	protein_id:AEH56000.1
CP002843	1962	1090.46	409.464	307.113	331.809	264.44	187.003	106.419	112.596	putative permease	Streptococcus parasanguinis ATCC 15912	2086891..2088354	protein_id:AEH56993.1
CP002843	516	118.99	43.9186	78.2285	93.47	72.6712	47.9298	41.148	40.1935	putative esterase	Streptococcus parasanguinis ATCC 15912	complement(529238..529978)	protein_id:AEH55547.1
CP002843	1212	100.712	36.4696	46.2622	45.9318	27.0432	36.5903	30.2514	25.2815	transporter, small conductance mechanosensitive ion channel MscS family protein	Streptococcus parasanguinis ATCC 15912	complement(1262076..1262924)	protein_id:AEH56243.1
CP002843	1625	150.656	54.4976	57.8975	41.9693	53.0057	27.9847	32.6608	23.4301	hypothetical protein	Streptococcus parasanguinis ATCC 15912	1742274..1742642	protein_id:AEH56656.1
CP002843	1590	11264.2	4052.72	3193.59	4916.91	3545.33	1971.33	1170.85	1204.06	ribosomal protein L2	Streptococcus parasanguinis ATCC 15912	1713175..1714008	protein_id:AEH56621.1
CP002843	1790	542.51	194.801	136.983	157.403	171.298	100.098	108.061	123.824	polyribonucleotide nucleotidyltransferase	Streptococcus parasanguinis ATCC 15912	1918517..1920874	protein_id:AEH56821.1
CP002843	1678	2106.77	752.182	613.907	670.367	469.951	320.279	269.863	266.017	ABC transporter, solute-binding protein	Streptococcus parasanguinis ATCC 15912	1800982..1802280	protein_id:AEH56709.1
CP002843	311	633.097	219.44	220.866	353.893	345.242	265.991	255.717	401.132	UDP-N-acetylglucosamine 1-carboxyvinyltransferase	Streptococcus parasanguinis ATCC 15912	322914..324197	protein_id:AEH55342.1
CP002843	638	2888.74	980.304	948.412	1290.68	935.823	832.69	627.358	577.184	asparagine--tRNA ligase	Streptococcus parasanguinis ATCC 15912	complement(653177..654523)	protein_id:AEH55669.1
CP002843	1919	297.328	100.427	151.754	197.187	164.618	134.751	87.1437	90.133	threonine ammonia-lyase	Streptococcus parasanguinis ATCC 15912	2037049..2038299	protein_id:AEH56950.1
CP002843	807	413.124	138.874	125.485	97.6654	107.512	57.8027	47.216	48.7898	ABC transporter, ATP-binding protein	Streptococcus parasanguinis ATCC 15912	complement(833956..835635)	protein_id:AEH55838.1
CP002843	1917	138.365	45.2467	47.1932	45.6729	56.4977	51.099	24.9584	46.4196	acetolactate synthase, small subunit	Streptococcus parasanguinis ATCC 15912	2035410..2035886	protein_id:AEH56948.1
CP002843	574	7884.78	2572.26	2008.38	2897.35	2297.56	1542.73	898.889	1237.09	ribosomal protein L7/L12	Streptococcus parasanguinis ATCC 15912	complement(594007..594375)	protein_id:AEH55605.1
CP002843	1449	88.5828	28.6487	55.763	70.6555	73.246	61.1148	82.3272	48.9914	hydrolase, NUDIX family	Streptococcus parasanguinis ATCC 15912	complement(1560717..1561172)	protein_id:AEH56480.1
CP002843	94	4531.95	1464.1	1026.84	1202.15	1035.9	664.78	562.546	449.03	methionine--tRNA ligase	Streptococcus parasanguinis ATCC 15912	87099..89090	protein_id:AEH55125.1
CP002843	962	181.999	56.1836	40.323	44.1966	37.1073	14.4197	15.7491	14.2626	high-affinity branched-chain amino acid ABC transporter, ATP-binding protein LivF	Streptococcus parasanguinis ATCC 15912	complement(997670..998380)	protein_id:AEH55993.1
CP002843	1589	2052.79	632.837	1021.99	692.089	869.143	631.051	508.182	522.041	ribosomal protein L23	Streptococcus parasanguinis ATCC 15912	1712861..1713157	protein_id:AEH56620.1
CP002843	629	26.2128	8.06308	7.46794	9.48143	11.7459	13.8215	26.2028	33.303	transcriptional regulatory protein, C-terminal domain protein	Streptococcus parasanguinis ATCC 15912	641660..641995	protein_id:AEH55660.1
CP002843	1649	19588.1	5770.67	3999.87	4334.83	3445.4	1818.23	1150.8	1288.19	DNA-directed RNA polymerase, beta' subunit	Streptococcus parasanguinis ATCC 15912	1772940..1776593	protein_id:AEH56680.1
CP002843	730	1509.06	438.491	360.516	534.353	340.513	366.938	279.452	244.375	oligopeptide-binding protein SarA	Streptococcus parasanguinis ATCC 15912	complement(748165..750198)	protein_id:AEH55761.1
CP002843	1440	21462.7	6135.15	6227.95	10734.1	8912.84	5508.29	2231.33	2705.24	ribosomal protein S4	Streptococcus parasanguinis ATCC 15912	complement(1550953..1551564)	protein_id:AEH56471.1
CP002843	806	1783.77	509.26	477.069	473.332	437.664	205.786	129.394	132.137	ABC transporter, ATP-binding protein	Streptococcus parasanguinis ATCC 15912	complement(832098..833999)	protein_id:AEH55837.1
CP002843	1145	3319.38	944.828	720.668	638.895	555.986	342.399	145.141	208.866	D-xylulose 5-phosphate/D-fructose 6-phosphate phosphoketolase	Streptococcus parasanguinis ATCC 15912	complement(1190622..1193006)	protein_id:AEH56176.1
CP002843	964	247.093	70.1046	48.7275	60.1966	33.5905	36.9806	28.2054	14.7627	branched-chain amino acid ABC transporter, permease protein	Streptococcus parasanguinis ATCC 15912	complement(999144..1000091)	protein_id:AEH55995.1
CP002843	966	3093.77	862.395	839.644	846.528	801.975	593.363	353.451	372.178	receptor family ligand-binding protein	Streptococcus parasanguinis ATCC 15912	complement(1001046..1002203)	protein_id:AEH55997.1
CP002843	826	662.48	183.466	139.825	115.406	92.6143	67.8293	63.721	37.3791	phenylalanine--tRNA ligase, alpha subunit	Streptococcus parasanguinis ATCC 15912	complement(852258..853304)	protein_id:AEH55857.1
CP002843	1805	2320.91	642.605	666.545	637.991	690.927	529.283	505.933	711.77	ribosomal protein S9	Streptococcus parasanguinis ATCC 15912	1936464..1936856	protein_id:AEH56836.1
CP002843	963	153.106	42.1605	35.4346	53.1492	35.7863	20.8331	16.1559	23.1725	ABC transporter, ATP-binding protein	Streptococcus parasanguinis ATCC 15912	complement(998380..999144)	protein_id:AEH55994.1
CP002843	307	1825.87	469.445	570.011	939.715	905.797	539.374	381.127	441.983	ribosomal protein L35	Streptococcus parasanguinis ATCC 15912	320010..320210	protein_id:AEH55338.1
CP002843	154	156.735	39.3092	38.2831	51.9569	50.383	41.2706	63.3768	23.9302	hypothetical protein	Streptococcus parasanguinis ATCC 15912	150497..151129	protein_id:AEH55185.1
CP002843	1675	307.051	76.2734	62.0546	75.1045	37.3754	19.8674	20.1708	16.6702	sugar-binding domain protein	Streptococcus parasanguinis ATCC 15912	1797997..1798980	protein_id:AEH56706.1
CP002843	1708	75.2689	18.4356	11.2778	14.8524	23.8137	8.8107	3.61775	7.40937	manganese transport system ATP-binding protein MntA	Streptococcus parasanguinis ATCC 15912	complement(1827958..1828680)	protein_id:AEH56739.1
CP002843	417	358.217	87.6057	76.1836	84.0041	63.3256	38.8158	16.1126	23.4114	dihydroorotate dehydrogenase 1B	Streptococcus parasanguinis ATCC 15912	424502..425440	protein_id:AEH55448.1
CP002843	965	102.865	24.8158	13.6612	25.2297	12.8445	4.4929	16.1559	17.9468	branched-chain amino acid ABC transporter, permease protein	Streptococcus parasanguinis ATCC 15912	complement(1000095..1000973)	protein_id:AEH55996.1
CP002843	1916	487.424	116.926	150.399	161.378	172.091	168.153	211.709	329.331	acetolactate synthase, large subunit, biosynthetic type	Streptococcus parasanguinis ATCC 15912	2033717..2035417	protein_id:AEH56947.1
CP002843	1135	2350.25	562.753	623.94	499.246	409.317	335.982	178.122	342.966	ribosomal protein S18	Streptococcus parasanguinis ATCC 15912	complement(1174306..1174545)	protein_id:AEH56166.1
CP002843	1364	22525.1	5352.35	5403.42	6730.76	6053.05	4041.95	2547.5	2436.89	ribosomal protein S2	Streptococcus parasanguinis ATCC 15912	complement(1463384..1464166)	protein_id:AEH56395.1
CP002843	394	37168.7	8689.46	5521.49	6711.37	5461.64	3400.52	1782.58	1567.71	ribosomal protein L19	Streptococcus parasanguinis ATCC 15912	398493..398840	protein_id:AEH55425.1
CP002843	1707	250.809	58.1992	18.0421	67.8609	18.0831	15.5954	9.27183	9.87293	metal ion ABC transporter, permease protein	Streptococcus parasanguinis ATCC 15912	complement(1827119..1827961)	protein_id:AEH56738.1
CP002843	416	74.7788	17.2415	14.9827	19.5607	11.6008	1.72175	5.63964	1.00036	dihydroorotate dehydrogenase, electron transfer subunit	Streptococcus parasanguinis ATCC 15912	423686..424492	protein_id:AEH55447.1
CP002843	1646	2504.83	551.897	556.492	591.938	514.181	401.324	276.658	289.122	tyrosine--tRNA ligase	Streptococcus parasanguinis ATCC 15912	complement(1764932..1766218)	protein_id:AEH56677.1
CP002843	1588	8144.93	1790.86	1655.89	4059.04	3152.22	2630.44	3723.65	5610.43	50S ribosomal protein L4	Streptococcus parasanguinis ATCC 15912	1712238..1712861	protein_id:AEH56619.1
CP002843	319	1292.36	284.046	489.272	597.865	520.428	331.334	166.193	181.139	hypothetical protein	Streptococcus parasanguinis ATCC 15912	330034..330543	protein_id:AEH55350.1
CP002843	1587	2251.63	489.022	419.361	532.031	392.617	357.149	308.399	414.954	50S ribosomal protein L3	Streptococcus parasanguinis ATCC 15912	1711587..1712213	protein_id:AEH56618.1
CP002843	1609	10037.4	2154.48	1741.62	1857.36	1945.55	1574.55	1543.63	1910.24	translation initiation factor IF-1	Streptococcus parasanguinis ATCC 15912	1723133..1723351	protein_id:AEH56640.1
CP002843	528	825.205	176.059	210.587	342.504	285.521	268.919	331.776	347.012	aspartate-semialdehyde dehydrogenase	Streptococcus parasanguinis ATCC 15912	complement(541224..542381)	protein_id:AEH55559.1
CP002843	1586	3696.39	783.051	822.266	752.881	727.687	509.986	394.804	451.658	ribosomal protein S10	Streptococcus parasanguinis ATCC 15912	1711197..1711505	protein_id:AEH56617.1
CP002843	980	22.4714	4.70168	3.75158	1.69185	3.70618	0	0	0.963034	alpha,alpha-phosphotrehalase	Streptococcus parasanguinis ATCC 15912	complement(1018991..1020613)	protein_id:AEH56011.1
CP002843	1608	3457.34	721.157	925.02	764.999	792.012	565.08	423.522	374.328	adenylate kinase	Streptococcus parasanguinis ATCC 15912	1722360..1723016	protein_id:AEH56639.1
CP002843	1676	350.163	72.6056	95.2557	90.1864	64.3329	50.5407	46.3495	83.4627	histidine kinase	Streptococcus parasanguinis ATCC 15912	1798980..1800296	protein_id:AEH56707.1
CP002843	109	56.3774	10.7562	11.5457	15.2791	2.8522	4.43298	10.5139	1.44455	hypothetical protein	Streptococcus parasanguinis ATCC 15912	104779..105156	protein_id:AEH55140.1
CP002843	153	428.856	81.3236	69.1249	93.892	48.4374	39.2286	18.1248	18.5589	hypothetical protein	Streptococcus parasanguinis ATCC 15912	150048..150500	protein_id:AEH55184.1
CP002843	527	385.311	70.7018	90.5859	87.4438	71.752	52.3987	59.7494	46.9534	dihydrodipicolinate synthase	Streptococcus parasanguinis ATCC 15912	complement(540150..541124)	protein_id:AEH55558.1
CP002843	306	4186.08	693.092	1103.96	1614.19	1611.98	1044.31	466.851	975.673	translation initiation factor IF-3	Streptococcus parasanguinis ATCC 15912	319419..319976	protein_id:AEH55337.1
CP002843	1146	41.605	6.73899	6.09907	6.98805	1.59469	6.85977	1.60789	3.00107	hypothetical protein	Streptococcus parasanguinis ATCC 15912	1193055..1193183	protein_id:AEH56177.1
CP002843	1136	12417.3	2009.68	1740.3	1467.97	1458.62	898.146	446.092	473.864	single-strand binding family protein	Streptococcus parasanguinis ATCC 15912	complement(1174587..1175084)	protein_id:AEH56167.1
CP002843	1688	73.8046	11.8006	13.3314	6.1198	11.3811	10.8222	8.07314	8.40972	ABC transporter, ATP-binding protein	Streptococcus parasanguinis ATCC 15912	1810819..1811499	protein_id:AEH56719.1
CP002843	1610	52965.7	8462.7	4999.31	7164.46	4243.65	6190.8	5761.94	3853.22	30S ribosomal protein S13	Streptococcus parasanguinis ATCC 15912	1723509..1723874	protein_id:AEH56641.1
CP002843	984	15.9571	2.48434	5.15169	6.16721	2.8978	4.45822	8.88671	0.500178	ABC transporter, ATP-binding protein	Streptococcus parasanguinis ATCC 15912	complement(1024479..1025282)	protein_id:AEH56015.1
CP002843	1245	10594.4	1640.63	1902.6	3148.33	2007.57	2418.77	2082.72	1502.89	glycerol facilitator-aquaporin	Streptococcus parasanguinis ATCC 15912	1302614..1303534	protein_id:AEH56276.1
CP002843	1612	31521.7	4703	4193.18	3356.27	3355.16	2208.92	1415.31	1657.95	DNA-directed RNA polymerase, alpha subunit	Streptococcus parasanguinis ATCC 15912	1724327..1725265	protein_id:AEH56643.1
CP002843	1568	454.057	66.3628	60.0408	76.8635	44.9481	37.9221	19.7448	8.31642	hypothetical protein	Streptococcus parasanguinis ATCC 15912	complement(1690205..1690546)	protein_id:AEH56599.1
CP002843	1611	8374.6	1204.27	1002.22	981.69	831.835	482.562	255.945	318.222	30S ribosomal protein S11	Streptococcus parasanguinis ATCC 15912	1723898..1724281	protein_id:AEH56642.1
CP002843	1778	267.492	38.0985	26.8347	38.2552	21.0514	11.6119	13.7248	8.42838	transporter, major facilitator family protein	Streptococcus parasanguinis ATCC 15912	1905558..1906721	protein_id:AEH56809.1
CP002843	1648	15117.5	2110.96	1664.34	1468.5	1308.82	684.445	538.707	599.659	DNA-directed RNA polymerase, beta subunit	Streptococcus parasanguinis ATCC 15912	1769211..1772780	protein_id:AEH56679.1
CP002843	1404	248.644	34.3555	39.5102	55.0107	48.288	35.9757	43.5526	51.6043	LD-carboxypeptidase	Streptococcus parasanguinis ATCC 15912	1507112..1508143	protein_id:AEH56435.1
CP002843	1137	12766.9	1681.43	1542.84	1376.75	1257.87	779.305	510.815	461.93	ribosomal protein S6	Streptococcus parasanguinis ATCC 15912	complement(1175105..1175395)	protein_id:AEH56168.1
CP002843	1613	16385.2	2151.2	1656.12	1172.35	1200.56	751.045	425.683	572.716	ribosomal protein L17	Streptococcus parasanguinis ATCC 15912	1725277..1725663	protein_id:AEH56644.1
CP002843	768	407.973	52.8132	43.1656	56.167	43.1807	42.4834	10.8773	17.5772	uridine kinase	Streptococcus parasanguinis ATCC 15912	complement(790522..791160)	protein_id:AEH55799.1
CP002843	166	137.838	17.581	29.2344	46.3011	29.9783	20.0471	16.5194	20.6716	DEAD/DEAH box helicase	Streptococcus parasanguinis ATCC 15912	163381..164952	protein_id:AEH55197.1
CP002843	1793	10.0943	1.19964	3.55485	1.01511	9.84584	15.1032	7.25475	26.5244	phosphorylase family	Streptococcus parasanguinis ATCC 15912	1922400..1923164	protein_id:AEH56824.1
CP002843	439	42235.9	4418.95	4240.08	4953.45	4892.28	2647.44	2035.19	1586.77	putative ribosomal protein S1	Streptococcus parasanguinis ATCC 15912	448621..449820	protein_id:AEH55470.1
CP002843	130	24363.8	2431.87	1495.37	1292.7	1100.52	1001.59	704.365	572.462	oligopeptide-binding protein SarA	Streptococcus parasanguinis ATCC 15912	complement(129787..131751)	protein_id:AEH55161.1
CP002843	1213	2184.15	207.561	124.36	159.087	105.289	56.8892	23.7861	29.951	serine/threonine transporter SstT	Streptococcus parasanguinis ATCC 15912	1263063..1264280	protein_id:AEH56244.1
CP002843	575	27925	2425.66	1375.59	1629.74	1387.04	1113.35	741.178	719.094	ribosomal protein L10	Streptococcus parasanguinis ATCC 15912	complement(594450..594950)	protein_id:AEH55606.1
CP002843	1689	76.6524	6.45661	9.52471	6.38664	6.12308	2.06823	1.21314	2.8891	ABC-2 type transporter	Streptococcus parasanguinis ATCC 15912	1811496..1812203	protein_id:AEH56720.1
CP002843	1118	8219.44	600.201	612.91	500.129	622.471	331.51	269.369	342.783	PTS system sucrose-specific IIBC component	Streptococcus parasanguinis ATCC 15912	complement(1155951..1157843)	protein_id:AEH56149.1
CP002843	981	307.659	17.4821	10.0551	20.1342	12.2544	7.93694	6.04643	2.94508	PTS system trehalose-specific IIBC component	Streptococcus parasanguinis ATCC 15912	complement(1020668..1022644)	protein_id:AEH56012.1

## Sheet: Spara pH 4.7 vs 5.5 6H p<0.05
	id	baseMean	baseMeanA	baseMeanB	foldChange	log2FoldChange	pval	padj	NA	Taxa	coordinate	Protein	log2FoldChange	Reaction
52910	CP002843.513	40.7143	1	67.8572	67.8572	6.08443	2.18e-08	1.64e-07	TPP-dependent acetoin dehydrogenase complex, E1 component, beta subunit	Streptococcus parasanguinis ATCC 15912	complement(525846..526838)	protein_id:AEH55544.1	6.08443	pyruvate to acetyl-CoA and CO2.
52911	CP002843.514	56.8098	2.11633	93.3387	44.1041	5.46284	2.27e-10	2.32e-09	TPP-dependent acetoin dehydrogenase complex, E1 component, alpha subunit	Streptococcus parasanguinis ATCC 15912	complement(526855..527826)	protein_id:AEH55545.1	5.46284	pyruvate to acetyl-CoA and CO2.
51759	CP002843.119	1534.8	171.641	2443.57	14.2365	3.83152	4.26e-20	1.78e-18	L-2-hydroxyisocaproate dehydrogenase	Streptococcus parasanguinis ATCC 15912	116548..117471	protein_id:AEH55150.1	3.83152	pyruvate => acetyl-CoA
52528	CP002843.1960	565.034	113.314	872.848	7.7029	2.9454	8.55e-13	1.26e-11	alcohol dehydrogenase, propanol-preferring	Streptococcus parasanguinis ATCC 15912	complement(2084733..2085755)	protein_id:AEH56991.1	2.9454	Acetealdehyde to ethanol
52514	CP002843.1948	70.208	14.3192	117.474	8.20398	3.03632	3.37e-08	2.44e-07	3-oxoacyl-[acyl-carrier-protein] reductase	Streptococcus parasanguinis ATCC 15912	2073530..2074264	protein_id:AEH56979.1	3.03632	Fatty acid biosynthsis
52688	CP002843.294	4899.93	2396.65	6568.78	2.74082	1.45461	5.17e-05	0.000204724	dTDP-4-dehydrorhamnose reductase	Streptococcus parasanguinis ATCC 15912	306308..307159	protein_id:AEH55325.1	1.45461
52058	CP002843.1466	14369.7	3212.25	21818.2	6.79218	2.76387	2.56e-12	3.52e-11	inosine-5'-monophosphate dehydrogenase	Streptococcus parasanguinis ATCC 15912	complement(1574700..1576181)	protein_id:AEH56497.1	2.76387
52724	CP002843.327	622.427	367.348	792.479	2.1573	1.10923	0.0297704	0.0599672	shikimate dehydrogenase	Streptococcus parasanguinis ATCC 15912	340216..341085	protein_id:AEH55358.1	1.10923
53179	CP002843.79	31.8606	11.1151	45.6911	4.11072	2.03939	0.00578119	0.0142195	putative NAD-dependent malic enzyme 3	Streptococcus parasanguinis ATCC 15912	complement(74245..75867)	protein_id:AEH55110.1	2.03939
53285	CP002843.895	8030.42	1148.48	12618.4	10.9871	3.45773	2.61e-17	7.32e-16	glucose-6-phosphate dehydrogenase	Streptococcus parasanguinis ATCC 15912	921071..922537	protein_id:AEH55926.1	3.45773
52323	CP002843.1718	82.6926	6.15897	133.715	21.7106	4.44033	1.16e-08	9.05e-08	glycerol dehydrogenase	Streptococcus parasanguinis ATCC 15912	1839033..1840124	protein_id:AEH56749.1	4.44033
51911	CP002843.1329	1803.26	394.949	2742.13	6.943	2.79556	3.33e-12	4.49e-11	glycerol-3-phosphate dehydrogenase [NAD(P)+]	Streptococcus parasanguinis ATCC 15912	1418732..1419760	protein_id:AEH56360.1	2.79556
53194	CP002843.803	723.813	72.7139	1157.88	15.9238	3.99311	9.19e-20	3.65e-18	peroxiredoxin HYR1	Streptococcus parasanguinis ATCC 15912	830151..830633	protein_id:AEH55834.1	3.99311
52367	CP002843.177	3261.43	464.531	5126.13	11.035	3.46402	4.24e-16	1.01e-14	superoxide dismutase, Mn	Streptococcus parasanguinis ATCC 15912	176109..176714	protein_id:AEH55208.1	3.46402
52549	CP002843.198	8450.53	1832.31	12862.7	7.01992	2.81145	5.86e-13	8.88e-12	ribonucleoside-diphosphate reductase, beta subunit	Streptococcus parasanguinis ATCC 15912	complement(201434..202399)	protein_id:AEH55229.1	2.81145
52560	CP002843.199	18430.3	5551.67	27116.7	4.88443	2.28819	1.76e-09	1.57e-08	ribonucleoside-diphosphate reductase, alpha subunit	Streptococcus parasanguinis ATCC 15912	complement(202507..204666)	protein_id:AEH55230.1	2.28819
51976	CP002843.1392	9403.13	2473.18	14123.2	5.71055	2.51363	9.65e-11	1.05e-09	anaerobic ribonucleoside-triphosphate reductase	Streptococcus parasanguinis ATCC 15912	complement(1493828..1496059)	protein_id:AEH56423.1	2.51363
52128	CP002843.1529	80335.9	3114.96	131890	42.3409	5.40398	1.31e-34	5.14e-32	aldehyde-alcohol dehydrogenase 2	Streptococcus parasanguinis ATCC 15912	1650279..1652930	protein_id:AEH56560.1	5.40398
52926	CP002843.528	434.543	816.687	179.78	0.220133	-2.18355	8.85e-09	7.06e-08	aspartate-semialdehyde dehydrogenase	Streptococcus parasanguinis ATCC 15912	complement(541224..542381)	protein_id:AEH55559.1	-2.18355
52512	CP002843.1946	209.045	38.1911	322.947	8.45608	3.07999	1.13e-09	1.04e-08	putative enoyl-[acyl-carrier-protein] reductase II	Streptococcus parasanguinis ATCC 15912	2071609..2072574	protein_id:AEH56977.1	3.07999
52728	CP002843.330	354.556	55.2118	554.119	10.0362	3.32715	2.06e-11	2.48e-10	prephenate dehydrogenase	Streptococcus parasanguinis ATCC 15912	343609..344682	protein_id:AEH55361.1	3.32715
52807	CP002843.416	40.155	74.1116	17.5916	0.237366	-2.07481	0.00397434	0.0101975	dihydroorotate dehydrogenase, electron transfer subunit	Streptococcus parasanguinis ATCC 15912	423686..424492	protein_id:AEH55447.1	-2.07481
51778	CP002843.1208	732.202	175.893	1113.18	6.32872	2.66191	6.85e-08	4.72e-07	dihydroorotate dehydrogenase 1A	Streptococcus parasanguinis ATCC 15912	complement(1258706..1259641)	protein_id:AEH56239.1	2.66191
52808	CP002843.417	195.472	354.531	89.4327	0.252256	-1.98704	1.15e-05	5.19e-05	dihydroorotate dehydrogenase 1B	Streptococcus parasanguinis ATCC 15912	424502..425440	protein_id:AEH55448.1	-1.98704
53066	CP002843.679	284.917	121.128	394.177	3.25422	1.70231	0.000159656	0.000569531	putative oxygen-independent coproporphyrinogen III oxidase	Streptococcus parasanguinis ATCC 15912	complement(691122..692252)	protein_id:AEH55710.1	1.70231
51781	CP002843.1210	7455.24	3916.93	9814.11	2.50556	1.32513	0.000637057	0.00198795	NAD(P)-specific glutamate dehydrogenase	Streptococcus parasanguinis ATCC 15912	1259941..1261287	protein_id:AEH56241.1	1.32513
52962	CP002843.581	803.663	439.555	1146.41	2.60812	1.38301	0.0003207	0.00107262	dihydrofolate reductase	Streptococcus parasanguinis ATCC 15912	complement(599053..599562)	protein_id:AEH55612.1	1.38301
52866	CP002843.471	2181.78	913.566	3133.93	3.43043	1.77839	3.42e-06	1.71e-05	NADH oxidase	Streptococcus parasanguinis ATCC 15912	480469..481845	protein_id:AEH55502.1	1.77839
53159	CP002843.771	1805.89	194.734	2880	14.7894	3.88649	2.84e-20	1.22e-18	flavin reductase	Streptococcus parasanguinis ATCC 15912	complement(794246..794854)	protein_id:AEH55802.1	3.88649
51780	CP002843.121	68.13	8.26118	118.143	14.301	3.83805	3.56e-08	2.57e-07	flavin reductase	Streptococcus parasanguinis ATCC 15912	119080..119619	protein_id:AEH55152.1	3.83805
52862	CP002843.468	2769.71	1861.81	3374.98	1.81274	0.858171	0.0138975	0.0308641	flavin reductase	Streptococcus parasanguinis ATCC 15912	complement(477427..478671)	protein_id:AEH55499.1	0.858171
52875	CP002843.482	886.82	1164.22	711.889	0.611474	-0.709637	0.0329383	0.0653983	GMP reductase	Streptococcus parasanguinis ATCC 15912	491153..492187	protein_id:AEH55513.1	-0.709637
52908	CP002843.511	31.3254	4.59173	49.1479	10.7036	3.42002	4.39e-05	0.000176587	dihydrolipoyl dehydrogenase	Streptococcus parasanguinis ATCC 15912	complement(522834..524540)	protein_id:AEH55542.1	3.42002
53263	CP002843.871	358.179	31.4153	576.694	18.3571	4.19827	2.05e-19	7.77e-18	glutathione-disulfide reductase	Streptococcus parasanguinis ATCC 15912	902840..904189	protein_id:AEH55902.1	4.19827
52567	CP002843.1996	46.3814	16.1812	66.5151	4.11065	2.03937	0.00393613	0.0101111	thioredoxin-disulfide reductase	Streptococcus parasanguinis ATCC 15912	2123639..2124550	protein_id:AEH57027.1	2.03937
52831	CP002843.44	728.715	32.2269	1193.14	37.0231	5.21035	1.98e-27	2.51e-25	methionine-R-sulfoxide reductase	Streptococcus parasanguinis ATCC 15912	38177..39298	protein_id:AEH55075.1	5.21035
51775	CP002843.1205	158.499	21.4762	249.847	11.6337	3.54023	2.08e-09	1.83e-08	methionine-R-sulfoxide reductase	Streptococcus parasanguinis ATCC 15912	complement(1257011..1257991)	protein_id:AEH56236.1	3.54023
53372	CP002843.978	1207.6	274.345	1829.77	6.66962	2.7376	3.69e-12	4.95e-11	pyruvate formate-lyase 1-activating enzyme	Streptococcus parasanguinis ATCC 15912	complement(1015541..1016335)	protein_id:AEH56009.1	2.7376
51972	CP002843.1389	737.734	214.939	1186.26	5.51909	2.46443	1.3e-08	1.01e-07	anaerobic ribonucleoside-triphosphate reductase activating protein	Streptococcus parasanguinis ATCC 15912	complement(1492528..1493133)	protein_id:AEH56420.1	2.46443
52065	CP002843.1472	1789.36	199.275	2849.41	14.2989	3.83783	4.27e-20	1.79e-18	rRNA large subunit m3Psi methyltransferase RlmH	Streptococcus parasanguinis ATCC 15912	complement(1584662..1585141)	protein_id:AEH56503.1	3.83783
51645	CP002843.1067	5864.55	855.334	9214.13	10.7726	3.42929	5.13e-17	1.39e-15	16S rRNA methyltransferase GidB	Streptococcus parasanguinis ATCC 15912	1102860..1103573	protein_id:AEH56098.1	3.42929
51616	CP002843.1038	1448.9	112.126	2346.82	20.9302	4.38751	6.1e-13	9.2e-12	RNA methyltransferase, TrmH family	Streptococcus parasanguinis ATCC 15912	complement(1073622..1074368)	protein_id:AEH56069.1	4.38751
52589	CP002843.2014	2467.66	463.156	3813.99	8.2348	3.04173	4.85e-14	8.57e-13	ribosomal RNA small subunit methyltransferase B	Streptococcus parasanguinis ATCC 15912	2142962..2144275	protein_id:AEH57045.1	3.04173
53189	CP002843.8	525.361	116.398	814.669	6.99899	2.80715	1.36e-12	1.96e-11	23S rRNA (uracil-5-)-methyltransferase RumA	Streptococcus parasanguinis ATCC 15912	12049..13401	protein_id:AEH55039.1	2.80715
52884	CP002843.490	1237.06	372.929	1813.15	4.86192	2.28152	4.65e-08	3.29e-07	protein-(glutamine-N5) methyltransferase, release factor-specific	Streptococcus parasanguinis ATCC 15912	499538..500368	protein_id:AEH55521.1	2.28152
51853	CP002843.1277	886.274	291.448	1283.49	4.40385	2.13876	1.5e-07	9.68e-07	dimethyladenosine transferase	Streptococcus parasanguinis ATCC 15912	complement(1333662..1334537)	protein_id:AEH56308.1	2.13876
52734	CP002843.336	343.966	136.549	482.243	3.53164	1.82034	1.12e-05	5.08e-05	23S rRNA (uracil-5-)-methyltransferase RumA	Streptococcus parasanguinis ATCC 15912	349360..350718	protein_id:AEH55367.1	1.82034
52873	CP002843.48	2371.21	1195.58	3221.63	2.69462	1.43008	3.07e-05	0.000127405	23S rRNA m2A2503 methyltransferase	Streptococcus parasanguinis ATCC 15912	42667..43755	protein_id:AEH55079.1	1.43008
52401	CP002843.1801	95.518	22.8487	143.964	6.30077	2.65553	1.49e-07	9.62e-07	RNA methyltransferase, TrmH family, group 3	Streptococcus parasanguinis ATCC 15912	1933724..1934452	protein_id:AEH56832.1	2.65553
52963	CP002843.582	1957.89	526.212	2912.34	5.53453	2.46846	2.99e-10	3e-09	thymidylate synthase	Streptococcus parasanguinis ATCC 15912	complement(599770..600609)	protein_id:AEH55613.1	2.46846
52042	CP002843.1451	452.257	653.923	317.812	0.486008	-1.04095	0.00312372	0.00823946	tRNA (5-methylaminomethyl-2-thiouridylate)-methyltransferase	Streptococcus parasanguinis ATCC 15912	complement(1561949..1563070)	protein_id:AEH56482.1	-1.04095
52886	CP002843.492	1069.05	387.417	1523.46	3.93236	1.9754	5.06e-07	2.96e-06	glycine hydroxymethyltransferase	Streptococcus parasanguinis ATCC 15912	501011..502267	protein_id:AEH55523.1	1.9754
52104	CP002843.1507	1025.07	116.762	1637.27	14.0222	3.80964	4.76e-20	1.97e-18	phosphoribosylglycinamide formyltransferase	Streptococcus parasanguinis ATCC 15912	1627877..1628431	protein_id:AEH56538.1	3.80964
52588	CP002843.2013	715.705	153.154	1191.74	7.78131	2.96001	4.3e-12	5.72e-11	methionyl-tRNA formyltransferase	Streptococcus parasanguinis ATCC 15912	2142004..2142972	protein_id:AEH57044.1	2.96001
52410	CP002843.182	4392	145.428	7223.15	49.6683	5.63425	1.49e-34	5.75e-32	ornithine carbamoyltransferase	Streptococcus parasanguinis ATCC 15912	181954..182970	protein_id:AEH55213.1	5.63425
52480	CP002843.1917	82.4817	136.913	46.194	0.337395	-1.56749	0.00112039	0.00329355	acetolactate synthase, small subunit	Streptococcus parasanguinis ATCC 15912	2035410..2035886	protein_id:AEH56948.1	-1.56749
52479	CP002843.1916	264.549	482.371	119.334	0.247391	-2.01514	3.57e-07	2.15e-06	acetolactate synthase, large subunit, biosynthetic type	Streptococcus parasanguinis ATCC 15912	2033717..2035417	protein_id:AEH56947.1	-2.01514
52824	CP002843.433	32.9409	5.68467	51.1117	8.99114	3.1685	0.000738415	0.00227174	acyl-phosphate glycerol 3-phosphate acyltransferase	Streptococcus parasanguinis ATCC 15912	complement(440070..440738)	protein_id:AEH55464.1	3.1685
51830	CP002843.1256	39.1403	11.7517	58.1667	4.94964	2.30732	0.000578395	0.0018223	ribosomal-protein-alanine acetyltransferase	Streptococcus parasanguinis ATCC 15912	complement(1308880..1309317)	protein_id:AEH56287.1	2.30732
52515	CP002843.1949	1688.31	273.312	2631.66	9.62875	3.26735	7.63e-16	1.76e-14	beta-ketoacyl-acyl-carrier-protein synthase II	Streptococcus parasanguinis ATCC 15912	2074326..2075558	protein_id:AEH56980.1	3.26735
52510	CP002843.1944	2251.48	989.232	3192.98	3.22774	1.69052	1.21e-05	5.44e-05	beta-ketoacyl-acyl-carrier-protein synthase III	Streptococcus parasanguinis ATCC 15912	2070238..2071212	protein_id:AEH56975.1	1.69052
52898	CP002843.502	61.028	33.2352	79.5567	2.39375	1.25927	0.0174475	0.0376903	beta-ketoacyl-acyl-carrier-protein synthase III	Streptococcus parasanguinis ATCC 15912	512273..513217	protein_id:AEH55533.1	1.25927
52513	CP002843.1947	1208.08	215.617	1869.73	8.67154	3.11629	1.87e-12	2.62e-11	[acyl-carrier-protein] S-malonyltransferase	Streptococcus parasanguinis ATCC 15912	2072597..2073517	protein_id:AEH56978.1	3.11629
52321	CP002843.1716	607.551	47.6289	981.832	20.6142	4.36557	3.07e-21	1.51e-19	formate C-acetyltransferase	Streptococcus parasanguinis ATCC 15912	1835892..1838333	protein_id:AEH56747.1	4.36557
51795	CP002843.1223	20600.8	8145.78	28914.1	3.54959	1.82765	7.15e-07	4.08e-06	formate C-acetyltransferase	Streptococcus parasanguinis ATCC 15912	1277514..1279829	protein_id:AEH56254.1	1.82765
51918	CP002843.1335	487.439	294.684	615.941	2.09017	1.06362	0.00863076	0.0202852	2,3,4,5-tetrahydropyridine-2,6-dicarboxylate N-acetyltransferase	Streptococcus parasanguinis ATCC 15912	complement(1425686..1426396)	protein_id:AEH56366.1	1.06362
51798	CP002843.1226	1759.08	722.173	2451.43	3.39451	1.7632	3.53e-06	1.76e-05	hydroxymethylglutaryl-CoA synthase	Streptococcus parasanguinis ATCC 15912	1281940..1283112	protein_id:AEH56257.1	1.7632
52686	CP002843.290	162.812	17.8332	259.465	14.5496	3.86291	1.51e-13	2.49e-12	glycosyltransferase, group 2 family protein	Streptococcus parasanguinis ATCC 15912	301062..301844	protein_id:AEH55321.1	3.86291
51880	CP002843.1300	1242.29	194.894	1941.55	9.96208	3.31645	2.64e-15	5.64e-14	glycosyltransferase, group 2 family protein	Streptococcus parasanguinis ATCC 15912	complement(1364776..1365669)	protein_id:AEH56331.1	3.31645
51716	CP002843.1138	18.6896	7.61623	26.1719	3.43633	1.78087	0.0398528	0.0770258	glycosyltransferase, group 2 family protein	Streptococcus parasanguinis ATCC 15912	1175695..1176747	protein_id:AEH56169.1	1.78087
53298	CP002843.906	1225.36	519.922	1712.33	3.29343	1.71959	5.32e-06	2.57e-05	glycosyltransferase, group 1 family protein	Streptococcus parasanguinis ATCC 15912	complement(936052..937374)	protein_id:AEH55937.1	1.71959
52257	CP002843.1652	261.319	111.117	362.194	3.25958	1.70469	4.94e-05	0.000196369	glycosyltransferase, group 2 family protein	Streptococcus parasanguinis ATCC 15912	1779086..1780396	protein_id:AEH56683.1	1.70469
53299	CP002843.907	812.3	492.688	1125.37	2.28415	1.19166	0.00763867	0.0182005	glycosyltransferase, group 1 family protein	Streptococcus parasanguinis ATCC 15912	complement(937376..938374)	protein_id:AEH55938.1	1.19166
52687	CP002843.292	504.329	151.552	739.513	4.87958	2.28676	2.14e-07	1.35e-06	bactoprenol glucosyl transferase-like protein	Streptococcus parasanguinis ATCC 15912	303415..304344	protein_id:AEH55323.1	2.28676
51864	CP002843.1287	952.5	626.934	1169.54	1.8655	0.899559	0.0134803	0.0300344	accessory Sec system glycosyltransferase GtfB	Streptococcus parasanguinis ATCC 15912	complement(1341294..1342649)	protein_id:AEH56318.1	0.899559
52004	CP002843.1417	16233.1	4849.91	23821.9	4.91182	2.29626	1.18e-09	1.09e-08	phosphorylase, glycogen/starch/alpha-glucan family	Streptococcus parasanguinis ATCC 15912	complement(1522042..1524300)	protein_id:AEH56448.1	2.29626
52599	CP002843.203	1267.7	279.681	1926.37	6.88775	2.78403	3.39e-12	4.57e-11	1,4-alpha-glucan branching enzyme	Streptococcus parasanguinis ATCC 15912	207820..209727	protein_id:AEH55234.1	2.78403
52602	CP002843.206	5520.18	1257.52	8361.96	6.64955	2.73326	2.41e-11	2.88e-10	glycogen/starch synthase, ADP-glucose type	Streptococcus parasanguinis ATCC 15912	212046..213473	protein_id:AEH55237.1	2.73326
52005	CP002843.1418	8971.59	2912.45	13111.1	4.50174	2.17048	1.23e-08	9.55e-08	4-alpha-glucanotransferase	Streptococcus parasanguinis ATCC 15912	complement(1524347..1525864)	protein_id:AEH56449.1	2.17048
53137	CP002843.745	99.6399	3.12449	164.151	52.5369	5.71526	3.29e-18	1.04e-16	sucrose phosphorylase	Streptococcus parasanguinis ATCC 15912	complement(767306..768748)	protein_id:AEH55776.1	5.71526
52798	CP002843.408	309.748	111.654	449.144	4.02264	2.00814	3.01e-07	1.84e-06	purine nucleoside phosphorylase I, inosine and guanosine-specific	Streptococcus parasanguinis ATCC 15912	415235..416044	protein_id:AEH55439.1	2.00814
52802	CP002843.411	1209.81	635.854	1592.44	2.50442	1.32448	0.000550175	0.00174351	purine nucleoside phosphorylase	Streptococcus parasanguinis ATCC 15912	418667..419377	protein_id:AEH55442.1	1.32448
52102	CP002843.1505	589.467	95.9521	918.477	9.57224	3.25886	2.25e-09	1.98e-08	amidophosphoribosyltransferase	Streptococcus parasanguinis ATCC 15912	1625205..1626644	protein_id:AEH56536.1	3.25886
53044	CP002843.658	153.174	19.5699	242.244	12.3784	3.62975	5.61e-13	8.51e-12	pyrimidine-nucleoside phosphorylase	Streptococcus parasanguinis ATCC 15912	complement(672443..673720)	protein_id:AEH55689.1	3.62975
52876	CP002843.483	137.265	71.1123	181.441	2.55148	1.35133	0.00466381	0.0117642	xanthine phosphoribosyltransferase	Streptococcus parasanguinis ATCC 15912	492364..492945	protein_id:AEH55514.1	1.35133
53176	CP002843.787	1893.6	1225.73	2338.85	1.90813	0.932158	0.0133824	0.029847	adenine phosphoribosyltransferase	Streptococcus parasanguinis ATCC 15912	complement(810611..811123)	protein_id:AEH55818.1	0.932158
52081	CP002843.1487	8244.15	1216.65	12929.2	10.6268	3.40964	2.89e-17	8.03e-16	hypoxanthine phosphoribosyltransferase	Streptococcus parasanguinis ATCC 15912	1599811..1600353	protein_id:AEH56518.1	3.40964
52995	CP002843.611	424.486	658.364	268.567	0.407931	-1.2936	0.000488728	0.00156497	pyrimidine operon regulatory protein/uracil phosphoribosyltransferase PyrR	Streptococcus parasanguinis ATCC 15912	complement(628630..629148)	protein_id:AEH55642.1	-1.2936
53362	CP002843.969	1518.27	2392.11	935.782	0.391195	-1.35404	6.66e-05	0.00025784	uracil phosphoribosyltransferase	Streptococcus parasanguinis ATCC 15912	complement(1003588..1004217)	protein_id:AEH56000.1	-1.35404
53274	CP002843.884	880.151	441.384	1172.66	2.65679	1.40968	0.000174489	0.000617267	prolipoprotein diacylglyceryl transferase	Streptococcus parasanguinis ATCC 15912	complement(913626..914408)	protein_id:AEH55915.1	1.40968
53218	CP002843.83	333.624	143.352	461.472	3.21915	1.68668	5.98e-05	0.000233864	geranyltranstransferase	Streptococcus parasanguinis ATCC 15912	78604..79479	protein_id:AEH55114.1	1.68668
52730	CP002843.332	930.284	377.172	1299.19	3.44456	1.78432	7.34e-05	0.000281563	3-phosphoshikimate 1-carboxyvinyltransferase	Streptococcus parasanguinis ATCC 15912	345351..346661	protein_id:AEH55363.1	1.78432
51583	CP002843.1	353.769	91.2674	529.437	5.80094	2.53629	1.94e-07	1.23e-06	cysteine synthase A	Streptococcus parasanguinis ATCC 15912	complement(17..940)	protein_id:AEH55032.1	2.53629
53366	CP002843.972	174.942	75.1793	241.451	3.21167	1.68332	6.82e-05	0.000263488	cystathionine gamma-synthase	Streptococcus parasanguinis ATCC 15912	complement(1008663..1009760)	protein_id:AEH56003.1	1.68332
52707	CP002843.311	384.995	626.373	224.177	0.357897	-1.48238	2.86e-05	0.000119557	UDP-N-acetylglucosamine 1-carboxyvinyltransferase	Streptococcus parasanguinis ATCC 15912	322914..324197	protein_id:AEH55342.1	-1.48238
53187	CP002843.797	194.801	69.6894	278.219	3.99228	1.99721	4.01e-06	1.98e-05	tRNA dimethylallyltransferase	Streptococcus parasanguinis ATCC 15912	complement(819121..820008)	protein_id:AEH55828.1	1.99721
53023	CP002843.639	2700.21	1125.77	3749.84	3.3309	1.73591	5.84e-06	2.79e-05	aspartate transaminase	Streptococcus parasanguinis ATCC 15912	complement(654672..655850)	protein_id:AEH55670.1	1.73591
52094	CP002843.1499	146.901	85.1166	188.164	2.21066	1.14448	0.00704228	0.016931	aromatic-amino-acid transaminase	Streptococcus parasanguinis ATCC 15912	1617357..1618538	protein_id:AEH56530.1	1.14448
51755	CP002843.1186	344.036	88.122	514.711	5.84089	2.54619	3.85e-06	1.91e-05	aminodeoxychorismate synthase, component I	Streptococcus parasanguinis ATCC 15912	1236409..1238136	protein_id:AEH56217.1	2.54619
52718	CP002843.321	640.532	191.599	939.821	4.90513	2.29429	8.11e-09	6.52e-08	lipid kinase, YegS/Rv2252/BmrU family	Streptococcus parasanguinis ATCC 15912	332597..333559	protein_id:AEH55352.1	2.29429
53275	CP002843.885	322.208	125.324	453.464	3.61833	1.85532	6.03e-06	2.88e-05	HPr(Ser) kinase/phosphatase	Streptococcus parasanguinis ATCC 15912	complement(914405..915337)	protein_id:AEH55916.1	1.85532
52845	CP002843.452	567.856	326.198	729.127	2.23523	1.16042	0.00340886	0.00888886	NAD(+)/NADH kinase	Streptococcus parasanguinis ATCC 15912	460812..461639	protein_id:AEH55483.1	1.16042
53080	CP002843.692	232.6	5.96421	383.691	64.3323	6.00747	9.94e-16	2.26e-14	tagatose-6-phosphate kinase	Streptococcus parasanguinis ATCC 15912	complement(705966..706895)	protein_id:AEH55723.1	6.00747
52881	CP002843.488	1487.71	647.129	2148.17	3.31954	1.73098	1.24e-05	5.58e-05	thymidine kinase	Streptococcus parasanguinis ATCC 15912	497862..498449	protein_id:AEH55519.1	1.73098
53318	CP002843.925	14.5757	4.22742	21.4746	5.07984	2.34478	0.0195414	0.0416318	dephospho-CoA kinase	Streptococcus parasanguinis ATCC 15912	complement(958390..958986)	protein_id:AEH55956.1	2.34478
52777	CP002843.381	1242.83	139.174	1978.67	14.2172	3.82957	9.64e-13	1.41e-11	glycerol kinase	Streptococcus parasanguinis ATCC 15912	387200..388708	protein_id:AEH55412.1	3.82957
53047	CP002843.660	1020.91	181.569	1581.14	8.70821	3.12238	2.13e-14	3.97e-13	pantothenate kinase	Streptococcus parasanguinis ATCC 15912	674401..675321	protein_id:AEH55691.1	3.12238
51807	CP002843.1234	41.7377	12.7671	61.1515	4.78976	2.25995	0.00448791	0.0113675	mevalonate kinase	Streptococcus parasanguinis ATCC 15912	complement(1290905..1291789)	protein_id:AEH56265.1	2.25995
51699	CP002843.1117	889.323	333.12	1261.19	3.786	1.92067	4.05e-05	0.000163989	putative fructokinase	Streptococcus parasanguinis ATCC 15912	complement(1154893..1155792)	protein_id:AEH56148.1	1.92067
52648	CP002843.250	9983.28	6991.2	11978.2	1.71332	0.776795	0.0289336	0.0584814	pyruvate kinase	Streptococcus parasanguinis ATCC 15912	260267..261772	protein_id:AEH55281.1	0.776795
53155	CP002843.768	193.801	413.683	53.88	0.130245	-2.94071	3.58e-10	3.56e-09	uridine kinase	Streptococcus parasanguinis ATCC 15912	complement(790522..791160)	protein_id:AEH55799.1	-2.94071
51813	CP002843.124	251.872	93.3767	357.535	3.82896	1.93695	2.1e-05	8.97e-05	PTS system, lactose/cellobiose family IIC component	Streptococcus parasanguinis ATCC 15912	122341..123633	protein_id:AEH55155.1	1.93695
51700	CP002843.1118	3621.28	8134.32	612.589	0.0753092	-3.73103	5.24e-24	3.83e-22	PTS system sucrose-specific IIBC component	Streptococcus parasanguinis ATCC 15912	complement(1155951..1157843)	protein_id:AEH56149.1	-3.73103
53375	CP002843.981	132.508	314.496	17.8514	0.0567619	-4.13893	1.5e-12	2.13e-11	PTS system trehalose-specific IIBC component	Streptococcus parasanguinis ATCC 15912	complement(1020668..1022644)	protein_id:AEH56012.1	-4.13893
52731	CP002843.333	230.991	114.234	318.83	2.79102	1.48079	0.00502697	0.0125517	shikimate kinase	Streptococcus parasanguinis ATCC 15912	346654..347139	protein_id:AEH55364.1	1.48079
51968	CP002843.1385	1905.3	466.535	2864.47	6.13988	2.61821	6.39e-11	7.12e-10	tyrosine-protein kinase CpsD	Streptococcus parasanguinis ATCC 15912	complement(1488420..1489112)	protein_id:AEH56416.1	2.61821
52584	CP002843.201	16687	7841.76	22584.4	2.88002	1.52608	0.000201582	0.000703542	phosphocarrier protein HPr	Streptococcus parasanguinis ATCC 15912	205474..205737	protein_id:AEH55232.1	1.52608
52264	CP002843.1663	11866.4	2227.56	18292.4	8.21184	3.03771	9.11e-15	1.79e-13	acetate kinase	Streptococcus parasanguinis ATCC 15912	1786980..1788173	protein_id:AEH56694.1	3.03771
52411	CP002843.183	737.242	35.9548	1214.77	33.7859	5.07835	6.42e-28	8.76e-26	carbamate kinase	Streptococcus parasanguinis ATCC 15912	183056..184000	protein_id:AEH55214.1	5.07835
51838	CP002843.1263	61501.6	44592.2	72774.6	1.632	0.706643	0.0486612	0.0915949	phosphoglycerate kinase	Streptococcus parasanguinis ATCC 15912	complement(1315073..1316272)	protein_id:AEH56294.1	0.706643
52507	CP002843.1941	21524.5	2166.17	34496.8	15.9253	3.99325	8.78e-23	5.37e-21	aspartate kinase	Streptococcus parasanguinis ATCC 15912	complement(2067322..2068677)	protein_id:AEH56972.1	3.99325
52595	CP002843.202	35263	25614.3	41695.4	1.62781	0.702935	0.0469567	0.0888305	phosphoenolpyruvate-protein phosphotransferase	Streptococcus parasanguinis ATCC 15912	205741..207474	protein_id:AEH55233.1	0.702935
52700	CP002843.305	535.606	267.888	714.185	2.66599	1.41467	0.000706584	0.00218199	cytidylate kinase	Streptococcus parasanguinis ATCC 15912	318597..319277	protein_id:AEH55336.1	1.41467
51805	CP002843.1232	399.545	177.232	547.754	3.09061	1.62789	9.98e-05	0.000371838	phosphomevalonate kinase	Streptococcus parasanguinis ATCC 15912	complement(1288976..1289983)	protein_id:AEH56263.1	1.62789
53332	CP002843.939	673.016	267.329	943.473	3.52926	1.81937	4.93e-06	2.4e-05	UMP kinase	Streptococcus parasanguinis ATCC 15912	complement(970809..971540)	protein_id:AEH55970.1	1.81937
52208	CP002843.1608	1810.6	3422.21	736.195	0.215122	-2.21677	4.45e-07	2.64e-06	adenylate kinase	Streptococcus parasanguinis ATCC 15912	1722360..1723016	protein_id:AEH56639.1	-2.21677
52585	CP002843.2010	14997.1	4438.94	22135.9	4.98675	2.3181	3.17e-05	0.000131151	guanylate kinase	Streptococcus parasanguinis ATCC 15912	2138581..2139213	protein_id:AEH57041.1	2.3181
53351	CP002843.959	366.511	55.3147	573.982	10.3767	3.37527	8.07e-16	1.85e-14	dTMP kinase	Streptococcus parasanguinis ATCC 15912	complement(995122..995760)	protein_id:AEH55990.1	3.37527
52841	CP002843.449	5425.92	1221.65	8229.44	6.73632	2.75196	1.18e-12	1.71e-11	ribose-phosphate diphosphokinase	Streptococcus parasanguinis ATCC 15912	complement(458484..459440)	protein_id:AEH55480.1	2.75196
52269	CP002843.1668	449.186	241.769	587.464	2.42985	1.28087	0.00133741	0.00386218	2-amino-4-hydroxy-6- hydroxymethyldihydropteridine diphosphokinase	Streptococcus parasanguinis ATCC 15912	1791989..1792798	protein_id:AEH56699.1	1.28087
52305	CP002843.1701	1594.17	767.635	2145.19	2.79454	1.48261	5.92e-05	0.000231767	GTP diphosphokinase	Streptococcus parasanguinis ATCC 15912	1820507..1822726	protein_id:AEH56732.1	1.48261
53133	CP002843.740	27.4435	11.7255	38.5889	3.29102	1.71854	0.00191364	0.0053196	UTP--hexose-1-phosphate uridylyltransferase	Streptococcus parasanguinis ATCC 15912	complement(758731..760203)	protein_id:AEH55771.1	1.71854
52636	CP002843.24	144.067	27.1165	222.111	8.19099	3.03404	8.43e-09	6.76e-08	nicotinate-nucleotide adenylyltransferase	Streptococcus parasanguinis ATCC 15912	24127..24759	protein_id:AEH55055.1	3.03404
52659	CP002843.262	1155.56	643.734	1496.78	2.32515	1.21733	0.000964878	0.00288138	riboflavin biosynthesis protein RibF	Streptococcus parasanguinis ATCC 15912	274131..275075	protein_id:AEH55293.1	1.21733
53165	CP002843.777	1800.62	1181.75	2213.87	1.87338	0.905647	0.0145769	0.0321884	glucose-1-phosphate thymidylyltransferase	Streptococcus parasanguinis ATCC 15912	complement(800586..801455)	protein_id:AEH55808.1	0.905647
52600	CP002843.204	1084.67	139.963	1714.48	12.2495	3.61465	6.89e-16	1.6e-14	glucose-1-phosphate adenylyltransferase	Streptococcus parasanguinis ATCC 15912	209778..210920	protein_id:AEH55235.1	3.61465
52601	CP002843.205	727.883	123.138	1131.15	9.186	3.19944	5.85e-10	5.62e-09	glucose-1-phosphate adenylyltransferase, GlgD subunit	Streptococcus parasanguinis ATCC 15912	210910..212046	protein_id:AEH55236.1	3.19944
52451	CP002843.1890	7153.14	1221.73	11118.2	9.10039	3.18593	1.04e-10	1.12e-09	DNA-directed RNA polymerase, delta subunit	Streptococcus parasanguinis ATCC 15912	2012648..2013232	protein_id:AEH56921.1	3.18593
52586	CP002843.2011	3140.97	612.712	4826.48	7.87724	2.97769	1.24e-13	2.08e-12	DNA-directed RNA polymerase, omega subunit	Streptococcus parasanguinis ATCC 15912	2139239..2139553	protein_id:AEH57042.1	2.97769
52253	CP002843.1649	11287.5	19382.5	5891.94	0.303983	-1.71794	4.3e-07	2.55e-06	DNA-directed RNA polymerase, beta' subunit	Streptococcus parasanguinis ATCC 15912	1772940..1776593	protein_id:AEH56680.1	-1.71794
52213	CP002843.1612	15360.8	31211.2	4811.61	0.154163	-2.69747	2.57e-06	1.31e-05	DNA-directed RNA polymerase, alpha subunit	Streptococcus parasanguinis ATCC 15912	1724327..1725265	protein_id:AEH56643.1	-2.69747
52252	CP002843.1648	7276.96	14959.8	2155.14	0.144062	-2.79524	2.13e-15	4.62e-14	DNA-directed RNA polymerase, beta subunit	Streptococcus parasanguinis ATCC 15912	1769211..1772780	protein_id:AEH56679.1	-2.79524
51794	CP002843.1222	1194.53	151.214	1891.74	12.5103	3.64505	3.14e-16	7.64e-15	DNA polymerase IV	Streptococcus parasanguinis ATCC 15912	complement(1276147..1277253)	protein_id:AEH56253.1	3.64505
52069	CP002843.1476	11131.9	1751.49	17386.2	9.92649	3.31128	5.11e-17	1.38e-15	DNA polymerase III, beta subunit	Streptococcus parasanguinis ATCC 15912	1589144..1590280	protein_id:AEH56507.1	3.31128
52179	CP002843.1582	7811.1	1278.64	12166.2	9.51493	3.25019	5.8e-16	1.36e-14	DNA-directed DNA polymerase	Streptococcus parasanguinis ATCC 15912	1705315..1707960	protein_id:AEH56613.1	3.25019
53350	CP002843.958	412.916	81.8126	633.651	7.74516	2.95329	1.84e-09	1.63e-08	DNA polymerase III, delta' subunit	Streptococcus parasanguinis ATCC 15912	complement(994232..995125)	protein_id:AEH55989.1	2.95329
52364	CP002843.176	754.164	161.559	1149.9	7.1175	2.83137	3.59e-13	5.63e-12	DNA polymerase III, delta subunit	Streptococcus parasanguinis ATCC 15912	174987..176021	protein_id:AEH55207.1	2.83137
52388	CP002843.1790	334.045	536.818	198.863	0.370448	-1.43266	0.000196449	0.000687258	polyribonucleotide nucleotidyltransferase	Streptococcus parasanguinis ATCC 15912	1918517..1920874	protein_id:AEH56821.1	-1.43266
51913	CP002843.1330	10452.8	1591.78	16361.1	10.2785	3.36156	8.61e-17	2.26e-15	UTP--glucose-1-phosphate uridylyltransferase	Streptococcus parasanguinis ATCC 15912	1419806..1420714	protein_id:AEH56361.1	3.36156
52491	CP002843.1927	1248.14	668.979	1634.24	2.44288	1.28859	0.000633234	0.00197754	glycosyltransferase, group 4 family	Streptococcus parasanguinis ATCC 15912	2045916..2047073	protein_id:AEH56958.1	1.28859
52052	CP002843.1460	2559.52	411.134	3999.11	9.72704	3.282	3.76e-16	9.05e-15	CDP-diacylglycerol--glycerol-3-phosphate 3-phosphatidyltransferase	Streptococcus parasanguinis ATCC 15912	complement(1569507..1570046)	protein_id:AEH56491.1	3.282
51684	CP002843.1103	412.818	118.233	619.218	5.23729	2.38882	3.98e-08	2.85e-07	holo-[acyl-carrier-protein] synthase	Streptococcus parasanguinis ATCC 15912	complement(1138924..1139289)	protein_id:AEH56134.1	2.38882
53095	CP002843.705	438.125	24.8398	713.649	28.73	4.84449	3.37e-25	2.99e-23	pyruvate, phosphate dikinase	Streptococcus parasanguinis ATCC 15912	716720..719338	protein_id:AEH55736.1	4.84449
52656	CP002843.26	238.158	18.6465	384.499	20.6205	4.366	1.42e-18	4.76e-17	isochorismatase family protein	Streptococcus parasanguinis ATCC 15912	25353..25853	protein_id:AEH55057.1	4.366
51675	CP002843.1095	1004.25	685.763	1216.58	1.77405	0.827045	0.0234647	0.0487774	isochorismatase family protein	Streptococcus parasanguinis ATCC 15912	complement(1128949..1129521)	protein_id:AEH56126.1	0.827045
52306	CP002843.1702	335.958	81.3553	516.361	6.34699	2.66607	6.59e-10	6.29e-09	D-tyrosyl-tRNA(Tyr) deacylase	Streptococcus parasanguinis ATCC 15912	1822942..1823385	protein_id:AEH56733.1	2.66607
53315	CP002843.922	405.69	116.194	615.354	5.29592	2.40488	7.61e-09	6.15e-08	ribonuclease R	Streptococcus parasanguinis ATCC 15912	complement(954306..956663)	protein_id:AEH55953.1	2.40488
51978	CP002843.1394	1693.84	966.697	2178.6	2.25365	1.17226	0.00152442	0.00433966	phospholipase D domain protein	Streptococcus parasanguinis ATCC 15912	complement(1498164..1499753)	protein_id:AEH56425.1	1.17226
51892	CP002843.1311	351.048	464.714	275.271	0.592346	-0.755488	0.0338592	0.066978	ribonuclease J 2	Streptococcus parasanguinis ATCC 15912	complement(1378545..1380206)	protein_id:AEH56342.1	-0.755488
52074	CP002843.1480	425.224	147.165	611.597	4.15587	2.05515	3.8e-07	2.28e-06	aminoacyl-tRNA hydrolase	Streptococcus parasanguinis ATCC 15912	1592379..1592948	protein_id:AEH56511.1	2.05515
52118	CP002843.152	231.71	118.44	313.891	2.65022	1.40611	0.000391951	0.00128505	exodeoxyribonuclease III	Streptococcus parasanguinis ATCC 15912	complement(149085..149933)	protein_id:AEH55183.1	1.40611
53209	CP002843.82	183.841	39.5141	281.165	7.11556	2.83098	1.51e-07	9.74e-07	exodeoxyribonuclease VII, small subunit	Streptococcus parasanguinis ATCC 15912	78395..78607	protein_id:AEH55113.1	2.83098
53201	CP002843.81	85.7398	48.9671	111.255	2.27203	1.18398	0.0276542	0.0562734	exodeoxyribonuclease VII, large subunit	Streptococcus parasanguinis ATCC 15912	77026..78417	protein_id:AEH55112.1	1.18398
53060	CP002843.673	288.037	119.372	417.146	3.4945	1.80509	5.12e-06	2.48e-05	excinuclease ABC, C subunit	Streptococcus parasanguinis ATCC 15912	complement(685286..687121)	protein_id:AEH55704.1	1.80509
53007	CP002843.624	292.691	121.673	417.371	3.43028	1.77832	2.95e-05	0.000122681	excinuclease ABC, B subunit	Streptococcus parasanguinis ATCC 15912	complement(636719..638707)	protein_id:AEH55655.1	1.77832
51708	CP002843.1125	497.746	236.669	671.798	2.83855	1.50516	0.000660065	0.00205324	excinuclease ABC, A subunit	Streptococcus parasanguinis ATCC 15912	complement(1163739..1166564)	protein_id:AEH56156.1	1.50516
51790	CP002843.1219	1064.91	231.417	1621.57	7.00714	2.80883	7.12e-11	7.89e-10	ribonuclease HIII	Streptococcus parasanguinis ATCC 15912	1271421..1272320	protein_id:AEH56250.1	2.80883
53184	CP002843.794	524.243	221.861	726.498	3.27456	1.7113	1.63e-05	7.15e-05	ribonuclease Z	Streptococcus parasanguinis ATCC 15912	complement(816335..817264)	protein_id:AEH55825.1	1.7113
53292	CP002843.900	158.426	231.815	111.167	0.47955	-1.06025	0.0151368	0.0332638	ribonuclease III	Streptococcus parasanguinis ATCC 15912	complement(929429..930130)	protein_id:AEH55931.1	-1.06025
52922	CP002843.524	324.96	121.181	461.813	3.81092	1.93014	2.29e-06	1.18e-05	ribonuclease HII	Streptococcus parasanguinis ATCC 15912	complement(537916..538683)	protein_id:AEH55555.1	1.93014
51861	CP002843.1284	136.912	77.4418	176.561	2.27992	1.18898	0.0122048	0.0275525	ribonuclease P protein component	Streptococcus parasanguinis ATCC 15912	complement(1338812..1339153)	protein_id:AEH56315.1	1.18898
51854	CP002843.1278	76.7774	31.1158	117.952	3.79073	1.92248	0.000105775	0.000391751	ribonuclease M5	Streptococcus parasanguinis ATCC 15912	complement(1334590..1335174)	protein_id:AEH56309.1	1.92248
52606	CP002843.21	1207.23	246.616	1847.65	7.492	2.90535	3.4e-09	2.9e-08	HAD phosphatase, family IIIA	Streptococcus parasanguinis ATCC 15912	21927..22466	protein_id:AEH55052.1	2.90535
52590	CP002843.2015	3087.79	438.187	4854.26	11.0781	3.46963	6.28e-17	1.68e-15	serine/threonine phosphatase stp	Streptococcus parasanguinis ATCC 15912	2144297..2145037	protein_id:AEH57046.1	3.46963
53227	CP002843.838	155.139	25.1446	241.812	9.61686	3.26557	8.41e-11	9.2e-10	phosphoserine phosphatase SerB	Streptococcus parasanguinis ATCC 15912	complement(865230..865898)	protein_id:AEH55869.1	3.26557
51970	CP002843.1387	1378.17	459.163	1991.92	4.33814	2.11708	7.8e-08	5.31e-07	protein-tyrosine-phosphatase	Streptococcus parasanguinis ATCC 15912	complement(1489868..1490599)	protein_id:AEH56418.1	2.11708
52696	CP002843.301	216.495	58.2444	321.995	5.52834	2.46685	2.88e-09	2.49e-08	arylsulfatase	Streptococcus parasanguinis ATCC 15912	314784..317309	protein_id:AEH55332.1	2.46685
51737	CP002843.1161	370.7	133.669	528.722	3.95546	1.98384	7.67e-07	4.34e-06	glycosyl hydrolase, family 31	Streptococcus parasanguinis ATCC 15912	complement(1213777..1216008)	protein_id:AEH56192.1	1.98384
53141	CP002843.749	88.9907	3.94788	145.686	36.9023	5.20564	2.53e-15	5.43e-14	alpha-galactosidase	Streptococcus parasanguinis ATCC 15912	complement(772006..774180)	protein_id:AEH55780.1	5.20564
51701	CP002843.1119	3750.69	2134.75	4894.66	2.29285	1.19714	0.000382342	0.0012572	sucrose-6-phosphate hydrolase	Streptococcus parasanguinis ATCC 15912	1158223..1159677	protein_id:AEH56150.1	1.19714
52719	CP002843.322	775.375	331.513	1171.29	3.53317	1.82096	1.67e-05	7.28e-05	pullulanase, type I	Streptococcus parasanguinis ATCC 15912	333637..335946	protein_id:AEH55353.1	1.82096
52012	CP002843.1424	279.353	176.248	348.19	1.97557	0.982267	0.022664	0.0473391	pullulanase, type I	Streptococcus parasanguinis ATCC 15912	1531795..1533870	protein_id:AEH56455.1	0.982267
52178	CP002843.1581	82.8574	27.8299	119.542	4.29546	2.10281	9.07e-05	0.000340514	Alpha-L-fucosidase	Streptococcus parasanguinis ATCC 15912	1703594..1705057	protein_id:AEH56612.1	2.10281
51736	CP002843.1160	303.356	83.1255	451.176	5.42765	2.44033	5.76e-06	2.76e-05	glucan 1,6-alpha-glucosidase	Streptococcus parasanguinis ATCC 15912	complement(1212101..1213708)	protein_id:AEH56191.1	2.44033
52335	CP002843.1731	113.611	1.65212	188.25	113.945	6.83219	2.43e-20	1.05e-18	6-phospho-beta-glucosidase	Streptococcus parasanguinis ATCC 15912	1853874..1855259	protein_id:AEH56762.1	6.83219
51762	CP002843.1192	846.414	241.712	1251.22	5.17651	2.37198	5.85e-09	4.82e-08	6-phospho-beta-glucosidase	Streptococcus parasanguinis ATCC 15912	complement(1242485..1243924)	protein_id:AEH56223.1	2.37198
52848	CP002843.455	1593.63	321.457	2442.42	7.59797	2.92561	2.24e-13	3.62e-12	A/G-specific adenine glycosylase	Streptococcus parasanguinis ATCC 15912	463772..464926	protein_id:AEH55486.1	2.92561
52814	CP002843.422	54.4482	21.672	76.2998	3.52067	1.81585	0.0013399	0.00386824	uracil-DNA glycosylase	Streptococcus parasanguinis ATCC 15912	429777..430430	protein_id:AEH55453.1	1.81585
51991	CP002843.1405	498.667	111.959	763.817	6.82231	2.77026	2.75e-10	2.78e-09	DNA-3-methyladenine glycosylase 1	Streptococcus parasanguinis ATCC 15912	complement(1508206..1508769)	protein_id:AEH56436.1	2.77026
53319	CP002843.926	34.8868	5.51512	54.4678	9.87609	3.30394	5.15e-05	0.000204088	DNA-formamidopyrimidine glycosylase	Streptococcus parasanguinis ATCC 15912	complement(958987..959811)	protein_id:AEH55957.1	3.30394
52073	CP002843.148	204.211	119.894	261.423	2.18046	1.12463	0.00548178	0.0135615	MTA/SAH nucleosidase	Streptococcus parasanguinis ATCC 15912	144785..145483	protein_id:AEH55179.1	1.12463
53117	CP002843.725	250.577	41.2156	391.151	9.49037	3.24646	7.25e-13	1.08e-11	peptidase, M20/M25/M40 family	Streptococcus parasanguinis ATCC 15912	complement(738009..739670)	protein_id:AEH55756.1	3.24646
51786	CP002843.1215	2289.91	529.371	3463.6	6.54285	2.70992	1.04e-11	1.31e-10	putative dipeptidase B	Streptococcus parasanguinis ATCC 15912	complement(1265991..1267409)	protein_id:AEH56246.1	2.70992
53268	CP002843.879	2484.97	1336.82	3251.41	2.4322	1.28226	0.000726921	0.00223927	peptidase, U32 family	Streptococcus parasanguinis ATCC 15912	complement(909556..910842)	protein_id:AEH55910.1	1.28226
53270	CP002843.880	470.051	317.917	571.481	1.79758	0.846058	0.0204164	0.0432485	peptidase, U32 family	Streptococcus parasanguinis ATCC 15912	complement(910937..911866)	protein_id:AEH55911.1	0.846058
52990	CP002843.607	3083.24	644.172	4719.29	7.32614	2.87305	1.8e-12	2.53e-11	peptidase T	Streptococcus parasanguinis ATCC 15912	623444..624670	protein_id:AEH55638.1	2.87305
52671	CP002843.273	1409.66	869.439	1769.8	2.03556	1.02543	0.00772954	0.0183933	membrane alanyl aminopeptidase	Streptococcus parasanguinis ATCC 15912	283309..285852	protein_id:AEH55304.1	1.02543
52272	CP002843.1670	2120.17	514.638	3191.52	6.20148	2.63261	4.14e-11	4.77e-10	glutamyl aminopeptidase	Streptococcus parasanguinis ATCC 15912	complement(1794864..1795928)	protein_id:AEH56701.1	2.63261
53056	CP002843.669	6850.11	1521.18	11413.5	7.50301	2.90747	5.02e-10	4.86e-09	dipeptidase PepV	Streptococcus parasanguinis ATCC 15912	complement(682238..683644)	protein_id:AEH55700.1	2.90747
52421	CP002843.185	1326.68	476.949	1893.17	3.96934	1.9889	5.94e-05	0.000232533	putative dipeptidase	Streptococcus parasanguinis ATCC 15912	185654..186988	protein_id:AEH55216.1	1.9889
53301	CP002843.909	15086.8	3479.11	22825.3	6.56067	2.71384	2.04e-12	2.84e-11	Xaa-Pro dipeptidase	Streptococcus parasanguinis ATCC 15912	939681..940763	protein_id:AEH55940.1	2.71384
51810	CP002843.1237	908.673	143.835	1418.57	9.86242	3.30194	1.39e-15	3.08e-14	Xaa-Pro dipeptidyl-peptidase	Streptococcus parasanguinis ATCC 15912	1293773..1296151	protein_id:AEH56268.1	3.30194
52437	CP002843.1878	518.799	99.6719	798.218	8.00846	3.00152	3.8e-11	4.4e-10	serine-type D-Ala-D-Ala carboxypeptidase	Streptococcus parasanguinis ATCC 15912	1997651..1998424	protein_id:AEH56909.1	3.00152
52498	CP002843.1933	1451.78	611.546	2119.28	3.46544	1.79304	2.09e-06	1.09e-05	serine-type D-Ala-D-Ala carboxypeptidase	Streptococcus parasanguinis ATCC 15912	complement(2052465..2053706)	protein_id:AEH56964.1	1.79304
53050	CP002843.663	1902.67	783.382	2648.86	3.38132	1.75759	8.41e-06	3.9e-05	serine-type D-Ala-D-Ala carboxypeptidase	Streptococcus parasanguinis ATCC 15912	complement(676721..677500)	protein_id:AEH55694.1	1.75759
52450	CP002843.189	317.976	166.43	419.117	2.51828	1.33244	0.000730149	0.00224841	serine-type D-Ala-D-Ala carboxypeptidase	Streptococcus parasanguinis ATCC 15912	189729..191078	protein_id:AEH55220.1	1.33244
52066	CP002843.1473	53033.8	3575.63	86115.9	24.0841	4.59001	3.19e-27	3.92e-25	serine protease do-like HtrA	Streptococcus parasanguinis ATCC 15912	1585346..1586527	protein_id:AEH56504.1	4.59001
52431	CP002843.1872	1784.06	124.182	2891.65	23.2856	4.54137	1.32e-12	1.9e-11	peptidase, S54 family	Streptococcus parasanguinis ATCC 15912	1992262..1992900	protein_id:AEH56903.1	4.54137
52649	CP002843.251	5138.79	312.113	8356.58	26.7742	4.74277	7.62e-25	6.44e-23	signal peptidase I	Streptococcus parasanguinis ATCC 15912	261949..262509	protein_id:AEH55282.1	4.74277
51792	CP002843.1220	5907.51	762.629	9337.42	12.2437	3.61397	6.25e-19	2.21e-17	signal peptidase I	Streptococcus parasanguinis ATCC 15912	1272324..1272974	protein_id:AEH56251.1	3.61397
53361	CP002843.968	912.592	1263.99	678.329	0.536659	-0.897924	0.0252129	0.0519638	endopeptidase Clp	Streptococcus parasanguinis ATCC 15912	complement(1002868..1003458)	protein_id:AEH55999.1	-0.897924
52574	CP002843.2000	749.825	258.697	1177.24	4.55066	2.18608	0.00227085	0.00619417	aminopeptidase C	Streptococcus parasanguinis ATCC 15912	2127752..2129086	protein_id:AEH57031.1	2.18608
52054	CP002843.1462	3294.34	618.328	5178.35	8.37476	3.06605	1e-14	1.96e-13	peptidase M16 inactive domain protein	Streptococcus parasanguinis ATCC 15912	complement(1570512..1571786)	protein_id:AEH56493.1	3.06605
52055	CP002843.1463	1442.28	322.837	2188.58	6.77921	2.76112	2.87e-12	3.92e-11	peptidase M16 inactive domain protein	Streptococcus parasanguinis ATCC 15912	complement(1571795..1573048)	protein_id:AEH56494.1	2.76112
52082	CP002843.1488	7346.45	1931.51	11956.4	6.19017	2.62998	1.17e-10	1.25e-09	ATP-dependent metallopeptidase HflB	Streptococcus parasanguinis ATCC 15912	1600364..1602337	protein_id:AEH56519.1	2.62998
52384	CP002843.1787	2539.02	1127.18	3481.24	3.08846	1.62689	1.93e-05	8.3e-05	oligoendopeptidase F	Streptococcus parasanguinis ATCC 15912	complement(1913902..1915758)	protein_id:AEH56818.1	1.62689
51643	CP002843.1065	1086.46	485.826	1486.89	3.06054	1.61378	3.9e-05	0.000158124	peptidase, M48 family	Streptococcus parasanguinis ATCC 15912	complement(1101331..1102227)	protein_id:AEH56096.1	1.61378
52494	CP002843.193	674.854	371.559	877.152	2.36073	1.23923	0.000691292	0.00214023	oligoendopeptidase F	Streptococcus parasanguinis ATCC 15912	194166..195968	protein_id:AEH55224.1	1.23923
51681	CP002843.1100	492.544	157.585	715.851	4.54263	2.18353	7.05e-05	0.000271316	Asparaginase	Streptococcus parasanguinis ATCC 15912	1134588..1135550	protein_id:AEH56131.1	2.18353
52548	CP002843.1979	552.365	48.7472	888.111	18.2187	4.18735	1.18e-20	5.31e-19	N-acetylglucosamine-6-phosphate deacetylase	Streptococcus parasanguinis ATCC 15912	2102390..2103583	protein_id:AEH57010.1	4.18735
52374	CP002843.1776	1792.09	281.131	2811.17	9.9995	3.32186	7.77e-10	7.33e-09	peptide deformylase	Streptococcus parasanguinis ATCC 15912	complement(1904050..1904664)	protein_id:AEH56807.1	3.32186
51698	CP002843.1116	67.4746	24.975	95.8177	3.83655	1.93981	0.000447808	0.00144732	peptide deformylase	Streptococcus parasanguinis ATCC 15912	complement(1154235..1154645)	protein_id:AEH56147.1	1.93981
52407	CP002843.181	6368.18	231.334	11461.2	49.544	5.63064	1.33e-34	5.19e-32	arginine deiminase	Streptococcus parasanguinis ATCC 15912	180640..181869	protein_id:AEH55212.1	5.63064
51731	CP002843.1155	623.798	133.125	951.981	7.15102	2.83815	1.73e-11	2.11e-10	formimidoylglutamase	Streptococcus parasanguinis ATCC 15912	1203903..1204895	protein_id:AEH56186.1	2.83815
52105	CP002843.1508	971.104	121.233	1538.35	12.6892	3.66553	2.78e-18	8.92e-17	phosphoribosylaminoimidazolecarboxamide formyltransferase/IMP cyclohydrolase	Streptococcus parasanguinis ATCC 15912	1628507..1630054	protein_id:AEH56539.1	3.66553
52268	CP002843.1667	280.569	65.572	423.911	6.46482	2.69261	8.57e-10	8.04e-09	GTP cyclohydrolase I	Streptococcus parasanguinis ATCC 15912	1791409..1791963	protein_id:AEH56698.1	2.69261
53172	CP002843.783	128.826	212.615	79.6412	0.37458	-1.41665	0.0223055	0.0466892	adenosine deaminase	Streptococcus parasanguinis ATCC 15912	806607..807626	protein_id:AEH55814.1	-1.41665
53042	CP002843.656	667.658	383.598	857.132	2.23446	1.15992	0.0195379	0.0416268	cytidine deaminase	Streptococcus parasanguinis ATCC 15912	complement(671387..671776)	protein_id:AEH55687.1	1.15992
51992	CP002843.1406	812.066	89.1745	1293.99	14.5108	3.85906	2.13e-18	6.95e-17	Holliday junction DNA helicase RuvA	Streptococcus parasanguinis ATCC 15912	complement(1508779..1509372)	protein_id:AEH56437.1	3.85906
52587	CP002843.2012	511.672	88.3954	793.856	8.98074	3.16683	2.39e-14	4.43e-13	primosomal protein N'	Streptococcus parasanguinis ATCC 15912	2139642..2142026	protein_id:AEH57043.1	3.16683
52563	CP002843.1992	1505.63	391.417	2249.12	5.7461	2.52258	1.65e-10	1.73e-09	DEAD-box ATP-dependent RNA helicase CshB	Streptococcus parasanguinis ATCC 15912	2120171..2121532	protein_id:AEH57023.1	2.52258
52075	CP002843.1481	4403.42	1242.76	6511.53	5.23956	2.38945	4e-10	3.94e-09	transcription-repair coupling factor	Streptococcus parasanguinis ATCC 15912	1592953..1596456	protein_id:AEH56512.1	2.38945
52035	CP002843.1445	1505.09	495.866	2177.91	4.39214	2.13492	3.16e-08	2.3e-07	replicative DNA helicase	Streptococcus parasanguinis ATCC 15912	complement(1554789..1556147)	protein_id:AEH56476.1	2.13492
52123	CP002843.1524	412.077	141.173	593.413	4.20344	2.07157	8.7e-07	4.87e-06	Holliday junction DNA helicase RuvB	Streptococcus parasanguinis ATCC 15912	1645483..1646481	protein_id:AEH56555.1	2.07157
52815	CP002843.423	159.53	82.4312	211.93	2.57099	1.36232	0.0250022	0.0515726	mutator MutT protein	Streptococcus parasanguinis ATCC 15912	430440..430904	protein_id:AEH55454.1	1.36232
51682	CP002843.1101	305.931	177.476	391.567	2.20631	1.14164	0.00832421	0.0196525	ATP-dependent DNA helicase RecG	Streptococcus parasanguinis ATCC 15912	complement(1135749..1137764)	protein_id:AEH56132.1	1.14164
53371	CP002843.977	4947.12	7181.14	3458.44	0.4816	-1.05409	0.00282692	0.00753414	inorganic diphosphatase PpaC	Streptococcus parasanguinis ATCC 15912	complement(1014481..1015416)	protein_id:AEH56008.1	-1.05409
51900	CP002843.1319	129.645	23.6125	211.342	8.95041	3.16195	3.34e-09	2.85e-08	dUTP diphosphatase	Streptococcus parasanguinis ATCC 15912	complement(1395733..1396200)	protein_id:AEH56350.1	3.16195
52345	CP002843.1740	66.535	6.61816	116.486	17.601	4.13759	9.11e-10	8.51e-09	glutamine ABC transporter, ATP-binding protein GlnQ	Streptococcus parasanguinis ATCC 15912	1863463..1864227	protein_id:AEH56771.1	4.13759
52147	CP002843.1553	382.686	166.165	527.111	3.17221	1.66549	2.43e-05	0.000102775	V-type ATPase, D subunit	Streptococcus parasanguinis ATCC 15912	1673429..1674052	protein_id:AEH56584.1	1.66549
52607	CP002843.210	460.077	274.191	584.168	2.13051	1.0912	0.0199196	0.0423223	ATP synthase F0, B subunit	Streptococcus parasanguinis ATCC 15912	220694..221188	protein_id:AEH55241.1	1.0912
52612	CP002843.215	863.391	577.933	1153.7	1.99625	0.997291	0.0191148	0.0408339	ATP synthase F1, epsilon subunit	Streptococcus parasanguinis ATCC 15912	225648..226067	protein_id:AEH55246.1	0.997291
52608	CP002843.211	449.895	292.533	554.813	1.89658	0.923402	0.0194011	0.0413724	ATP synthase F1, delta subunit	Streptococcus parasanguinis ATCC 15912	221188..221724	protein_id:AEH55242.1	0.923402
52611	CP002843.214	2326.42	1613.4	2818.44	1.7469	0.804794	0.0253323	0.0521802	ATP synthase F1, beta subunit	Streptococcus parasanguinis ATCC 15912	224228..225634	protein_id:AEH55245.1	0.804794
52605	CP002843.209	1788.2	2381.92	1393.17	0.584894	-0.773754	0.0432725	0.0827557	ATP synthase F0, A subunit	Streptococcus parasanguinis ATCC 15912	219961..220674	protein_id:AEH55240.1	-0.773754
52669	CP002843.271	1965.77	681.816	2822.42	4.13956	2.04948	4.41e-08	3.13e-07	phosphate ABC transporter, ATP-binding protein	Streptococcus parasanguinis ATCC 15912	281754..282512	protein_id:AEH55302.1	2.04948
52668	CP002843.270	361.671	164.517	493.114	2.99734	1.58368	4.9e-05	0.000195033	phosphate ABC transporter, ATP-binding protein	Streptococcus parasanguinis ATCC 15912	280921..281724	protein_id:AEH55301.1	1.58368
51764	CP002843.1195	523.453	182.696	751.624	4.11408	2.04057	0.00155696	0.00442227	copper-exporting ATPase	Streptococcus parasanguinis ATCC 15912	complement(1246881..1249124)	protein_id:AEH56226.1	2.04057
52110	CP002843.1512	387.619	113.933	576.743	5.06214	2.33975	4.02e-09	3.38e-08	phosphoribosylaminoimidazole carboxylase, ATPase subunit	Streptococcus parasanguinis ATCC 15912	1633241..1634332	protein_id:AEH56543.1	2.33975
53252	CP002843.860	63577.2	8276.98	111444	13.4644	3.75107	6.89e-19	2.41e-17	phosphoenolpyruvate carboxykinase (GTP)	Streptococcus parasanguinis ATCC 15912	complement(891182..894007)	protein_id:AEH55891.1	3.75107
51806	CP002843.1233	115.418	51.1781	158.245	3.09203	1.62856	0.0014594	0.0041758	diphosphomevalonate decarboxylase	Streptococcus parasanguinis ATCC 15912	complement(1289973..1290923)	protein_id:AEH56264.1	1.62856
52852	CP002843.459	305.514	112.148	434.492	3.87426	1.95392	4.92e-06	2.39e-05	phosphopantothenoylcysteine decarboxylase	Streptococcus parasanguinis ATCC 15912	complement(468143..468682)	protein_id:AEH55490.1	1.95392
53219	CP002843.830	430.774	219.115	571.948	2.61027	1.3842	0.000243257	0.000834413	alpha-acetolactate decarboxylase	Streptococcus parasanguinis ATCC 15912	complement(857375..858091)	protein_id:AEH55861.1	1.3842
52322	CP002843.1717	28.798	1.11816	47.3246	42.3235	5.40339	7.11e-06	3.35e-05	fructose-6-phosphate aldolase	Streptococcus parasanguinis ATCC 15912	1838349..1839017	protein_id:AEH56748.1	5.40339
52454	CP002843.1893	30556	17342.9	39364.7	2.26979	1.18256	0.000898725	0.00270694	fructose-1,6-bisphosphate aldolase, class II	Streptococcus parasanguinis ATCC 15912	2016457..2017338	protein_id:AEH56924.1	1.18256
52942	CP002843.563	24.3767	11.1916	33.8334	3.0231	1.59603	0.0199961	0.0424639	rhamnulose-1-phosphate aldolase	Streptococcus parasanguinis ATCC 15912	complement(580838..581653)	protein_id:AEH55594.1	1.59603
53043	CP002843.657	1224.89	181.645	1921.16	10.5765	3.40279	2.33e-09	2.04e-08	deoxyribose-phosphate aldolase	Streptococcus parasanguinis ATCC 15912	complement(671763..672425)	protein_id:AEH55688.1	3.40279
53079	CP002843.691	1297.18	64.5134	2118.96	32.8453	5.03762	2.78e-23	1.81e-21	tagatose-bisphosphate aldolase	Streptococcus parasanguinis ATCC 15912	complement(704984..705964)	protein_id:AEH55722.1	5.03762
51722	CP002843.1145	1892.73	3285.38	964.312	0.293516	-1.76849	1.68e-06	8.91e-06	D-xylulose 5-phosphate/D-fructose 6-phosphate phosphoketolase	Streptococcus parasanguinis ATCC 15912	complement(1190622..1193006)	protein_id:AEH56176.1	-1.76849
52518	CP002843.1951	552.827	112.4	853.112	7.58998	2.9241	5.19e-11	5.89e-10	beta-hydroxyacyl-(acyl-carrier-protein) dehydratase FabZ	Streptococcus parasanguinis ATCC 15912	2076047..2076472	protein_id:AEH56982.1	2.9241
51897	CP002843.1316	217.669	79.9911	319.455	3.99363	1.9977	9.28e-06	4.27e-05	carbonate dehydratase	Streptococcus parasanguinis ATCC 15912	complement(1393220..1393717)	protein_id:AEH56347.1	1.9977
52723	CP002843.326	781.383	359.333	1162.75	3.23586	1.69415	0.000303394	0.00102005	3-dehydroquinate dehydratase, type I	Streptococcus parasanguinis ATCC 15912	339549..340226	protein_id:AEH55357.1	1.69415
53224	CP002843.835	103803	71949.1	125139	1.73927	0.798482	0.0295127	0.0595106	phosphopyruvate hydratase	Streptococcus parasanguinis ATCC 15912	complement(862121..863425)	protein_id:AEH55866.1	0.798482
[truncated: 1,035 more rows]

## Sheet: Spara pH 4.5 vs 4.7 9H p<0.05
	id	baseMean	baseMeanA	baseMeanB	foldChange	log2FoldChange	pval	padj	NA	Taxa	coordinate	Protein_id
[truncated: 27 more rows]

## Sheet: Spara pH 4.7 vs 4.4 11H p<0.05
	id	baseMean	baseMeanA	baseMeanB	foldChange	log2FoldChange	pval	padj	NA	Taxa	coordinate	Protein_id
[truncated: 2 more rows]
