# Supplementary material for: Uncovering complex microbiome activities via metatranscriptomics during 24 hours of oral biofilm assembly and maturation
Source: Microbiome. 2018 Dec 6;6:217. doi: 10.1186/s40168-018-0591-4 (PMC6284299; doi:10.1186/s40168-018-0591-4)
Supplement: Supplementary file 5 — Table S3. DESeq normalized RNASeq data representing eight different Veillonella genomes in the in vitro biofilm model system across different pH stages. Average DESeq values are represented for all pH stages. (XLS 3776 kb) [file 40168_2018_591_MOESM5_ESM.xls]

## Sheet: Vparvula DSM 2008
Genome and loci id	pH 5.5 average 6H	pH 4.7 average 9H	pH 4.5 average 11H	pH 4.4 average 13H	pH 4.4 average 15H	pH 4.4 average 17H	pH 4.3 average 21H	pH 4.3 average 24H	NA	Genome	Coordinates	Protein ID
CP001820.1203	135.296	402.986	660.484	602.859	740.005	695.959	660.434	623.555	(p)ppGpp synthetase I, SpoT/RelA	Veillonella parvula DSM 2008	complement(1388462..1390702)	protein_id:ACZ24892.1
CP001820.695	237.237	3554.88	4058.94	4882.1	4461.45	3019.03	3339.18	2763.26	2-nitropropane dioxygenase NPD	Veillonella parvula DSM 2008	836586..837542	protein_id:ACZ24384.1
CP001820.1605	29.0077	141.525	479.888	406.561	832.652	636.16	553.197	572.052	3-dehydroquinate dehydratase, type I	Veillonella parvula DSM 2008	complement(1848110..1848904)	protein_id:ACZ25294.1
CP001820.536	241.389	1124.25	1432.01	791.099	820.1	662.471	616.6	503.633	3-deoxy-D-manno- octulosonatecytidylyltransferase	Veillonella parvula DSM 2008	661771..662502	protein_id:ACZ24225.1
CP001820.696	1050.87	6491.45	8471.94	8855.04	10987.2	8163.02	8743.45	7581.64	3-oxoacyl-(acyl-carrier-protein) synthase 2	Veillonella parvula DSM 2008	837578..838822	protein_id:ACZ24385.1
CP001820.761	179.756	917.288	882.547	889.019	801.71	677.631	678.807	585.293	3' exoribonuclease	Veillonella parvula DSM 2008	906755..908824	protein_id:ACZ24450.1
CP001820.1047	107.347	568.129	810.31	610.722	828.28	805.216	674.632	528.535	4-oxalocrotonate tautomerase	Veillonella parvula DSM 2008	complement(1216499..1216684)	protein_id:ACZ24736.1
CP001820.1197	55.0756	435.287	705.963	822.011	836.921	933.502	820.615	627.56	AAA ATPase central domain protein	Veillonella parvula DSM 2008	complement(1381004..1382305)	protein_id:ACZ24886.1
CP001820.254	3.86311	39.0138	199.337	165.184	607.476	707.005	621.595	552.108	ABC transporter related protein	Veillonella parvula DSM 2008	338840..339862	protein_id:ACZ23943.1
CP001820.660	184.881	762.606	1068.28	729.879	893.627	742.821	756.286	729.29	ABC transporter related protein	Veillonella parvula DSM 2008	802221..802982	protein_id:ACZ24349.1
CP001820.1547	749.08	759.352	715.71	768.942	942.942	980.553	859.468	729.13	ABC transporter related protein	Veillonella parvula DSM 2008	complement(1773948..1774763)	protein_id:ACZ25236.1
CP001820.10	304.716	1619.64	2890.62	2110.7	2483.77	2104.1	1961.12	1760.34	acriflavin resistance protein	Veillonella parvula DSM 2008	complement(10004..13066)	protein_id:ACZ23699.1
CP001820.694	4993.8	3440.02	2352.33	2660.16	2742.54	2424.56	1956.88	1732.07	acyl carrier protein	Veillonella parvula DSM 2008	836278..836508	protein_id:ACZ24383.1
CP001820.529	267.372	517.404	577.157	552.074	710.187	731.394	668.892	570.985	acyl-(acyl-carrier-protein)--UDP-N-acetylglucosa mineO-acyltransferase	Veillonella parvula DSM 2008	654417..655229	protein_id:ACZ24218.1
CP001820.1736	227.715	1094.03	1325.32	890.634	854.031	661.74	621.723	544.69	adenylosuccinate synthetase	Veillonella parvula DSM 2008	complement(2003636..2004919)	protein_id:ACZ25425.1
CP001820.246	203.782	747.867	568.815	545.897	600.417	696.789	548.54	476.357	alanine racemase	Veillonella parvula DSM 2008	complement(327657..328769)	protein_id:ACZ23935.1
CP001820.1371	32.8708	226.453	392.152	376.319	738.221	524.919	499.234	477.112	Aldehyde Dehydrogenase	Veillonella parvula DSM 2008	complement(1588242..1589726)	protein_id:ACZ25060.1
CP001820.281	86.4639	585.38	1432.99	1343.38	1785.08	1012.8	1193.08	1079.82	aldehyde oxidase and xanthine dehydrogenase molybdopterin binding protein	Veillonella parvula DSM 2008	367377..369674	protein_id:ACZ23970.1
CP001820.1553	288.814	1038.9	1197.92	881.258	862.632	997.268	759.523	670.109	amino acid permease-associated region	Veillonella parvula DSM 2008	complement(1779776..1781107)	protein_id:ACZ25242.1
CP001820.8	555.966	667.912	599.779	672.925	760.814	887.612	913.864	783.027	amino acid permease-associated region	Veillonella parvula DSM 2008	8074..9555	protein_id:ACZ23697.1
CP001820.270	96.8503	710.591	1349.9	1021.72	1148.41	1088.72	861.455	792.679	aminoacyl-histidine dipeptidase	Veillonella parvula DSM 2008	complement(356099..357547)	protein_id:ACZ23959.1
CP001820.1097	380.42	1153.63	769.032	818.18	729.776	681.697	596.498	498.781	aminotransferase class I and II	Veillonella parvula DSM 2008	complement(1268688..1269935)	protein_id:ACZ24786.1
CP001820.75	402.514	1197.57	913.944	877.191	822.365	722.254	570.822	533.473	aminotransferase class I and II	Veillonella parvula DSM 2008	137034..138356	protein_id:ACZ23764.1
CP001820.416	247.598	721.576	944.974	721.512	836.049	727.74	577.161	480.99	aminotransferase class IV	Veillonella parvula DSM 2008	506541..507398	protein_id:ACZ24105.1
CP001820.234	123.901	318.698	585.529	454.951	970.714	868.327	698.711	676.896	anaerobic c4-dicarboxylate antiporter, Dcu family	Veillonella parvula DSM 2008	316426..317538	protein_id:ACZ23923.1
CP001820.680	284.722	1749.43	1618.49	1127.76	859.444	802.497	592.759	508.256	anaerobic ribonucleoside-triphosphate reductase	Veillonella parvula DSM 2008	823430..825580	protein_id:ACZ24369.1
CP001820.1229	226.122	1194.02	2406.49	1748.73	2731.03	1850.1	2064.15	2122.22	anion transporter	Veillonella parvula DSM 2008	complement(1415570..1416868)	protein_id:ACZ24918.1
CP001820.742	91.3352	390.756	873.584	543.301	827.697	675.187	661.678	619.161	anion transporter	Veillonella parvula DSM 2008	885406..886806	protein_id:ACZ24431.1
CP001820.1554	109.837	1434.25	1848.72	1654.1	1747.78	1698.44	1731.99	1368.8	argininosuccinate lyase	Veillonella parvula DSM 2008	complement(1781697..1783124)	protein_id:ACZ25243.1
CP001820.1555	144.225	862.455	1022.69	1002.32	967.271	890.568	789.979	687.254	argininosuccinate synthase	Veillonella parvula DSM 2008	complement(1783124..1784335)	protein_id:ACZ25244.1
CP001820.1769	59.1335	130.098	423.156	231.599	524.596	808.18	653.058	506.685	arsenate reductase-like protein	Veillonella parvula DSM 2008	complement(2040219..2040572)	protein_id:ACZ25458.1
CP001820.1198	507.854	1988.19	2479.99	1756.98	1728.37	1152.04	1337.31	1202.84	aspartyl-tRNA synthetase	Veillonella parvula DSM 2008	complement(1382792..1384597)	protein_id:ACZ24887.1
CP001820.1521	802.513	6393.99	7286.23	5854.08	4726.92	3870.81	4064.09	3422.78	ATP synthase F1, alpha subunit	Veillonella parvula DSM 2008	complement(1747023..1748561)	protein_id:ACZ25210.1
CP001820.1519	494.858	3712.69	4403.6	3906.2	4027.38	2716.07	2756.61	2627.45	ATP synthase F1, beta subunit	Veillonella parvula DSM 2008	complement(1744722..1746146)	protein_id:ACZ25208.1
CP001820.1522	123.901	1383.89	1661.52	1116.03	939.508	756.306	737.494	708.619	ATP synthase F1, delta subunit	Veillonella parvula DSM 2008	complement(1748578..1749129)	protein_id:ACZ25211.1
CP001820.1518	166.565	889.275	1366.74	1006.45	951.605	792.976	794.214	746.092	ATP synthase F1, epsilon subunit	Veillonella parvula DSM 2008	complement(1744311..1744718)	protein_id:ACZ25207.1
CP001820.1520	91.7338	603.804	1063.27	669.057	704.763	449.679	446.674	497.774	ATP synthase F1, gamma subunit	Veillonella parvula DSM 2008	complement(1746165..1747019)	protein_id:ACZ25209.1
CP001820.745	101.238	425.81	517.606	604.441	637.3	902.212	685.143	550.141	ATP-cone domain protein	Veillonella parvula DSM 2008	892316..892807	protein_id:ACZ24434.1
CP001820.1248	209.543	455.908	797.11	711.269	861.566	529.706	585.426	582.625	ATP-dependent Clp protease, ATP-binding subunit ClpX	Veillonella parvula DSM 2008	complement(1437126..1438379)	protein_id:ACZ24937.1
CP001820.498	766.389	1945.33	1647.24	1288.65	1257.48	1174.04	949.877	936.911	ATP-dependent metalloprotease FtsH	Veillonella parvula DSM 2008	614777..616705	protein_id:ACZ24187.1
CP001820.1828	163.735	728.304	1116.33	1223.11	1578.87	1307.91	1049.65	909.775	ATP:corrinoid adenosyltransferase BtuR/CobO/CobP	Veillonella parvula DSM 2008	complement(2113420..2113998)	protein_id:ACZ25517.1
CP001820.1014	42.8928	1115.57	2643.87	1457.03	1551.51	1219.15	934.435	871.108	ATP:guanido phosphotransferase	Veillonella parvula DSM 2008	complement(1186193..1187254)	protein_id:ACZ24703.1
CP001820.448	309.866	8498.68	28169.6	25653	42545.7	48559.9	46606.6	43197.9	ATPase AAA-2 domain protein	Veillonella parvula DSM 2008	549700..551853	protein_id:ACZ24137.1
CP001820.1013	341.873	6835.07	17310.2	11734.4	18805.3	18679.7	16404.3	12934.4	ATPase AAA-2 domain protein	Veillonella parvula DSM 2008	complement(1183511..1185958)	protein_id:ACZ24702.1
CP001820.1566	214.998	914.714	1157.32	1226.58	1129.96	980.455	1031.15	875.234	ATPase involved in DNA repair-like protein	Veillonella parvula DSM 2008	1795758..1799438	protein_id:ACZ25255.1
CP001820.99	40.9361	1035.26	1971.8	1291.97	1815.83	1491.51	1186.93	1010.06	beta-lactamase domain protein	Veillonella parvula DSM 2008	160175..161362	protein_id:ACZ23788.1
CP001820.1672	604.17	899.9	2208.51	1729.05	2199.05	1504.33	1462.22	1342.94	beta-lactamase domain protein	Veillonella parvula DSM 2008	complement(1937359..1939521)	protein_id:ACZ25361.1
CP001820.255	7.25191	89.9053	272.633	271.972	578.051	807.264	742.321	643.919	binding-protein-dependent transport systems inner membrane component	Veillonella parvula DSM 2008	339862..340533	protein_id:ACZ23944.1
CP001820.1205	254.605	943.251	1890.19	1261.35	2174.8	2040.1	1561.1	1423.2	biotin and thiamin synthesis associated	Veillonella parvula DSM 2008	complement(1392891..1394309)	protein_id:ACZ24894.1
CP001820.211	83.2951	528.272	996.907	665.588	681.656	667.951	666.632	537.527	biotin synthase	Veillonella parvula DSM 2008	complement(285100..286128)	protein_id:ACZ23900.1
CP001820.1232	63.4457	358.787	950.413	436.021	846.956	357.757	691.289	618.474	biotin/lipoyl attachment domain-containing protein	Veillonella parvula DSM 2008	complement(1418551..1418934)	protein_id:ACZ24921.1
CP001820.1261	17.164	329.335	682.355	517.148	613.752	601.103	514.433	475.449	carbamoyltransferase YgeW	Veillonella parvula DSM 2008	complement(1453395..1454588)	protein_id:ACZ24950.1
CP001820.134	42.0038	772.657	1066.13	694.445	785.553	492.569	455.319	484.702	carbon starvation protein CstA	Veillonella parvula DSM 2008	197372..199204	protein_id:ACZ23823.1
CP001820.207	140.726	3831.65	5530.62	3154.1	4066.71	2064.95	2129.06	2144.38	carbon-monoxide dehydrogenase, catalytic subunit	Veillonella parvula DSM 2008	280258..282459	protein_id:ACZ23896.1
CP001820.1235	317.127	1715.13	2843.39	2052.64	3068.91	2408.99	2912.49	2966.76	carboxyl transferase	Veillonella parvula DSM 2008	complement(1419648..1421177)	protein_id:ACZ24924.1
CP001820.1763	142.658	975.894	1641.39	1275.24	1646.85	1576.99	1494.98	1132.93	Carboxymuconolactone decarboxylase	Veillonella parvula DSM 2008	complement(2033729..2034499)	protein_id:ACZ25452.1
CP001820.1617	130.111	145.718	288.615	294.92	745.313	1322.95	1177.04	1003.99	cation diffusion facilitator family transporter	Veillonella parvula DSM 2008	complement(1860286..1861410)	protein_id:ACZ25306.1
CP001820.1099	416.959	1304.08	1138.95	1094.83	904.679	852.19	740.896	652.865	cell division protein FtsZ	Veillonella parvula DSM 2008	complement(1270833..1271873)	protein_id:ACZ24788.1
CP001820.1196	230.265	953.93	1357.14	1250.82	1308.86	823.51	907.582	901.653	cell divisionFtsK/SpoIIIE	Veillonella parvula DSM 2008	complement(1378177..1380921)	protein_id:ACZ24885.1
CP001820.1036	212.915	596.638	949.182	794.49	1260.72	1048.48	970.96	872.952	cell wall hydrolase/autolysin	Veillonella parvula DSM 2008	complement(1205523..1206620)	protein_id:ACZ24725.1
CP001820.875	73.5525	848.352	1879.27	1532.98	2405.61	2037.53	2004.38	1978.66	chaperone protein DnaJ	Veillonella parvula DSM 2008	1029960..1031114	protein_id:ACZ24564.1
CP001820.874	235.061	3382.69	8332	5340.23	8918.88	7812.62	7724.48	7213.11	chaperone protein DnaK	Veillonella parvula DSM 2008	1028102..1029943	protein_id:ACZ24563.1
CP001820.1027	109.617	6376.14	10689.6	8749.5	9075.48	8491.59	5972.41	5755.51	chaperonin Cpn10	Veillonella parvula DSM 2008	complement(1198777..1199058)	protein_id:ACZ24716.1
CP001820.1026	1217.12	46588	69318.2	59966.5	72763.1	86621	68802.9	57507.2	chaperonin GroEL	Veillonella parvula DSM 2008	complement(1197039..1198664)	protein_id:ACZ24715.1
CP001820.1601	19.8242	310.652	694.384	731.443	937.452	886.003	863.312	831.941	chorismate mutase	Veillonella parvula DSM 2008	1844323..1845462	protein_id:ACZ25290.1
CP001820.1600	16.7149	172.076	441.087	555.917	708.614	568.648	582.106	514.2	chorismate synthase	Veillonella parvula DSM 2008	1843242..1844336	protein_id:ACZ25289.1
CP001820.1114	64.7334	576.464	1246.08	1398.27	2169.28	2702.43	2471.15	2063.53	CoA-binding domain protein	Veillonella parvula DSM 2008	complement(1285304..1285678)	protein_id:ACZ24803.1
CP001820.1586	72.3496	688.833	1173.75	1075.58	1456.54	983.655	1008.84	956.409	CoA-substrate-specific enzyme activase	Veillonella parvula DSM 2008	complement(1821120..1825376)	protein_id:ACZ25275.1
CP001820.1238	647.519	5472.06	4298.46	6188.34	5711.26	4358.73	4640.93	4627.17	cobalamin B12-binding domain protein	Veillonella parvula DSM 2008	complement(1422819..1423214)	protein_id:ACZ24927.1
CP001820.790	1157.47	6207.19	5508.86	7144.75	7945.67	8828.8	5883.18	5319.83	cold-shock DNA-binding domain protein	Veillonella parvula DSM 2008	939860..940057	protein_id:ACZ24479.1
CP001820.391	3085.92	13816.3	11052.8	7247.15	5722.38	5139.75	4451.63	3651.57	Conserved carboxylase region	Veillonella parvula DSM 2008	482240..483592	protein_id:ACZ24080.1
CP001820.1266	24.7207	350.144	2677.16	2632.14	5041.31	4388.41	3780.35	3680.83	conserved hypothetical protein	Veillonella parvula DSM 2008	complement(1458747..1459313)	protein_id:ACZ24955.1
CP001820.345	460.672	3163.97	3251.33	3898.48	3827.53	3962.66	2974.41	2393.6	conserved hypothetical protein	Veillonella parvula DSM 2008	432099..433055	protein_id:ACZ24034.1
CP001820.566	161.609	2098.32	4619.21	4861.79	7697.63	7150.21	6236.69	5305.44	copper-translocating P-type ATPase	Veillonella parvula DSM 2008	696138..698312	protein_id:ACZ24255.1
CP001820.318	154.636	1894.3	1917.77	1981.46	1786.03	1838.3	1225.28	1016.89	CsbD family protein	Veillonella parvula DSM 2008	404771..405007	protein_id:ACZ24007.1
CP001820.1384	43.4519	157.717	323.725	294.135	617.834	609.753	615.97	529.5	Cupin 2 conserved barrel domain protein	Veillonella parvula DSM 2008	complement(1608578..1608934)	protein_id:ACZ25073.1
CP001820.320	30.0158	437.286	992.576	908.69	1430.94	1637.21	1355.1	1018.29	Cyclopropane-fatty-acyl-phospholipid synthase	Veillonella parvula DSM 2008	406547..407719	protein_id:ACZ24009.1
CP001820.1020	298.692	1186.57	1735.02	1365.83	1278.13	1789	1574.91	1155.61	cysteine desulfurase, SufS subfamily	Veillonella parvula DSM 2008	complement(1190215..1191444)	protein_id:ACZ24709.1
CP001820.1567	65.2672	622.918	997.531	763.508	1029.95	919.531	794.376	704.868	cysteine synthase A	Veillonella parvula DSM 2008	complement(1799711..1800646)	protein_id:ACZ25256.1
CP001820.1367	454.33	953.274	839.515	712.167	734.89	526.608	571.456	537.023	DEAD/DEAH box helicase domain protein	Veillonella parvula DSM 2008	complement(1584112..1585659)	protein_id:ACZ25056.1
CP001820.1119	762.34	4803.11	8447.92	6177.68	9668.65	12352.1	10760.5	8441.31	Desulfoferrodoxin ferrous iron-binding region	Veillonella parvula DSM 2008	complement(1291790..1292179)	protein_id:ACZ24808.1
CP001820.1656	162.457	845.878	1305.51	1145.68	1622.46	1720.1	1308.06	1132.8	diacylglycerol kinase catalytic region	Veillonella parvula DSM 2008	1911606..1912547	protein_id:ACZ25345.1
CP001820.324	85.6505	1161.69	1240.05	938.972	769.275	717.481	664.726	509.009	diaminopimelate dehydrogenase	Veillonella parvula DSM 2008	complement(410991..411962)	protein_id:ACZ24013.1
CP001820.922	124.536	867.119	864.967	675.239	670.402	667.264	573.212	491.983	dihydrodipicolinate synthase	Veillonella parvula DSM 2008	1071411..1072298	protein_id:ACZ24611.1
CP001820.1818	725.613	2941.43	3237.11	3692.04	3532.23	3018.9	2932.34	2548.45	DNA gyrase, A subunit	Veillonella parvula DSM 2008	complement(2102652..2105120)	protein_id:ACZ25507.1
CP001820.2	230.824	1145.7	1145.01	1122.8	709.385	800.846	707.576	519.505	DNA polymerase III, beta subunit	Veillonella parvula DSM 2008	2229..3341	protein_id:ACZ23691.1
CP001820.1187	141.2	560.965	978.606	553.648	773.371	800.375	642.243	534.798	DNA primase	Veillonella parvula DSM 2008	complement(1366667..1368439)	protein_id:ACZ24876.1
CP001820.1454	563.768	1533.77	3432.8	2295.69	2714.11	2202.4	2766.16	2792.1	DNA-directed RNA polymerase, alpha subunit	Veillonella parvula DSM 2008	complement(1684269..1685273)	protein_id:ACZ25143.1
CP001820.1490	258.578	1457.81	2521.95	1914.95	2353.09	1422.61	1580.94	1664.55	DNA-directed RNA polymerase, beta subunit	Veillonella parvula DSM 2008	complement(1709912..1714072)	protein_id:ACZ25179.1
CP001820.1489	643.853	3010.59	5468.27	4416.19	6738.16	4550.19	4723.6	4439.61	DNA-directed RNA polymerase, beta' subunit	Veillonella parvula DSM 2008	complement(1705680..1709882)	protein_id:ACZ25178.1
CP001820.11	75.8484	383.347	914.219	543.886	905.85	585.636	515.219	483.965	efflux transporter, RND family, MFP subunit	Veillonella parvula DSM 2008	complement(13063..14127)	protein_id:ACZ23700.1
CP001820.995	541.893	1621.84	1329.11	1156.54	895.53	822.84	672.097	583.608	efflux transporter, RND family, MFP subunit	Veillonella parvula DSM 2008	complement(1164257..1165384)	protein_id:ACZ24684.1
CP001820.409	168.547	900.084	1004.97	889.541	928.662	820.904	826.197	599.484	endoribonuclease L-PSP	Veillonella parvula DSM 2008	498882..499253	protein_id:ACZ24098.1
CP001820.704	57.7862	452.343	592.545	698.522	740.389	885.227	787.414	684.12	excinuclease ABC, C subunit	Veillonella parvula DSM 2008	851139..852965	protein_id:ACZ24393.1
CP001820.175	478.702	1260.07	1169.92	995.141	1113.72	1139.96	942.194	751.224	extracellular solute-binding protein family 3	Veillonella parvula DSM 2008	complement(246410..247192)	protein_id:ACZ23864.1
CP001820.1755	142.862	2246.6	2318.37	1755.46	1644.87	1192.04	1154.99	961.459	FAD linked oxidase domain protein	Veillonella parvula DSM 2008	complement(2023272..2026094)	protein_id:ACZ25444.1
CP001820.1706	174.85	619.087	1104.43	818.029	1361.56	1256.38	1062.72	889.846	FAD-dependent pyridine nucleotide-disulphide oxidoreductase	Veillonella parvula DSM 2008	complement(1974419..1975771)	protein_id:ACZ25395.1
CP001820.626	11.1998	407.607	807.357	487.459	703.497	607.496	613.955	555.513	ferrous iron transport protein B	Veillonella parvula DSM 2008	766417..768786	protein_id:ACZ24315.1
CP001820.1022	306.113	1404.21	1882.74	1289.52	1138.59	1277.72	1130.68	867.984	FeS assembly protein SufB	Veillonella parvula DSM 2008	complement(1192513..1193922)	protein_id:ACZ24711.1
CP001820.1242	346.609	629.187	711.232	666.45	749.272	807.902	755.275	606.646	FolC bifunctional protein	Veillonella parvula DSM 2008	complement(1428195..1429502)	protein_id:ACZ24931.1
CP001820.252	5.68467	61.0967	420.13	589.749	1257.35	1331.26	1385.54	1318.92	formate acetyltransferase	Veillonella parvula DSM 2008	complement(333914..336031)	protein_id:ACZ23941.1
CP001820.1142	210.729	1046.73	1336.04	1177.99	1337.75	1127.13	1094.33	976.392	fructose-1,6-bisphosphate aldolase, class II	Veillonella parvula DSM 2008	1314244..1315173	protein_id:ACZ24831.1
CP001820.1644	9.463	267.326	1098.33	1391.82	1913.85	1312.84	1539.07	1419.92	fumarate lyase	Veillonella parvula DSM 2008	1898797..1900152	protein_id:ACZ25333.1
CP001820.1491	2413.8	5670.58	9795	6484.71	9229.68	8646.3	7795.52	6305.88	fumarate lyase	Veillonella parvula DSM 2008	complement(1714404..1715819)	protein_id:ACZ25180.1
CP001820.1626	86.3791	1168.37	1516.44	1206.95	1208.82	1041.86	1028.85	846.391	GCN5-related N-acetyltransferase	Veillonella parvula DSM 2008	complement(1875641..1876834)	protein_id:ACZ25315.1
CP001820.1537	166.879	1578.9	1273.44	1085.5	1463.74	1098.56	1139.15	1000.21	Glu/Leu/Phe/Val dehydrogenase	Veillonella parvula DSM 2008	1762019..1763275	protein_id:ACZ25226.1
CP001820.425	602.603	3630.83	2338.55	2277.46	1548.08	1521.02	1360	1057.82	glutamate racemase	Veillonella parvula DSM 2008	512953..513756	protein_id:ACZ24114.1
CP001820.882	485.505	3468.28	2281.78	2148.25	1064.56	1270.51	981.28	782.854	glutamine synthetase catalytic region	Veillonella parvula DSM 2008	1035538..1037442	protein_id:ACZ24571.1
CP001820.1009	139.015	233.575	493.598	335.918	721.608	503.263	471.769	495.872	glutamyl-tRNA synthetase	Veillonella parvula DSM 2008	complement(1178175..1179644)	protein_id:ACZ24698.1
CP001820.988	654.315	1373.48	1245.6	1026.46	1119.74	1159.35	1057.86	918.406	glutamyl-tRNA(Gln) amidotransferase, B subunit	Veillonella parvula DSM 2008	complement(1152101..1153549)	protein_id:ACZ24677.1
CP001820.1085	173.123	684.128	796.798	652.604	755.301	575.004	594.611	513.095	glycine hydroxymethyltransferase	Veillonella parvula DSM 2008	complement(1259203..1260435)	protein_id:ACZ24774.1
CP001820.1174	1550.56	16024.2	10738.8	11509.2	8086.68	8559.3	6650.52	5400.02	glycosyl transferase family 2	Veillonella parvula DSM 2008	complement(1354045..1355055)	protein_id:ACZ24863.1
CP001820.1529	179.282	688.755	848.964	682.72	701.636	553.632	539.782	473.748	glycosyl transferase family 4	Veillonella parvula DSM 2008	complement(1752545..1753696)	protein_id:ACZ25218.1
CP001820.1045	212.721	1474.81	2270.82	1826.63	1863.47	1199.59	1087.65	1008.45	glycosyl transferase, WecB/TagA/CpsF family	Veillonella parvula DSM 2008	complement(1214230..1214952)	protein_id:ACZ24734.1
CP001820.873	81.3887	1025.46	2030.21	1467.32	2025.8	1973.48	1970.9	1556.63	GrpE protein	Veillonella parvula DSM 2008	1027529..1028074	protein_id:ACZ24562.1
CP001820.1314	930.745	2842.57	1982.83	1690.67	1092.74	823.078	839.689	768.688	GTP-binding protein TypA	Veillonella parvula DSM 2008	complement(1509468..1511279)	protein_id:ACZ25003.1
CP001820.1291	146.631	389.055	891.867	524.289	825.06	584.791	444.701	473.402	guanosine monophosphate reductase	Veillonella parvula DSM 2008	1486432..1487418	protein_id:ACZ24980.1
CP001820.1018	299.404	703.027	1486.09	1002.12	1489.7	1786.02	1419.06	1173.51	Haloacid dehalogenase domain protein hydrolase	Veillonella parvula DSM 2008	complement(1189090..1189773)	protein_id:ACZ24707.1
CP001820.872	97.5193	2236.24	4154.31	2941.85	3296.27	3254.84	2813.6	2409.14	heat-inducible transcription repressor HrcA	Veillonella parvula DSM 2008	1026501..1027529	protein_id:ACZ24561.1
CP001820.1663	222.759	632.202	811.776	766.126	990.156	715.485	672.711	673.607	heavy metal translocating P-type ATPase	Veillonella parvula DSM 2008	complement(1925233..1927362)	protein_id:ACZ25352.1
CP001820.629	3221.47	6874.06	10029.1	8362.91	12189.5	16545.1	14305.5	12240.8	heavy metal translocating P-type ATPase	Veillonella parvula DSM 2008	769605..771743	protein_id:ACZ24318.1
CP001820.51	129.712	469.245	486.003	660.866	731.099	694.87	709.564	623.437	Hemagluttinin domain protein	Veillonella parvula DSM 2008	74150..80188	protein_id:ACZ23740.1
CP001820.53	268.676	349.652	454.804	558.772	782.526	889.695	848.91	740.85	Hemagluttinin domain protein	Veillonella parvula DSM 2008	91961..102244	protein_id:ACZ23742.1
CP001820.1694	251.267	777.033	1313.49	876.435	1559.61	1951.43	1653.42	1197.1	histidine kinase	Veillonella parvula DSM 2008	1962108..1963523	protein_id:ACZ25383.1
CP001820.392	1071.82	1972.96	1645.26	1181.88	853.334	831.048	603.483	524.681	histidine kinase	Veillonella parvula DSM 2008	484043..485383	protein_id:ACZ24081.1
CP001820.1170	595.037	3377.83	3125.39	2433.52	2191.56	2656.27	2012.3	1644.47	Holliday junction resolvase YqgF	Veillonella parvula DSM 2008	complement(1349421..1349840)	protein_id:ACZ24859.1
CP001820.1511	240.042	1023.32	1430.67	1168.66	1808.97	1716.68	1585.04	1314.23	hybrid cluster protein	Veillonella parvula DSM 2008	complement(1735660..1737225)	protein_id:ACZ25200.1
CP001820.1516	2824.06	8878.63	4354.33	4162.09	2432.71	1895.7	1665.61	1490.88	hydro-lyase, Fe-S type, tartrate/fumarate subfamily, alpha subunit	Veillonella parvula DSM 2008	complement(1741432..1742274)	protein_id:ACZ25205.1
CP001820.1515	1773.36	6560.61	4426.69	3447.75	2998.09	2911.76	2214.96	1990.32	hydro-lyase, Fe-S type, tartrate/fumarate subfamily, beta subunit	Veillonella parvula DSM 2008	complement(1740852..1741412)	protein_id:ACZ25204.1
CP001820.1179	136.583	572.233	924.87	645.71	882.317	711.387	597.296	575.569	hydrogenase (NiFe) small subunit HydA	Veillonella parvula DSM 2008	complement(1359174..1360313)	protein_id:ACZ24868.1
CP001820.1815	153.883	293.235	544.212	500.581	822.461	657.734	679.811	664.325	hydrogenase, Fe-only	Veillonella parvula DSM 2008	complement(2099972..2101402)	protein_id:ACZ25504.1
CP001820.823	4330.89	3829.63	2484.01	2430.09	1729.17	2262.87	1767.33	1538.94	hydroxymethylbutenyl pyrophosphate reductase	Veillonella parvula DSM 2008	973174..975072	protein_id:ACZ24512.1
CP001820.1258	23.5177	607.902	1289.69	943.706	1169.28	1338.84	1222.02	1013.98	hypothetical protein	Veillonella parvula DSM 2008	complement(1449288..1450979)	protein_id:ACZ24947.1
CP001820.408	301.302	3649.66	4059.94	3301.7	2509.67	3219.21	2665.89	1939.05	hypothetical protein	Veillonella parvula DSM 2008	497970..498749	protein_id:ACZ24097.1
CP001820.1304	162.72	1625.65	4402.76	2165.78	3588.62	2664.43	1988.31	2006.9	hypothetical protein	Veillonella parvula DSM 2008	1500809..1501087	protein_id:ACZ24993.1
CP001820.83	21.561	182.017	378.627	338.538	603.438	720.195	563.981	512.142	hypothetical protein	Veillonella parvula DSM 2008	144867..145454	protein_id:ACZ23772.1
CP001820.407	122.689	950.074	1192.57	903.067	961.758	909.142	740.163	610.697	hypothetical protein	Veillonella parvula DSM 2008	497024..497968	protein_id:ACZ24096.1
CP001820.1576	140.243	1055.45	1292.22	1309.45	1473.09	2502.54	1925.72	1502.3	hypothetical protein	Veillonella parvula DSM 2008	complement(1807559..1808467)	protein_id:ACZ25265.1
CP001820.1827	271.522	1946.86	3002.65	3170.55	3500.73	3036.16	2613.64	2172.66	hypothetical protein	Veillonella parvula DSM 2008	complement(2112257..2113390)	protein_id:ACZ25516.1
CP001820.1381	73.0186	502.762	737.692	708.399	834.265	880.083	727.561	620.527	hypothetical protein	Veillonella parvula DSM 2008	1605695..1606114	protein_id:ACZ25070.1
CP001820.627	91.3512	595.21	730.678	797.967	900.724	1452.63	1456.28	905.781	hypothetical protein	Veillonella parvula DSM 2008	769017..769223	protein_id:ACZ24316.1
CP001820.1230	46.4512	285.882	731.921	425.934	787.766	646.19	737.739	707.4	hypothetical protein	Veillonella parvula DSM 2008	complement(1416907..1417164)	protein_id:ACZ24919.1
CP001820.1768	63.5304	376.886	883.354	923.473	1660.5	1650.86	1301.75	1150.63	hypothetical protein	Veillonella parvula DSM 2008	complement(2039034..2039807)	protein_id:ACZ25457.1
CP001820.1742	69.1808	400.175	769.572	784.976	1203.51	1191.56	1090.56	902.984	hypothetical protein	Veillonella parvula DSM 2008	complement(2009487..2010317)	protein_id:ACZ25431.1
CP001820.1359	49.3314	267.551	387.849	404.244	581.95	496.739	581.834	483.131	hypothetical protein	Veillonella parvula DSM 2008	complement(1575550..1576179)	protein_id:ACZ25048.1
CP001820.54	53.1188	253.001	383.521	256.391	459.112	523.55	509.582	556.549	hypothetical protein	Veillonella parvula DSM 2008	102335..103084	protein_id:ACZ23743.1
CP001820.346	247.369	1091.87	1388.19	1289.47	1686.81	2017.35	1715.69	1341.92	hypothetical protein	Veillonella parvula DSM 2008	433064..433720	protein_id:ACZ24035.1
CP001820.1503	97.9432	416.905	606.882	465.074	617.541	642.371	606.031	509.472	hypothetical protein	Veillonella parvula DSM 2008	complement(1726758..1728179)	protein_id:ACZ25192.1
CP001820.340	112.472	477.524	648	587.084	706.554	597.544	605.659	539.213	hypothetical protein	Veillonella parvula DSM 2008	427116..427802	protein_id:ACZ24029.1
CP001820.639	255.579	992.615	1040.44	792.703	831.275	916.666	732.816	654.876	hypothetical protein	Veillonella parvula DSM 2008	780878..781324	protein_id:ACZ24328.1
CP001820.282	100.129	352.797	583.998	523.861	805.744	495.496	611.128	588.662	hypothetical protein	Veillonella parvula DSM 2008	369717..370475	protein_id:ACZ23971.1
CP001820.422	484.861	1696.46	2366.84	1686.11	2320.83	2634.23	2234.1	1784.78	hypothetical protein	Veillonella parvula DSM 2008	511206..512057	protein_id:ACZ24111.1
CP001820.1169	830.955	1755.35	1572.09	1301.72	1239.37	1548.15	1041.54	843.209	hypothetical protein	Veillonella parvula DSM 2008	complement(1349099..1349395)	protein_id:ACZ24858.1
CP001820.1642	584.229	1037.43	1603.71	964.491	1670.07	1547.96	1378.15	1194.21	hypothetical protein	Veillonella parvula DSM 2008	complement(1895363..1896208)	protein_id:ACZ25331.1
CP001820.49	326.76	574.906	757.504	593.944	948.871	990.005	792.062	679.703	hypothetical protein	Veillonella parvula DSM 2008	72424..73068	protein_id:ACZ23738.1
CP001820.829	319.034	540.595	1140.61	552.825	838.149	940.178	758.796	705.883	hypothetical protein	Veillonella parvula DSM 2008	979245..979712	protein_id:ACZ24518.1
CP001820.47	288.704	460.089	584.36	525.056	863.734	805.484	643.582	584.792	hypothetical protein	Veillonella parvula DSM 2008	65809..66450	protein_id:ACZ23736.1
CP001820.1046	370.178	2684.78	3601.16	3265.13	3129.21	2702.38	2224.79	1862.86	inosine-5'-monophosphate dehydrogenase	Veillonella parvula DSM 2008	complement(1214968..1216422)	protein_id:ACZ24735.1
CP001820.1638	542.003	2870.49	2492.16	1854.27	1678.89	1371.96	1216.26	1113.24	iron-sulfur cluster binding protein	Veillonella parvula DSM 2008	complement(1889231..1890676)	protein_id:ACZ25327.1
CP001820.1424	667.05	3029.35	1503.6	1732.01	1170.96	1074.56	845.5	771.602	ketol-acid reductoisomerase	Veillonella parvula DSM 2008	complement(1654683..1655690)	protein_id:ACZ25113.1
CP001820.1583	1208.32	4777.73	5304.44	4861.91	4609.37	4845.63	3827.84	3207.85	L-lactate permease	Veillonella parvula DSM 2008	1816454..1818091	protein_id:ACZ25272.1
CP001820.1237	16.1558	232.339	763.428	448.951	1114.12	848.82	1033.23	1002.53	LAO/AO transport system ATPase	Veillonella parvula DSM 2008	complement(1421802..1422740)	protein_id:ACZ24926.1
CP001820.229	38.4707	435.198	968.81	726.213	1155.76	1044.6	873.905	797.873	Lysine exporter protein (LYSE/YGGA)	Veillonella parvula DSM 2008	complement(310311..310925)	protein_id:ACZ23918.1
CP001820.504	1831.83	3702.65	2450.05	2038.71	1305.22	1377.68	1129.51	960.158	lysyl-tRNA synthetase	Veillonella parvula DSM 2008	621733..623253	protein_id:ACZ24193.1
CP001820.1292	57.2271	361.312	544.763	431.892	483.726	648.552	669.696	492.385	major facilitator superfamily MFS_1	Veillonella parvula DSM 2008	complement(1487556..1488749)	protein_id:ACZ24981.1
CP001820.1582	8578.67	113783	49718.6	72582.2	36768.9	38208.6	29932.8	23112.2	Malate/L-lactate dehydrogenase	Veillonella parvula DSM 2008	1815019..1816158	protein_id:ACZ25271.1
CP001820.434	303.733	1654.25	1609.79	1726.95	2196.62	2275.65	1970.61	1668.12	malic protein NAD-binding protein	Veillonella parvula DSM 2008	521499..522704	protein_id:ACZ24123.1
CP001820.1709	10.3612	77.1385	285.048	296.764	601.806	892.537	840.304	622.356	manganese and iron superoxide dismutase	Veillonella parvula DSM 2008	complement(1979957..1980586)	protein_id:ACZ25398.1
CP001820.1645	89.5984	461.459	910.073	753.688	1268.61	1111.67	960.546	891.473	metallophosphoesterase	Veillonella parvula DSM 2008	complement(1900250..1901431)	protein_id:ACZ25334.1
CP001820.1459	107.736	299.672	584.582	523.975	525.926	483.473	612.767	568.273	methionine aminopeptidase, type I	Veillonella parvula DSM 2008	complement(1686526..1687296)	protein_id:ACZ25148.1
CP001820.1774	110.99	314.454	653.775	782.707	1154.02	1810.76	1359.43	1109.27	methyladenine glycosylase	Veillonella parvula DSM 2008	complement(2042802..2043401)	protein_id:ACZ25463.1
CP001820.1239	2732.21	23637.5	28655.6	24753.2	28051.6	20709.6	21489.1	20524.2	methylmalonyl-CoA mutase, large subunit	Veillonella parvula DSM 2008	complement(1423243..1424889)	protein_id:ACZ24928.1
CP001820.279	50.5091	235.687	413.932	495.769	812.068	882.593	606.045	564.008	molybdopterin dehydrogenase FAD-binding protein	Veillonella parvula DSM 2008	366143..366925	protein_id:ACZ23968.1
CP001820.1178	255.893	704.776	1206.8	744.161	987.699	657.303	701.267	676.03	nickel-dependent hydrogenase large subunit	Veillonella parvula DSM 2008	complement(1357273..1359174)	protein_id:ACZ24867.1
CP001820.222	198.453	505.071	778.105	562.807	731.31	585.839	575.857	533.174	nitrate reductase molybdenum cofactor assembly chaperone	Veillonella parvula DSM 2008	303177..303701	protein_id:ACZ23911.1
CP001820.220	242.947	1055.89	1270.45	1102	1209.13	843.61	927.281	885.333	nitrate reductase, alpha subunit	Veillonella parvula DSM 2008	298084..301761	protein_id:ACZ23909.1
CP001820.1500	154.272	2171.62	5529.83	3460.99	3662.34	2081.41	2260.75	2257.66	nitric oxide reductase large subunit-like protein	Veillonella parvula DSM 2008	complement(1721436..1723673)	protein_id:ACZ25189.1
CP001820.1173	396.085	2577.33	2261.25	2225.93	1877.68	1740.83	1462.42	1279.18	NLP/P60 protein	Veillonella parvula DSM 2008	complement(1353148..1353960)	protein_id:ACZ24862.1
CP001820.1497	1254.22	3441.37	2855.96	2815.85	2241.16	1912.95	1927.87	1506.96	NusG antitermination factor	Veillonella parvula DSM 2008	complement(1720202..1720738)	protein_id:ACZ25186.1
CP001820.264	97.808	437.295	1020.75	1054.61	2141.61	2986.72	2875.4	2489.4	O-acetylhomoserine/O-acetylserine sulfhydrylase	Veillonella parvula DSM 2008	348970..350241	protein_id:ACZ23953.1
CP001820.862	319.016	1436.33	2011.58	1186.74	1166.73	1260.62	1039.57	801.208	O-methyltransferase domain protein	Veillonella parvula DSM 2008	1012642..1013442	protein_id:ACZ24551.1
CP001820.352	478.608	2543.17	3227.13	2458.82	2741.32	2953.62	2832.24	2239.11	oligopeptide transporter, OPT family	Veillonella parvula DSM 2008	439498..441435	protein_id:ACZ24041.1
CP001820.1643	709.359	2799.55	2803.58	2401.02	2726.38	2412.14	2181.11	1768.37	oligopeptide transporter, OPT family	Veillonella parvula DSM 2008	complement(1896220..1898298)	protein_id:ACZ25332.1
CP001820.1825	1561.77	3700.04	3519.93	2571.06	1961.3	2420.4	1684.47	1365.62	outer membrane chaperone Skp (OmpH)	Veillonella parvula DSM 2008	complement(2111065..2111523)	protein_id:ACZ25514.1
CP001820.519	366.967	477.225	758.531	596.344	1016.61	870.353	922.274	793.26	outer membrane efflux protein	Veillonella parvula DSM 2008	640492..641952	protein_id:ACZ24208.1
CP001820.1116	227.928	1720.4	2994.93	2091.54	2746.29	2248.99	2252.48	2035.88	Peptidase M16C associated domain protein	Veillonella parvula DSM 2008	complement(1286866..1289775)	protein_id:ACZ24805.1
CP001820.1829	147.893	569.462	764.543	578.718	787.482	788.588	671.659	622.169	Peptidase M23	Veillonella parvula DSM 2008	complement(2114171..2115127)	protein_id:ACZ25518.1
CP001820.1762	93.2415	500.368	1032.28	876.066	1149.42	969.386	949.87	854.536	peptidase M50	Veillonella parvula DSM 2008	complement(2033093..2033719)	protein_id:ACZ25451.1
CP001820.351	302.42	4575.6	5860.42	5160.31	6344.07	8089.62	6320.37	5078.57	peptidase T	Veillonella parvula DSM 2008	complement(438028..439251)	protein_id:ACZ24040.1
CP001820.839	195.504	1092.55	1226.34	1249.38	938.994	917.271	764.604	581.796	peptide deformylase	Veillonella parvula DSM 2008	990351..990839	protein_id:ACZ24528.1
CP001820.927	40.5122	166.03	875.175	1285.94	2296.49	3367.12	2471.18	2078.31	Peptidoglycan-binding LysM	Veillonella parvula DSM 2008	1075805..1076113	protein_id:ACZ24616.1
CP001820.238	283.927	2605.14	3110.91	2513.4	2294.85	2618.49	2041.87	1612.89	periplasmic solute binding protein	Veillonella parvula DSM 2008	319970..320884	protein_id:ACZ23927.1
CP001820.1569	53.8979	522.688	3511.45	3553.63	7769.22	12525.6	9993.44	7740.45	peroxiredoxin	Veillonella parvula DSM 2008	complement(1801517..1802080)	protein_id:ACZ25258.1
CP001820.1703	523.187	2505.78	1494.11	1796.3	1198.75	1240.57	1214.89	941.894	phosphate acetyltransferase	Veillonella parvula DSM 2008	complement(1971616..1972614)	protein_id:ACZ25392.1
CP001820.1342	166.734	720.001	876.256	1050.31	1540.55	3272.83	2730.19	1955.68	phosphate transporter	Veillonella parvula DSM 2008	complement(1545248..1546246)	protein_id:ACZ25031.1
CP001820.1044	211.932	989.657	1658.07	1214.08	1067.46	907.597	857.42	854.46	phosphatidylserine decarboxylase related protein	Veillonella parvula DSM 2008	complement(1213574..1214215)	protein_id:ACZ24733.1
CP001820.1053	224.402	1480.99	3327.44	3598.62	5476.52	7125.67	6622.52	5214.52	phosphoenolpyruvate synthase	Veillonella parvula DSM 2008	complement(1221902..1224283)	protein_id:ACZ24742.1
CP001820.1081	82.736	772.423	1175.41	1210.75	1366.96	910.33	879.642	799.199	phosphoglycerate kinase	Veillonella parvula DSM 2008	complement(1254851..1256029)	protein_id:ACZ24770.1
CP001820.356	87.3781	695.062	1038.22	1008.72	1137.78	900.349	838.735	771.37	phosphoribosylformylglycinamidine synthase	Veillonella parvula DSM 2008	complement(445481..449221)	protein_id:ACZ24045.1
CP001820.792	247.065	900.042	1106.38	808.9	826.315	698.92	576.943	501.359	preprotein translocase, SecA subunit	Veillonella parvula DSM 2008	941046..943481	protein_id:ACZ24481.1
CP001820.1461	204.367	537.762	1122.2	866.428	912.045	679.796	973.553	1079.96	preprotein translocase, SecY subunit	Veillonella parvula DSM 2008	complement(1687876..1689138)	protein_id:ACZ25150.1
CP001820.265	1285.64	13235.8	12977.5	10783.7	8958.26	10552.8	8233.13	6800.27	Propeptide PepSY amd peptidase M4	Veillonella parvula DSM 2008	complement(350722..351309)	protein_id:ACZ23954.1
CP001820.410	196.013	1074.17	1491.7	1126.91	1253.87	1168.18	954.747	817.23	protein of unknown function DUF1063	Veillonella parvula DSM 2008	499255..500502	protein_id:ACZ24099.1
CP001820.423	171.775	669.704	880.556	739.024	1050.14	1278.73	1030.33	938.776	protein of unknown function DUF1232	Veillonella parvula DSM 2008	512080..512424	protein_id:ACZ24112.1
CP001820.1719	58.2101	882.769	1458.38	814.381	1105.94	902.01	660.065	703.063	protein of unknown function DUF1393	Veillonella parvula DSM 2008	complement(1985103..1985600)	protein_id:ACZ25408.1
CP001820.1559	233.205	566.28	779.325	878.223	1140.9	1363.18	1001.92	872.752	protein of unknown function DUF156	Veillonella parvula DSM 2008	1787365..1787643	protein_id:ACZ25248.1
CP001820.686	6461.64	10586.9	14246.5	9549.88	15042.9	14835.5	12454	10863.2	protein of unknown function DUF177	Veillonella parvula DSM 2008	829977..830489	protein_id:ACZ24375.1
CP001820.286	75.0602	228.956	409.265	468.825	781.577	645.479	612.079	522.625	protein of unknown function DUF182	Veillonella parvula DSM 2008	372715..373029	protein_id:ACZ23975.1
CP001820.1334	60.3112	298.079	585.249	448.392	636.428	550.077	728.885	517.959	protein of unknown function DUF454	Veillonella parvula DSM 2008	complement(1538810..1539205)	protein_id:ACZ25023.1
CP001820.1207	1737.61	3341.75	3092.82	2925.63	2842.87	3253.7	2336.48	1958.67	protein of unknown function DUF464	Veillonella parvula DSM 2008	complement(1394932..1395246)	protein_id:ACZ24896.1
CP001820.1772	20.0785	147.551	456.786	536.649	927.673	912.384	920.518	775.457	protein of unknown function DUF554	Veillonella parvula DSM 2008	complement(2041636..2042352)	protein_id:ACZ25461.1
CP001820.565	180.95	641.245	964.648	939.015	1226.32	1344.74	973.549	787.39	protein of unknown function UPF0029	Veillonella parvula DSM 2008	complement(695064..695726)	protein_id:ACZ24254.1
CP001820.1753	48.5775	640.522	1105.61	1623.3	1736.4	2529.37	1615.45	1258.65	protein of unknown function UPF0150	Veillonella parvula DSM 2008	2021500..2021910	protein_id:ACZ25442.1
CP001820.593	508.931	745.503	820.502	633.286	619.278	712.539	624.756	523.681	protein-export membrane protein SecF	Veillonella parvula DSM 2008	720003..720896	protein_id:ACZ24282.1
CP001820.1335	195.522	768.781	1295.08	1000.98	1311.96	985.916	916.785	764.449	putative sugar-specific permease SgaT/UlaA	Veillonella parvula DSM 2008	complement(1539205..1540572)	protein_id:ACZ25024.1
CP001820.465	35.8105	467.275	1071.51	1146.96	1986.55	2028.43	1874.85	1635.24	pyridine nucleotide-disulphide oxidoreductase dimerization region	Veillonella parvula DSM 2008	complement(573743..575260)	protein_id:ACZ24154.1
CP001820.744	872.168	9774.24	9092.31	7892.04	6888.82	6832.39	6101.67	5126.54	pyruvate carboxylase	Veillonella parvula DSM 2008	888671..892117	protein_id:ACZ24433.1
CP001820.1379	2758.53	13697.4	10666.4	9711.72	7834.58	5721.34	6726.18	5461.38	pyruvate ferredoxin/flavodoxin oxidoreductase	Veillonella parvula DSM 2008	complement(1600849..1604385)	protein_id:ACZ25068.1
CP001820.250	82.4908	491.44	1198.51	887.49	1729.72	1726.91	1925.64	1615.11	pyruvate formate-lyase activating enzyme	Veillonella parvula DSM 2008	complement(332813..333589)	protein_id:ACZ23939.1
CP001820.634	268.591	1090.26	1102.56	778.203	822.987	668.28	644.429	555.196	Radical SAM domain protein	Veillonella parvula DSM 2008	774320..775729	protein_id:ACZ24323.1
CP001820.884	188.591	1054.69	962.822	832.39	698.367	1074.01	910.229	705.59	Redoxin domain protein	Veillonella parvula DSM 2008	complement(1038006..1038521)	protein_id:ACZ24573.1
CP001820.1668	95.9017	693.4	1283.92	1084.69	1719.69	1185.42	1206.33	1142.73	replicative DNA helicase	Veillonella parvula DSM 2008	complement(1932291..1933649)	protein_id:ACZ25357.1
CP001820.697	63.8352	345.323	903.017	717.26	982.148	750.695	748.892	755.06	ribonuclease III	Veillonella parvula DSM 2008	838822..839562	protein_id:ACZ24386.1
CP001820.1843	4617.56	11371.9	10552.1	9493.16	8965.76	13674	10707	7343.02	ribonuclease P protein component	Veillonella parvula DSM 2008	complement(2130977..2131342)	protein_id:ACZ25532.1
CP001820.1495	1009.05	2967.33	4449.62	2808.57	3611.17	2756.52	2656.34	2306.33	ribosomal protein L1	Veillonella parvula DSM 2008	complement(1718881..1719591)	protein_id:ACZ25184.1
CP001820.1494	1548.15	4753.97	7067.64	3890.09	5631.07	4847.33	4559.51	3757.5	ribosomal protein L10	Veillonella parvula DSM 2008	complement(1718208..1718705)	protein_id:ACZ25183.1
CP001820.1496	358.893	1140.23	1302.16	1140.08	1320.53	771.7	762.618	703.698	ribosomal protein L11	Veillonella parvula DSM 2008	complement(1719668..1720093)	protein_id:ACZ25185.1
CP001820.1465	207.68	647.208	1157.35	976.645	875.448	755.746	1000.91	1002.64	ribosomal protein L18	Veillonella parvula DSM 2008	complement(1690325..1690687)	protein_id:ACZ25154.1
CP001820.1208	860.02	1445.78	1750.75	1479.72	1778.11	1632.83	1197.22	1041.22	ribosomal protein L21	Veillonella parvula DSM 2008	complement(1395249..1395560)	protein_id:ACZ24897.1
CP001820.1470	117.284	672.397	1080.18	879.708	840.726	596.204	674.244	600.414	ribosomal protein L24	Veillonella parvula DSM 2008	complement(1692556..1692876)	protein_id:ACZ25159.1
CP001820.1206	471.07	629.71	1179.32	608.741	814.542	765.833	622.539	585.064	ribosomal protein L27	Veillonella parvula DSM 2008	complement(1394635..1394919)	protein_id:ACZ24895.1
CP001820.1049	1130.76	2003.74	1119.48	1111.92	804.196	1144.31	874.908	632.255	ribosomal protein L28	Veillonella parvula DSM 2008	1219083..1219271	protein_id:ACZ24738.1
CP001820.1092	423.067	1854.42	1875.43	1869.49	1706.31	2258.56	1652.13	1205.94	ribosomal protein L31	Veillonella parvula DSM 2008	complement(1265432..1265629)	protein_id:ACZ24781.1
CP001820.687	3356.94	8467.98	7931.37	9244.72	11140.3	12394.2	9398.88	8125.25	ribosomal protein L32	Veillonella parvula DSM 2008	830515..830691	protein_id:ACZ24376.1
CP001820.1159	579.695	1374.26	1500.82	1192.35	933.349	1001.74	801.981	631.86	ribosomal protein L35	Veillonella parvula DSM 2008	complement(1337463..1337660)	protein_id:ACZ24848.1
CP001820.1469	106.533	463.247	697.023	629.142	595.904	637.836	676.013	580.069	ribosomal protein L5	Veillonella parvula DSM 2008	complement(1691993..1692532)	protein_id:ACZ25158.1
CP001820.1493	970.984	4048.79	5257.74	3786.09	4844.93	4745.72	3967.72	3395.14	ribosomal protein L7/L12	Veillonella parvula DSM 2008	complement(1717769..1718137)	protein_id:ACZ25182.1
CP001820.1456	150.909	439.972	1002.27	908.73	749.412	619.626	678.442	652.022	ribosomal protein S13	Veillonella parvula DSM 2008	complement(1685753..1686121)	protein_id:ACZ25145.1
CP001820.760	753.709	1108.55	2933.66	915.761	1307.97	1263.4	1000.2	874.154	ribosomal protein S15	Veillonella parvula DSM 2008	906377..906643	protein_id:ACZ24449.1
CP001820.571	2148.56	5780.37	6163.77	4980.04	5220.99	4818.78	3586.93	3157.89	ribosomal protein S16	Veillonella parvula DSM 2008	702599..702862	protein_id:ACZ24260.1
CP001820.880	511.515	1115.1	1486.82	970.982	1089.13	1173.36	736.704	858.973	ribosomal protein S21	Veillonella parvula DSM 2008	1034595..1034774	protein_id:ACZ24569.1
CP001820.331	1615.25	3537	2373.61	2634.42	2230.48	2509.08	3507.08	2269.85	ribosomal protein S6	Veillonella parvula DSM 2008	420102..420386	protein_id:ACZ24020.1
CP001820.1188	921.678	2123.11	2257.55	1782.76	1828.08	2235.57	2033.89	1865.27	RNA binding metal dependent phosphohydrolase	Veillonella parvula DSM 2008	complement(1368697..1370241)	protein_id:ACZ24877.1
CP001820.1186	478.523	1986.97	2165.14	2274.47	2352.86	2777.85	2253.72	1922.85	RNA polymerase, sigma 70 subunit, RpoD subfamily	Veillonella parvula DSM 2008	complement(1365478..1366638)	protein_id:ACZ24875.1
CP001820.572	433.385	970.153	1270.2	1093.73	1467.79	1141.16	897.042	831.133	RNA-binding protein	Veillonella parvula DSM 2008	702884..703111	protein_id:ACZ24261.1
CP001820.685	189.143	688.562	1169.74	1002.64	1815.45	1603.45	1230.31	977.529	Rubredoxin-type Fe(Cys)4 protein	Veillonella parvula DSM 2008	829742..829876	protein_id:ACZ24374.1
CP001820.311	793.222	2556.15	3712.15	1868.11	2362	2702.66	2109.52	1854.59	Rubrerythrin	Veillonella parvula DSM 2008	complement(399796..400341)	protein_id:ACZ24000.1
CP001820.837	926.05	4991.86	5600.28	4266.9	5374.21	4341.33	3528.18	2975.22	S-adenosylmethionine synthetase	Veillonella parvula DSM 2008	986901..988091	protein_id:ACZ24526.1
CP001820.549	352.743	10264.9	16518.1	12254.3	20125.7	12755.8	10839.7	10847.9	S-layer domain protein	Veillonella parvula DSM 2008	672783..674045	protein_id:ACZ24238.1
CP001820.100	48.2132	641.372	809.763	593.543	622.465	526.56	636.769	519.013	S-layer domain protein	Veillonella parvula DSM 2008	162052..163782	protein_id:ACZ23789.1
CP001820.41	28.3042	265.571	471.288	415.03	671.545	605.258	601.59	589.106	S-layer domain protein	Veillonella parvula DSM 2008	46784..49189	protein_id:ACZ23730.1
CP001820.550	8686.67	21173	28500.7	28865.1	52251.1	37235.5	34103.8	31171.5	S-layer domain protein	Veillonella parvula DSM 2008	674653..675858	protein_id:ACZ24239.1
CP001820.1651	253.393	333.759	462.534	495.745	782.368	1155.89	1268.5	1040.53	S-layer domain protein	Veillonella parvula DSM 2008	complement(1905554..1908052)	protein_id:ACZ25340.1
CP001820.551	27120.6	19978.9	22842.2	23048.1	36481.1	32314	26514.5	23082.5	S-layer domain protein	Veillonella parvula DSM 2008	676419..677624	protein_id:ACZ24240.1
CP001820.1256	30.5497	569.223	1008.48	963.237	1293.14	1078.42	1005.4	965.554	selenium-dependent molybdenum hydroxylase 1	Veillonella parvula DSM 2008	complement(1445375..1447924)	protein_id:ACZ24945.1
CP001820.332	472.786	1244.9	1144.13	1272.33	1474.72	1106.85	1363.32	1238.74	single-strand binding protein	Veillonella parvula DSM 2008	420406..420804	protein_id:ACZ24021.1
CP001820.1231	99.2561	685.285	1420.43	935.147	1284.36	820.202	1037.38	1094.24	sodium ion-translocating decarboxylase, beta subunit	Veillonella parvula DSM 2008	complement(1417359..1418480)	protein_id:ACZ24920.1
CP001820.1234	53.0593	398.381	845.689	482.502	871.061	467.603	572.78	639.456	sodium pump decarboxylase, gamma subunit	Veillonella parvula DSM 2008	complement(1419227..1419574)	protein_id:ACZ24923.1
CP001820.1590	140.167	796.217	2516.67	2176.82	5090.57	5568.19	5160.54	4219.36	sodium:dicarboxylate symporter	Veillonella parvula DSM 2008	complement(1829747..1831066)	protein_id:ACZ25279.1
CP001820.1636	55.6347	264.309	581.872	534.188	865.343	888.071	810.471	800.974	sodium:dicarboxylate symporter	Veillonella parvula DSM 2008	complement(1886935..1888326)	protein_id:ACZ25325.1
CP001820.926	150.579	823.431	2317.57	1490.5	2219.45	3262.62	2677.38	2117.53	SOS-response transcriptional repressor, LexA	Veillonella parvula DSM 2008	complement(1074883..1075554)	protein_id:ACZ24615.1
CP001820.1358	75.2549	329.748	569.223	424.758	737.695	743.704	763.623	693.554	spermidine synthase	Veillonella parvula DSM 2008	complement(1574627..1575466)	protein_id:ACZ25047.1
CP001820.1783	10.2764	200.057	557.701	744.717	1265.34	1183.29	1281.96	1226.72	SSS sodium solute transporter superfamily	Veillonella parvula DSM 2008	2050223..2051641	protein_id:ACZ25472.1
CP001820.1240	4015.32	27852.3	37719.2	24688.2	28813.7	21147.3	22076.7	19046.8	succinate CoA transferase	Veillonella parvula DSM 2008	complement(1424919..1426424)	protein_id:ACZ24929.1
CP001820.1691	458.674	5183.64	3001.37	2781.43	1705.28	1466.84	1356.95	1175.02	succinate dehydrogenase and fumarate reductase iron-sulfur protein	Veillonella parvula DSM 2008	complement(1957886..1958848)	protein_id:ACZ25380.1
CP001820.1692	313.535	1864.58	1457.85	923.662	730.391	430.004	552.784	507.976	succinate dehydrogenase or fumarate reductase, flavoprotein subunit	Veillonella parvula DSM 2008	complement(1958850..1960568)	protein_id:ACZ25381.1
CP001820.521	1518.87	2763.83	1400.13	1555.45	866.354	724.241	632.28	556.282	surface antigen (D15)	Veillonella parvula DSM 2008	646597..648765	protein_id:ACZ24210.1
CP001820.1113	72.0105	608.372	1424.78	1129.1	2301.25	2388.16	2202.46	1998.81	thioredoxin	Veillonella parvula DSM 2008	complement(1284974..1285294)	protein_id:ACZ24802.1
CP001820.1180	258.908	778.772	951.781	630.988	726.193	431.954	476.453	483.213	Thioredoxin domain protein	Veillonella parvula DSM 2008	complement(1360588..1360917)	protein_id:ACZ24869.1
CP001820.1163	242.473	1567.81	2437.73	1646.06	1886.12	1946.28	1656.44	1357.3	threonyl-tRNA synthetase	Veillonella parvula DSM 2008	complement(1341655..1343565)	protein_id:ACZ24852.1
CP001820.1016	43.8758	843.374	2596.1	1239.39	1550.25	2058.6	1619.74	1342.22	transcriptional regulator CtsR	Veillonella parvula DSM 2008	complement(1187810..1188289)	protein_id:ACZ24705.1
CP001820.1735	178.578	487.036	965.793	916.907	1661.05	2140.77	1447.39	1339.85	transcriptional regulator, ArsR family	Veillonella parvula DSM 2008	complement(2002752..2003096)	protein_id:ACZ25424.1
CP001820.1607	269.574	874.937	1108.6	774.5	688.09	790.254	595.869	510.18	transcriptional regulator, BadM/Rrf2 family	Veillonella parvula DSM 2008	complement(1850719..1851138)	protein_id:ACZ25296.1
CP001820.1380	322.118	1607.48	2310.54	1636.77	1904.94	1384.52	1230.59	1108.11	transcriptional regulator, LysR family	Veillonella parvula DSM 2008	1604772..1605695	protein_id:ACZ25069.1
CP001820.1442	93.4363	394.807	593.139	461.504	563.305	795.42	556.498	480.22	transcriptional regulator, LysR family	Veillonella parvula DSM 2008	1670002..1670901	protein_id:ACZ25131.1
CP001820.357	113.48	454.562	743.358	531.825	921.133	1169.69	1134.91	909.415	transcriptional regulator, LysR family	Veillonella parvula DSM 2008	449489..450394	protein_id:ACZ24046.1
CP001820.1392	194.285	580.627	628.732	532.139	608.939	573.958	600.662	495.27	transcriptional regulator, LysR family	Veillonella parvula DSM 2008	complement(1616343..1617254)	protein_id:ACZ25081.1
CP001820.377	161.05	1456.33	1515.97	1443.18	718.942	1133.12	702.699	646.05	transcriptional regulator, XRE family	Veillonella parvula DSM 2008	complement(471065..471436)	protein_id:ACZ24066.1
CP001820.1409	97.5537	529.099	843.462	737.019	959.514	952.941	993.92	864.218	transcriptional regulator, XRE family	Veillonella parvula DSM 2008	complement(1640382..1640843)	protein_id:ACZ25098.1
CP001820.317	89.564	972.405	1403.62	1039.5	1002.73	1203.49	920.116	678.656	Transglycosylase-associated protein	Veillonella parvula DSM 2008	404453..404692	protein_id:ACZ24006.1
CP001820.148	280.969	4167.97	7768.42	6925.89	9832.15	6268.98	5607.09	5498.47	translation elongation factor G	Veillonella parvula DSM 2008	213130..215196	protein_id:ACZ23837.1
CP001820.1484	788.669	2577.83	2736.09	2450.9	2389.65	1649.16	2250.65	2000.13	translation elongation factor G	Veillonella parvula DSM 2008	complement(1699732..1701807)	protein_id:ACZ25173.1
CP001820.1483	1652.29	7381.92	10372.6	9015.17	10718.8	8529.76	8221.47	7154.21	translation elongation factor Tu	Veillonella parvula DSM 2008	complement(1698494..1699681)	protein_id:ACZ25172.1
CP001820.1501	1725.33	7413.11	10061.9	9046.61	10414.2	8437.94	8265.82	7066.78	translation elongation factor Tu	Veillonella parvula DSM 2008	complement(1724009..1725196)	protein_id:ACZ25190.1
CP001820.778	612.65	1640.8	1900.63	1670.01	1441.46	1522.69	1270.97	1057.08	translation initiation factor IF-2	Veillonella parvula DSM 2008	926199..928667	protein_id:ACZ24467.1
CP001820.1160	1853.17	5938.72	4832.13	3930.35	2534.39	2817.38	2155.53	1631.11	translation initiation factor IF-3	Veillonella parvula DSM 2008	complement(1337681..1338229)	protein_id:ACZ24849.1
CP001820.994	1512.76	4258.48	3958.48	3010.26	2759.64	2569.89	2259.58	1953.16	transporter, hydrophobe/amphiphile efflux-1 (HAE1) family	Veillonella parvula DSM 2008	complement(1161060..1164242)	protein_id:ACZ24683.1
CP001820.1250	774.633	2705.84	4079.53	2660.73	2770.11	1884.58	1992.24	1865.44	trigger factor	Veillonella parvula DSM 2008	complement(1439022..1440326)	protein_id:ACZ24939.1
CP001820.1693	248.657	1076.58	1255.49	924.554	1108.07	1195.95	906.883	676.058	two component transcriptional regulator, winged helix family	Veillonella parvula DSM 2008	1961456..1962130	protein_id:ACZ25382.1
CP001820.1734	80.2706	748.351	2470.76	2192.78	4128.68	4298.97	3565.65	2819.21	UMUC domain protein DNA-repair protein	Veillonella parvula DSM 2008	complement(2001232..2002734)	protein_id:ACZ25423.1
CP001820.283	58.2353	384.829	412.842	467.175	753.03	609.511	516.712	482.488	Uncharacterized MobA-like protein protein	Veillonella parvula DSM 2008	370482..371204	protein_id:ACZ23972.1
CP001820.1084	517.367	929.393	881.7	846.342	832.127	896.306	766.731	604.185	uracil phosphoribosyltransferase	Veillonella parvula DSM 2008	complement(1258391..1259017)	protein_id:ACZ24773.1
CP001820.1412	32.7608	382.447	835.406	659.64	735.551	597.198	746.318	682.897	uroporphyrin-III C-methyltransferase	Veillonella parvula DSM 2008	complement(1643188..1644696)	protein_id:ACZ25101.1
CP001820.301	702.4	5794.81	5366.55	4616.55	4504.19	4541.44	3611.21	3197.55	UspA domain protein	Veillonella parvula DSM 2008	390153..390599	protein_id:ACZ23990.1
CP001820.1015	21.5862	394.441	1347.94	601.616	793.825	771.168	679.932	535.205	UvrB/UvrC protein	Veillonella parvula DSM 2008	complement(1187264..1187803)	protein_id:ACZ24704.1
CP001820.1243	551.645	792.268	1045.17	909.483	921.874	778.504	664.195	644.152	valyl-tRNA synthetase	Veillonella parvula DSM 2008	complement(1429515..1432172)	protein_id:ACZ24932.1
CP001820.285	74.3911	332.449	597.314	491.78	842.883	680.74	757.869	647.694	Xanthine and CO dehydrogenase maturation factor XdhC/CoxF family-like protein	Veillonella parvula DSM 2008	371997..372725	protein_id:ACZ23974.1
CP001820.1255	11.1998	256.144	535.628	394.794	746.229	686.394	689.646	623.496	xanthine permease	Veillonella parvula DSM 2008	complement(1443844..1445229)	protein_id:ACZ24944.1
CP001820.288	109.922	628.612	862.58	820.335	1074.38	970.436	899.428	741.841	YbbR family protein	Veillonella parvula DSM 2008	373955..374881	protein_id:ACZ23977.1

## Sheet: Vsp 6  1
Genome and loci id	pH 5.5 average 6H	pH 4.7 average 9H	pH 4.5 average 11H	pH 4.4 average 13H	pH 4.4 average 15H	pH 4.4 average 17H	pH 4.3 average 21H	pH 4.3 average 24H	NA	Genome	Coordinates	Protein ID
NZ_GG770216.205	286.094	2203.56	1611.59	1012.1	867.773	508.677	579.897	556.832	(2Fe-2S)-binding protein	Veillonella sp. 6_1_27	284450..285412	protein_id:WP_004698188.1
NZ_GG770216.136	4.50696	38.7434	95.7272	56.3269	66.3516	69.8743	84.239	56.3842	(2Fe-2S)-binding protein	Veillonella sp. 6_1_27	210500..210733	protein_id:WP_004694527.1
NZ_GG770217.163	4.95605	35.3911	85.8791	54.5853	106.691	108.302	79.9405	79.1876	(2Fe-2S)-binding protein	Veillonella sp. 6_1_27	complement(196512..196964)	protein_id:WP_004693892.1
NZ_GG770216.268	173.936	310.3	175.084	137.102	121.999	76.5545	66.6891	77.7579	(4Fe-4S)-binding protein	Veillonella sp. 6_1_27	362946..363761	protein_id:WP_008602234.1
NZ_GG770215.238	105.06	291.379	439.221	279.937	386.612	427.59	307.402	291.382	(dimethylallyl)adenosine tRNA methylthiotransferase	Veillonella sp. 6_1_27	278217..279530	protein_id:WP_004697437.1
NZ_GG770217.165	22.3148	73.5413	121.29	86.0709	59.8196	70.5976	64.7579	55.511	(Fe-S)-binding protein	Veillonella sp. 6_1_27	197902..198786	protein_id:WP_008602944.1
NZ_GG770215.560	162.083	508.936	806.604	814.976	968.689	903.775	904.089	824.074	(p)ppGpp synthetase	Veillonella sp. 6_1_27	complement(642075..644282)	protein_id:WP_008601383.1
NZ_GG770215.39	26.7966	108.967	95.0521	96.772	91.1845	87.2682	71.1764	55.2733	[NiFe] hydrogenase maturation protein HypF	Veillonella sp. 6_1_27	47984..50263	protein_id:WP_008600598.1
NZ_GG770217.322	0	8.37893	5.03976	6.691	10.449	4.20028	4.77298	4.57844	1-(5-phosphoribosyl)-5-[(5- phosphoribosylamino)methylideneamino] imidazole-4-carboxamide isomerase	Veillonella sp. 6_1_27	complement(383956..384678)	protein_id:WP_008603223.1
NZ_GG770215.232	130.136	407.091	409.464	281.688	292.615	234.002	213.42	190.804	1-deoxy-D-xylulose 5-phosphate reductoisomerase	Veillonella sp. 6_1_27	271387..272532	protein_id:WP_008600851.1
NZ_GG770217.106	2.29587	33.1909	76.7899	25.6563	27.7615	18.793	22.7701	23.8774	1-deoxy-D-xylulose-5-phosphate synthase	Veillonella sp. 6_1_27	complement(138200..139957)	protein_id:WP_008602856.1
NZ_GG770216.370	11.3098	36.9505	29.9607	36.3988	44.5736	17.1687	23.2047	17.8142	1-phosphofructokinase	Veillonella sp. 6_1_27	complement(483220..484134)	protein_id:WP_008602398.1
NZ_GG770217.50	24.4411	48.1692	77.8662	68.4487	52.6115	44.4536	43.6954	33.6203	1,4-dihydroxy-2-naphthoate prenyltransferase	Veillonella sp. 6_1_27	72077..72979	protein_id:WP_008602765.1
NZ_GG770215.219	195.717	682.144	1329.43	791.644	1044.67	748.412	766.474	618.288	16S rRNA methyltransferase	Veillonella sp. 6_1_27	259814..261169	protein_id:WP_008600837.1
NZ_GG770215.474	46.3664	174.051	180.704	126.49	81.7955	40.9884	51.4003	52.5703	16S rRNA methyltransferase	Veillonella sp. 6_1_27	complement(540091..541026)	protein_id:WP_008601240.1
NZ_GG770216.55	8.26008	43.0006	53.8164	32.6505	44.1889	31.295	32.667	29.9576	16S rRNA methyltransferase	Veillonella sp. 6_1_27	105010..105744	protein_id:WP_008601890.1
NZ_GG770218.92	13.4957	28.1152	41.2953	23.031	30.8978	20.2199	29.5625	18.6507	2-amino-4-hydroxy-6- hydroxymethyldihydropteridine pyrophosphokinase	Veillonella sp. 6_1_27	complement(112538..113008)	protein_id:WP_008603484.1
NZ_GG770216.19	2.66018	4.05275	5.66835	1.69683	2.55034	2.89718	3.92306	2.61748	2-C-methyl-D-erythritol 4-phosphate cytidylyltransferase	Veillonella sp. 6_1_27	complement(62191..62910)	protein_id:WP_008601797.1
NZ_GG770218.52	55.5247	247.942	305.086	221.952	147.488	103.116	134.107	109.803	2-dehydro-3-deoxyphosphooctonate aldolase	Veillonella sp. 6_1_27	complement(58430..59248)	protein_id:WP_008603443.1
NZ_GG770217.197	4.03266	55.5017	69.8311	57.1857	85.0163	87.6443	60.3323	58.6023	2-hydroxyacid dehydrogenase	Veillonella sp. 6_1_27	complement(236408..237358)	protein_id:WP_008603006.1
NZ_GG770216.349	83.9389	645.585	1278.12	1118.14	1469.64	917.019	1145.81	1106.17	2-hydroxyglutaryl-CoA dehydratase	Veillonella sp. 6_1_27	452144..456433	protein_id:WP_008602364.1
NZ_GG770217.361	4.03266	39.7725	29.3917	35.5674	15.4147	15.6324	16.0122	17.3814	2-isopropylmalate synthase	Veillonella sp. 6_1_27	complement(426552..428099)	protein_id:WP_008603294.1
NZ_GG770215.97	80.4997	1190.91	1697.07	1863.51	1793.19	1072.15	1247.43	1065.21	2-nitropropane dioxygenase	Veillonella sp. 6_1_27	108817..109773	protein_id:WP_008600668.1
NZ_GG770215.93	24.975	131.245	114.609	105.161	119.965	68.9861	81.462	66.9646	2-nitropropane dioxygenase	Veillonella sp. 6_1_27	105815..106759	protein_id:WP_008600662.1
NZ_GG770215.88	30.1854	267.739	297.122	253.228	278.15	255.531	212.548	159.006	2-nitropropane dioxygenase	Veillonella sp. 6_1_27	complement(100471..101424)	protein_id:WP_004697213.1
NZ_GG770216.476	682.773	534.987	595.739	480.31	456.332	345.756	395.277	351.822	2-oxoacid ferredoxin oxidoreductase subunit beta	Veillonella sp. 6_1_27	593685..594557	protein_id:WP_008602530.1
NZ_GG770216.475	320.821	333.757	394.904	230.235	245.399	230.558	204.321	169.847	2-oxoglutarate ferredoxin oxidoreductase subunit alpha	Veillonella sp. 6_1_27	591932..593683	protein_id:WP_004698101.1
NZ_GG770215.134	92.9024	388.063	859.517	543.768	833.899	677.64	655.432	618.442	2-oxoglutarate translocator	Veillonella sp. 6_1_27	150649..152049	protein_id:WP_008600725.1
NZ_GG770216.491	11.4793	55.6174	60.6096	70.481	70.3236	55.0705	57.4627	52.4243	2-oxoglutarate translocator	Veillonella sp. 6_1_27	606776..608179	protein_id:WP_008602554.1
NZ_GG770217.77	55.9394	212.985	335.334	271.562	333.338	240.109	201.153	197.176	2-succinyl-5-enolpyruvyl-6-hydroxy-3- cyclohexene-1-carboxylate synthase	Veillonella sp. 6_1_27	complement(101656..103545)	protein_id:WP_008602806.1
NZ_GG770217.76	8.73438	36.0466	30.1173	54.1544	37.6719	28.2646	21.3863	23.4835	2-succinyl-6-hydroxy-2, 4-cyclohexadiene-1-carboxylate synthase	Veillonella sp. 6_1_27	complement(100799..101659)	protein_id:WP_008602804.1
NZ_GG770217.74	12.4875	44.7289	62.663	49.3251	61.0954	56.7969	50.2853	41.9803	2-succinylbenzoate--CoA ligase	Veillonella sp. 6_1_27	complement(98345..99748)	protein_id:WP_008602801.1
NZ_GG770216.273	69.6642	264.3	265.154	230.184	200.954	212.51	195.207	150.396	2,5-diketo-D-gluconic acid reductase	Veillonella sp. 6_1_27	complement(367389..368228)	protein_id:WP_008602242.1
NZ_GG770215.220	3.02449	20.6762	30.1173	19.4486	28.3559	28.7469	30.4797	25.9002	23S rRNA methyltransferase	Veillonella sp. 6_1_27	261188..262234	protein_id:WP_004695677.1
NZ_GG770216.300	38.6402	261.759	766.339	661.161	1264.35	1145.67	980.899	992.053	3-dehydroquinate dehydratase	Veillonella sp. 6_1_27	402241..403035	protein_id:WP_008602292.1
NZ_GG770216.355	37.1578	391.24	602.409	373.29	462.741	327.216	274.877	268.008	3-dehydroquinate synthase	Veillonella sp. 6_1_27	466064..467137	protein_id:WP_008602376.1
NZ_GG770216.307	10.1069	50.9414	52.8988	56.0171	40.1529	42.4535	28.4359	28.8074	3-dehydroquinate synthase	Veillonella sp. 6_1_27	complement(409257..410309)	protein_id:WP_008602304.1
NZ_GG770216.308	8.81915	110.194	90.4358	83.5663	63.0106	62.0892	33.0151	33.9315	3-deoxy-7-phosphoheptulonate synthase	Veillonella sp. 6_1_27	complement(410384..411397)	protein_id:WP_008602305.1
NZ_GG770218.53	241.389	1124.25	1432.01	791.099	820.1	662.471	616.6	503.633	3-deoxy-manno-octulosonate cytidylyltransferase	Veillonella sp. 6_1_27	complement(59249..59980)	protein_id:WP_004698512.1
NZ_GG770217.360	2.93972	25.4637	25.4525	29.0061	29.3515	25.6849	23.4433	20.159	3-isopropylmalate dehydratase large subunit	Veillonella sp. 6_1_27	complement(425291..426550)	protein_id:WP_008603292.1
NZ_GG770217.358	0	3.7128	7.28729	12.1428	4.85197	0.348973	4.53631	2.50792	3-isopropylmalate dehydrogenase	Veillonella sp. 6_1_27	complement(423443..424513)	protein_id:WP_008603288.1
NZ_GG770215.95	4.22742	62.8686	122.547	72.0426	132.424	75.0082	71.4257	80.7635	3-ketoacyl-ACP reductase	Veillonella sp. 6_1_27	107714..108457	protein_id:WP_004693439.1
NZ_GG770215.98	1050.87	6489.29	8471.36	8852.02	10987.2	8163.33	8743.27	7583.25	3-oxoacyl-ACP synthase	Veillonella sp. 6_1_27	109809..111053	protein_id:WP_004693446.1
NZ_GG770215.92	35.1666	158.085	164.81	150.872	161.223	114.629	150.734	123.518	3-oxoacyl-ACP synthase	Veillonella sp. 6_1_27	104804..105799	protein_id:WP_008600659.1
NZ_GG770216.306	2.5754	7.3213	9.22155	7.47842	9.944	8.30081	8.60032	6.87696	3-phosphoshikimate 1-carboxyvinyltransferase	Veillonella sp. 6_1_27	complement(407978..409246)	protein_id:WP_008602303.1
NZ_GG770215.320	57.4562	227.819	621.277	454.784	627.75	529.38	473.731	398.401	3,4-dihydroxy-2-butanone 4-phosphate synthase	Veillonella sp. 6_1_27	complement(359152..360354)	protein_id:WP_008600978.1
NZ_GG770215.116	23.6873	42.5584	48.8494	39.064	64.6058	60.8626	31.9882	39.3081	3'-5'-bisphosphate nucleotidase	Veillonella sp. 6_1_27	134679..135158	protein_id:WP_008600697.1
NZ_GG770216.443	16.8845	100.204	172.799	88.9012	102.905	135.526	137.959	118.081	30S ribosomal protein S10	Veillonella sp. 6_1_27	573616..573927	protein_id:WP_004695100.1
NZ_GG770216.470	36.5643	153.827	386.306	375.346	300.298	196.433	294.543	272.768	30S ribosomal protein S11	Veillonella sp. 6_1_27	586196..586585	protein_id:WP_004695151.1
NZ_GG770216.438	14.5886	30.6962	64.5134	37.2701	38.7046	33.9907	23.1058	23.5499	30S ribosomal protein S12	Veillonella sp. 6_1_27	568983..569357	protein_id:WP_004693554.1
NZ_GG770216.469	154.856	433.43	996.823	893.601	745.446	614.268	680.912	656.663	30S ribosomal protein S13	Veillonella sp. 6_1_27	585808..586176	protein_id:WP_004695149.1
NZ_GG770216.457	43.9858	141.117	281.063	181.506	248.388	200.781	190.749	209.507	30S ribosomal protein S14	Veillonella sp. 6_1_27	579953..580222	protein_id:WP_004695122.1
NZ_GG770215.150	428.525	625.684	1599.33	578.9	761.016	803.043	587.564	551.539	30S ribosomal protein S15	Veillonella sp. 6_1_27	171621..171887	protein_id:WP_004692991.1
NZ_GG770218.19	446.255	1019.56	1009.48	796.23	760.159	682.284	511.335	465.203	30S ribosomal protein S16	Veillonella sp. 6_1_27	complement(20209..20472)	protein_id:WP_004695565.1
NZ_GG770216.453	44.4601	226.301	336.886	248.123	223.945	250.155	171.84	175.128	30S ribosomal protein S17	Veillonella sp. 6_1_27	578381..578641	protein_id:WP_004695116.1
NZ_GG770217.108	98.3923	159.491	156.663	124.243	140.372	110.675	114.915	113.637	30S ribosomal protein S18	Veillonella sp. 6_1_27	complement(140756..140986)	protein_id:WP_004693795.1
NZ_GG770216.448	12.4027	78.7995	147.448	112.345	93.3888	53.2694	58.1619	84.116	30S ribosomal protein S19	Veillonella sp. 6_1_27	576396..576677	protein_id:WP_004695110.1
NZ_GG770215.225	179.357	407.834	438.837	322.248	288.726	230.007	227.857	182.173	30S ribosomal protein S2	Veillonella sp. 6_1_27	266659..267411	protein_id:WP_004695687.1
NZ_GG770215.160	102.196	178.265	339.721	162.693	263.471	243.906	159.496	181.043	30S ribosomal protein S20	Veillonella sp. 6_1_27	complement(185924..186193)	protein_id:WP_005386869.1
NZ_GG770215.257	481.355	1127.68	1556.97	938.749	1069.98	1157.75	717.702	859.116	30S ribosomal protein S21	Veillonella sp. 6_1_27	301724..301903	protein_id:WP_004695751.1
NZ_GG770216.450	24.6107	94.539	163.688	94.004	92.0858	84.4201	79.3999	99.8437	30S ribosomal protein S3	Veillonella sp. 6_1_27	577043..577711	protein_id:WP_004695113.1
NZ_GG770216.483	2770.37	4923.3	5377.86	3045.26	2597.63	3619.03	2993.65	2315.5	30S ribosomal protein S4	Veillonella sp. 6_1_27	602085..602672	protein_id:WP_008602541.1
NZ_GG770216.461	64.5042	345.431	551.703	510.318	345.703	291.443	330.131	394.36	30S ribosomal protein S5	Veillonella sp. 6_1_27	581623..582126	protein_id:WP_004695136.1
NZ_GG770217.110	1381.59	3018.25	2041.28	2330.45	1974.94	2212.99	3103.78	2004.6	30S ribosomal protein S6	Veillonella sp. 6_1_27	complement(141444..141728)	protein_id:WP_004693799.1
NZ_GG770216.439	62.6323	163.181	193.833	171.287	155.953	89.0094	119.592	103.695	30S ribosomal protein S7	Veillonella sp. 6_1_27	569410..569880	protein_id:WP_004693556.1
NZ_GG770216.458	15.9611	27.3529	93.131	40.9793	48.9206	27.2249	64.8711	59.7432	30S ribosomal protein S8	Veillonella sp. 6_1_27	580250..580636	protein_id:WP_004695128.1
NZ_GG770216.485	842.372	1999.61	1397	1243.95	736.391	604.605	502.901	468.789	30S ribosomal protein S9	Veillonella sp. 6_1_27	603348..603740	protein_id:WP_004695188.1
NZ_GG770216.394	1.65202	21.0468	26.2862	25.0605	11.0733	14.5616	10.407	10.2065	4-(cytidine 5'-diphospho)-2-C-methyl-D-erythritol kinase	Veillonella sp. 6_1_27	complement(512194..513090)	protein_id:WP_008602429.1
NZ_GG770215.234	135.406	338.558	361.962	405.17	430.179	338.355	315.567	272.558	4-hydroxy-3-methylbut-2-en-1-yl diphosphate synthase	Veillonella sp. 6_1_27	273576..274661	protein_id:WP_004695704.1
NZ_GG770215.202	3499.99	2927.88	1610.97	1719.18	1010.67	1375.15	1071.96	983.431	4-hydroxy-3-methylbut-2-enyl diphosphate reductase	Veillonella sp. 6_1_27	240384..242282	protein_id:WP_008600816.1
NZ_GG770215.414	312.068	1384.7	1346.58	1656.03	1489.19	1886.9	1238.32	990.062	4-oxalocrotonate tautomerase	Veillonella sp. 6_1_27	complement(472001..472186)	protein_id:WP_004696087.1
NZ_GG770215.587	323.186	273.173	91.8496	125.69	44.9144	63.6499	35.1606	43.6628	4Fe-4S ferredoxin	Veillonella sp. 6_1_27	complement(674495..674659)	protein_id:WP_004696472.1
NZ_GG770215.678	2.01633	18.2747	30.0688	26.2798	24.9773	22.4957	14.5672	11.5933	4Fe-4S ferredoxin	Veillonella sp. 6_1_27	complement(776169..777131)	protein_id:WP_008601554.1
NZ_GG770215.322	157.051	215.803	824.543	459.118	767.712	669.359	529.431	460.444	5-amino-6-(5-phosphoribosylamino)uracil reductase	Veillonella sp. 6_1_27	complement(361007..362221)	protein_id:WP_008600982.1
NZ_GG770218.2	166.285	287.375	159.758	180.614	172.744	187.923	196.696	127.845	5-formyltetrahydrofolate cyclo-ligase	Veillonella sp. 6_1_27	complement(4358..4924)	protein_id:WP_004695599.1
NZ_GG770215.23	9.54778	21.4604	32.8964	19.6393	23.6748	25.7384	19.8174	15.9899	5-methyltetrahydropteroyltriglutamate-- homocysteine methyltransferase	Veillonella sp. 6_1_27	complement(26658..27779)	protein_id:WP_004693284.1
NZ_GG770216.294	25.085	89.4664	131.791	116.391	117.754	120.851	133.369	103.82	5-nitroimidazole antibiotic resistance protein	Veillonella sp. 6_1_27	395286..395810	protein_id:WP_008602282.1
NZ_GG770216.162	27.1609	140.063	78.4594	95.3479	90.7534	81.3447	68.9493	62.8156	5,10-methenyltetrahydrofolate synthetase	Veillonella sp. 6_1_27	243201..244097	protein_id:WP_008602066.1
NZ_GG770216.418	16.5202	99.0686	132.338	156.002	173.086	141.498	152.365	134.253	5,10-methylene-tetrahydrofolate dehydrogenase	Veillonella sp. 6_1_27	541458..542297	protein_id:WP_008602469.1
NZ_GG770216.56	21.7557	24.8265	54.2884	48.5225	82.0824	73.663	61.6324	58.1342	5,10-methylenetetrahydrofolate reductase	Veillonella sp. 6_1_27	complement(106054..106914)	protein_id:WP_008601892.1
NZ_GG770215.317	55.5247	107.021	95.8263	71.7734	84.4936	66.3031	50.2132	46.2131	5'-methylthioadenosine phosphorylase	Veillonella sp. 6_1_27	complement(356641..357435)	protein_id:WP_008600974.1
NZ_GG770215.385	451.695	797.718	1769.53	1108.39	1936.85	1833.21	1961.19	1472.95	5'-nucleotidase	Veillonella sp. 6_1_27	complement(444591..445274)	protein_id:WP_004696982.1
NZ_GG770217.166	5.51512	9.33896	22.8169	9.92832	15.394	15.047	13.3123	13.3863	5'-nucleotidase	Veillonella sp. 6_1_27	complement(198981..199589)	protein_id:WP_008602945.1
NZ_GG770216.429	865.824	2648.02	3880.41	2461.17	3062.13	2355.99	2208.88	1930.49	50S ribosomal protein L1	Veillonella sp. 6_1_27	552086..552796	protein_id:WP_004693536.1
NZ_GG770216.430	1704.11	5216.28	8107.97	4605.28	6567.42	5661.37	5356.91	4473.09	50S ribosomal protein L10	Veillonella sp. 6_1_27	552972..553469	protein_id:WP_008602491.1
NZ_GG770216.428	293.55	862.281	1091.75	870.859	1002.55	704.207	673.086	570.661	50S ribosomal protein L11	Veillonella sp. 6_1_27	551584..552009	protein_id:WP_008602487.1
NZ_GG770216.484	773.606	2018.18	1178.88	1270.62	690.524	500.805	445.778	447.142	50S ribosomal protein L13	Veillonella sp. 6_1_27	602887..603327	protein_id:WP_004695186.1
NZ_GG770216.454	57.1767	238.226	388.505	356.106	287.065	199.209	281.838	242.561	50S ribosomal protein L14	Veillonella sp. 6_1_27	578666..579034	protein_id:WP_004695117.1
NZ_GG770216.463	15.1477	36.265	76.7566	54.7169	72.2774	41.6152	60.1315	68.2023	50S ribosomal protein L15	Veillonella sp. 6_1_27	582343..582789	protein_id:WP_004695141.1
NZ_GG770216.451	34.0737	117.536	159.808	139.838	110.12	82.7198	124.082	115.886	50S ribosomal protein L16	Veillonella sp. 6_1_27	577711..578148	protein_id:WP_004695114.1
NZ_GG770216.472	114.463	257.527	646.56	327.461	651.1	400.638	466.356	465.498	50S ribosomal protein L17	Veillonella sp. 6_1_27	587673..588008	protein_id:WP_004695155.1
NZ_GG770216.460	213.305	718.752	1185.19	968.113	875.951	761.427	957.691	943.175	50S ribosomal protein L18	Veillonella sp. 6_1_27	581242..581604	protein_id:WP_004695135.1
NZ_GG770215.342	5022.18	3415.86	1192.17	1346.86	641.282	510.257	446	428.057	50S ribosomal protein L19	Veillonella sp. 6_1_27	complement(389671..390012)	protein_id:WP_004695921.1
NZ_GG770216.447	126.722	502.63	708.357	688.803	606.011	370.196	459.452	440.939	50S ribosomal protein L2	Veillonella sp. 6_1_27	575542..576372	protein_id:WP_004695109.1
NZ_GG770215.515	1127.42	4187.68	3420.5	3412.51	1736.77	2972.38	2148.09	1633.62	50S ribosomal protein L20	Veillonella sp. 6_1_27	complement(590620..590970)	protein_id:WP_004696335.1
NZ_GG770215.571	853.057	1468.02	1747.59	1466.15	1779.05	1595.44	1217.92	1048.49	50S ribosomal protein L21	Veillonella sp. 6_1_27	complement(654666..654977)	protein_id:WP_004696434.1
NZ_GG770216.449	106.034	414.469	712.281	534.182	422.32	324.32	385.198	418.318	50S ribosomal protein L22	Veillonella sp. 6_1_27	576691..577026	protein_id:WP_004695112.1
NZ_GG770216.446	32.896	157.049	223.428	193.382	99.1434	126.618	159.002	148.093	50S ribosomal protein L23	Veillonella sp. 6_1_27	575231..575515	protein_id:WP_004695108.1
NZ_GG770216.455	136.38	719.396	1139.85	923.491	883.178	620.923	704.405	638.167	50S ribosomal protein L24	Veillonella sp. 6_1_27	579053..579373	protein_id:WP_004695118.1
NZ_GG770215.569	944.289	1777.5	2397.72	1779.82	2123.91	1883.23	1445.78	1325.46	50S ribosomal protein L27	Veillonella sp. 6_1_27	complement(654052..654345)	protein_id:WP_008601400.1
NZ_GG770215.416	1043.48	1856.64	1046.05	1049.98	751.286	1111.71	845.954	597.483	50S ribosomal protein L28	Veillonella sp. 6_1_27	474585..474773	protein_id:WP_008601135.1
NZ_GG770216.452	4.87127	22.2912	33.6816	12.5603	15.1076	21.8871	23.5092	14.861	50S ribosomal protein L29	Veillonella sp. 6_1_27	578138..578341	protein_id:WP_004695115.1
NZ_GG770216.444	125.578	266.682	429.016	422.883	349.308	265.777	332.191	299.51	50S ribosomal protein L3	Veillonella sp. 6_1_27	573940..574581	protein_id:WP_004695102.1
NZ_GG770216.462	15.622	78.9145	130.26	124.18	123.923	79.6531	94.7783	106.58	50S ribosomal protein L30	Veillonella sp. 6_1_27	582141..582320	protein_id:WP_004695138.1
NZ_GG770215.455	423.406	1850.66	1881.39	1871.73	1687.33	2243.02	1652.85	1222.82	50S ribosomal protein L31	Veillonella sp. 6_1_27	complement(522306..522503)	protein_id:WP_004696185.1
NZ_GG770216.426	260.595	547.198	777.954	477.22	406.077	405.209	299.451	270.986	50S ribosomal protein L33	Veillonella sp. 6_1_27	550510..550659	protein_id:WP_004693530.1
NZ_GG770216.48	89.7679	131.512	190.524	109.791	138.938	186.696	153.731	101.344	50S ribosomal protein L34	Veillonella sp. 6_1_27	98892..99026	protein_id:WP_004692946.1
NZ_GG770215.516	493.57	1214.21	1264.03	871.315	677.033	781.603	615.859	502.485	50S ribosomal protein L35	Veillonella sp. 6_1_27	complement(591017..591214)	protein_id:WP_004696338.1
NZ_GG770216.468	4.59173	22.0433	37.8765	46.1021	26.5661	43.7691	46.5963	41.7776	50S ribosomal protein L36	Veillonella sp. 6_1_27	585671..585784	protein_id:WP_004695148.1
NZ_GG770216.445	26.7118	94.4564	189.433	145.27	146.034	111.983	114.799	113.591	50S ribosomal protein L4	Veillonella sp. 6_1_27	574608..575231	protein_id:WP_004695105.1
NZ_GG770216.456	190.142	635.591	964.74	835.475	791.951	762.818	820.142	751.728	50S ribosomal protein L5	Veillonella sp. 6_1_27	579397..579936	protein_id:WP_004695119.1
NZ_GG770216.459	147.538	496.658	1237.56	633.294	815.024	521.443	726.366	698.294	50S ribosomal protein L6	Veillonella sp. 6_1_27	580661..581206	protein_id:WP_004695131.1
NZ_GG770216.431	749.344	3515.7	4526.06	3235.61	4125.91	3828.99	3069.61	2857.27	50S ribosomal protein L7/L12	Veillonella sp. 6_1_27	553540..553908	protein_id:WP_008602493.1
NZ_GG770216.437	254.866	742.124	606.225	754.271	491.793	311.932	292.343	322.575	50S ribosomal protein L7ae	Veillonella sp. 6_1_27	568661..568906	protein_id:WP_004693552.1
NZ_GG770216.228	16.4354	84.9119	163.82	136.26	214.019	144.796	149.06	147.241	50S ribosomal protein L9	Veillonella sp. 6_1_27	309178..309624	protein_id:WP_008602173.1
NZ_GG770215.432	6.80282	16.9914	5.36618	8.08844	10.8846	9.98187	3.63173	3.83017	6-phosphofructokinase	Veillonella sp. 6_1_27	complement(498001..498960)	protein_id:WP_008601162.1
NZ_GG770216.487	4.03266	39.3441	31.1319	31.7991	23.1442	22.4008	18.2189	13.0975	6-phosphogluconolactonase	Veillonella sp. 6_1_27	604890..605645	protein_id:WP_008602546.1
NZ_GG770215.542	5.96421	15.8208	17.1859	7.27154	14.1928	9.68627	9.80362	16.7294	6-pyruvoyl-tetrahydropterin synthase	Veillonella sp. 6_1_27	complement(618456..618794)	protein_id:WP_004696395.1
NZ_GG770215.319	45.9173	151.515	586.083	384.957	741.902	487.024	417.084	390.45	6,7-dimethyl-8-ribityllumazine synthase	Veillonella sp. 6_1_27	complement(358621..359082)	protein_id:WP_004697404.1
NZ_GG770217.312	16.0711	16.6532	21.2222	11.1742	17.7686	9.67929	8.7418	7.94687	7-cyano-7-deazaguanine reductase	Veillonella sp. 6_1_27	complement(373580..374122)	protein_id:WP_008603212.1
NZ_GG770215.64	227.909	1041.35	1243.19	914.452	1007.36	889.921	871.003	807.146	ABC transporter	Veillonella sp. 6_1_27	74453..75214	protein_id:WP_008600621.1
NZ_GG770217.329	61.175	179.003	148.798	149.603	141.639	94.3601	93.9837	85.0303	ABC transporter	Veillonella sp. 6_1_27	complement(391100..391948)	protein_id:WP_008603234.1
NZ_GG770215.60	35.8105	227.813	217.674	217.57	165.374	169.998	172.608	126.432	ABC transporter	Veillonella sp. 6_1_27	69344..71263	protein_id:WP_008600617.1
NZ_GG770218.108	21.4762	33.2413	27.4706	31.3568	29.1803	19.3295	37.9073	23.0156	ABC transporter	Veillonella sp. 6_1_27	complement(128062..131649)	protein_id:WP_008603505.1
NZ_GG770215.702	3.30403	17.6933	52.6078	32.5781	31.6112	25.1311	29.2491	31.1643	ABC transporter	Veillonella sp. 6_1_27	806284..807291	protein_id:WP_008601589.1
NZ_GG770217.244	4.3122	25.8995	154.186	286.472	320.55	436.74	453.126	357.105	ABC transporter	Veillonella sp. 6_1_27	293687..294787	protein_id:WP_008603090.1
NZ_GG770216.216	0	1.97221	12.1704	13.6557	33.2543	41.0681	43.397	47.2694	ABC transporter	Veillonella sp. 6_1_27	294817..295605	protein_id:WP_008602156.1
NZ_GG770217.390	2.01633	2.5386	3.62596	1.03812	4.96599	0.998202	3.00356	5.02485	ABC transporter	Veillonella sp. 6_1_27	complement(463915..464961)	protein_id:WP_008603350.1
NZ_GG770215.149	261.238	358.355	380.716	376.761	445.932	526.058	448.932	365.894	ABC transporter ATP-binding protein	Veillonella sp. 6_1_27	170652..171449	protein_id:WP_008600750.1
NZ_GG770218.46	115.022	344.504	365.323	294.548	303.813	242.437	246.891	222.102	ABC transporter ATP-binding protein	Veillonella sp. 6_1_27	complement(53992..54711)	protein_id:WP_008603437.1
NZ_GG770218.54	134.178	376.55	419.62	386.386	292.908	261.258	207.047	181.835	ABC transporter ATP-binding protein	Veillonella sp. 6_1_27	complement(62499..64229)	protein_id:WP_004695487.1
NZ_GG770217.330	72.0701	158.951	122.704	147.733	94.5075	76.2081	62.82	50.689	ABC transporter ATP-binding protein	Veillonella sp. 6_1_27	complement(391905..393530)	protein_id:WP_008603235.1
NZ_GG770215.263	40.9613	112.114	111.367	78.3797	88.426	109.615	84.7741	73.94	ABC transporter ATP-binding protein	Veillonella sp. 6_1_27	307760..309532	protein_id:WP_008600897.1
NZ_GG770215.390	56.8972	425.371	572.743	386.408	297.487	299.215	235.152	201.96	ABC transporter ATP-binding protein	Veillonella sp. 6_1_27	complement(449432..450175)	protein_id:WP_004696035.1
NZ_GG770218.101	70.4524	78.5257	58.457	42.7769	50.7855	45.415	27.6023	30.463	ABC transporter ATP-binding protein	Veillonella sp. 6_1_27	complement(121164..122111)	protein_id:WP_008603494.1
NZ_GG770215.709	15.2577	138.79	119.633	104.337	82.1199	74.5491	76.5787	79.9643	ABC transporter ATP-binding protein	Veillonella sp. 6_1_27	complement(813421..815367)	protein_id:WP_008601604.1
NZ_GG770217.187	14.9781	18.9621	35.918	16.9577	21.7746	22.9814	14.558	11.5363	ABC transporter ATP-binding protein	Veillonella sp. 6_1_27	223373..225196	protein_id:WP_008602986.1
NZ_GG770215.262	13.3261	39.334	91.0755	52.0258	42.742	36.8265	39.1716	32.8346	ABC transporter ATP-binding protein	Veillonella sp. 6_1_27	306073..307800	protein_id:WP_008600895.1
NZ_GG770215.718	6.43851	17.6076	20.062	13.8253	15.5152	8.61961	18.1781	14.7481	ABC transporter ATP-binding protein	Veillonella sp. 6_1_27	complement(826529..828328)	protein_id:WP_008601631.1
NZ_GG770217.136	0.643851	13.13	23.0352	12.8224	19.2273	4.91099	12.3788	10.4825	ABC transporter ATP-binding protein	Veillonella sp. 6_1_27	complement(167851..168480)	protein_id:WP_008602911.1
NZ_GG770217.185	42.0794	41.3275	81.7458	46.7169	76.0342	54.048	34.4335	45.3313	ABC transporter permease	Veillonella sp. 6_1_27	complement(219786..221252)	protein_id:WP_008602983.1
NZ_GG770215.62	25.0598	154.303	130.342	98.2476	90.8479	60.1426	53.7068	57.3897	ABC transporter permease	Veillonella sp. 6_1_27	72547..73428	protein_id:WP_008600619.1
NZ_GG770217.370	7.44668	34.9881	62.8682	56.7083	68.9877	44.1576	60.8253	61.0277	ABC transporter permease	Veillonella sp. 6_1_27	complement(435896..436705)	protein_id:WP_008603309.1
NZ_GG770217.186	7.25191	23.6096	33.7786	27.988	26.509	28.247	18.1985	13.6917	ABC transporter permease	Veillonella sp. 6_1_27	221463..223376	protein_id:WP_008602985.1
NZ_GG770217.371	2.93972	14.6635	27.1927	36.4541	36.1683	32.2919	32.0686	30.6958	ABC transporter permease	Veillonella sp. 6_1_27	complement(436698..437648)	protein_id:WP_008603310.1
NZ_GG770215.487	571.953	1977.44	1443.31	1433.6	1301.92	1315.83	1075.1	912.966	ABC transporter substrate-binding protein	Veillonella sp. 6_1_27	555488..556429	protein_id:WP_008601258.1
NZ_GG770217.206	133.05	1127.19	1499.77	1077.04	1008.89	1175.79	885.436	692.253	ABC transporter substrate-binding protein	Veillonella sp. 6_1_27	complement(245158..246072)	protein_id:WP_008603023.1
NZ_GG770218.99	134.372	109.372	106.111	79.6886	81.5821	79.5723	81.5657	71.8032	ABC transporter substrate-binding protein	Veillonella sp. 6_1_27	complement(118735..120336)	protein_id:WP_004695386.1
NZ_GG770217.51	80.6944	146.648	191.928	131.386	90.9429	92.0176	83.972	78.0238	ABC transporter substrate-binding protein	Veillonella sp. 6_1_27	73113..73940	protein_id:WP_008602767.1
NZ_GG770215.704	25.754	96.4468	120.383	104.97	132.399	146.615	120.251	93.6741	ABC transporter substrate-binding protein	Veillonella sp. 6_1_27	808086..809090	protein_id:WP_008601594.1
NZ_GG770215.176	49.6705	246.138	105.65	137.81	37.6803	85.1147	76.0927	59.2758	ABC transporter substrate-binding protein	Veillonella sp. 6_1_27	204360..205166	protein_id:WP_008600779.1
NZ_GG770216.269	79.3563	475.565	397.066	352.775	217.877	352.392	219.319	191.317	ABC transporter substrate-binding protein	Veillonella sp. 6_1_27	complement(363834..364637)	protein_id:WP_008602236.1
NZ_GG770217.391	13.2161	7.50076	5.31767	3.67773	5.86686	8.28588	9.33429	8.48529	ABC transporter substrate-binding protein	Veillonella sp. 6_1_27	complement(464974..465996)	protein_id:WP_008603355.1
NZ_GG770216.318	4.59173	3.77052	6.50207	1.21255	4.14625	11.8799	3.097	8.29007	ABC transporter substrate-binding protein	Veillonella sp. 6_1_27	424410..425243	protein_id:WP_008602315.1
NZ_GG770217.369	0.643851	118.139	207.05	206.363	223.386	237.546	256.781	257.677	ABC transporter substrate-binding protein	Veillonella sp. 6_1_27	complement(434306..435850)	protein_id:WP_008603307.1
NZ_GG770216.214	0	15.478	19.8811	27.4056	72.5143	57.7673	78.4298	57.5295	ABC transporter substrate-binding protein	Veillonella sp. 6_1_27	292852..293835	protein_id:WP_008602152.1
NZ_GG770217.348	3.02449	44.6395	75.5217	101.607	122.449	158.53	146.188	139.65	ABC transporter substrate-binding protein	Veillonella sp. 6_1_27	complement(411409..412248)	protein_id:WP_008603275.1
NZ_GG770217.380	6.04899	21.7559	28.3043	24.5715	34.9573	24.2986	28.6684	32.7023	ABC transporter substrate-binding protein	Veillonella sp. 6_1_27	complement(448598..449470)	protein_id:WP_008603327.1
NZ_GG770215.583	1181.88	1327.59	594.146	578.728	302.295	255.8	248.785	193.137	acetate kinase	Veillonella sp. 6_1_27	complement(668900..670105)	protein_id:WP_004698711.1
NZ_GG770215.666	64.1147	34.046	27.9294	31.6323	26.2116	39.5759	29.9277	25.0478	acetolactate synthase	Veillonella sp. 6_1_27	complement(759363..761090)	protein_id:WP_008601531.1
NZ_GG770215.665	11.3946	7.33511	14.5988	4.19056	10.9002	9.22245	6.91458	3.95557	acetolactate synthase	Veillonella sp. 6_1_27	complement(758842..759354)	protein_id:WP_008601529.1
NZ_GG770216.494	5.5999	27.4603	63.5695	47.9134	57.7127	41.8149	39.5674	30.9749	acetolactate synthase	Veillonella sp. 6_1_27	611652..613379	protein_id:WP_008602560.1
NZ_GG770216.495	2.93972	26.7813	38.3596	26.1654	48.6726	25.0593	30.9973	34.5013	acetolactate synthase	Veillonella sp. 6_1_27	613379..613867	protein_id:WP_004695208.1
NZ_GG770215.49	0	21.0194	13.3306	14.6451	27.0918	19.3573	7.24398	11.7044	acetyl-CoA acetyltransferase	Veillonella sp. 6_1_27	58560..59666	protein_id:WP_008600606.1
NZ_GG770215.592	40.6818	246.234	486.478	270.818	463.233	232.236	348.36	333.384	acetyl-CoA carboxylase	Veillonella sp. 6_1_27	complement(678638..679021)	protein_id:WP_008601436.1
NZ_GG770215.600	1767.34	13263.6	19088.1	12002.6	14011.7	9008.7	9283.47	8818.95	acetyl-CoA hydrolase	Veillonella sp. 6_1_27	complement(685002..686507)	protein_id:WP_004696497.1
NZ_GG770215.657	1.00816	7.56002	9.934	8.77488	17.233	18.4809	20.0698	15.446	acetylornithine aminotransferase	Veillonella sp. 6_1_27	complement(750516..751703)	protein_id:WP_008601514.1
NZ_GG770217.250	3.58357	19.7572	21.8508	33.7401	51.579	35.5116	29.1263	36.6765	acetyltransferase	Veillonella sp. 6_1_27	complement(299872..300360)	protein_id:WP_008603099.1
NZ_GG770215.94	22.6539	225.824	263.996	217.827	232.172	143.175	145.371	154.656	ACP S-malonyltransferase	Veillonella sp. 6_1_27	106771..107712	protein_id:WP_008600663.1
NZ_GG770215.406	2.01633	4.22858	13.2578	5.55851	4.28651	11.308	6.31192	5.15875	ACP synthase	Veillonella sp. 6_1_27	complement(464887..465258)	protein_id:WP_008601123.1
NZ_GG770216.302	3.02449	50.5247	103.052	128.829	129.066	258.226	166.71	141.78	ACP synthase	Veillonella sp. 6_1_27	complement(403378..403890)	protein_id:WP_008602296.1
NZ_GG770215.96	5074.26	3442.39	2371.31	2666.44	2666.31	2441.14	1967.05	1744.21	acyl carrier protein	Veillonella sp. 6_1_27	108509..108739	protein_id:WP_004693441.1
NZ_GG770215.201	23.4078	36.0376	35.2652	25.6858	29.6695	33.7448	27.2097	22.6434	acyltransferase	Veillonella sp. 6_1_27	239773..240393	protein_id:WP_008600814.1
NZ_GG770216.26	22.4844	40.1105	20.8715	24.417	18.3879	9.2864	12.2433	6.41364	acyltransferase	Veillonella sp. 6_1_27	complement(69550..70377)	protein_id:WP_008601825.1
NZ_GG770216.126	15.512	92.0188	255.738	226.131	317.279	705.319	711.07	460.988	addiction module antitoxin	Veillonella sp. 6_1_27	201820..202140	protein_id:WP_008602005.1
NZ_GG770215.158	12.9618	79.3965	151.564	104.619	157.419	97.0169	119.13	105.21	adenine deaminase	Veillonella sp. 6_1_27	181809..183482	protein_id:WP_008600759.1
NZ_GG770216.252	6.24375	57.8451	107.754	75.3151	137.815	132.987	120.59	97.1424	adenine glycosylase	Veillonella sp. 6_1_27	341631..342728	protein_id:WP_008602214.1
NZ_GG770215.157	1.93155	32.6402	69.3218	51.0487	54.3388	32.3954	38.4892	38.555	adenine permease	Veillonella sp. 6_1_27	180482..181795	protein_id:WP_008600758.1
NZ_GG770217.169	13.5804	28.0961	53.2121	32.907	18.5203	19.7957	14.9452	17.12	adenosylcobinamide amidohydrolase	Veillonella sp. 6_1_27	201507..202361	protein_id:WP_008602953.1
NZ_GG770215.277	43.681	75.2453	164.7	101.701	95.3897	64.8172	66.942	72.1947	adenosylcobinamide-GDP ribazoletransferase	Veillonella sp. 6_1_27	320505..321398	protein_id:WP_004695787.1
NZ_GG770217.211	31.4983	247.392	273.156	227.518	236.251	169.718	205.534	179.743	adenosylmethionine-8-amino-7-oxononanoate aminotransferase	Veillonella sp. 6_1_27	complement(250067..251455)	protein_id:WP_008603034.1
NZ_GG770216.465	144.369	425.516	712.392	621.915	670.741	502.021	763.677	759.33	adenylate kinase	Veillonella sp. 6_1_27	584066..584629	protein_id:WP_004695145.1
NZ_GG770216.155	27.2709	61.6811	64.4518	52.5118	46.7104	40.1295	38.7607	33.6261	adenylosuccinate lyase	Veillonella sp. 6_1_27	234134..235429	protein_id:WP_008602055.1
NZ_GG770216.108	3.21926	10.8997	19.6871	12.3592	20.3623	17.9624	14.84	12.5588	adenylosuccinate lyase	Veillonella sp. 6_1_27	178260..179603	protein_id:WP_008601976.1
NZ_GG770216.157	213.685	962.592	1520.02	1051.87	948.812	719.603	659.017	571.677	adenylosuccinate synthetase	Veillonella sp. 6_1_27	236954..238237	protein_id:WP_008602060.1
NZ_GG770216.3	130.594	404.194	333.297	509.882	459.167	368.11	424.537	331.382	adhesin	Veillonella sp. 6_1_27	complement(12424..22755)	protein_id:WP_008601768.1
NZ_GG770216.12	74.146	229.801	212.645	235.822	176.825	207.879	168.426	139.872	adhesin	Veillonella sp. 6_1_27	52141..53550	protein_id:WP_008601786.1
NZ_GG770215.141	29.1772	71.8083	70.9538	80.6001	89.3719	69.7936	64.5859	53.7583	ADP-L-glycero-D-mannoheptose-6-epimerase	Veillonella sp. 6_1_27	161176..162141	protein_id:WP_004697321.1
NZ_GG770215.398	2.29587	14.1826	15.9288	8.64713	9.47768	5.49889	6.99587	9.60317	alanine acetyltransferase	Veillonella sp. 6_1_27	complement(457692..458141)	protein_id:WP_008601109.1
NZ_GG770216.291	5.15081	25.1103	19.5062	18.0044	16.141	23.3523	11.0282	7.71319	alanine glycine permease	Veillonella sp. 6_1_27	complement(392663..394105)	protein_id:WP_008602276.1
NZ_GG770217.198	210.39	755.787	581.722	552.25	603.991	701.983	554.406	480.958	alanine racemase	Veillonella sp. 6_1_27	237657..238781	protein_id:WP_008603007.1
NZ_GG770216.502	18.9856	87.3134	91.2099	57.2401	42.5046	36.0569	33.3759	41.5965	alanine racemase	Veillonella sp. 6_1_27	620066..620752	protein_id:WP_004695221.1
NZ_GG770215.529	141.954	459.744	243.548	280.604	181.599	134.09	147.139	128.116	alanyl-tRNA synthase	Veillonella sp. 6_1_27	complement(603745..606360)	protein_id:WP_008601335.1
NZ_GG770216.314	45.4935	266.629	399.439	389.59	523.452	442.877	424.891	367.286	alcohol dehydrogenase	Veillonella sp. 6_1_27	418728..419900	protein_id:WP_008602311.1
NZ_GG770216.270	27.1861	117.738	212.367	148.001	215.395	195.035	173.654	151.698	alcohol dehydrogenase	Veillonella sp. 6_1_27	364931..366097	protein_id:WP_008602237.1
NZ_GG770216.347	2.01633	52.6146	82.8838	56.9123	49.9625	58.9103	59.0291	50.0491	alcohol dehydrogenase	Veillonella sp. 6_1_27	450523..451641	protein_id:WP_008602360.1
NZ_GG770216.541	28.8633	242.953	344.498	385.307	677.859	584.115	504.992	463.232	aldehyde dehydrogenase	Veillonella sp. 6_1_27	667950..669434	protein_id:WP_008602634.1
NZ_GG770216.346	10.7255	68.3776	71.7522	56.8759	71.1262	35.8364	61.0248	40.8412	aldehyde dehydrogenase	Veillonella sp. 6_1_27	449078..450511	protein_id:WP_008602357.1
NZ_GG770217.162	30.6597	250.695	537.074	519.057	645.12	410.553	428.625	444.878	aldehyde oxidase	Veillonella sp. 6_1_27	complement(194215..196512)	protein_id:WP_008602938.1
NZ_GG770215.616	15.8763	259.582	438.367	431.044	541.481	496.118	439.027	403.793	aldehyde oxidoreductase	Veillonella sp. 6_1_27	complement(705459..708026)	protein_id:WP_008601453.1
NZ_GG770216.217	18.816	62.0752	116.782	71.8623	97.6898	82.856	82.3991	76.257	alkaline phosphatase	Veillonella sp. 6_1_27	295857..296444	protein_id:WP_008602158.1
NZ_GG770215.284	29.372	31.7072	36.3041	19.4953	13.2778	18.0333	18.5079	14.4767	alkaline shock protein	Veillonella sp. 6_1_27	326693..327088	protein_id:WP_008600919.1
NZ_GG770215.280	16.4354	19.7106	44.0391	22.3456	30.2436	26.6241	24.108	23.4353	alpha-ribazole phosphatase	Veillonella sp. 6_1_27	323519..324157	protein_id:WP_004697091.1
NZ_GG770216.320	0	2.6362	2.04238	1.25545	2.12337	5.60661	4.6662	4.18846	altronate hydrolase	Veillonella sp. 6_1_27	426411..427928	protein_id:WP_008602317.1
NZ_GG770216.181	13.3857	65.1455	49.2355	48.5701	53.1506	34.7303	28.0106	25.8709	amidase	Veillonella sp. 6_1_27	258107..258646	protein_id:WP_008602095.1
NZ_GG770218.78	53.4236	374.447	378.371	350.394	380.317	344.698	268.682	253.822	amidohydrolase	Veillonella sp. 6_1_27	complement(95191..96471)	protein_id:WP_004698462.1
NZ_GG770217.276	13.2413	53.4006	64.7428	56.0103	42.645	35.7503	31.5032	35.0782	amidohydrolase	Veillonella sp. 6_1_27	complement(326961..328142)	protein_id:WP_008603147.1
NZ_GG770218.97	15.512	41.4977	45.4418	57.3373	58.1345	51.3322	39.4852	29.5569	amidohydrolase	Veillonella sp. 6_1_27	complement(116441..117580)	protein_id:WP_008603490.1
NZ_GG770215.348	19.6294	57.2357	72.972	71.443	63.5364	57.984	43.7112	48.5046	amidohydrolase	Veillonella sp. 6_1_27	complement(396768..398087)	protein_id:WP_008601024.1
NZ_GG770215.661	0	29.1866	13.6923	21.4895	5.41717	7.57982	6.77395	9.92398	amidohydrolase	Veillonella sp. 6_1_27	complement(754760..755944)	protein_id:WP_008601521.1
NZ_GG770216.323	1.00816	2.49355	5.54707	1.9647	4.88105	4.15157	3.21453	2.77609	amidohydrolase	Veillonella sp. 6_1_27	430087..431196	protein_id:WP_008602320.1
NZ_GG770217.81	1.2877	80.5309	249.071	168.148	260.963	193.948	179.45	170.393	amidophosphoribosyltransferase	Veillonella sp. 6_1_27	complement(109622..111040)	protein_id:WP_008602814.1
NZ_GG770215.65	60.8359	134.206	234.434	138.936	235.157	202.874	170.708	164.711	amino acid ABC transporter ATPase	Veillonella sp. 6_1_27	75216..75926	protein_id:WP_008600622.1
NZ_GG770217.145	28.5586	31.8004	19.0585	23.8775	17.3501	15.9244	23.6131	17.569	amino acid ABC transporter permease	Veillonella sp. 6_1_27	complement(175874..176590)	protein_id:WP_008602919.1
NZ_GG770217.346	0	1.88171	5.31767	5.42699	10.4903	5.7168	0.951643	13.0162	amino acid ABC transporter permease	Veillonella sp. 6_1_27	complement(409914..410630)	protein_id:WP_008603263.1
NZ_GG770217.347	0	4.474	8.31506	19.4039	10.9144	6.90754	7.39033	13.2112	amino acid ABC transporter permease	Veillonella sp. 6_1_27	complement(410637..411353)	protein_id:WP_008603264.1
NZ_GG770217.146	132.372	272.151	152.94	216.802	117.439	155.711	130.558	92.857	amino acid ABC transporter substrate-binding protein	Veillonella sp. 6_1_27	complement(176654..177466)	protein_id:WP_004693860.1
NZ_GG770217.277	82.9903	258.605	284.541	211.04	234.516	186.601	165.27	140.408	amino acid ABC transporter substrate-binding protein	Veillonella sp. 6_1_27	328316..329098	protein_id:WP_008603148.1
NZ_GG770217.40	127.654	357.106	531.909	329.636	410.053	359.001	251.01	240.476	amino acid aminotransferase	Veillonella sp. 6_1_27	complement(61460..62317)	protein_id:WP_008602746.1
NZ_GG770216.264	479.041	1713.63	1232.84	1047.01	942.883	697.608	571.592	530.437	amino acid dehydrogenase	Veillonella sp. 6_1_27	356527..357972	protein_id:WP_004694882.1
NZ_GG770215.501	57.8458	313.774	225.321	219.075	155.36	166.415	132.059	106.263	amino acid permease	Veillonella sp. 6_1_27	573409..574716	protein_id:WP_008601283.1
NZ_GG770217.173	80.974	690.086	1170.46	848.114	1004.44	971.992	870.463	722.812	aminoacyl-histidine dipeptidase	Veillonella sp. 6_1_27	206182..207630	protein_id:WP_008602959.1
NZ_GG770215.525	50.0348	35.642	16.4118	14.1855	12.7297	6.76125	3.42215	4.48254	aminodeoxychorismate lyase	Veillonella sp. 6_1_27	complement(600911..602269)	protein_id:WP_008601326.1
NZ_GG770215.135	98.8071	452.155	595.148	424.951	493.988	485.024	385.506	317.38	aminopeptidase	Veillonella sp. 6_1_27	152284..153633	protein_id:WP_008600727.1
NZ_GG770215.146	40.597	134.885	168.569	151.281	193.217	146.368	141.779	113.208	aminopeptidase	Veillonella sp. 6_1_27	165824..167215	protein_id:WP_008600745.1
NZ_GG770215.460	380.42	1156.32	776.875	818.526	728.69	679.193	596.953	499.955	aminotransferase	Veillonella sp. 6_1_27	complement(525562..526809)	protein_id:WP_004696196.1
NZ_GG770216.262	221.175	1020.91	621.138	514.105	259.4	259.287	224.947	188.847	aminotransferase	Veillonella sp. 6_1_27	complement(353538..355253)	protein_id:WP_004698169.1
NZ_GG770215.279	61.065	85.3492	162.343	98.5406	133.761	105.901	97.08	86.3183	aminotransferase	Veillonella sp. 6_1_27	322381..323511	protein_id:WP_008600912.1
NZ_GG770215.132	37.5473	199.337	113.12	137.771	89.1458	87.76	98.5416	72.9357	aminotransferase	Veillonella sp. 6_1_27	148265..149458	protein_id:WP_008600722.1
NZ_GG770216.184	19.5447	23.2029	53.9973	69.5317	102.867	82.1421	78.726	73.1176	aminotransferase	Veillonella sp. 6_1_27	complement(262053..263240)	protein_id:WP_008602102.1
NZ_GG770217.181	3.02449	13.492	13.3548	11.8024	4.98491	10.0377	7.41338	3.13949	aminotransferase	Veillonella sp. 6_1_27	complement(216078..217262)	protein_id:WP_008602974.1
NZ_GG770217.378	99.7396	243.589	229.829	145.836	157.151	120.248	108.897	117.575	aminotransferase class I/II	Veillonella sp. 6_1_27	complement(444948..446270)	protein_id:WP_008603324.1
NZ_GG770217.225	13.1314	50.7276	78.0006	49.7082	67.8213	36.4159	37.8547	30.0496	anaerobic regulatory protein	Veillonella sp. 6_1_27	complement(267902..268606)	protein_id:WP_008603057.1
NZ_GG770223.1	707.212	3615.7	4468.18	3857.78	4094.59	3020.44	3101.01	2672.68	anaerobic ribonucleoside-triphosphate reductase, beta subunit	Veillonella sp. 6_1_27	<1..
NZ_GG770217.288	1.93155	9.34049	8.31506	7.01223	6.67617	10.5464	12.5939	10.8951	anthranilate phosphoribosyltransferase	Veillonella sp. 6_1_27	complement(342197..343207)	protein_id:WP_008603168.1
NZ_GG770217.287	0	7.46242	2.34455	2.83121	1.97109	3.84899	4.32982	2.78	anthranilate synthase component 2	Veillonella sp. 6_1_27	complement(340622..342193)	protein_id:WP_008603166.1
NZ_GG770217.290	2.01633	4.42895	2.11515	8.00652	3.45988	0.697945	3.3038	4.82441	anthranilate synthase subunit I	Veillonella sp. 6_1_27	complement(344354..345823)	protein_id:WP_008603170.1
NZ_GG770215.716	15.0629	53.0865	57.8416	42.901	61.1492	63.3066	57.7453	50.5092	antibiotic ABC transporter permease	Veillonella sp. 6_1_27	complement(824305..825420)	protein_id:WP_008601623.1
NZ_GG770215.125	45.3331	85.2092	147.962	77.9043	183.773	157.759	100.263	112.19	antibiotic biosynthesis monooxygenase	Veillonella sp. 6_1_27	142282..142965	protein_id:WP_008600713.1
NZ_GG770216.144	12.0132	117.19	330.307	221.193	412.856	406.895	291.889	227.219	antitoxin HicB	Veillonella sp. 6_1_27	complement(221494..221904)	protein_id:WP_008602036.1
NZ_GG770218.51	34.1585	310.696	421.51	334.734	313.69	202.821	194.031	203.912	arabinose 5-phosphate isomerase	Veillonella sp. 6_1_27	complement(57447..58418)	protein_id:WP_004695498.1
NZ_GG770215.645	3.94788	15.348	28.4852	23.9157	39.2994	39.1412	26.8182	28.9904	AraC family transcriptional regulator	Veillonella sp. 6_1_27	complement(739371..740399)	protein_id:WP_008601495.1
NZ_GG770215.647	7.98054	22.9475	44.7273	33.1538	39.0969	55.1418	45.0077	41.6429	AraC family transcriptional regulator	Veillonella sp. 6_1_27	complement(741231..742253)	protein_id:WP_008601497.1
NZ_GG770215.697	6.97238	41.7784	107.487	51.5843	109.76	124.95	99.4525	87.5216	AraC family transcriptional regulator	Veillonella sp. 6_1_27	complement(802340..803230)	protein_id:WP_008601583.1
NZ_GG770215.10	8.53962	26.7355	69.3703	44.7933	52.0425	37.1009	43.6662	36.0373	arginine 2-monooxygenase	Veillonella sp. 6_1_27	10313..11794	protein_id:WP_008600527.1
NZ_GG770217.144	13.6652	49.6521	42.5768	40.7703	31.463	47.1229	20.0437	16.4331	arginine ABC transporter ATP-binding protein	Veillonella sp. 6_1_27	complement(174965..175720)	protein_id:WP_004693856.1
NZ_GG770217.345	0	4.45866	4.967	10.6719	28.3454	11.5644	12.856	12.2922	arginine ABC transporter ATP-binding protein	Veillonella sp. 6_1_27	complement(409144..409917)	protein_id:WP_008603262.1
NZ_GG770215.295	142.777	336.599	629.308	435.241	839.903	969.746	839.324	770.94	arginine repressor ArgR	Veillonella sp. 6_1_27	334260..334715	protein_id:WP_004695825.1
NZ_GG770216.378	142.962	1512.44	1754.44	1624.7	1518.28	1570.05	1453.3	1155.57	argininosuccinate lyase	Veillonella sp. 6_1_27	491812..493239	protein_id:WP_008602407.1
NZ_GG770216.377	165.396	1024.19	1489.27	1280.09	1416.89	1158.39	978.101	852.446	argininosuccinate synthase	Veillonella sp. 6_1_27	490601..491812	protein_id:WP_008602405.1
NZ_GG770216.362	109.753	263.175	221.3	222.672	217.96	169.19	210.413	177.951	arginyl-tRNA synthetase	Veillonella sp. 6_1_27	470954..472687	protein_id:WP_008602385.1
NZ_GG770216.127	73.8664	148.952	489.203	258.287	671.032	864.841	697.703	543.484	ArsC family transcriptional regulator	Veillonella sp. 6_1_27	202227..202580	protein_id:WP_005384960.1
NZ_GG770217.141	196.885	518.998	450.75	412.701	304.671	341.876	307.617	229.735	ArsR family transcriptional regulator	Veillonella sp. 6_1_27	complement(172593..172967)	protein_id:WP_008602917.1
NZ_GG770215.303	113.565	364.513	816.084	568.535	666.376	733.772	542.553	472.702	ArsR family transcriptional regulator	Veillonella sp. 6_1_27	complement(342435..343106)	protein_id:WP_008600953.1
NZ_GG770217.377	36.6491	255.198	266.307	237.701	295.54	348.497	280.817	280.299	ArsR family transcriptional regulator	Veillonella sp. 6_1_27	444317..444778	protein_id:WP_008603322.1
NZ_GG770217.170	15.0629	90.6483	156.301	104.726	143.616	131.91	112.016	95.8004	asparaginase	Veillonella sp. 6_1_27	complement(202637..203635)	protein_id:WP_008602954.1
NZ_GG770217.114	32.2865	199.189	194.553	217.998	265.257	266.816	222.726	188.708	aspartate aminotransferase	Veillonella sp. 6_1_27	145920..147149	protein_id:WP_008602874.1
NZ_GG770216.433	776.844	1796.42	3053.12	1984.84	2794.76	2582.05	2282.07	1907.08	aspartate ammonia-lyase	Veillonella sp. 6_1_27	555885..557300	protein_id:WP_004696758.1
NZ_GG770218.33	17.164	120.637	158.756	118.28	99.4014	70.4615	81.2573	77.7199	aspartate carbamoyltransferase	Veillonella sp. 6_1_27	complement(37145..38095)	protein_id:WP_008603420.1
NZ_GG770215.300	12.3775	63.5878	155.055	62.4764	102.864	104.249	77.9395	57.909	aspartate decarboxylase	Veillonella sp. 6_1_27	339710..340102	protein_id:WP_004695834.1
NZ_GG770215.481	199.3	501.804	382.081	378.211	196.137	316.798	252.471	178.616	aspartate kinase	Veillonella sp. 6_1_27	complement(547134..548363)	protein_id:WP_004696945.1
NZ_GG770215.555	255.079	957.14	1127.51	804.145	858.952	580.429	580.024	552.21	aspartyl-tRNA synthase	Veillonella sp. 6_1_27	complement(636325..638130)	protein_id:WP_008601374.1
NZ_GG770215.358	102.611	157.932	183.216	136.941	182.235	165.009	114.267	105.509	aspartyl/glutamyl-tRNA amidotransferase subunit B	Veillonella sp. 6_1_27	complement(408184..409632)	protein_id:WP_008601043.1
NZ_GG770217.325	17.164	26.9556	26.4671	26.1567	8.96861	10.9696	14.0315	12.0965	ATP phosphoribosyltransferase	Veillonella sp. 6_1_27	complement(386755..388416)	protein_id:WP_008603226.1
NZ_GG770216.399	3.66835	37.2542	61.5029	29.4741	59.0348	37.8229	40.7135	34.2636	ATP synthase	Veillonella sp. 6_1_27	520193..520408	protein_id:WP_008602439.1
NZ_GG770216.401	116.555	1004.68	656.631	723.676	401.471	368.151	399.084	305.721	ATP synthase F0 subunit A	Veillonella sp. 6_1_27	520988..521662	protein_id:WP_008602443.1
NZ_GG770216.403	63.0561	449.251	482.429	358.849	247.899	266.805	229.9	210.414	ATP synthase F0, B subunit	Veillonella sp. 6_1_27	521932..522429	protein_id:WP_004697511.1
NZ_GG770216.404	74.7806	622.569	781.418	429.3	412.68	305.33	319.444	329.645	ATP synthase F1 subunit delta	Veillonella sp. 6_1_27	522434..522985	protein_id:WP_004697545.1
NZ_GG770216.408	202.35	1134.52	1396.02	1272	1390.8	868.548	871.828	902.856	ATP synthase F1, epsilon subunit	Veillonella sp. 6_1_27	526845..527252	protein_id:WP_008602448.1
NZ_GG770215.133	175.054	1154.77	1583.57	1236.56	1692.27	1533.85	1292.71	1116.23	ATP-binding protein	Veillonella sp. 6_1_27	149570..150412	protein_id:WP_008600724.1
NZ_GG770215.380	623.545	12644.6	33079.5	21609.3	34634.1	34540.1	29971.1	23955.9	ATP-dependent Clp protease ATP-binding protein	Veillonella sp. 6_1_27	complement(439012..441459)	protein_id:WP_008601083.1
NZ_GG770217.15	524.628	12878.8	49678.8	42817.5	74448.3	84340.5	77559.9	68166.9	ATP-dependent Clp protease ATP-binding protein	Veillonella sp. 6_1_27	complement(25237..27390)	protein_id:WP_008602705.1
NZ_GG770215.609	139.658	517.38	421.349	497.104	246.263	228.327	169.455	171.785	ATP-dependent Clp protease proteolytic subunit	Veillonella sp. 6_1_27	complement(698477..699070)	protein_id:WP_004696517.1
NZ_GG770215.362	20.2985	73.3041	57.116	40.8236	37.3678	35.8755	27.022	22.729	ATP-dependent DNA helicase PcrA	Veillonella sp. 6_1_27	complement(413551..415740)	protein_id:WP_008601050.1
NZ_GG770215.415	26.627	197.649	342.103	201.25	213.672	183.238	164.774	141.794	ATP-dependent DNA helicase RecG	Veillonella sp. 6_1_27	complement(472319..474361)	protein_id:WP_008601133.1
NZ_GG770216.537	28.3638	157.953	200.911	151.086	247.28	166.036	171.241	138.203	ATP-dependent DNA helicase RecQ	Veillonella sp. 6_1_27	662032..663900	protein_id:WP_008602626.1
NZ_GG770215.632	25.6188	162.515	290.146	194.285	302.787	217.091	224.361	174.907	ATP-dependent endonuclease	Veillonella sp. 6_1_27	complement(724042..725736)	protein_id:WP_008601468.1
NZ_GG770216.241	13.4109	67.3179	99.5118	104.795	152.463	151.232	138.234	138.151	ATP-dependent nuclease subunit A	Veillonella sp. 6_1_27	327637..331392	protein_id:WP_008602197.1
NZ_GG770216.240	17.3588	139.561	199.29	185.062	201.627	171.722	189.38	161.717	ATP-dependent nuclease subunit B	Veillonella sp. 6_1_27	324153..327647	protein_id:WP_008602196.1
NZ_GG770215.608	278.224	656.082	712.743	454.77	484.175	310.279	370.407	384.765	ATP-dependent protease	Veillonella sp. 6_1_27	complement(697211..698464)	protein_id:WP_008601448.1
NZ_GG770215.272	204.816	839.041	1815	874.224	1320.7	1903.05	1537.65	1012.09	ATP:cob(I)alamin adenosyltransferase	Veillonella sp. 6_1_27	316451..316966	protein_id:WP_004695779.1
NZ_GG770216.64	29.6767	96.2831	134.234	157.211	220.435	143.856	145.269	129.771	ATP:corrinoid adenosyltransferase	Veillonella sp. 6_1_27	116392..116988	protein_id:WP_008601904.1
NZ_GG770215.381	119.275	3327.46	6896.5	4165.61	4166.23	3648.81	3032.25	2722.51	ATP:guanido phosphotransferase	Veillonella sp. 6_1_27	complement(441694..442755)	protein_id:WP_008601084.1
NZ_GG770215.208	224.445	364.595	774.904	387.432	648.876	672.531	505.644	520.616	ATPase	Veillonella sp. 6_1_27	246455..246922	protein_id:WP_004693228.1
NZ_GG770218.34	76.6366	119.556	87.0544	99.2286	93.1954	104.279	80.3094	83.9798	ATPase	Veillonella sp. 6_1_27	complement(38445..41492)	protein_id:WP_008603421.1
NZ_GG770216.82	34.1585	44.9208	24.8724	41.941	26.4943	30.9714	31.1136	23.9851	ATPase	Veillonella sp. 6_1_27	137002..138066	protein_id:WP_008601927.1
NZ_GG770216.189	23.8568	59.2722	76.2473	73.7584	79.807	73.9628	52.4131	42.214	ATPase	Veillonella sp. 6_1_27	266956..268200	protein_id:WP_008602111.1
NZ_GG770217.231	39.8431	292.462	240.767	189.774	165.539	182.586	131.385	118.132	ATPase AAA	Veillonella sp. 6_1_27	complement(275561..278446)	protein_id:WP_008603068.1
NZ_GG770215.685	20.3833	112.356	126.815	128.866	135.474	97.6403	91.0289	77.4156	ATPase AAA	Veillonella sp. 6_1_27	complement(782330..783430)	protein_id:WP_008601565.1
NZ_GG770215.554	24.7802	139.821	268.189	255.076	301.277	185.032	185.659	145.158	ATPase AAA	Veillonella sp. 6_1_27	complement(634527..635828)	protein_id:WP_008601371.1
NZ_GG770216.47	28.279	131.147	181.125	136.717	85.9514	66.4345	62.6668	55.8055	ATPase involved in DNA replication initiation	Veillonella sp. 6_1_27	complement(96263..97687)	protein_id:WP_008601870.1
NZ_GG770217.193	18.147	33.236	164.217	67.9617	218.976	192.13	188.533	224.886	autonomous glycyl radical cofactor family protein	Veillonella sp. 6_1_27	232589..232825	protein_id:WP_004693956.1
NZ_GG770216.13	20.3833	127.06	286.063	244.725	305.252	243.282	208.248	167.697	autotransporter	Veillonella sp. 6_1_27	complement(54172..56541)	protein_id:WP_008601788.1
NZ_GG770215.675	0	36.2911	82.1935	59.631	67.6866	49.8895	50.5952	40.6796	autotransporter	Veillonella sp. 6_1_27	complement(770784..773027)	protein_id:WP_008601548.1
NZ_GG770216.271	8.06532	47.5365	82.3502	51.4852	67.5477	74.0894	58.7864	63.6672	autotransporter	Veillonella sp. 6_1_27	366236..366901	protein_id:WP_008602239.1
NZ_GG770215.117	2.01633	15.8179	41.8158	34.2844	36.3454	70.1177	31.0612	28.1395	bacteriocin	Veillonella sp. 6_1_27	135352..135771	protein_id:WP_008600698.1
NZ_GG770216.31	32.6164	60.19	48.426	57.7653	37.5385	28.2703	27.2288	25.7315	beta-1,4-glucosyltransferase	Veillonella sp. 6_1_27	complement(75628..76386)	protein_id:WP_008601836.1
NZ_GG770216.225	383.513	566.026	1241.86	1002.89	1174.34	821.79	786.762	711.14	beta-lactamase	Veillonella sp. 6_1_27	304296..305984	protein_id:WP_008602169.1
NZ_GG770217.90	326.895	536.487	403.039	309.75	250.63	209.437	200.633	158.031	beta-lactamase	Veillonella sp. 6_1_27	119660..120895	protein_id:WP_008602831.1
NZ_GG770218.100	61.4293	88.4107	83.5962	75.2711	48.3056	45.9927	61.2453	44.9384	beta-lactamase	Veillonella sp. 6_1_27	complement(120333..121151)	protein_id:WP_008603492.1
NZ_GG770215.274	19.0956	96.8028	174.573	91.9306	78.8114	93.0625	74.6044	53.6752	bifunctional adenosylcobalamin biosynthesis protein CobU	Veillonella sp. 6_1_27	317412..317990	protein_id:WP_004695782.1
NZ_GG770215.140	104.272	277.076	301.777	307.734	479.438	383.268	350.072	359.845	bifunctional protein HldE	Veillonella sp. 6_1_27	159749..161179	protein_id:WP_008600735.1
NZ_GG770216.152	4.50696	5.68501	11.1912	11.119	14.5041	10.5464	8.65672	8.91433	biopolymer transport protein ExbD/TolR	Veillonella sp. 6_1_27	231899..232303	protein_id:WP_008602049.1
NZ_GG770216.211	3.86311	0.831183	2.97313	5.09048	7.56299	6.32775	14.9177	10.5796	biopolymer transportern ExbD	Veillonella sp. 6_1_27	289282..289686	protein_id:WP_008602147.1
NZ_GG770217.177	27.4656	181.254	199.397	128.583	111.46	112.808	94.8624	75.4863	biotin biosynthesis protein BioY	Veillonella sp. 6_1_27	complement(211466..212032)	protein_id:WP_008602966.1
NZ_GG770217.303	96.5364	211.151	226.192	189.308	209.362	175.744	191.156	151.068	biotin synthase	Veillonella sp. 6_1_27	complement(364851..365969)	protein_id:WP_008603196.1
NZ_GG770217.233	71.2566	502.305	908.443	603.806	601.986	521.999	502.092	423.599	biotin synthase	Veillonella sp. 6_1_27	280064..281059	protein_id:WP_008603071.1
NZ_GG770218.84	32.786	210.552	256.42	234.653	217.034	205.268	148.234	145.275	biotin-(acetyl-CoA carboxylase) ligase	Veillonella sp. 6_1_27	complement(102508..103482)	protein_id:WP_008603475.1
NZ_GG770215.48	51.602	139.961	135.54	108.555	58.6115	75.5456	76.9433	66.7413	BioY family protein	Veillonella sp. 6_1_27	57985..58497	protein_id:WP_004693338.1
NZ_GG770215.63	40.0127	207.533	312.761	213.346	159.622	145.472	122.937	142.387	branched-chain amino acid ABC transporter permease	Veillonella sp. 6_1_27	73428..74441	protein_id:WP_008600620.1
NZ_GG770218.7	6.97238	2.5457	7.36006	5.45083	6.95113	3.48973	5.95696	2.65402	branched-chain amino acid ABC transporter permease	Veillonella sp. 6_1_27	8669..9292	protein_id:WP_008603399.1
NZ_GG770215.61	61.1246	280.387	278.03	173.141	133.141	114.032	81.6413	102.062	branched-chain amino acid ABC transporter substrate-binding protein	Veillonella sp. 6_1_27	71384..72532	protein_id:WP_008600618.1
NZ_GG770215.129	586.541	2561.89	1238.11	1084.38	567.422	509.427	537.893	389.532	branched-chain amino acid aminotransferase	Veillonella sp. 6_1_27	145576..146598	protein_id:WP_004697304.1
NZ_GG770216.354	127.315	222.619	274.45	248.161	312.972	279.567	305.801	269.846	branched-chain amino acid transporter	Veillonella sp. 6_1_27	464583..465914	protein_id:WP_008602374.1
NZ_GG770216.272	3.86311	15.0096	27.5545	18.5191	28.451	9.09401	21.0877	15.0631	branched-chain amino acid transporter AzlD	Veillonella sp. 6_1_27	366885..367232	protein_id:WP_008602240.1
NZ_GG770215.112	101.078	263.53	392.86	276.657	243.993	301.618	237.156	190.538	C4-dicarboxylate ABC transporter	Veillonella sp. 6_1_27	130501..131874	protein_id:WP_008600690.1
NZ_GG770217.210	109.956	285.373	533.526	405.125	847.464	790.203	631.124	605.267	C4-dicarboxylate ABC transporter	Veillonella sp. 6_1_27	complement(248539..249879)	protein_id:WP_008603031.1
NZ_GG770217.297	22.3996	133.168	185.719	182.638	210.904	171.304	202.252	187.956	C4-dicarboxylate ABC transporter	Veillonella sp. 6_1_27	complement(356304..357557)	protein_id:WP_004697950.1
NZ_GG770216.154	11.1998	47.4345	111.658	67.4087	103.74	102.805	76.0332	78.4904	CAAX amino terminal protease	Veillonella sp. 6_1_27	complement(233293..233745)	protein_id:WP_008602054.1
NZ_GG770216.234	161.05	554.059	716.856	752.337	842.98	599.443	600.929	505.327	cadmium-exporting ATPase	Veillonella sp. 6_1_27	315562..317691	protein_id:WP_008602183.1
NZ_GG770216.130	10.9203	29.8911	52.9716	72.1342	94.7289	80.2872	72.0817	55.9337	cadmium-exporting ATPase	Veillonella sp. 6_1_27	205597..206634	protein_id:WP_008602013.1
NZ_GG770215.83	131.568	58.1695	72.8022	47.2192	47.1368	37.6366	34.9852	30.2009	capsular polysaccharide biosynthesis protein	Veillonella sp. 6_1_27	94616..95419	protein_id:WP_008600644.1
NZ_GG770215.70	0	4.37526	8.16953	0.995216	4.83439	5.74217	4.02129	3.65951	capsular polysaccharide biosynthesis protein	Veillonella sp. 6_1_27	81225..82430	protein_id:WP_008600627.1
NZ_GG770215.67	0	14.6181	29.8394	27.2321	12.0018	9.46836	17.9205	14.3887	capsular polysaccharide biosynthesis protein Cap5D	Veillonella sp. 6_1_27	77118..78944	protein_id:WP_008600624.1
NZ_GG770215.80	2.01633	4.92898	15.856	5.70439	12.2402	14.3179	9.19267	7.41533	capsular polysaccharide biosynthesis protein I	Veillonella sp. 6_1_27	91591..92688	protein_id:WP_008600638.1
NZ_GG770215.78	0	2.70062	6.12715	3.29832	8.17362	1.91406	1.6304	1.21183	capsule biosynthesis protein	Veillonella sp. 6_1_27	88975..90114	protein_id:WP_008600636.1
NZ_GG770215.620	0	145.535	315.796	278.732	259.271	275.345	200.707	190.999	carbamate kinase	Veillonella sp. 6_1_27	complement(712475..713422)	protein_id:WP_008601457.1
NZ_GG770218.30	118.411	882.749	1236.2	1020.88	1213.63	867.847	870.363	862.135	carbamoyl phosphate synthase large subunit	Veillonella sp. 6_1_27	complement(31606..34806)	protein_id:WP_004698494.1
NZ_GG770218.31	40.597	263.754	327.737	302.039	241.04	261.313	239.126	222.034	carbamoyl phosphate synthase small subunit	Veillonella sp. 6_1_27	complement(34808..35875)	protein_id:WP_004695539.1
NZ_GG770216.345	6.32853	33.8302	39.2176	45.0897	37.1685	27.8725	32.3299	30.5675	carbon dioxide concentrating mechanism protein CcmL	Veillonella sp. 6_1_27	448665..448949	protein_id:WP_008602356.1
NZ_GG770217.316	91.6995	1647.21	2321.84	1541.58	1500.83	1039.06	1011.09	978.832	carbon starvation protein CstA	Veillonella sp. 6_1_27	complement(378276..380102)	protein_id:WP_008603218.1
NZ_GG770217.235	132.61	3830.98	5144.31	3175.76	3930.27	2041.68	2048.97	2100.34	carbon-monoxide dehydrogenase	Veillonella sp. 6_1_27	complement(282145..284328)	protein_id:WP_008603075.1
NZ_GG770217.213	124.545	309.219	226.578	188.825	175.518	189.362	142.596	136.824	carbonate dehydratase	Veillonella sp. 6_1_27	complement(252962..253519)	protein_id:WP_008603038.1
NZ_GG770215.87	48.6875	209.489	341.079	232.875	322.153	281.969	213.837	188.508	carbonic anhydrase	Veillonella sp. 6_1_27	complement(99901..100449)	protein_id:WP_008600651.1
NZ_GG770215.664	23.7125	138.155	102.97	114.43	95.3443	61.3568	64.8474	57.3666	carbonic anhydrase	Veillonella sp. 6_1_27	complement(758067..758684)	protein_id:WP_008601527.1
NZ_GG770216.134	43.9606	266.571	491.09	348.148	515.427	501.106	475.433	367.932	carboxymuconolactone decarboxylase	Veillonella sp. 6_1_27	208735..209505	protein_id:WP_008602020.1
NZ_GG770216.341	1.65202	17.4669	21.6699	26.7793	17.329	20.3323	13.1926	18.1057	carboxysome shell protein	Veillonella sp. 6_1_27	446451..446726	protein_id:WP_005385294.1
NZ_GG770216.338	0	7.29523	10.0553	10.1333	12.5966	8.45507	11.8762	13.262	carboxysome shell protein	Veillonella sp. 6_1_27	444420..444701	protein_id:WP_008602344.1
NZ_GG770216.161	197.385	424.733	385.804	445.347	347.489	376.142	321.659	260.418	catalase	Veillonella sp. 6_1_27	241286..242749	protein_id:WP_008602064.1
NZ_GG770218.77	9.65777	20.369	25.4878	17.8423	12.6397	12.6761	8.53395	12.2287	cation diffusion facilitator family transporter	Veillonella sp. 6_1_27	complement(93995..94948)	protein_id:WP_004695437.1
NZ_GG770215.33	682.679	925.92	1183.17	1020.34	1380.98	2288.08	1908.8	1599.22	cation transporter	Veillonella sp. 6_1_27	41823..43961	protein_id:WP_008600575.1
NZ_GG770215.642	0	9.73969	18.8534	13.2285	29.4623	19.0595	24.9371	19.9751	cation transporter	Veillonella sp. 6_1_27	complement(736102..737370)	protein_id:WP_008601488.1
NZ_GG770217.195	0	14.8619	62.8813	51.4282	64.7044	84.8091	59.1633	48.0391	cation transporter	Veillonella sp. 6_1_27	complement(233734..235629)	protein_id:WP_008603001.1
NZ_GG770215.410	54.1522	371.43	503.192	526.481	550.358	434.789	388.878	334.603	CDP-diacylglycerol--serine O-phosphatidyltransferase	Veillonella sp. 6_1_27	complement(468412..469110)	protein_id:WP_008601129.1
NZ_GG770218.72	14.0295	42.5163	26.9875	29.4207	33.7079	19.3274	25.9999	21.1324	cell division protein FtsA	Veillonella sp. 6_1_27	complement(88077..89102)	protein_id:WP_008603468.1
NZ_GG770218.86	488.969	1349.17	1164.71	894.225	963.451	889.951	747.083	701.593	cell division protein FtsH	Veillonella sp. 6_1_27	complement(105051..106979)	protein_id:WP_004695418.1
NZ_GG770217.280	26.8218	23.7407	42.698	36.3053	42.3426	43.9018	50.6819	45.5394	cell division protein FtsK	Veillonella sp. 6_1_27	complement(335165..335521)	protein_id:WP_008603151.1
NZ_GG770215.473	82.0921	97.1016	124.444	77.7325	68.9123	68.3154	54.2012	51.8397	cell division protein FtsL	Veillonella sp. 6_1_27	complement(539665..540069)	protein_id:WP_008601237.1
NZ_GG770218.89	33.0655	90.8973	131.138	101.349	115.389	123.377	96.0204	91.7826	cell division protein FtsL	Veillonella sp. 6_1_27	complement(110069..110386)	protein_id:WP_004695407.1
NZ_GG770215.465	24.3564	76.452	38.9397	63.1836	55.465	67.2816	49.1683	43.7655	cell division protein FtsQ	Veillonella sp. 6_1_27	complement(529923..530804)	protein_id:WP_008601224.1
NZ_GG770215.462	367.847	1220.24	1052.71	1016.4	819.029	770.196	673.886	596.033	cell division protein FtsZ	Veillonella sp. 6_1_27	complement(527707..528747)	protein_id:WP_004697140.1
NZ_GG770215.475	6.04899	27.6255	18.3703	32.7095	14.2723	11.9781	5.4103	11.4072	cell division protein MraZ	Veillonella sp. 6_1_27	complement(541033..541464)	protein_id:WP_004696227.1
NZ_GG770217.398	3.30403	1.44973	4.7376	2.46707	15.4091	6.72776	94.2141	51.0432	cell wall-associated hydrolase	Veillonella sp. 6_1_27	<473344..473595	protein_id:WP_008603367.1
NZ_GG770215.68	0.643851	11.555	16.1824	12.0141	14.0351	7.88225	5.48927	2.49812	chain-length determining protein	Veillonella sp. 6_1_27	79095..80540	protein_id:WP_008600625.1
NZ_GG770215.318	155.594	860.731	1046.72	1225.11	1323.62	1791.12	1378.98	1183.94	chaperonin HslO	Veillonella sp. 6_1_27	complement(357545..358423)	protein_id:WP_008600976.1
NZ_GG770216.139	32.3369	138.792	61.419	70.3635	42.6861	43.1865	43.1196	35.6531	chloride channel protein	Veillonella sp. 6_1_27	213761..215305	protein_id:WP_008602026.1
NZ_GG770215.86	41.7243	192.719	268.879	197.482	234.179	166.327	205.069	185.258	chloride channel protein	Veillonella sp. 6_1_27	98570..99808	protein_id:WP_008600649.1
NZ_GG770215.619	8.37006	167.277	368.214	391.215	450.173	377.668	312.584	304.426	chlorohydrolase	Veillonella sp. 6_1_27	complement(711092..712420)	protein_id:WP_008601456.1
NZ_GG770216.304	1.00816	62.6278	146.985	188.83	230.591	186.419	163.979	187.53	chorismate mutase	Veillonella sp. 6_1_27	complement(405683..406822)	protein_id:WP_008602300.1
NZ_GG770216.305	15.0629	142.671	370.64	405.746	595.35	456.425	485.064	448.22	chorismate synthase	Veillonella sp. 6_1_27	complement(406809..407903)	protein_id:WP_008602302.1
NZ_GG770216.60	105.585	167.874	158.732	170.001	127.221	180.599	138.471	106.695	chromosome partitioning protein ParB	Veillonella sp. 6_1_27	112055..112984	protein_id:WP_008601901.1
NZ_GG770216.523	5.04082	23.6642	17.1859	24.6307	24.5448	32.2944	27.8487	25.6242	citrate lyase	Veillonella sp. 6_1_27	643687..644652	protein_id:WP_008602608.1
NZ_GG770216.524	6.24375	125.558	252.721	225.163	320.804	247.826	270.466	201.305	citrate lyase subunit alpha	Veillonella sp. 6_1_27	644642..646189	protein_id:WP_008602609.1
NZ_GG770216.522	2.01633	4.3906	6.55058	9.61565	5.53321	7.24361	7.81908	9.01643	citrate lyase subunit gamma	Veillonella sp. 6_1_27	643403..643687	protein_id:WP_008602607.1
NZ_GG770215.250	81.3887	1025.46	2029.91	1467.32	2025.8	1973.79	1970.9	1556.96	co-chaperone GrpE	Veillonella sp. 6_1_27	294658..295203	protein_id:WP_004696996.1
NZ_GG770215.477	11.2846	59.8309	122.549	102.467	269.985	277.605	249.628	205.826	CoA-binding protein	Veillonella sp. 6_1_27	complement(542197..542580)	protein_id:WP_008601243.1
NZ_GG770215.483	15.8167	40.818	28.2801	40.3634	21.9907	38.8069	29.6829	26.2625	cob(I)yrinic acid a,c-diamide adenosyltransferase	Veillonella sp. 6_1_27	complement(549212..549754)	protein_id:WP_008601251.1
NZ_GG770215.276	54.0674	125.215	223.978	128.459	132.758	139.178	116.522	103.385	cobalamin biosynthesis protein CobD	Veillonella sp. 6_1_27	319558..320505	protein_id:WP_008600909.1
NZ_GG770217.381	19.2055	37.4582	41.5864	39.3081	48.9664	28.0211	46.8552	50.3195	cobalamin biosynthesis protein CobN	Veillonella sp. 6_1_27	complement(449511..453134)	protein_id:WP_008603329.1
NZ_GG770215.486	2140.15	3725.8	2509.62	2171.29	1766.22	1792.84	1375.14	1150.83	cobalt chelatase (CbiK)	Veillonella sp. 6_1_27	554447..555436	protein_id:WP_004696254.1
NZ_GG770215.485	19.909	83.0308	331.18	272.855	510.958	574.677	508.264	437.799	cobalt chelatase (CbiK)	Veillonella sp. 6_1_27	complement(553105..553986)	protein_id:WP_004696252.1
NZ_GG770217.328	131.373	310.723	290.512	308.058	253.563	162.365	136.506	136.592	cobalt transporter	Veillonella sp. 6_1_27	complement(390422..391090)	protein_id:WP_008603229.1
NZ_GG770215.493	11.1998	61.595	44.983	43.6026	37.2299	40.5985	25.4783	27.8484	cobalt-precorrin-6A synthase	Veillonella sp. 6_1_27	complement(563668..564780)	protein_id:WP_008601268.1
NZ_GG770215.275	137.871	413.622	571.822	419.607	371.971	360.949	308.239	256.143	cobyric acid synthase	Veillonella sp. 6_1_27	317983..319500	protein_id:WP_004695784.1
NZ_GG770215.575	5.04082	17.9704	12.4483	10.6318	13.9524	13.8381	18.1654	13.1471	cobyric acid synthase CobQ	Veillonella sp. 6_1_27	complement(660969..661892)	protein_id:WP_008601410.1
NZ_GG770215.484	16.3506	108.219	126.475	74.4781	67.2972	90.5716	72.3935	60.2094	cobyrinic acid a,c-diamide synthase	Veillonella sp. 6_1_27	complement(549843..551219)	protein_id:WP_008601254.1
NZ_GG770215.179	1157.47	6207.19	5508.86	7144.75	7946	8828.49	5883.18	5319.83	cold-shock protein	Veillonella sp. 6_1_27	207073..207270	protein_id:WP_004693056.1
NZ_GG770215.174	22.3744	22.9109	64.5842	38.7763	70.0537	54.1221	71.3941	59.2348	competence protein ComF	Veillonella sp. 6_1_27	202117..202812	protein_id:WP_004693022.1
NZ_GG770216.390	10.7507	21.9062	46.3594	39.9183	44.5914	31.7541	48.8835	38.678	conserved hypothetical, predicted membrane protein (TMS5)	Veillonella sp. 6_1_27	507657..508148	protein_id:WP_008602421.1
NZ_GG770217.314	63.7504	288.781	255.209	223.326	210.734	272.079	207.941	161.633	copper amine oxidase	Veillonella sp. 6_1_27	375489..376259	protein_id:WP_008603215.1
NZ_GG770218.24	65.462	1086.42	2496.56	2343.24	3471.21	2936.67	2669.04	2276.98	copper-exporting ATPase	Veillonella sp. 6_1_27	complement(25164..27344)	protein_id:WP_008603417.1
NZ_GG770215.557	103.399	213.884	291.916	243.892	234.984	224.903	221.803	205.302	coproporphyrinogen III oxidase	Veillonella sp. 6_1_27	complement(639490..640917)	protein_id:WP_008601379.1
NZ_GG770215.247	21.671	55.7661	100.961	56.2944	49.9348	44.2313	53.3389	47.6902	coproporphyrinogen III oxidase	Veillonella sp. 6_1_27	291354..292538	protein_id:WP_008600870.1
NZ_GG770215.690	36.2344	49.6592	68.5123	68.3009	100.473	87.5562	87.9166	74.5347	coproporphyrinogen III oxidase	Veillonella sp. 6_1_27	complement(787744..789384)	protein_id:WP_008601575.1
NZ_GG770216.245	1.2877	8.98367	12.3513	2.85694	6.32521	5.23212	4.38055	5.53771	CrcB protein	Veillonella sp. 6_1_27	334364..334744	protein_id:WP_008602202.1
NZ_GG770216.115	15.8763	17.0376	12.0491	15.4963	5.19604	8.12929	2.99956	4.01423	CRISPR-associated protein Csn1	Veillonella sp. 6_1_27	186356..190543	protein_id:WP_008601988.1
NZ_GG770216.69	0	13.9596	47.8944	21.096	61.2925	56.7856	33.3798	35.7172	Cro/Cl family transcriptional regulator	Veillonella sp. 6_1_27	complement(120131..120418)	protein_id:WP_008601907.1
NZ_GG770216.363	158.085	159.919	178.298	120.2	136.016	131.002	134.836	117.824	CTP synthetase	Veillonella sp. 6_1_27	472691..474313	protein_id:WP_008602387.1
NZ_GG770215.383	152.815	5241.68	9229.03	8024.75	7646.87	9652.67	7675.13	5956.02	CtsR family transcriptional regulator	Veillonella sp. 6_1_27	complement(443311..443790)	protein_id:WP_004696020.1
NZ_GG770216.528	9.463	34.2888	46.6504	53.0973	56.6383	63.7683	63.7722	61.0992	cupin	Veillonella sp. 6_1_27	648857..649231	protein_id:WP_005385637.1
NZ_GG770215.649	7.16714	25.2693	116.601	87.5039	267.139	276.336	210.426	225.817	cupin	Veillonella sp. 6_1_27	complement(742596..742931)	protein_id:WP_008601501.1
NZ_GG770216.490	0.643851	11.2483	11.7955	6.92643	8.36541	4.09009	7.05948	6.08977	cupin	Veillonella sp. 6_1_27	606316..606759	protein_id:WP_008602552.1
NZ_GG770216.414	37.2677	130.507	180.739	133.577	129.533	186.831	138.121	114.093	cyclic nucleotide-binding protein	Veillonella sp. 6_1_27	complement(533368..534054)	protein_id:WP_008602462.1
NZ_GG770217.182	16.8845	46.1517	45.7197	32.2634	22.4609	34.9841	29.8374	23.4478	cystathionine beta-lyase	Veillonella sp. 6_1_27	complement(217273..218415)	protein_id:WP_008602976.1
NZ_GG770215.387	545.113	1759.05	2540.03	1912.74	1600.2	2732.15	2299.41	1661.07	cysteine desulfurase	Veillonella sp. 6_1_27	complement(445716..446945)	protein_id:WP_008601092.1
NZ_GG770216.367	87.133	1143.25	1574.31	1388.02	1791.07	1999.76	2067.03	1481.34	cysteine synthase	Veillonella sp. 6_1_27	476134..477069	protein_id:WP_008602392.1
NZ_GG770217.310	12.5723	102.911	124.278	98.9314	84.8353	73.2771	66.0508	63.0608	cysteine synthase	Veillonella sp. 6_1_27	complement(371589..372503)	protein_id:WP_008603208.1
NZ_GG770215.374	52.5002	105.307	72.5859	66.8602	34.6875	36.898	33.4067	33.0839	cysteinyl-tRNA synthetase	Veillonella sp. 6_1_27	complement(430642..432090)	protein_id:WP_008601072.1
NZ_GG770217.44	42.6133	125.586	137.728	167.363	183.241	157.107	139.386	124.692	cytidine/deoxycytidylate deaminase family protein	Veillonella sp. 6_1_27	66407..
NZ_GG770215.200	16.0711	37.466	46.6858	52.4776	34.264	22.301	28.3547	23.8551	cytidylate kinase	Veillonella sp. 6_1_27	239097..239780	protein_id:WP_008600813.1
NZ_GG770218.109	125.934	270.514	376.51	284.905	311.009	296.84	288.594	279.07	cytochrome C oxidase assembly protein	Veillonella sp. 6_1_27	complement(131850..132869)	protein_id:WP_008603507.1
NZ_GG770217.116	176.427	2198.16	1804.21	1567.02	1110.96	1087.01	932.771	717.209	cytochrome C2	Veillonella sp. 6_1_27	149929..150900	protein_id:WP_008602878.1
NZ_GG770218.110	102.026	159.155	233.53	180.549	212.146	136.725	154.974	152.621	cytochrome D ubiquinol oxidase subunit I	Veillonella sp. 6_1_27	complement(132860..134248)	protein_id:WP_004695363.1
NZ_GG770217.167	11.005	48.5955	57.7446	48.2126	45.7787	53.6421	33.1217	32.4283	D-Ala-D-Ala carboxypeptidase	Veillonella sp. 6_1_27	complement(199597..200499)	protein_id:WP_008602948.1
NZ_GG770215.466	14.9781	89.0595	100.612	85.0869	99.0078	72.7577	59.8976	70.5108	D-alanine--D-alanine ligase	Veillonella sp. 6_1_27	complement(530833..531765)	protein_id:WP_008601226.1
NZ_GG770217.340	25.2293	82.5826	163.494	137.364	168.435	81.9869	104.386	91.0862	D-ribose transporter ATP binding protein	Veillonella sp. 6_1_27	404606..406087	protein_id:WP_008603258.1
NZ_GG770217.342	572.01	824.675	696.755	714.615	850.394	730.906	693.339	595.515	D-ribose transporter subunit RbsB	Veillonella sp. 6_1_27	407032..407934	protein_id:WP_008603259.1
NZ_GG770215.142	17.5535	117.313	138.198	107.869	125.49	94.4382	99.3004	80.0204	D,D-heptose 1,7-bisphosphate phosphatase	Veillonella sp. 6_1_27	162141..162635	protein_id:WP_004692981.1
NZ_GG770215.548	4.3122	29.8378	43.073	33.2425	40.1082	39.2391	30.7477	34.6917	damage-inducible protein CinA	Veillonella sp. 6_1_27	complement(625428..626675)	protein_id:WP_008601365.1
NZ_GG770216.544	585.54	868.068	710.604	620.714	500.502	368.851	436.115	388.612	DEAD/DEAH box helicase	Veillonella sp. 6_1_27	670617..672164	protein_id:WP_004695322.1
NZ_GG770215.28	34.8023	88.241	58.4328	69.8698	57.2153	58.1347	61.1627	47.2434	DEAD/DEAH box helicase	Veillonella sp. 6_1_27	complement(36554..37852)	protein_id:WP_008600559.1
NZ_GG770216.508	6.97238	37.3455	85.0343	70.3696	74.0944	50.9329	55.0885	58.559	delta-aminolevulinic acid dehydratase	Veillonella sp. 6_1_27	627315..628289	protein_id:WP_008602583.1
NZ_GG770215.417	44.2653	186.808	265.024	284.48	423.973	406.506	458.935	388.208	deoxyguanosinetriphosphate triphosphohydrolase	Veillonella sp. 6_1_27	complement(475459..476448)	protein_id:WP_008601137.1
NZ_GG770217.52	4.67651	56.66	89.494	96.0717	90.4497	91.379	92.6955	80.8735	deoxyribose-phosphate aldolase	Veillonella sp. 6_1_27	complement(75741..76403)	protein_id:WP_004698377.1
NZ_GG770215.152	104.577	273.564	328.757	186.925	246.111	286.959	245.08	181.732	deoxyuridine 5'-triphosphate nucleotidohydrolase	Veillonella sp. 6_1_27	174079..174528	protein_id:WP_004692993.1
NZ_GG770215.162	12.6571	31.7352	25.1503	23.8499	25.8586	16.2642	9.16526	9.07037	dephospho-CoA kinase	Veillonella sp. 6_1_27	189103..189705	protein_id:WP_004693000.1
NZ_GG770215.482	291.279	1250.18	2263.13	1464.76	2483.79	2595.25	2382.65	2052.13	desulfoferrodoxin ferrous iron-binding domain protein	Veillonella sp. 6_1_27	complement(548683..549072)	protein_id:WP_004696242.1
NZ_GG770217.212	13.6056	203.288	254.448	209.656	157.493	189.073	126.211	109.93	dethiobiotin synthetase	Veillonella sp. 6_1_27	complement(251657..252409)	protein_id:WP_008603035.1
NZ_GG770216.539	23.0434	61.3044	94.2184	70.6821	78.0415	79.2335	54.2571	56.0032	diacylglycerol kinase	Veillonella sp. 6_1_27	664885..665379	protein_id:WP_008602629.1
NZ_GG770215.391	29.8463	194.62	218.94	159.285	229.359	237.289	188.137	148.891	diaminopimelate decarboxylase	Veillonella sp. 6_1_27	complement(450470..451726)	protein_id:WP_008601096.1
NZ_GG770216.372	58.1253	265.216	239.123	184.944	179.24	129.218	126.743	95.9997	diaminopimelate epimerase	Veillonella sp. 6_1_27	complement(485562..486395)	protein_id:WP_004695030.1
NZ_GG770215.623	12.5723	224.104	443.456	441.219	646.198	559.126	438.677	381.338	diaminopropionate ammonia-lyase	Veillonella sp. 6_1_27	complement(716149..717360)	protein_id:WP_008601459.1
NZ_GG770218.93	47.2898	177.52	173.269	148.285	119.557	128.291	129.963	98.0774	dienelactone hydrolase	Veillonella sp. 6_1_27	complement(113008..113370)	protein_id:WP_008603485.1
NZ_GG770217.238	23.6025	166.891	513.922	486.781	786.851	813.484	772.039	684.185	diguanylate cyclase	Veillonella sp. 6_1_27	complement(287863..289479)	protein_id:WP_008603080.1
NZ_GG770218.103	26.3475	25.3162	33.9969	19.0406	20.9478	20.4299	16.2151	18.1174	diguanylate cyclase	Veillonella sp. 6_1_27	complement(123091..123990)	protein_id:WP_008603497.1
NZ_GG770218.28	5.04082	36.261	60.7419	43.1994	68.2205	55.2446	59.9067	49.8702	diguanylate cyclase	Veillonella sp. 6_1_27	complement(29883..30833)	protein_id:WP_004698485.1
NZ_GG770216.382	509.556	683.156	567.655	540.052	524.734	435.009	433.139	367.416	diguanylate phosphodiesterase	Veillonella sp. 6_1_27	497809..499377	protein_id:WP_004697531.1
NZ_GG770216.383	45.2483	48.8013	65.5634	56.1277	43.6802	46.1774	41.7825	40.4424	diguanylate phosphodiesterase	Veillonella sp. 6_1_27	501382..502935	protein_id:WP_008602409.1
NZ_GG770215.297	54.3722	378.229	343.153	243.243	253.421	295.882	260.506	222.828	dihydrodipicolinate reductase	Veillonella sp. 6_1_27	336675..337472	protein_id:WP_008600941.1
NZ_GG770215.299	90.7669	330.055	274.327	224.562	233.967	254.378	184.181	152.179	dihydrodipicolinate synthase	Veillonella sp. 6_1_27	338549..339436	protein_id:WP_008600945.1
NZ_GG770216.324	3.58357	8.44699	10.8162	8.08187	13.1396	13.8854	12.2448	5.0909	dihydrodipicolinate synthase	Veillonella sp. 6_1_27	431212..432105	protein_id:WP_008602321.1
NZ_GG770215.130	78.229	520.947	349.269	306.948	222.281	219.052	155.69	170.579	dihydrolipoamide acyltransferase	Veillonella sp. 6_1_27	complement(146743..147135)	protein_id:WP_004692969.1
NZ_GG770217.4	42.7829	469.229	1134.22	1036.96	1967.58	2018.84	1709.72	1502.58	dihydrolipoamide dehydrogenase	Veillonella sp. 6_1_27	4138..5655	protein_id:WP_008602685.1
NZ_GG770218.32	14.0547	99.2043	161.886	86.6628	112.218	83.9393	76.7459	70.4971	dihydroorotase	Veillonella sp. 6_1_27	complement(35875..37161)	protein_id:WP_004698506.1
NZ_GG770218.29	7.89577	73.5528	63.6312	80.4027	103.742	66.3236	95.0847	90.9732	dihydropicolinate synthase	Veillonella sp. 6_1_27	complement(30833..31600)	protein_id:WP_008603419.1
NZ_GG770218.94	23.9668	95.7525	146.559	90.4472	125.079	75.8581	93.3133	78.2982	dihydropteroate synthase	Veillonella sp. 6_1_27	complement(113370..114203)	protein_id:WP_004695397.1
NZ_GG770216.492	22.6791	118.046	201.829	155.238	137.707	115.014	107.534	94.5127	dihydroxy-acid dehydratase	Veillonella sp. 6_1_27	608715..610385	protein_id:WP_008602556.1
NZ_GG770217.75	69.5794	129.09	130.15	131.39	163.341	152.98	112.998	101.937	dihydroxynaphthoic acid synthetase	Veillonella sp. 6_1_27	complement(99952..100794)	protein_id:WP_004693709.1
NZ_GG770215.291	33.1251	40.6054	63.2916	40.8972	32.0474	33.6627	28.1693	23.2057	divergent PAP2 family protein	Veillonella sp. 6_1_27	331166..331645	protein_id:WP_004695814.1
NZ_GG770217.365	12.4027	10.8874	30.2254	16.8615	19.9405	25.6471	32.4811	34.5338	DNA damage-inducible protein	Veillonella sp. 6_1_27	430901..431182	protein_id:WP_004697933.1
NZ_GG770216.236	120.148	350.967	381.962	351.992	368.274	451.452	313.603	268.647	DNA damage-inducible protein D	Veillonella sp. 6_1_27	complement(319633..320478)	protein_id:WP_008602187.1
NZ_GG770217.96	47.5694	325.029	607.861	353.229	577.101	499.82	387.802	357.562	DNA glycosylase	Veillonella sp. 6_1_27	complement(128545..129138)	protein_id:WP_008602839.1
NZ_GG770216.75	409.911	1512.77	1912.75	1861.04	1894.95	1551.93	1496.01	1261.15	DNA gyrase subunit A	Veillonella sp. 6_1_27	126754..129165	protein_id:WP_008601917.1
NZ_GG770216.41	83.7785	222.41	162.382	206.804	170.568	198.895	183.72	158.588	DNA gyrase subunit B	Veillonella sp. 6_1_27	complement(90199..92136)	protein_id:WP_008601861.1
NZ_GG770215.507	32.3369	85.9282	117.554	72.4714	82.9365	88.7884	88.3225	80.6491	DNA helicase	Veillonella sp. 6_1_27	complement(579541..582879)	protein_id:WP_008601294.1
NZ_GG770215.241	105.585	324.523	375.581	305.747	299.737	311.334	315.032	251.024	DNA mismatch repair protein	Veillonella sp. 6_1_27	283219..285276	protein_id:WP_008600864.1
NZ_GG770215.240	47.9085	136.792	228.645	143.539	148.043	125.706	133.054	120.873	DNA mismatch repair protein MutS	Veillonella sp. 6_1_27	280586..283219	protein_id:WP_008600863.1
NZ_GG770216.251	7.53145	66.9332	90.9916	74.3331	53.0164	65.3452	69.538	50.5419	DNA mistmatch repair protein MutT	Veillonella sp. 6_1_27	340906..341427	protein_id:WP_008602212.1
NZ_GG770215.423	4.03266	9.48161	21.0767	20.6832	30.932	31.9442	27.7307	17.9054	DNA mistmatch repair protein MutT	Veillonella sp. 6_1_27	complement(481251..481868)	protein_id:WP_004696103.1
NZ_GG770215.161	71.5362	138.948	188.124	124.397	146.967	128.905	75.1504	81.3005	DNA polymerase I	Veillonella sp. 6_1_27	186440..189073	protein_id:WP_008600765.1
NZ_GG770215.326	227.664	1098.58	1224.18	1049.83	1105.38	877.541	821.489	740.295	DNA polymerase III subunit alpha	Veillonella sp. 6_1_27	complement(365491..369228)	protein_id:WP_008600990.1
NZ_GG770216.517	36.9034	98.4936	133.158	110.599	129.511	63.1364	101.706	88.0312	DNA polymerase III subunit alpha	Veillonella sp. 6_1_27	634430..637837	protein_id:WP_008602599.1
NZ_GG770216.46	19.4003	78.5849	87.3657	72.725	53.3836	48.5299	42.1455	43.5416	DNA polymerase III subunit beta	Veillonella sp. 6_1_27	complement(94824..95936)	protein_id:WP_008601868.1
NZ_GG770215.327	68.7065	253.716	306.041	231.447	217.562	240.524	196.673	166.059	DNA polymerase III subunit delta	Veillonella sp. 6_1_27	complement(369285..370277)	protein_id:WP_008600992.1
NZ_GG770216.282	106.093	367.028	302.863	302.538	217.163	169.093	164.329	147.065	DNA polymerase III subunit gamma/tau	Veillonella sp. 6_1_27	381733..384438	protein_id:WP_008602258.1
NZ_GG770216.159	28.8129	337.378	913.044	728.673	1091.19	978.904	852.905	717.945	DNA polymerase IV	Veillonella sp. 6_1_27	239139..240596	protein_id:WP_008602062.1
NZ_GG770215.544	176.782	694.195	1149.83	735.343	887.442	987.195	789.539	681.312	DNA primase	Veillonella sp. 6_1_27	complement(620189..621982)	protein_id:WP_008601357.1
NZ_GG770215.337	0	4.49183	14.2128	11.3354	21.2559	21.2597	10.7222	9.27538	DNA processing protein DprA	Veillonella sp. 6_1_27	complement(384007..385233)	protein_id:WP_008601008.1
NZ_GG770216.231	0.643851	6.67822	28.8955	20.3562	30.2438	48.7571	39.3238	38.4115	DNA repair protein	Veillonella sp. 6_1_27	311954..313213	protein_id:WP_008602178.1
NZ_GG770215.379	35.1666	467.721	677.883	622.034	509.246	337.645	295.083	293.86	DNA repair protein RadA	Veillonella sp. 6_1_27	complement(437474..438847)	protein_id:WP_008601081.1
NZ_GG770215.580	0	8.01097	5.01551	12.7157	15.1058	19.7734	14.8147	22.6836	DNA repair protein RadC	Veillonella sp. 6_1_27	complement(666563..667261)	protein_id:WP_008601418.1
NZ_GG770215.296	61.6585	158.739	275.618	241.049	389.913	452.972	370.695	304.064	DNA repair protein RecN	Veillonella sp. 6_1_27	334720..336384	protein_id:WP_008600940.1
NZ_GG770215.350	26.7118	21.9363	25.404	24.0654	23.2993	25.837	38.7354	26.647	DNA repair protein RecO	Veillonella sp. 6_1_27	complement(400153..400857)	protein_id:WP_008601029.1
NZ_GG770216.44	67.004	188.273	286.826	241.385	201.093	194.058	176.692	147.503	DNA replication and repair protein RecF	Veillonella sp. 6_1_27	complement(93329..94429)	protein_id:WP_008601866.1
NZ_GG770215.336	77.3904	242.095	357.914	276.695	247.296	198.107	182.927	175.742	DNA topoisomerase I	Veillonella sp. 6_1_27	complement(381645..383885)	protein_id:WP_008601006.1
NZ_GG770215.27	62.7766	188.013	165.741	171.888	199.392	124.918	131.244	109.616	DNA topoisomerase III	Veillonella sp. 6_1_27	34032..36341	protein_id:WP_008600558.1
NZ_GG770216.124	21.5862	72.36	216.183	168.252	270.609	338.017	331.458	252.381	DNA-3-methyladenine glycosylase I	Veillonella sp. 6_1_27	199623..200249	protein_id:WP_008602001.1
NZ_GG770215.712	1595.79	836.471	224.417	328.228	117.909	154.847	106.6	108.219	DNA-binding protein	Veillonella sp. 6_1_27	complement(817150..817449)	protein_id:WP_004696710.1
NZ_GG770215.378	64.3186	424.101	877.962	682.413	821.114	640.725	536.318	429.858	DNA-binding protein	Veillonella sp. 6_1_27	complement(436307..437458)	protein_id:WP_004696009.1
NZ_GG770216.510	40.5718	198.01	282.777	282.982	349.928	357.4	313.65	294.913	DNA-binding protein	Veillonella sp. 6_1_27	629650..630111	protein_id:WP_008602586.1
NZ_GG770216.244	9.65777	18.0866	51.8822	48.5321	76.2477	91.9648	62.3477	52.0072	DNA-binding protein	Veillonella sp. 6_1_27	complement(333791..334054)	protein_id:WP_008602201.1
NZ_GG770215.218	21.1119	70.0185	159.01	92.8553	138.462	83.5266	85.2116	82.3891	DNA-binding protein	Veillonella sp. 6_1_27	259039..259833	protein_id:WP_008600835.1
NZ_GG770215.721	10.1916	31.9028	54.7472	22.2198	40.8306	49.0617	35.5452	30.0289	DNA-binding protein	Veillonella sp. 6_1_27	831257..831547	protein_id:WP_008601641.1
NZ_GG770218.21	11.6489	83.767	79.1123	117.099	102.758	111.986	101.455	87.3953	DNA-binding protein	Veillonella sp. 6_1_27	complement(21875..22210)	protein_id:WP_004695559.1
NZ_GG770216.471	453.067	1034.05	2564.71	1687.18	1949.65	1440.84	1747.43	2037.23	DNA-directed RNA polymerase subunit alpha	Veillonella sp. 6_1_27	586656..587660	protein_id:WP_008602523.1
NZ_GG770216.434	150.164	1138.67	2085.72	1760.26	1790.25	1240.61	1338.46	1310.49	DNA-directed RNA polymerase subunit beta	Veillonella sp. 6_1_27	557985..561791	protein_id:WP_008602496.1
NZ_GG770216.435	419.578	2129.5	3741.46	3033.06	4462.3	3073.75	3174.99	3042.84	DNA-directed RNA polymerase subunit beta'	Veillonella sp. 6_1_27	561821..566023	protein_id:WP_008602498.1
NZ_GG770215.213	56.0242	105.735	66.9045	92.2803	66.1936	75.8336	47.1744	49.9773	DNA-directed RNA polymerase subunit omega	Veillonella sp. 6_1_27	250743..250955	protein_id:WP_008600829.1
NZ_GG770216.218	62.0732	96.812	137.424	116.431	151.172	125.402	118.238	127.022	dolichyl-phosphate-mannose-protein mannosyltransferase	Veillonella sp. 6_1_27	296455..298086	protein_id:WP_008602161.1
NZ_GG770216.432	14.1143	36.4669	104.018	49.1926	58.8362	82.1415	65.5532	52.7305	dolichyl-phosphate-mannose-protein mannosyltransferase	Veillonella sp. 6_1_27	complement(553950..555512)	protein_id:WP_008602495.1
NZ_GG770215.392	16.3506	145.98	228.925	181.985	235.856	172.546	154.473	157.488	DoxX protein	Veillonella sp. 6_1_27	complement(451790..452206)	protein_id:WP_004696040.1
NZ_GG770217.302	221.76	2826.09	5221.88	4006.86	6145.19	3552.8	3203.74	3221.88	elongation factor G	Veillonella sp. 6_1_27	complement(362267..364333)	protein_id:WP_008603194.1
NZ_GG770215.283	1194.09	539.956	399.759	318.09	239.691	238.867	215.531	184.847	elongation factor P	Veillonella sp. 6_1_27	326015..326572	protein_id:WP_004695799.1
NZ_GG770216.440	774.58	2410.55	2575.16	2262.25	2221.34	1370.3	1887.31	1718.14	elongation factor P	Veillonella sp. 6_1_27	569896..571971	protein_id:WP_004693557.1
NZ_GG770215.226	224.656	480.266	413.883	452.95	387.23	403.28	319.08	258.316	elongation factor Ts	Veillonella sp. 6_1_27	267510..268190	protein_id:WP_004695689.1
NZ_GG770216.442	1650.21	6206.77	8132.63	7178.33	9168.39	7644.36	6863.3	5895.44	elongation factor Tu	Veillonella sp. 6_1_27	572608..573435	protein_id:WP_008602506.1
NZ_GG770216.424	227.994	824.217	1186.82	954.007	1322.1	1311.16	1098.99	857.867	elongation factor Tu	Veillonella sp. 6_1_27	546809..547660	protein_id:WP_008602479.1
NZ_GG770215.458	57.9053	253.626	302.62	207.542	202.817	160.834	120.051	107.194	endonuclease III	Veillonella sp. 6_1_27	complement(524404..525039)	protein_id:WP_008601217.1
NZ_GG770216.546	4.22742	15.2161	15.6509	31.947	18.8908	23.692	30.0027	21.3497	endonuclease IV	Veillonella sp. 6_1_27	672949..673785	protein_id:WP_004695326.1
NZ_GG770217.47	107.431	292.62	241.131	212.911	144.174	158.214	139.538	109.877	endoribonuclease L-PSP	Veillonella sp. 6_1_27	complement(69605..69976)	protein_id:WP_004698345.1
NZ_GG770217.240	7.53145	15.4876	14.1643	16.6699	14.9757	5.87091	13.1189	10.7561	energry transducer TonB	Veillonella sp. 6_1_27	complement(290067..290486)	protein_id:WP_008603084.1
NZ_GG770217.239	7.05715	16.3784	13.657	7.79294	9.2767	7.47428	8.05315	11.0591	energry transducer TonB	Veillonella sp. 6_1_27	complement(289709..290056)	protein_id:WP_008603082.1
NZ_GG770215.446	208.509	605.141	892.896	826.003	1380.96	1118.06	1057.56	945.72	enolase	Veillonella sp. 6_1_27	complement(508015..509298)	protein_id:WP_008601191.1
NZ_GG770216.486	2.5754	39.3967	32.2921	28.1986	35.4034	30.7501	15.1776	15.3717	enoyl-CoA hydratase	Veillonella sp. 6_1_27	603928..604719	protein_id:WP_008602545.1
NZ_GG770217.336	40.3174	209.771	109.735	116.673	53.2877	50.718	60.8449	45.6122	epimerase	Veillonella sp. 6_1_27	402036..402692	protein_id:WP_004694229.1
NZ_GG770216.343	9.09869	24.5512	32.7155	32.8346	34.8643	39.6825	27.3489	21.8018	ethanolamine utilization protein EutJ	Veillonella sp. 6_1_27	447367..448203	protein_id:WP_008602353.1
NZ_GG770216.336	3.02449	6.65367	5.34193	7.01223	6.5101	13.7773	5.02966	7.97888	ethanolamine utilization protein, EutP	Veillonella sp. 6_1_27	442909..443349	protein_id:WP_008602340.1
NZ_GG770215.105	23.7973	233.135	259.091	308.819	360.884	326.559	291.651	249.263	excinuclease ABC subunit A	Veillonella sp. 6_1_27	120375..123227	protein_id:WP_008600678.1
NZ_GG770215.104	47.4594	134.478	146.718	153.019	184.441	175.464	174.361	170.8	excinuclease ABC subunit B	Veillonella sp. 6_1_27	118063..120240	protein_id:WP_008600677.1
NZ_GG770215.106	31.6678	272.56	450.527	556.363	663.629	601.575	678.597	618.597	excinuclease ABC subunit C	Veillonella sp. 6_1_27	123261..125087	protein_id:WP_008600680.1
NZ_GG770216.388	32.786	146.77	224.306	149.62	239.177	211.435	194.975	162.847	exodeoxyribonuclease III	Veillonella sp. 6_1_27	505673..506428	protein_id:WP_004695049.1
NZ_GG770215.288	34.6328	53.5812	49.6478	61.7719	43.9702	39.5717	40.0002	28.0778	exodeoxyribonuclease VII	Veillonella sp. 6_1_27	328845..330068	protein_id:WP_008600927.1
NZ_GG770215.289	8.09053	0.895606	10.8647	1.38416	3.29407	4.84486	7.15515	4.08963	exodeoxyribonuclease VII	Veillonella sp. 6_1_27	330043..330249	protein_id:WP_008600929.1
NZ_GG770215.145	74.3407	177.699	351.375	238.379	251.861	225.453	223.56	200.931	exonuclease	Veillonella sp. 6_1_27	164769..165752	protein_id:WP_008600743.1
NZ_GG770217.53	9.91209	70.9931	160.891	101.461	141.101	153.592	120.647	102.127	exonuclease	Veillonella sp. 6_1_27	complement(76418..77047)	protein_id:WP_008602770.1
NZ_GG770216.548	26.517	58.1005	125.361	58.936	136.63	103.901	118.437	101.458	exonuclease SbcC	Veillonella sp. 6_1_27	675304..678387	protein_id:WP_008602644.1
NZ_GG770216.547	0	4.86456	15.0708	12.3907	25.0425	23.7221	27.6838	30.6156	exonuclease SbcD	Veillonella sp. 6_1_27	674071..675303	protein_id:WP_008602642.1
NZ_GG770215.18	10.3612	71.9263	65.9515	65.2198	47.0493	34.5578	41.8417	33.9713	exopolyphosphatase	Veillonella sp. 6_1_27	18974..20521	protein_id:WP_008600542.1
NZ_GG770216.197	15.512	46.7272	83.6427	71.7461	62.9746	95.2346	55.7336	58.8549	extradiol ring-cleavage dioxygenase, class III enzyme, subunit B	Veillonella sp. 6_1_27	complement(274586..275377)	protein_id:WP_008602125.1
NZ_GG770216.405	229.951	1816.42	1998.85	1466.95	1146.04	1048.4	1106.26	951.182	F0F1 ATP synthase subunit alpha	Veillonella sp. 6_1_27	523002..524540	protein_id:WP_008602446.1
NZ_GG770216.407	178.189	1090.7	1685.1	1132.35	1280.88	928.342	974.281	891.945	F0F1 ATP synthase subunit beta	Veillonella sp. 6_1_27	525417..526841	protein_id:WP_004695069.1
NZ_GG770216.402	9.91209	46.663	64.2113	34.9498	23.6311	15.5598	19.2569	26.5777	F0F1 ATP synthase subunit C	Veillonella sp. 6_1_27	521686..521913	protein_id:WP_004695064.1
NZ_GG770216.406	95.0035	825.624	1179.51	866.085	777.668	605.058	633.87	579.963	F0F1 ATP synthase subunit gamma	Veillonella sp. 6_1_27	524544..525398	protein_id:WP_004697537.1
NZ_GG770217.164	32.3117	218.645	383.159	364.904	699.431	587.37	458.824	429.805	FAD-binding protein	Veillonella sp. 6_1_27	complement(196964..197746)	protein_id:WP_008602942.1
NZ_GG770215.199	12.2927	35.7642	38.2141	33.395	38.1065	36.6111	39.3401	37.1434	FAD-dependent oxidoreductase	Veillonella sp. 6_1_27	237841..239088	protein_id:WP_008600810.1
NZ_GG770216.142	74.6455	1019.52	678.336	520.695	360.013	293.209	306.097	250.006	FAD-linked oxidase	Veillonella sp. 6_1_27	217126..219948	protein_id:WP_008602033.1
NZ_GG770215.290	17.3588	27.1527	35.8453	13.3468	18.631	23.2076	20.8363	17.859	farnesyl-diphosphate synthase	Veillonella sp. 6_1_27	330259..331137	protein_id:WP_008600930.1
NZ_GG770215.389	321.65	1621.1	2028.44	1503.42	1259.96	1258.69	1143.83	895.14	Fe-S cluster assembly protein SufB	Veillonella sp. 6_1_27	complement(448014..449423)	protein_id:WP_004696034.1
NZ_GG770216.263	422.483	1565.71	1252.61	1030.43	822.362	439.557	401.145	409.034	Fe-S oxidoreductase	Veillonella sp. 6_1_27	355777..356514	protein_id:WP_004698263.1
NZ_GG770215.541	18.4517	40.516	35.1924	26.2682	17.8735	19.8999	16.8806	11.6826	Fe-S oxidoreductase of MoaA family protein	Veillonella sp. 6_1_27	complement(617723..618319)	protein_id:WP_008601353.1
NZ_GG770217.375	0	8.41324	6.77998	5.62044	8.50363	2.1018	0.954869	2.61043	ferredoxin ydiT	Veillonella sp. 6_1_27	complement(442346..442624)	protein_id:WP_004694335.1
NZ_GG770216.267	22.1453	78.7536	82.2531	53.9779	91.1544	62.8811	57.0369	43.5667	ferredoxin-nitrite reductase	Veillonella sp. 6_1_27	360520..362073	protein_id:WP_008602232.1
NZ_GG770215.489	16.4354	59.3822	79.4033	54.9102	49.5648	40.8374	39.2748	45.6083	ferrichrome ABC transporter	Veillonella sp. 6_1_27	complement(557280..558275)	protein_id:WP_008601262.1
NZ_GG770215.488	47.9085	107.44	97.0945	92.0915	95.6515	101.354	97.4882	75.7243	ferrichrome ABC transporter ATP-binding protein	Veillonella sp. 6_1_27	complement(556498..557280)	protein_id:WP_008601260.1
NZ_GG770217.245	6.04899	39.3643	52.5108	50.7683	62.6442	72.0306	56.6645	54.5447	ferrichrome ABC transporter ATP-binding protein	Veillonella sp. 6_1_27	complement(294976..295755)	protein_id:WP_008603092.1
NZ_GG770215.566	0	0	2.06664	0.424206	5.52103	16.2111	8.6928	5.54413	ferrichrome ABC transporter permease	Veillonella sp. 6_1_27	complement(651163..652185)	protein_id:WP_008601393.1
NZ_GG770217.229	22.7043	193.463	214.277	221.155	254.655	221.168	194.729	198.995	ferrochelatase	Veillonella sp. 6_1_27	complement(273451..274398)	protein_id:WP_008603065.1
NZ_GG770215.29	5.96421	116.461	173.792	157.941	164.32	134.071	115.081	86.4379	ferrous iron transport protein A	Veillonella sp. 6_1_27	38345..38623	protein_id:WP_008600561.1
NZ_GG770215.209	25.0346	53.3318	103.656	62.954	59.1749	77.9595	52.9319	53.9108	fibronectin-binding protein	Veillonella sp. 6_1_27	complement(247089..248804)	protein_id:WP_008600821.1
NZ_GG770215.395	7.53145	31.9833	59.0128	32.353	47.4019	48.8183	24.6793	19.9834	Fis family transcriptional regulator	Veillonella sp. 6_1_27	complement(454691..455269)	protein_id:WP_008601103.1
NZ_GG770216.210	1.00816	1.71452	6.68297	3.84359	3.49964	9.9887	2.85111	1.60527	flagellar motor protein MotA	Veillonella sp. 6_1_27	288674..289285	protein_id:WP_008602145.1
NZ_GG770216.119	14.2243	109.094	157.051	148.778	203.493	245.783	258.094	163.943	flavin reductase	Veillonella sp. 6_1_27	195474..196010	protein_id:WP_008601993.1
NZ_GG770215.625	5.96421	19.0834	186.842	202.346	330.314	369.774	419.001	373.277	flavodoxin	Veillonella sp. 6_1_27	complement(718401..718820)	protein_id:WP_004696544.1
NZ_GG770215.691	12.7418	8.99344	18.3703	19.1627	20.7029	25.4821	14.5349	12.9192	flavodoxin	Veillonella sp. 6_1_27	complement(789406..789924)	protein_id:WP_008601576.1
NZ_GG770217.192	11.2846	76.7872	589.448	704.722	1310.3	1495.59	1445.76	1207.27	formate acetyltransferase	Veillonella sp. 6_1_27	230342..232513	protein_id:WP_008602997.1
NZ_GG770216.353	27.72	291.667	564.96	459.744	628.18	526.423	513.873	423.233	formate dehydrogenase	Veillonella sp. 6_1_27	462366..464378	protein_id:WP_008602372.1
NZ_GG770215.641	3.86311	24.2214	17.9954	20.6631	29.213	12.9324	14.0601	20.1534	formate--tetrahydrofolate ligase	Veillonella sp. 6_1_27	complement(734155..735825)	protein_id:WP_008601486.1
NZ_GG770218.74	101.272	364.768	254.316	282.98	226.041	194.373	184.04	146.516	fructose 1,6-bisphosphatase	Veillonella sp. 6_1_27	complement(90909..91871)	protein_id:WP_004695442.1
NZ_GG770215.497	45.3835	131.14	183.24	128.142	146.438	75.4274	102.501	96.9663	fructose-bisphosphate aldolase	Veillonella sp. 6_1_27	568802..569731	protein_id:WP_004696283.1
NZ_GG770216.410	3715.82	12195.8	5984.69	5866.46	3500.55	2738.72	2372.89	2138.24	fumarate hydratase	Veillonella sp. 6_1_27	529293..530135	protein_id:WP_004695072.1
NZ_GG770216.411	973.984	3087.13	2164.97	1577.49	1400.62	1197.87	936.31	872.765	fumarate hydratase	Veillonella sp. 6_1_27	530155..530715	protein_id:WP_004695073.1
NZ_GG770216.258	3.94788	146.671	498.373	470.527	703.329	485.732	538.541	544.644	fumarate hydratase	Veillonella sp. 6_1_27	complement(347007..348389)	protein_id:WP_008602225.1
NZ_GG770215.128	4.03266	3.17805	6.52633	3.93796	6.68457	5.79435	6.1975	9.45825	fumarylacetoacetate hydrolase family protein	Veillonella sp. 6_1_27	complement(144626..145288)	protein_id:WP_008600718.1
NZ_GG770215.558	44.3501	60.1148	132.082	97.249	130.625	94.1646	110.005	111.315	Fur family transcriptional regulator	Veillonella sp. 6_1_27	complement(640910..641398)	protein_id:WP_008601380.1
NZ_GG770216.250	28.8381	37.4408	52.2328	33.1118	20.3963	26.2499	31.1286	19.7198	galactose-1-phosphate uridylyltransferase	Veillonella sp. 6_1_27	complement(340015..340788)	protein_id:WP_008602211.1
NZ_GG770216.40	145.258	218.495	202.855	186.711	228.849	260.554	245.631	201.012	gamma-aminobutyrate permease	Veillonella sp. 6_1_27	complement(88707..90188)	protein_id:WP_008601859.1
NZ_GG770216.140	2.01633	4.80878	5.29342	5.89502	12.9695	2.22707	3.96815	8.07371	GCN5 family acetyltransferase	Veillonella sp. 6_1_27	215358..215807	protein_id:WP_008602029.1
NZ_GG770215.445	0	15.9524	18.3218	13.8844	21.6657	16.2632	10.006	9.35061	general secretion pathway protein E	Veillonella sp. 6_1_27	complement(506816..507832)	protein_id:WP_008601189.1
NZ_GG770217.122	192.353	2491.69	2819.4	2790.78	2598.11	3105.66	1982.03	1594.07	general stress protein CsbD	Veillonella sp. 6_1_27	complement(156879..157115)	protein_id:WP_004693815.1
NZ_GG770215.278	18.3669	33.3155	58.3357	24.8728	30.304	29.598	22.1066	18.7311	GHMP kinase	Veillonella sp. 6_1_27	321472..322356	protein_id:WP_004695788.1
NZ_GG770218.37	23.1534	70.7747	45.0537	44.632	41.741	51.634	39.5396	41.1973	glmZ(sRNA)-inactivating NTPase	Veillonella sp. 6_1_27	complement(43830..44744)	protein_id:WP_004695526.1
NZ_GG770215.56	190.811	356.287	222.191	186.04	139.014	133.76	131.453	121.608	glucose-6-phosphate isomerase	Veillonella sp. 6_1_27	64623..66062	protein_id:WP_008600613.1
NZ_GG770215.591	77.1613	448.471	942.655	719.036	999.442	668.993	739.282	768.256	glutaconyl-CoA decarboxylase subunit beta	Veillonella sp. 6_1_27	complement(677446..678567)	protein_id:WP_008601435.1
NZ_GG770216.391	25.7884	333.886	275.767	261.429	315.018	253.446	255.941	213.38	glutamate dehydrogenase	Veillonella sp. 6_1_27	complement(508290..509546)	protein_id:WP_008602423.1
NZ_GG770217.33	108.304	592.455	419.025	351.114	238.203	235.816	228.899	175.626	glutamate racemase	Veillonella sp. 6_1_27	complement(55102..55920)	protein_id:WP_008602734.1
NZ_GG770216.278	12.8518	64.9463	136.025	129.849	207.614	159.841	185.587	178.58	glutamate synthase	Veillonella sp. 6_1_27	373113..377705	protein_id:WP_008602250.1
NZ_GG770216.185	129.467	475.098	742.543	618.556	1021.6	910.922	861.39	631.104	glutamate synthase (NADPH), homotetrameric	Veillonella sp. 6_1_27	263856..265208	protein_id:WP_008602104.1
NZ_GG770216.509	54.2966	278.186	409.269	369.801	485.945	348.933	353.605	366.088	glutamate-1-semialdehyde aminotransferase	Veillonella sp. 6_1_27	628299..629603	protein_id:WP_008602585.1
NZ_GG770215.177	112.472	257.517	135.309	164.777	90.1834	115.543	84.5665	84.1118	glutamine ABC transporter permease	Veillonella sp. 6_1_27	205178..205834	protein_id:WP_004693053.1
NZ_GG770217.92	4.22742	21.5162	30.9884	29.2941	42.5966	34.2918	23.7812	21.8146	glutamine ABC transporter substrate-binding protein	Veillonella sp. 6_1_27	complement(122410..123234)	protein_id:WP_008602834.1
NZ_GG770217.149	351.437	387.345	192.956	238.248	146.185	122.56	91.2916	88.5918	glutamine amidotransferase	Veillonella sp. 6_1_27	complement(179282..181114)	protein_id:WP_008602922.1
NZ_GG770215.500	104.551	652.543	332.493	364.282	188.906	196.047	147.361	127.135	glutamine amidotransferase	Veillonella sp. 6_1_27	572653..573393	protein_id:WP_008601281.1
NZ_GG770215.259	632.076	4269.5	2897.62	2681.33	1419.31	1660.27	1341.56	1035.32	glutamine synthetase	Veillonella sp. 6_1_27	302666..304570	protein_id:WP_008600890.1
NZ_GG770215.628	235.161	614.161	565.269	453.937	527.942	415.532	355.927	318.726	glutaminyl-tRNA synthetase	Veillonella sp. 6_1_27	complement(720346..722034)	protein_id:WP_008601463.1
NZ_GG770215.478	0	8.83699	19.6144	13.3811	9.57748	12.6032	10.6813	15.6718	glutamyl-queuosine tRNA(Asp) synthetase	Veillonella sp. 6_1_27	complement(542704..543678)	protein_id:WP_008601245.1
NZ_GG770215.360	17.9178	56.7537	47.7974	38.3881	33.8644	31.1765	29.7591	23.6145	glutamyl-tRNA amidotransferase subunit C	Veillonella sp. 6_1_27	complement(411101..411391)	protein_id:WP_004696952.1
NZ_GG770215.376	322.702	663.096	1240.65	923.615	1523.64	1305.44	1124.69	1097.14	glutamyl-tRNA synthetase	Veillonella sp. 6_1_27	complement(433676..435145)	protein_id:WP_008601075.1
NZ_GG770215.359	59.3626	132.871	109.036	97.8854	101.888	71.7492	75.4488	76.1516	glutamyl-tRNA(Gln) amidotransferase	Veillonella sp. 6_1_27	complement(409629..411089)	protein_id:WP_008601046.1
NZ_GG770215.667	110.6	920.262	1531.95	1098.27	1316.97	1109.66	772.025	751.945	glutaredoxin	Veillonella sp. 6_1_27	761283..761561	protein_id:WP_008601532.1
NZ_GG770216.193	53.254	39.798	27.6758	22.0777	15.4341	11.1981	20.5866	17.5022	glutathione peroxidase	Veillonella sp. 6_1_27	271284..271826	protein_id:WP_008602117.1
NZ_GG770217.350	1.65202	11.9614	48.9818	29.6754	68.8826	82.6136	111.187	79.6449	glutathione S-transferase	Veillonella sp. 6_1_27	complement(413764..414798)	protein_id:WP_008603278.1
NZ_GG770215.448	36.9034	297.22	299.974	329.337	366.415	358.867	279.561	255.308	glyceraldehyde-3-phosphate dehydrogenase	Veillonella sp. 6_1_27	complement(512922..513932)	protein_id:WP_008601195.1
NZ_GG770216.331	1.93155	16.7105	31.9303	24.2313	24.1247	27.4028	23.5412	18.2673	glycerol dehydratase	Veillonella sp. 6_1_27	438439..440265	protein_id:WP_008602329.1
NZ_GG770216.334	0	6.15534	9.77736	9.19908	7.81928	8.67065	9.3877	12.4729	glycerol transporter	Veillonella sp. 6_1_27	441730..442452	protein_id:WP_008602336.1
NZ_GG770215.205	50.9582	162.478	179.59	135.524	102.195	128.417	95.3733	82.3671	glycerol-3-phosphate dehydrogenase	Veillonella sp. 6_1_27	244330..245328	protein_id:WP_004693223.1
NZ_GG770216.233	31.2187	43.9656	61.2978	61.6795	65.7324	69.0967	71.1427	64.5114	glycine/betaine ABC transporter substrate-binding protein	Veillonella sp. 6_1_27	313765..315306	protein_id:WP_008602182.1
NZ_GG770215.333	115.217	71.2391	77.3589	75.8003	74.0605	62.6482	54.6385	49.6933	glycosyl hydrolase family 18	Veillonella sp. 6_1_27	complement(377564..379246)	protein_id:WP_008601000.1
NZ_GG770216.81	9.65777	16.2789	17.0889	9.26197	10.2363	9.54027	12.0674	14.3485	glycosyl hydrolase family 3	Veillonella sp. 6_1_27	135391..136539	protein_id:WP_008601926.1
NZ_GG770216.137	4.95605	27.9837	26.3105	27.4132	52.1568	43.2219	35.8845	40.0867	glycosyl hydrolase family 3	Veillonella sp. 6_1_27	210990..212138	protein_id:WP_008602023.1
NZ_GG770215.531	498.831	2971.86	2903.61	1969.24	1653.05	1539.48	1257.66	1029.03	glycosyl transferase	Veillonella sp. 6_1_27	complement(607535..608545)	protein_id:WP_004696372.1
NZ_GG770215.144	78.1786	237.227	396.828	294.239	344.09	293.38	230.563	226.115	glycosyl transferase	Veillonella sp. 6_1_27	163724..164764	protein_id:WP_008600741.1
NZ_GG770216.22	22.5691	4.1887	2.62246	0.606274	10.2556	6.82505	4.27319	3.41602	glycosyl transferase family 1	Veillonella sp. 6_1_27	complement(64732..65844)	protein_id:WP_008601817.1
NZ_GG770216.29	8.62439	18.0064	33.2228	23.0311	27.5933	17.1453	22.4457	19.7995	glycosyl transferase family 1	Veillonella sp. 6_1_27	complement(73446..74666)	protein_id:WP_008601832.1
NZ_GG770215.409	63.5556	341.449	625.708	607.134	663.535	436.205	411.337	391.078	glycosyl transferase family 2	Veillonella sp. 6_1_27	complement(467130..468407)	protein_id:WP_008601127.1
NZ_GG770216.32	82.7956	102.709	145.836	121.97	106.335	64.1719	63.8889	61.0304	glycosyl transferase family 2	Veillonella sp. 6_1_27	complement(76402..77370)	protein_id:WP_008601838.1
NZ_GG770215.119	9.07348	10.4923	27.5545	25.0206	21.6346	45.2115	32.4174	23.4374	glycosyl transferase family 4	Veillonella sp. 6_1_27	136171..136629	protein_id:WP_008600702.1
NZ_GG770215.75	2.5754	3.88709	4.10902	6.6748	4.034	5.40364	3.19468	4.43365	glycosyltransferase family 1	Veillonella sp. 6_1_27	85759..86826	protein_id:WP_004697063.1
NZ_GG770215.630	66.6053	443.169	534.035	498.093	519.046	451.409	424.787	347.425	glyoxylate reductase	Veillonella sp. 6_1_27	complement(722117..723166)	protein_id:WP_008601465.1
NZ_GG770217.273	73.1034	219.633	271.296	209.367	219.525	189.014	210.115	186.563	GMP synthase	Veillonella sp. 6_1_27	complement(323638..325173)	protein_id:WP_008603142.1
NZ_GG770216.276	24.1364	353.152	445.88	344.205	317.809	228.78	242.882	203.998	GNAT family acetyltransferase	Veillonella sp. 6_1_27	370742..371935	protein_id:WP_008602246.1
NZ_GG770217.344	0	4.91711	7.1064	3.56619	6.88378	6.09693	10.3569	10.2168	GNAT family acetyltransferase	Veillonella sp. 6_1_27	complement(408521..409003)	protein_id:WP_008603261.1
NZ_GG770216.243	531.491	109.644	89.2029	90.124	77.4638	71.1869	76.8767	57.4066	GntR family transcriptional regulator	Veillonella sp. 6_1_27	332909..333616	protein_id:WP_004694848.1
NZ_GG770216.393	19.2903	77.1718	71.3884	75.4732	58.4248	39.3003	62.477	38.9254	GntR family transcriptional regulator	Veillonella sp. 6_1_27	complement(511505..512197)	protein_id:WP_004697535.1
NZ_GG770215.540	2.66018	44.5306	62.5175	52.1285	37.7226	38.6718	39.2146	34.8405	GTP cyclohydrolase	Veillonella sp. 6_1_27	complement(617084..617641)	protein_id:WP_008601351.1
NZ_GG770218.95	10.1916	17.3708	10.3332	17.1941	12.1907	5.49889	13.4017	9.45978	GTP cyclohydrolase I	Veillonella sp. 6_1_27	complement(114196..114765)	protein_id:WP_004695394.1
NZ_GG770215.677	703.335	1880.51	1378.47	1109.47	841.605	687.332	671.358	579.841	GTP-binding protein	Veillonella sp. 6_1_27	complement(774161..775972)	protein_id:WP_004696644.1
NZ_GG770215.606	121.986	306.896	352.348	244.555	231.38	233.341	219.071	162.167	GTP-binding protein	Veillonella sp. 6_1_27	complement(694138..694836)	protein_id:WP_008601447.1
NZ_GG770215.352	18.0874	22.5247	26.1407	19.3447	9.29563	25.488	15.7948	10.3248	GTP-binding protein	Veillonella sp. 6_1_27	complement(402230..403153)	protein_id:WP_008601033.1
NZ_GG770216.61	10.5559	42.99	52.8261	29.0557	41.1037	59.1482	37.8227	29.3436	GTP-binding protein	Veillonella sp. 6_1_27	113320..114585	protein_id:WP_008601902.1
NZ_GG770215.203	69.9689	178.464	153.183	106.852	64.2795	85.9848	70.4773	63.2669	GTP-binding protein Der	Veillonella sp. 6_1_27	242396..243730	protein_id:WP_008600817.1
NZ_GG770215.246	136.863	434.326	506.889	362.779	344.575	288.329	308.368	296.961	GTP-binding protein LepA	Veillonella sp. 6_1_27	289550..291349	protein_id:WP_008600869.1
NZ_GG770217.121	95.8673	118.237	120.542	112.805	88.8386	88.4256	70.2436	69.7918	GTP-binding protein YchF	Veillonella sp. 6_1_27	155695..156801	protein_id:WP_008602886.1
NZ_GG770215.597	21.8657	256.964	824.013	494.949	1253.85	916.561	1125.28	1121.85	GTPase	Veillonella sp. 6_1_27	complement(681886..682836)	protein_id:WP_008601441.1
NZ_GG770215.188	2.01633	27.4806	27.797	27.0529	39.2645	28.8313	31.5102	23.8842	GTPase CgtA	Veillonella sp. 6_1_27	221499..222770	protein_id:WP_004693173.1
NZ_GG770215.341	89.4884	254.853	191.99	181.254	107.354	118.977	121.05	100.409	GTPase YlqF	Veillonella sp. 6_1_27	complement(388534..389439)	protein_id:WP_008601014.1
NZ_GG770215.653	22.3148	108.668	275.902	132.679	294.106	154.312	118.87	116.36	guanosine 5'-monophosphate oxidoreductase	Veillonella sp. 6_1_27	746340..747326	protein_id:WP_004696596.1
NZ_GG770215.212	160.381	183.018	123.72	121.343	92.4381	100.94	87.0369	73.6042	guanylate kinase	Veillonella sp. 6_1_27	250106..250735	protein_id:WP_004695659.1
NZ_GG770218.50	72.5191	313.313	438.754	302.21	380.52	230.684	214.327	210.633	HAD family hydrolase	Veillonella sp. 6_1_27	complement(56926..57447)	protein_id:WP_008603441.1
NZ_GG770215.503	20.1885	74.7588	86.9422	64.3096	63.1853	44.2053	37.5806	43.8727	HAD family hydrolase	Veillonella sp. 6_1_27	575846..576505	protein_id:WP_008601288.1
NZ_GG770215.311	18.6465	33.7864	41.9128	30.3826	47.9118	52.4785	48.3688	36.2412	haloacid dehalogenase	Veillonella sp. 6_1_27	complement(349753..350697)	protein_id:WP_008600965.1
NZ_GG770215.173	102.645	187.68	315.444	269.1	415.965	372.381	365.389	324.504	helicase	Veillonella sp. 6_1_27	199964..202117	protein_id:WP_004693020.1
NZ_GG770216.286	23.323	98.8167	143.044	100.186	114.722	87.4025	95.6466	93.1698	helicase, UvrD/REP/exonuclease family protein	Veillonella sp. 6_1_27	385775..388363	protein_id:WP_008602266.1
NZ_GG770216.2	310.315	400.537	549.54	657.976	839.633	958.6	999.36	859.743	hemagglutinin	Veillonella sp. 6_1_27	complement(1584..11903)	protein_id:WP_008601764.1
NZ_GG770216.4	177.366	530.592	618.906	755.389	688.63	709.356	708.566	620.108	hemagglutinin	Veillonella sp. 6_1_27	complement(23231..30592)	protein_id:WP_008601770.1
NZ_GG770216.9	118.326	244.631	311.398	355.795	423.893	282.742	358.885	326.059	hemagglutinin	Veillonella sp. 6_1_27	complement(39057..47519)	protein_id:WP_008601780.1
NZ_GG770216.7	52.0763	137.489	152.98	193.012	214.942	231.601	259.358	212.339	hemagglutinin	Veillonella sp. 6_1_27	complement(32426..37783)	protein_id:WP_008601776.1
NZ_GG770217.355	19.0108	210.425	252.695	185.365	212.119	181.245	200.414	181.687	hemagglutinin	Veillonella sp. 6_1_27	complement(418698..420326)	protein_id:WP_008603283.1
NZ_GG770218.96	105.55	185.619	112.759	127.487	83.2861	94.897	84.4862	71.1302	heme ABC transporter ATP-binding protein	Veillonella sp. 6_1_27	complement(114774..116330)	protein_id:WP_008603488.1
NZ_GG770217.227	145.217	1245.39	2159.89	1193.14	1587.99	1568.53	1126.59	1002.88	heme peroxidase	Veillonella sp. 6_1_27	complement(270876..271616)	protein_id:WP_008603060.1
NZ_GG770217.19	25.0598	24.2183	31.6281	43.1166	65.549	29.8108	35.5088	31.8872	Hep_Hag superfamily	Veillonella sp. 6_1_27	complement(30263..35557)	protein_id:WP_008602710.1
NZ_GG770216.206	162.906	511.009	585.192	230.751	281.536	166.586	177.134	193.005	heterodisulfide reductase subunit B	Veillonella sp. 6_1_27	285412..286287	protein_id:WP_008602138.1
NZ_GG770216.202	147.689	697.174	1053.89	777.455	1370.29	2127.1	1651.22	1136.38	histidine kinase	Veillonella sp. 6_1_27	complement(279778..281145)	protein_id:WP_008602135.1
NZ_GG770215.396	48.0184	80.4936	115.066	131.822	116.406	95.6898	73.8294	66.4702	histidine kinase	Veillonella sp. 6_1_27	complement(455270..456679)	protein_id:WP_008601105.1
NZ_GG770216.183	10.3016	74.3301	156.313	144.391	182.092	150.717	137.191	126.917	histidine kinase	Veillonella sp. 6_1_27	260074..261717	protein_id:WP_008602099.1
NZ_GG770217.324	2.29587	38.4953	20.7988	36.8506	21.2249	17.4744	17.999	14.2802	histidinol dehydrogenase	Veillonella sp. 6_1_27	complement(385405..386682)	protein_id:WP_008603225.1
NZ_GG770217.326	68.1474	246.831	439.625	329.781	387.974	344.271	294.405	304.925	histidinol phosphatase	Veillonella sp. 6_1_27	complement(388603..389460)	protein_id:WP_008603227.1
NZ_GG770215.236	44.3501	113.377	203.662	131.272	110.623	165.727	109.527	95.0113	histidinol phosphatase	Veillonella sp. 6_1_27	276490..277317	protein_id:WP_008600857.1
NZ_GG770217.318	2.5754	13.3687	17.1617	13.8958	20.016	7.53358	10.4987	10.9189	histidinol-phosphate aminotransferase	Veillonella sp. 6_1_27	complement(381095..382171)	protein_id:WP_008603220.1
NZ_GG770215.556	58.0405	345.917	428.566	402.17	305.686	246.379	262.827	262.313	histidyl-tRNA synthetase	Veillonella sp. 6_1_27	complement(638132..639490)	protein_id:WP_008601377.1
NZ_GG770217.29	2.01633	8.16072	8.36356	7.37733	13.1658	6.29397	8.91337	11.9873	histone deacetylase	Veillonella sp. 6_1_27	complement(50567..51937)	protein_id:WP_008602729.1
NZ_GG770215.256	48.8914	314.64	425.458	369.846	355.92	455.563	385.86	388.668	HIT family hydrolase	Veillonella sp. 6_1_27	301222..301566	protein_id:WP_004695748.1
NZ_GG770215.527	435.809	3052.21	2285.76	1941.21	1523.84	2124.47	1843.07	1272.61	Holliday junction resolvase	Veillonella sp. 6_1_27	complement(602911..603321)	protein_id:WP_008601330.1
NZ_GG770218.8	0.643851	4.20767	5.80073	4.3107	7.12222	1.29846	5.47301	5.11229	Holliday junction resolvase	Veillonella sp. 6_1_27	complement(10861..11355)	protein_id:WP_004695586.1
NZ_GG770217.91	20.2985	60.469	105.568	78.7279	178.275	98.3101	100.852	94.5152	homocysteine S-methyltransferase	Veillonella sp. 6_1_27	complement(121308..122321)	protein_id:WP_008602832.1
NZ_GG770215.268	144.818	176.808	137.06	120.425	52.4641	84.8963	70.3344	56.2082	homoserine dehydrogenase	Veillonella sp. 6_1_27	312819..314108	protein_id:WP_004695772.1
NZ_GG770215.269	80.2201	61.9172	75.3165	55.7463	43.1088	62.7923	39.0285	37.1245	homoserine kinase	Veillonella sp. 6_1_27	314111..315025	protein_id:WP_004695774.1
NZ_GG770217.180	13.0466	30.5756	30.1173	27.2788	21.6052	22.6245	22.2467	20.1414	homoserine O-succinyltransferase	Veillonella sp. 6_1_27	complement(215057..216016)	protein_id:WP_008602972.1
NZ_GG770215.265	58.8287	67.3643	76.6091	49.7769	48.1723	41.6641	43.6903	35.3636	hopanoid biosynthesis associated protein HpnK	Veillonella sp. 6_1_27	310470..311342	protein_id:WP_008600900.1
NZ_GG770215.249	61.3193	1379.55	2778.05	1585.25	1853.72	1670.76	1553.9	1389.03	HrcA family transcriptional regulator	Veillonella sp. 6_1_27	293609..294658	protein_id:WP_008600872.1
NZ_GG770218.44	122.41	358.215	413.35	436.704	515.423	472.284	472.109	388.094	hyaluronidase (HylP)	Veillonella sp. 6_1_27	complement(51644..52861)	protein_id:WP_008603433.1
NZ_GG770216.420	7.25191	92.2978	144.616	135.472	160.312	141.28	105.473	112.648	hydantoin utilization protein A	Veillonella sp. 6_1_27	542647..543300	protein_id:WP_008602472.1
NZ_GG770217.30	6.43851	69.9241	53.6113	43.8732	22.966	30.5217	28.4406	26.1893	hydantoinase/oxoprolinase family protein	Veillonella sp. 6_1_27	complement(51981..53693)	protein_id:WP_008602730.1
NZ_GG770215.708	88.8445	75.0485	55.2434	55.0932	41.5966	41.2883	33.811	32.3575	hydrogenase	Veillonella sp. 6_1_27	complement(811819..813288)	protein_id:WP_008601602.1
NZ_GG770216.80	72.1548	107.779	226.907	200.4	363.554	300.247	284.765	268.643	hydrogenase	Veillonella sp. 6_1_27	133529..134977	protein_id:WP_008601924.1
NZ_GG770215.42	52.7202	83.0327	117.048	127.938	120.948	79.9251	64.1273	62.6351	hydrogenase	Veillonella sp. 6_1_27	51828..52835	protein_id:WP_008600602.1
NZ_GG770215.535	246.929	666.337	1153.18	698.907	911.476	653.497	675.629	648.106	hydrogenase 2 large subunit	Veillonella sp. 6_1_27	complement(610763..612664)	protein_id:WP_008601343.1
NZ_GG770215.40	15.5372	39.7616	40.0028	41.6246	35.6091	15.9676	22.6559	22.8974	hydrogenase assembly protein HypC	Veillonella sp. 6_1_27	50497..50748	protein_id:WP_004693324.1
NZ_GG770217.135	4.95605	38.3515	46.3836	43.185	49.2799	48.6898	38.7582	34.2936	hydrogenase expression protein	Veillonella sp. 6_1_27	166532..167728	protein_id:WP_008602909.1
NZ_GG770215.532	12.2927	43.2747	41.0902	38.8896	35.3536	41.5168	35.8487	27.9499	hydrogenase expression protein HupH	Veillonella sp. 6_1_27	complement(608922..609299)	protein_id:WP_008601337.1
NZ_GG770216.419	0	1.79121	2.09089	0	0.969989	9.85314	4.40937	1.81071	hydrogenase expression protein HypC	Veillonella sp. 6_1_27	542290..542631	protein_id:WP_008602471.1
NZ_GG770215.533	9.07348	18.955	24.2681	14.3868	11.2391	12.5533	12.3175	9.4797	hydrogenase expression/formation protein	Veillonella sp. 6_1_27	complement(609368..609946)	protein_id:WP_004698675.1
NZ_GG770215.41	53.6183	205.494	222.782	163.531	157.909	135.411	123.203	113.843	hydrogenase formation protein HypD	Veillonella sp. 6_1_27	50708..51826	protein_id:WP_008600600.1
NZ_GG770215.400	19.6546	42.7543	60.753	49.9019	49.8766	46.3302	40.9006	32.9622	hydrolase	Veillonella sp. 6_1_27	complement(458883..459377)	protein_id:WP_008601112.1
NZ_GG770217.275	17.6383	31.0385	41.0306	25.3961	34.5181	21.7654	22.5273	15.5295	hydrolase	Veillonella sp. 6_1_27	complement(325753..326904)	protein_id:WP_008603145.1
NZ_GG770218.38	22.1201	24.755	32.8722	14.3715	28.4321	18.1355	24.6562	18.9664	hydrolase	Veillonella sp. 6_1_27	complement(44757..45569)	protein_id:WP_008603424.1
NZ_GG770216.357	7.33669	38.4157	55.7618	44.9791	55.5007	42.8953	39.2975	38.9903	hydrolase	Veillonella sp. 6_1_27	467427..468203	protein_id:WP_008602378.1
NZ_GG770218.82	0.643851	15.0903	9.49946	13.3334	12.2543	6.23497	5.50556	5.5314	hydrolase	Veillonella sp. 6_1_27	complement(100650..101636)	protein_id:WP_008603473.1
NZ_GG770215.17	144.14	312.577	267.366	256.633	257.346	290.738	308.463	250.834	hydrolase TatD	Veillonella sp. 6_1_27	17982..18752	protein_id:WP_008600541.1
NZ_GG770217.67	38.835	163.565	114.086	94.7073	92.7583	113.566	89.4912	66.1014	hydrolase, carbon-nitrogen family	Veillonella sp. 6_1_27	91714..92505	protein_id:WP_004698326.1
NZ_GG770217.132	13.0466	90.6019	207.581	152.946	174.677	183.578	167.459	132.547	hydroxyethylthiazole kinase	Veillonella sp. 6_1_27	complement(163291..164808)	protein_id:WP_008602902.1
NZ_GG770216.415	203.393	864.702	1227.59	1015.6	1463.49	1499.52	1326.62	1134.3	hydroxylamine reductase	Veillonella sp. 6_1_27	534366..535931	protein_id:WP_008602464.1
NZ_GG770217.161	126.722	454.662	670.473	724.151	1103.09	669.503	825.47	737.889	hydroxylase accessory protein YqeC	Veillonella sp. 6_1_27	complement(193415..194173)	protein_id:WP_008602936.1
NZ_GG770218.39	3520.36	6574.97	7989.92	7157.03	10421.5	8036.19	6955.37	5825.72	hypothetical protein	Veillonella sp. 6_1_27	complement(45856..47097)	protein_id:WP_004698453.1
NZ_GG770218.40	680.307	21084.8	28378.5	24344	35236.2	24841.9	20674.5	19347.8	hypothetical protein	Veillonella sp. 6_1_27	complement(47705..49021)	protein_id:WP_008603425.1
NZ_GG770217.9	452.091	69.1025	55.4	58.0646	46.7619	43.7001	42.3999	34.4982	hypothetical protein	Veillonella sp. 6_1_27	complement(11232..18653)	protein_id:WP_008602692.1
NZ_GG770216.260	648.388	1061.73	1641.22	927.849	1781.54	1349.12	1279.03	1105.12	hypothetical protein	Veillonella sp. 6_1_27	351030..351875	protein_id:WP_004698216.1
NZ_GG770216.133	411.267	1157.5	2511.84	1542.28	2707.85	2674.61	1990.26	1962.42	hypothetical protein	Veillonella sp. 6_1_27	208214..208645	protein_id:WP_008602019.1
NZ_GG770216.6	393.12	762.637	964.324	840.489	1162.02	1234.04	1044.42	802.734	hypothetical protein	Veillonella sp. 6_1_27	complement(31675..32349)	protein_id:WP_008601774.1
NZ_GG770217.32	342.043	2047.38	1499.88	1278.48	963.336	1057.01	957.92	734.864	hypothetical protein	Veillonella sp. 6_1_27	complement(54550..55089)	protein_id:WP_004693598.1
NZ_GG770215.180	378.591	6081.26	8340.86	4824.82	6256.32	7120.34	6934.71	4951.56	hypothetical protein	Veillonella sp. 6_1_27	207512..208039	protein_id:WP_008600782.1
NZ_GG770216.192	250.614	311.111	144.431	169.668	94.5018	111.916	77.6481	70.6539	hypothetical protein	Veillonella sp. 6_1_27	270458..271252	protein_id:WP_008602116.1
NZ_GG770217.307	273.522	788.695	660.833	603.734	710.005	570.97	399.091	372.211	hypothetical protein	Veillonella sp. 6_1_27	complement(368886..369635)	protein_id:WP_008603203.1
NZ_GG770217.100	236.424	1362.19	1738.71	1554.52	1952.65	1738.98	1507.54	1206.77	hypothetical protein	Veillonella sp. 6_1_27	complement(131929..132897)	protein_id:WP_008602846.1
NZ_GG770215.32	223.767	272.24	405.295	330.036	439.645	561.637	550.529	412.83	hypothetical protein	Veillonella sp. 6_1_27	41548..41808	protein_id:WP_004697111.1
NZ_GG770216.489	192.234	442.341	639.75	398.628	593.152	501.997	414.748	314.99	hypothetical protein	Veillonella sp. 6_1_27	605939..606247	protein_id:WP_008602550.1
NZ_GG770216.52	274.15	247.508	223.872	173.031	127.892	122.128	97.9647	80.2704	hypothetical protein	Veillonella sp. 6_1_27	100573..101370	protein_id:WP_008601884.1
NZ_GG770216.375	211.728	518.383	702.487	804.482	969.272	1215.06	882.869	769.165	hypothetical protein	Veillonella sp. 6_1_27	complement(488932..489210)	protein_id:WP_004697521.1
NZ_GG770215.211	184.118	338.744	178.986	204.788	123.41	112.63	94.0241	77.1581	hypothetical protein	Veillonella sp. 6_1_27	249828..250097	protein_id:WP_004695657.1
NZ_GG770215.528	186.22	975.449	740.75	649.591	440.873	533.472	465.365	351.778	hypothetical protein	Veillonella sp. 6_1_27	complement(603330..603590)	protein_id:WP_004696366.1
NZ_GG770216.239	232.485	548.078	498.457	391.744	368.855	383.373	280.914	260.151	hypothetical protein	Veillonella sp. 6_1_27	complement(322809..323801)	protein_id:WP_004694840.1
NZ_GG770216.160	191.235	933.628	1536.58	1262.18	1815.25	2009.56	1454.45	1349.75	hypothetical protein	Veillonella sp. 6_1_27	240685..240969	protein_id:WP_004694573.1
NZ_GG770218.61	209.103	479.799	302.247	287.699	122.873	132.98	124.425	90.158	hypothetical protein	Veillonella sp. 6_1_27	complement(71398..72369)	protein_id:WP_008603451.1
NZ_GG770216.421	192.328	861.644	1242.18	887.125	1220	1293.86	1067.78	891.215	hypothetical protein	Veillonella sp. 6_1_27	543297..544718	protein_id:WP_008602474.1
NZ_GG770216.227	169.674	713.98	893.579	908.336	1067.35	871.629	975.308	819.123	hypothetical protein	Veillonella sp. 6_1_27	307154..309181	protein_id:WP_008602171.1
NZ_GG770215.526	207.705	282.023	391.094	187.574	212.308	254.381	230.777	166.105	hypothetical protein	Veillonella sp. 6_1_27	complement(602588..602884)	protein_id:WP_008601328.1
NZ_GG770215.307	168.276	231.113	401.294	302.214	365.354	364.372	280.39	279.56	hypothetical protein	Veillonella sp. 6_1_27	346449..347066	protein_id:WP_008600961.1
NZ_GG770217.31	185.136	674.342	712.439	472.278	544.729	460.164	421.732	338.988	hypothetical protein	Veillonella sp. 6_1_27	complement(53887..54537)	protein_id:WP_008602732.1
NZ_GG770217.36	175.588	609.036	811.179	507.347	771.599	553.143	462.917	436.536	hypothetical protein	Veillonella sp. 6_1_27	complement(56801..57652)	protein_id:WP_008602738.1
NZ_GG770216.8	142.683	227.599	369.353	198.499	305.746	351.083	387.607	260.036	hypothetical protein	Veillonella sp. 6_1_27	complement(38325..38969)	protein_id:WP_008601777.1
NZ_GG770216.358	123.248	865.887	1067.03	1071.32	1196.32	1754.87	1423.02	1097.14	hypothetical protein	Veillonella sp. 6_1_27	468295..469248	protein_id:WP_008602380.1
NZ_GG770215.21	144.14	187.454	142.814	136.361	109.805	91.2835	91.331	84.4962	hypothetical protein	Veillonella sp. 6_1_27	24619..25596	protein_id:WP_004693280.1
NZ_GG770218.47	122.969	450.385	409.994	416.178	391.137	299.28	292.418	233.519	hypothetical protein	Veillonella sp. 6_1_27	complement(54721..55443)	protein_id:WP_008603439.1
NZ_GG770218.48	92.0799	348.636	244.227	313.833	207.375	211.754	228.003	157.133	hypothetical protein	Veillonella sp. 6_1_27	complement(55456..55992)	protein_id:WP_004698432.1
NZ_GG770216.535	127.086	75.5436	48.9818	51.9265	44.6749	69.3542	64.619	46.323	hypothetical protein	Veillonella sp. 6_1_27	659152..660180	protein_id:WP_008602621.1
NZ_GG770217.42	146.241	578.333	477.087	346.135	306.269	226.949	208.146	217.786	hypothetical protein	Veillonella sp. 6_1_27	complement(63734..65518)	protein_id:WP_008602751.1
NZ_GG770217.399	235.324	49.0576	38.3707	36.8048	26.2131	23.4787	38.9863	45.7361	hypothetical protein	Veillonella sp. 6_1_27	complement(473525..473611)	protein_id:WP_008603369.1
NZ_GG770216.36	123.138	156.709	76.6707	83.675	64.9809	34.7744	53.0872	43.7755	hypothetical protein	Veillonella sp. 6_1_27	82090..83433	protein_id:WP_008601848.1
NZ_GG770216.540	122.13	230.026	222.447	274.31	345.902	242.344	248.74	235.834	hypothetical protein	Veillonella sp. 6_1_27	665388..667691	protein_id:WP_008602632.1
NZ_GG770218.25	98.9422	321.361	602.463	470.861	657.629	606.39	465.236	383.955	hypothetical protein	Veillonella sp. 6_1_27	27770..28399	protein_id:WP_008603418.1
NZ_GG770215.237	112.413	457.796	709.06	535.304	590.615	564.619	475.742	393.468	hypothetical protein	Veillonella sp. 6_1_27	277333..278208	protein_id:WP_004695710.1
NZ_GG770215.530	116.445	441.464	569.942	402.221	352.854	261.416	198.223	236.042	hypothetical protein	Veillonella sp. 6_1_27	complement(606638..607450)	protein_id:WP_004696370.1
NZ_GG770216.65	102.695	389.493	454.539	576.976	492.877	425.456	357.131	332.858	hypothetical protein	Veillonella sp. 6_1_27	117528..118157	protein_id:WP_008601905.1
NZ_GG770217.35	105.161	367.894	413.392	322.123	394.438	491.661	365.978	321.973	hypothetical protein	Veillonella sp. 6_1_27	complement(56434..56778)	protein_id:WP_004693603.1
NZ_GG770215.676	181.137	1045.04	631.353	488.746	271.163	254.714	205.639	198.259	hypothetical protein	Veillonella sp. 6_1_27	complement(773174..773905)	protein_id:WP_008601550.1
NZ_GG770217.372	116.784	668.678	1223	930.587	1531.82	2499.21	2532.53	1659.74	hypothetical protein	Veillonella sp. 6_1_27	complement(437881..438468)	protein_id:WP_008603312.1
NZ_GG770217.284	146.386	614.509	210.892	341.836	143.379	174.815	117.148	91.783	hypothetical protein	Veillonella sp. 6_1_27	338137..338460	protein_id:WP_008603161.1
NZ_GG770216.413	122.918	362.604	408.414	355.579	482.946	463.522	404.447	360.118	hypothetical protein	Veillonella sp. 6_1_27	531448..533211	protein_id:WP_008602460.1
NZ_GG770218.107	158.204	658.787	976.567	556.021	543.791	510.405	385.193	392.241	hypothetical protein	Veillonella sp. 6_1_27	complement(126620..127789)	protein_id:WP_004695368.1
NZ_GG770216.265	154.62	408.773	351.891	235.386	254.547	203.185	193.796	165.899	hypothetical protein	Veillonella sp. 6_1_27	357972..358700	protein_id:WP_004698205.1
NZ_GG770216.384	139.498	99.3929	119.949	68.9653	80.785	91.1355	78.3248	67.408	hypothetical protein	Veillonella sp. 6_1_27	complement(503003..503932)	protein_id:WP_008602411.1
NZ_GG770218.71	108.33	522.388	586.954	546.02	464.411	473.737	427.201	351.293	hypothetical protein	Veillonella sp. 6_1_27	complement(86509..87849)	protein_id:WP_008603466.1
NZ_GG770216.361	73.7725	71.9397	61.3109	76.253	81.0007	48.4076	53.1831	55.923	hypothetical protein	Veillonella sp. 6_1_27	470530..470988	protein_id:WP_004695011.1
NZ_GG770217.305	81.8378	138.056	126.233	101.254	92.7963	80.0292	73.9409	65.3095	hypothetical protein	Veillonella sp. 6_1_27	complement(366698..367300)	protein_id:WP_008603200.1
NZ_GG770217.1	109.507	520.299	644.417	692.355	996.949	1191.32	928.8	763.767	hypothetical protein	Veillonella sp. 6_1_27	866..1597	protein_id:WP_008602682.1
NZ_GG770218.106	105.195	313.23	313.377	272.022	274.902	319.275	245.551	212.742	hypothetical protein	Veillonella sp. 6_1_27	125906..126490	protein_id:WP_004695370.1
NZ_GG770215.456	115.167	427.648	637.831	450.262	646.902	604.763	491.157	354.584	hypothetical protein	Veillonella sp. 6_1_27	complement(522583..522852)	protein_id:WP_004696187.1
NZ_GG770215.273	85.2862	285.376	243.93	200.736	171.926	292.304	234.44	181.586	hypothetical protein	Veillonella sp. 6_1_27	complement(317013..317348)	protein_id:WP_008600907.1
NZ_GG770216.531	101.781	539.07	929.288	636.955	886.639	758.937	790.312	663.389	hypothetical protein	Veillonella sp. 6_1_27	complement(651703..652194)	protein_id:WP_008602615.1
NZ_GG770217.63	101.781	204.001	224.174	166.497	193.265	141.537	147.653	134.791	hypothetical protein	Veillonella sp. 6_1_27	complement(88203..89150)	protein_id:WP_004693675.1
NZ_GG770217.71	89.0393	374.338	428.89	391.225	335.085	546.819	437.678	349.913	hypothetical protein	Veillonella sp. 6_1_27	95933..96568	protein_id:WP_008602793.1
NZ_GG770216.422	70.2485	598.883	581.823	596.959	843.602	703.75	596.553	491.258	hypothetical protein	Veillonella sp. 6_1_27	544747..545211	protein_id:WP_004695092.1
NZ_GG770215.165	66.5801	172.543	175.228	172.825	127.465	136.522	134.12	97.2743	hypothetical protein	Veillonella sp. 6_1_27	191363..191821	protein_id:WP_004693003.1
NZ_GG770217.176	81.0588	365.678	423.763	221.296	265.304	228.696	219.783	169.438	hypothetical protein	Veillonella sp. 6_1_27	210515..211279	protein_id:WP_008602964.1
NZ_GG770217.155	66.0211	357.254	437.009	453.222	487.999	534.793	503.059	394.8	hypothetical protein	Veillonella sp. 6_1_27	complement(189008..189934)	protein_id:WP_008602927.1
NZ_GG770216.275	49.3314	127.003	155.481	94.5091	160.45	129.726	127.064	93.0654	hypothetical protein	Veillonella sp. 6_1_27	369611..370504	protein_id:WP_004694903.1
NZ_GG770215.457	78.9324	290.481	337.134	213.232	215.407	251.16	187.131	145.689	hypothetical protein	Veillonella sp. 6_1_27	complement(522957..524402)	protein_id:WP_008601215.1
NZ_GG770215.43	71.2314	206.267	285.011	204.763	229.433	197.036	214.987	192.278	hypothetical protein	Veillonella sp. 6_1_27	53097..53543	protein_id:WP_004693328.1
NZ_GG770215.459	59.2182	198.41	101.058	139.041	77.2525	88.3373	68.2667	54.061	hypothetical protein	Veillonella sp. 6_1_27	525163..525432	protein_id:WP_008601219.1
NZ_GG770217.156	86.4387	285.389	531.997	445.163	519.909	374.229	326.169	319.388	hypothetical protein	Veillonella sp. 6_1_27	complement(189931..190743)	protein_id:WP_008602928.1
NZ_GG770216.398	51.5172	245.776	231.836	235.398	185.89	137.673	134.192	118.946	hypothetical protein	Veillonella sp. 6_1_27	516468..517826	protein_id:WP_008602437.1
NZ_GG770215.164	85.151	165.526	144.894	113.566	106.316	100.003	97.957	88.1494	hypothetical protein	Veillonella sp. 6_1_27	190405..191100	protein_id:WP_004693002.1
NZ_GG770215.258	53.8979	512.107	611.873	481.721	419.827	582.614	407.907	321.55	hypothetical protein	Veillonella sp. 6_1_27	301986..302429	protein_id:WP_004695753.1
NZ_GG770215.495	59.9469	29.9172	14.1643	12.2685	20.8944	9.24812	10.7815	8.64023	hypothetical protein	Veillonella sp. 6_1_27	complement(565766..566857)	protein_id:WP_008601274.1
NZ_GG770217.57	51.8815	67.843	82.8817	77.5428	82.1495	64.2604	73.1062	48.3625	hypothetical protein	Veillonella sp. 6_1_27	complement(79254..79829)	protein_id:WP_008602778.1
NZ_GG770216.290	51.9663	142.458	145.075	164.851	145.254	177.011	190.992	165.61	hypothetical protein	Veillonella sp. 6_1_27	392057..392629	protein_id:WP_008602274.1
NZ_GG770217.99	64.0643	275.451	467.089	329.152	538.126	546.657	476.626	387.774	hypothetical protein	Veillonella sp. 6_1_27	complement(131264..131920)	protein_id:WP_008602844.1
NZ_GG770218.88	46.2817	25.3854	46.6504	24.4352	45.7957	77.3078	33.5832	39.3642	hypothetical protein	Veillonella sp. 6_1_27	complement(109597..109998)	protein_id:WP_004695410.1
NZ_GG770215.169	78.2634	119.826	199.251	103.494	134.968	78.0573	91.044	77.1024	hypothetical protein	Veillonella sp. 6_1_27	196367..197308	protein_id:WP_004693013.1
NZ_GG770217.48	28.2195	133.26	181.45	120.959	106.456	91.7951	72.0472	60.8836	hypothetical protein	Veillonella sp. 6_1_27	complement(70109..70888)	protein_id:WP_008602761.1
NZ_GG770215.210	51.7716	91.3049	96.2962	78.8745	55.1656	57.9577	56.71	36.3212	hypothetical protein	Veillonella sp. 6_1_27	248932..249813	protein_id:WP_008600822.1
NZ_GG770215.611	82.0165	322.65	457.692	143.427	192.431	178.146	168.028	140.246	hypothetical protein	Veillonella sp. 6_1_27	complement(700575..701030)	protein_id:WP_004696521.1
NZ_GG770218.26	38.0216	19.5403	41.4166	21.7823	45.8902	42.6962	35.5581	35.9947	hypothetical protein	Veillonella sp. 6_1_27	complement(28423..28608)	protein_id:WP_004698441.1
NZ_GG770216.409	43.4267	194.768	111.731	124.849	82.5747	91.2356	76.3373	68.4004	hypothetical protein	Veillonella sp. 6_1_27	complement(527300..528208)	protein_id:WP_008602456.1
NZ_GG770217.147	49.4757	86.5284	30.8783	53.2017	29.5181	20.8307	42.2508	26.9888	hypothetical protein	Veillonella sp. 6_1_27	complement(177726..178202)	protein_id:WP_008602920.1
NZ_GG770217.64	32.3369	54.7547	64.5619	54.1286	58.0635	38.5295	33.3263	31.2405	hypothetical protein	Veillonella sp. 6_1_27	complement(89159..90097)	protein_id:WP_004693677.1
NZ_GG770215.584	61.938	78.8196	41.5621	29.9287	24.0951	21.757	8.94236	17.3439	hypothetical protein	Veillonella sp. 6_1_27	complement(670109..670684)	protein_id:WP_008601423.1
NZ_GG770216.84	40.1227	232.31	239.081	304.1	317.943	419.349	391.399	289.021	hypothetical protein	Veillonella sp. 6_1_27	139544..140152	protein_id:WP_004694448.1
NZ_GG770215.502	34.438	115.351	168.337	131.245	162.516	211.805	172.102	117.183	hypothetical protein	Veillonella sp. 6_1_27	complement(574867..575724)	protein_id:WP_008601285.1
NZ_GG770216.207	45.5278	103.568	142.089	92.9618	63.8958	86.3972	80.6012	54.4047	hypothetical protein	Veillonella sp. 6_1_27	286747..287493	protein_id:WP_008602139.1
NZ_GG770215.626	24.7207	364.495	2738.48	2679.94	5125.16	4464.45	3850.26	3768.29	hypothetical protein	Veillonella sp. 6_1_27	complement(718831..719418)	protein_id:WP_008601461.1
NZ_GG770216.310	23.7125	159.818	422.735	314.573	493.038	747.937	526.685	449.766	hypothetical protein	Veillonella sp. 6_1_27	412388..412846	protein_id:WP_008602307.1
NZ_GG770216.498	32.786	108.114	77.0082	84.1307	36.6603	59.1546	40.624	28.6671	hypothetical protein	Veillonella sp. 6_1_27	615987..616448	protein_id:WP_008602566.1
NZ_GG770215.551	29.482	134.709	173.066	174.324	179.982	115.27	124.781	114.769	hypothetical protein	Veillonella sp. 6_1_27	complement(629213..631159)	protein_id:WP_008601369.1
NZ_GG770216.527	37.5473	52.8822	99.4876	71.3858	122.26	89.3287	71.612	78.2507	hypothetical protein	Veillonella sp. 6_1_27	647956..648846	protein_id:WP_008602612.1
NZ_GG770215.310	31.2187	62.738	70.9538	56.8787	83.3778	81.3518	54.837	46.2965	hypothetical protein	Veillonella sp. 6_1_27	complement(349008..349751)	protein_id:WP_004697361.1
NZ_GG770215.521	25.1698	39.6323	55.6668	30.0356	39.4451	20.0832	32.2377	23.2117	hypothetical protein	Veillonella sp. 6_1_27	complement(597665..598654)	protein_id:WP_008601321.1
NZ_GG770217.86	32.2269	77.3954	42.9759	53.8091	30.1327	33.5792	24.3854	23.447	hypothetical protein	Veillonella sp. 6_1_27	complement(113277..113723)	protein_id:WP_004693736.1
NZ_GG770215.267	30.5749	46.0816	18.4785	33.3195	10.9262	24.0792	16.6999	14.2015	hypothetical protein	Veillonella sp. 6_1_27	312345..312794	protein_id:WP_004695770.1
NZ_GG770215.402	41.6647	83.3023	181.319	97.4388	164.775	158.918	128.587	130.562	hypothetical protein	Veillonella sp. 6_1_27	complement(460460..461020)	protein_id:WP_008601115.1
NZ_GG770215.509	31.5831	48.7674	43.3862	22.561	24.2494	20.505	19.9261	13.6666	hypothetical protein	Veillonella sp. 6_1_27	complement(584167..584880)	protein_id:WP_008601299.1
NZ_GG770216.397	27.5504	131.2	116.94	95.2429	79.6569	84.404	74.2231	57.1769	hypothetical protein	Veillonella sp. 6_1_27	516184..516459	protein_id:WP_004695058.1
NZ_GG770217.301	40.6565	146.957	184.44	129.71	185.403	124.059	107.448	106.47	hypothetical protein	Veillonella sp. 6_1_27	complement(361508..361984)	protein_id:WP_008603192.1
NZ_GG770215.147	20.8576	72.2501	96.6115	116.142	89.6576	64.6931	76.2621	51.4869	hypothetical protein	Veillonella sp. 6_1_27	167260..167643	protein_id:WP_008600747.1
NZ_GG770215.47	36.9882	65.7556	58.2519	39.5301	26.8562	37.5717	26.5114	17.8399	hypothetical protein	Veillonella sp. 6_1_27	57410..57976	protein_id:WP_008600605.1
NZ_GG770217.143	29.931	44.3839	43.3509	28.5771	28.7982	27.1402	32.9446	20.406	hypothetical protein	Veillonella sp. 6_1_27	complement(173685..174956)	protein_id:WP_008602918.1
NZ_GG770217.367	29.931	448.757	526.276	657.48	623.67	892.928	581.059	441.648	hypothetical protein	Veillonella sp. 6_1_27	431689..432036	protein_id:WP_008603304.1
NZ_GG770215.244	44.4097	107.914	111.415	124.148	136.549	159.129	136.87	109.473	hypothetical protein	Veillonella sp. 6_1_27	287013..288251	protein_id:WP_004695726.1
NZ_GG770216.516	24.2464	46.9561	47.182	52.5346	47.1721	18.0613	30.8631	20.3805	hypothetical protein	Veillonella sp. 6_1_27	633650..634417	protein_id:WP_008602598.1
NZ_GG770217.154	31.3035	184.954	175.894	136.843	119.453	134.529	85.7851	81.4902	hypothetical protein	Veillonella sp. 6_1_27	complement(187193..188791)	protein_id:WP_008602926.1
NZ_GG770217.85	17.1892	12.1633	15.2032	10.5432	7.58544	19.2938	11.5741	7.55424	hypothetical protein	Veillonella sp. 6_1_27	complement(112825..113265)	protein_id:WP_008602822.1
NZ_GG770215.356	21.5862	55.0535	60.8016	34.3491	34.5141	18.0288	25.0084	33.1465	hypothetical protein	Veillonella sp. 6_1_27	complement(405697..407535)	protein_id:WP_008601040.1
NZ_GG770216.145	27.6352	73.0922	205.14	115.964	208.397	189.141	180.806	163.215	hypothetical protein	Veillonella sp. 6_1_27	222152..223051	protein_id:WP_008602038.1
NZ_GG770217.151	24.6107	80.1159	78.8455	74.1311	43.9157	80.5757	74.1477	44.511	hypothetical protein	Veillonella sp. 6_1_27	complement(183278..184390)	protein_id:WP_008602924.1
NZ_GG770215.37	23.9668	36.01	33.8029	20.6745	52.3158	43.7115	43.5591	36.2348	hypothetical protein	Veillonella sp. 6_1_27	46229..46372	protein_id:WP_004693318.1
NZ_GG770215.513	23.9668	317.131	533.303	246.303	391.458	331.346	301.905	259.047	hypothetical protein	Veillonella sp. 6_1_27	complement(589014..589679)	protein_id:WP_008601305.1
NZ_GG770216.395	30.0158	122.32	97.8201	98.9808	49.9855	52.3553	44.2833	38.4813	hypothetical protein	Veillonella sp. 6_1_27	513296..514240	protein_id:WP_008602433.1
NZ_GG770216.79	17.9178	55.4222	21.8023	34.7933	41.8888	29.9294	30.8389	25.1049	hypothetical protein	Veillonella sp. 6_1_27	132636..133106	protein_id:WP_008601922.1
NZ_GG770217.202	17.9178	14.6292	9.4752	13.3124	11.8753	8.33939	13.315	9.10342	hypothetical protein	Veillonella sp. 6_1_27	241485..242396	protein_id:WP_008603015.1
NZ_GG770217.278	21.9505	206.547	292.302	294.909	280.467	258.802	205.615	194.815	hypothetical protein	Veillonella sp. 6_1_27	329374..331782	protein_id:WP_008603149.1
NZ_GG770215.51	27.72	61.4421	54.7472	38.7647	20.4139	16.6735	18.4215	17.8032	hypothetical protein	Veillonella sp. 6_1_27	60991..61989	protein_id:WP_008600608.1
NZ_GG770215.684	16.6301	69.4195	122.982	82.6182	136.946	91.4346	100.225	90.6545	hypothetical protein	Veillonella sp. 6_1_27	complement(780549..781937)	protein_id:WP_008601563.1
NZ_GG770217.183	19.6546	44.332	78.2411	66.8873	117.233	128.972	98.6922	82.8228	hypothetical protein	Veillonella sp. 6_1_27	complement(218559..219062)	protein_id:WP_008602979.1
NZ_GG770215.13	41.1904	78.3663	111.755	73.173	95.6652	58.6753	58.6907	77.6398	hypothetical protein	Veillonella sp. 6_1_27	13600..14445	protein_id:WP_008600533.1
NZ_GG770215.504	20.019	100.596	208.077	179.89	182.486	232.105	183.115	155.197	hypothetical protein	Veillonella sp. 6_1_27	complement(576707..577303)	protein_id:WP_008601290.1
NZ_GG770215.705	12.9618	40.7022	93.9759	117.165	153.952	263.969	215.665	166.791	hypothetical protein	Veillonella sp. 6_1_27	complement(809323..809502)	protein_id:WP_008601596.1
NZ_GG770216.200	20.019	181.244	275.608	163.883	210.027	134.93	165.294	118.153	hypothetical protein	Veillonella sp. 6_1_27	277060..278298	protein_id:WP_008602131.1
NZ_GG770216.526	20.019	2.89389	3.50469	5.60905	6.13871	6.82272	4.21147	2.71362	hypothetical protein	Veillonella sp. 6_1_27	646912..647949	protein_id:WP_008602611.1
NZ_GG770215.31	14.3343	29.4938	37.151	25.5295	48.2145	80.462	86.1173	58.1854	hypothetical protein	Veillonella sp. 6_1_27	41237..41443	protein_id:WP_004697259.1
NZ_GG770215.407	19.3751	44.9716	82.337	30.0909	27.2627	31.1487	24.1586	21.2004	hypothetical protein	Veillonella sp. 6_1_27	complement(465327..466118)	protein_id:WP_008601125.1
NZ_GG770215.480	24.4159	65.6841	59.0502	49.0486	52.6285	53.768	40.3034	41.7348	hypothetical protein	Veillonella sp. 6_1_27	complement(546809..547126)	protein_id:WP_004696238.1
NZ_GG770217.204	13.3261	41.2082	52.4865	34.9097	36.5096	51.6352	49.3011	45.8283	hypothetical protein	Veillonella sp. 6_1_27	complement(243152..243847)	protein_id:WP_008603019.1
NZ_GG770215.309	11.6741	8.53538	6.19991	13.6785	6.68457	15.9986	6.67554	7.50476	hypothetical protein	Veillonella sp. 6_1_27	348751..348900	protein_id:WP_004695850.1
NZ_GG770215.44	28.8129	89.6853	139.576	127.474	131.91	104.001	66.1397	74.1479	hypothetical protein	Veillonella sp. 6_1_27	53994..54764	protein_id:WP_008600603.1
NZ_GG770216.11	12.6823	14.9335	32.4134	31.1596	31.259	37.149	14.6516	18.1973	hypothetical protein	Veillonella sp. 6_1_27	complement(50706..51698)	protein_id:WP_008601784.1
NZ_GG770216.112	12.6823	27.8207	61.0441	54.4098	38.7905	58.0209	56.2393	41.9911	hypothetical protein	Veillonella sp. 6_1_27	183095..183454	protein_id:WP_008601983.1
NZ_GG770216.289	22.7639	73.8409	108.864	84.7258	81.7186	119.958	90.1549	77.5771	hypothetical protein	Veillonella sp. 6_1_27	391072..391962	protein_id:WP_008602272.1
NZ_GG770217.363	10.6659	53.5864	82.5311	55.3793	136.262	112.415	152.398	114.227	hypothetical protein	Veillonella sp. 6_1_27	complement(429283..429633)	protein_id:WP_008603298.1
NZ_GG770215.514	21.1119	72.4488	189.449	116.796	183.124	263.343	212.165	142.622	hypothetical protein	Veillonella sp. 6_1_27	complement(589923..590477)	protein_id:WP_008601308.1
NZ_GG770216.368	30.1854	74.4977	140.712	106.047	125.999	95.5662	95.917	80.162	hypothetical protein	Veillonella sp. 6_1_27	complement(477345..478814)	protein_id:WP_008602394.1
NZ_GG770216.43	16.0711	36.6893	57.9497	44.4786	32.7735	48.7697	37.5841	25.0207	hypothetical protein	Veillonella sp. 6_1_27	complement(92440..93342)	protein_id:WP_008601864.1
NZ_GG770217.105	32.2017	232.37	367.46	239.381	319.523	241.748	267.653	265.796	hypothetical protein	Veillonella sp. 6_1_27	complement(137184..137918)	protein_id:WP_008602854.1
NZ_GG770216.364	20.468	14.1391	29.8394	6.9255	21.5741	19.8478	14.0897	15.1438	hypothetical protein	Veillonella sp. 6_1_27	474323..474538	protein_id:WP_008602389.1
NZ_GG770216.552	13.4109	91.1828	134.947	127.022	185.838	152.405	180.989	140.534	hypothetical protein	Veillonella sp. 6_1_27	679997..680626	protein_id:WP_004695338.1
NZ_GG770215.328	10.7507	35.069	55.0251	51.1812	64.6369	54.2429	37.8192	27.4316	hypothetical protein	Veillonella sp. 6_1_27	complement(370274..372499)	protein_id:WP_008600994.1
NZ_GG770215.399	18.816	21.6868	33.5735	27.0234	20.6839	24.7597	19.2071	14.7233	hypothetical protein	Veillonella sp. 6_1_27	complement(458141..458899)	protein_id:WP_008601110.1
NZ_GG770215.405	11.7589	62.4096	70.5921	84.7411	60.2211	62.4788	55.0798	49.0239	hypothetical protein	Veillonella sp. 6_1_27	complement(463308..464885)	protein_id:WP_008601121.1
NZ_GG770215.552	12.767	22.7932	44.9698	23.8537	29.4819	44.67	32.6927	20.5552	hypothetical protein	Veillonella sp. 6_1_27	complement(631199..631651)	protein_id:WP_004698676.1
NZ_GG770216.76	9.74254	62.4955	154.451	76.0988	127.95	131.444	160.061	125.138	hypothetical protein	Veillonella sp. 6_1_27	129196..129615	protein_id:WP_008601919.1
NZ_GG770217.174	17.8079	116.528	186.311	110.41	81.0622	51.2265	61.4385	41.4993	hypothetical protein	Veillonella sp. 6_1_27	208055..208924	protein_id:WP_008602960.1
NZ_GG770217.364	10.7507	31.9766	68.8387	68.0169	66.2508	87.3573	64.9847	54.0301	hypothetical protein	Veillonella sp. 6_1_27	complement(430095..430715)	protein_id:WP_008603300.1
NZ_GG770218.15	23.8568	73.1978	105.313	120.98	103.764	139.607	114.096	113.194	hypothetical protein	Veillonella sp. 6_1_27	complement(16446..17054)	protein_id:WP_008603411.1
NZ_GG770215.686	13.1314	77.1225	87.4031	105.812	80.8166	64.9801	74.3479	59.8112	hypothetical protein	Veillonella sp. 6_1_27	complement(783443..784249)	protein_id:WP_008601567.1
NZ_GG770215.710	22.2048	76.4925	40.0402	42.8704	42.5222	32.4135	25.6655	18.1858	hypothetical protein	Veillonella sp. 6_1_27	815549..815869	protein_id:WP_008601606.1
NZ_GG770216.123	8.09053	18.0676	47.9672	68.4708	65.9791	103.279	100.752	83.0162	hypothetical protein	Veillonella sp. 6_1_27	199192..199644	protein_id:WP_008601999.1
NZ_GG770216.503	21.1967	72.5344	62.2042	54.6756	27.2872	25.21	22.4024	40.1997	hypothetical protein	Veillonella sp. 6_1_27	620806..621303	protein_id:WP_004695224.1
NZ_GG770218.91	20.1885	32.7062	35.0116	28.9327	26.5212	51.6304	36.5825	38.3008	hypothetical protein	Veillonella sp. 6_1_27	complement(111621..112436)	protein_id:WP_008603482.1
NZ_GG770215.103	13.4957	40.7473	79.9945	57.8674	94.4914	63.2836	71.3846	62.56	hypothetical protein	Veillonella sp. 6_1_27	117680..118063	protein_id:WP_008600675.1
NZ_GG770215.122	12.4875	49.5846	75.4489	58.1781	97.9088	112.228	96.1681	74.8626	hypothetical protein	Veillonella sp. 6_1_27	139079..140110	protein_id:WP_008600707.1
NZ_GG770215.522	6.43851	8.73268	2.64671	3.39458	6.90975	3.54641	1.00505	0.335016	hypothetical protein	Veillonella sp. 6_1_27	complement(598756..599031)	protein_id:WP_008601322.1
NZ_GG770216.113	10.4712	12.2589	26.5399	16.8005	22.4388	28.8825	20.3357	21.209	hypothetical protein	Veillonella sp. 6_1_27	184081..185325	protein_id:WP_008601985.1
NZ_GG770216.178	11.4793	56.3039	39.35	48.2411	32.0364	29.6499	23.1535	18.9453	hypothetical protein	Veillonella sp. 6_1_27	256756..257151	protein_id:WP_008602090.1
NZ_GG770216.45	17.5283	11.6716	30.1284	9.38304	16.7326	6.37647	9.7037	11.542	hypothetical protein	Veillonella sp. 6_1_27	complement(94433..94666)	protein_id:WP_004692943.1
NZ_GG770217.70	21.561	58.5046	72.5485	74.5029	66.9006	102.929	69.4485	54.9482	hypothetical protein	Veillonella sp. 6_1_27	complement(94516..95157)	protein_id:WP_008602791.1
NZ_GG770215.229	8.81915	63.8209	43.6288	67.809	53.1704	55.7716	34.1614	29.2133	hypothetical protein	Veillonella sp. 6_1_27	269544..269795	protein_id:WP_004697100.1
NZ_GG770215.345	16.8845	29.4591	29.2462	19.9338	14.521	29.7982	20.1612	16.4184	hypothetical protein	Veillonella sp. 6_1_27	complement(394727..395041)	protein_id:WP_008601019.1
NZ_GG770215.5	13.86	105.848	210.519	216.101	416.629	391.686	371.876	294.8	hypothetical protein	Veillonella sp. 6_1_27	5471..6040	protein_id:WP_008600516.1
NZ_GG770216.165	22.9335	55.5954	68.9468	38.2375	33.7639	49.6423	29.0384	27.4383	hypothetical protein	Veillonella sp. 6_1_27	247704..248534	protein_id:WP_008602070.1
NZ_GG770216.171	14.8681	19.4529	15.2032	13.2809	12.9445	3.83623	5.17441	6.41683	hypothetical protein	Veillonella sp. 6_1_27	252016..252609	protein_id:WP_008602081.1
NZ_GG770216.201	7.81099	88.8831	115.235	100.174	109.524	116.157	65.0301	71.4228	hypothetical protein	Veillonella sp. 6_1_27	278295..279608	protein_id:WP_008602133.1
NZ_GG770216.296	9.82732	40.6081	87.4495	74.849	80.6166	70.4974	72.7288	54.5526	hypothetical protein	Veillonella sp. 6_1_27	396892..398256	protein_id:WP_008602285.1
NZ_GG770216.313	15.8763	135.982	279.221	145.53	233.104	224.561	149.386	146.995	hypothetical protein	Veillonella sp. 6_1_27	complement(417021..418580)	protein_id:WP_008602310.1
NZ_GG770217.253	7.81099	35.2421	36.1363	47.7599	59.6621	87.1447	41.8534	35.7875	hypothetical protein	Veillonella sp. 6_1_27	complement(301794..302096)	protein_id:WP_008603104.1
NZ_GG770217.255	9.82732	8.41614	7.94013	3.09908	5.02157	11.6385	6.82052	3.25585	hypothetical protein	Veillonella sp. 6_1_27	complement(302431..302841)	protein_id:WP_008603108.1
NZ_GG770215.194	20.2733	54.9951	29.041	26.5542	6.70728	17.8653	8.36153	8.44808	hypothetical protein	Veillonella sp. 6_1_27	233315..233770	protein_id:WP_004697220.1
NZ_GG770216.344	5.15081	26.0479	39.8947	28.7707	22.4077	26.7913	22.6898	18.9794	hypothetical protein	Veillonella sp. 6_1_27	448193..448696	protein_id:WP_008602355.1
NZ_GG770216.5	11.1998	41.7315	89.8557	46.9944	140.564	52.1889	41.9296	55.5903	hypothetical protein	Veillonella sp. 6_1_27	31212..31562	protein_id:WP_008601773.1
NZ_GG770217.199	13.2161	60.9453	47.6408	46.9886	23.5034	42.0166	21.7968	14.2767	hypothetical protein	Veillonella sp. 6_1_27	complement(239186..239464)	protein_id:WP_004697959.1
NZ_GG770217.304	19.2651	29.5985	30.468	32.537	14.8582	28.3456	21.6356	17.3047	hypothetical protein	Veillonella sp. 6_1_27	complement(365974..366720)	protein_id:WP_008603198.1
NZ_GG770217.49	21.2814	125.864	193.558	89.1344	118.937	89.6321	70.0351	57.9073	hypothetical protein	Veillonella sp. 6_1_27	complement(70890..71846)	protein_id:WP_008602763.1
NZ_GG770215.312	5.51512	11.51	24.1711	14.8939	14.4381	12.2704	11.6676	8.89519	hypothetical protein	Veillonella sp. 6_1_27	complement(350802..351740)	protein_id:WP_004697023.1
NZ_GG770215.627	16.6049	173.319	137.219	165.181	136.178	145.594	97.4091	103.303	hypothetical protein	Veillonella sp. 6_1_27	complement(719523..720167)	protein_id:WP_008601462.1
NZ_GG770216.143	17.6131	216.284	532.944	374.825	567.343	610.644	457.69	384.153	hypothetical protein	Veillonella sp. 6_1_27	220409..221068	protein_id:WP_008602035.1
NZ_GG770216.153	13.5804	97.1788	191.132	199.032	303.15	222.106	248.785	188.566	hypothetical protein	Veillonella sp. 6_1_27	232266..233138	protein_id:WP_008602051.1
NZ_GG770216.172	7.53145	17.4945	11.7227	15.3257	7.38676	5.64489	3.62197	7.48272	hypothetical protein	Veillonella sp. 6_1_27	252694..253200	protein_id:WP_008602083.1
NZ_GG770216.70	7.53145	12.9985	39.7623	21.6145	36.6985	24.0449	25.5193	18.5858	hypothetical protein	Veillonella sp. 6_1_27	complement(120764..121429)	protein_id:WP_008601908.1
NZ_GG770215.346	10.9203	43.7217	32.8368	36.5798	32.2101	32.1725	15.5926	23.4227	hypothetical protein	Veillonella sp. 6_1_27	complement(395730..396188)	protein_id:WP_008601021.1
NZ_GG770215.680	3.86311	29.4852	40.1594	26.3436	21.4843	21.4583	13.7143	12.9193	hypothetical protein	Veillonella sp. 6_1_27	complement(778160..778525)	protein_id:WP_004696650.1
NZ_GG770216.120	9.91209	31.6854	25.7304	28.4036	25.9642	39.7729	19.705	18.8051	hypothetical protein	Veillonella sp. 6_1_27	complement(196216..197550)	protein_id:WP_008601994.1
NZ_GG770216.511	3.86311	1.54023	8.82237	5.72823	6.84753	11.0671	4.53983	2.86348	hypothetical protein	Veillonella sp. 6_1_27	630278..630658	protein_id:WP_008602588.1
NZ_GG770216.62	16.9692	36.7143	62.3255	53.3022	53.9535	49.9609	35.614	33.6404	hypothetical protein	Veillonella sp. 6_1_27	114793..115314	protein_id:WP_004694397.1
NZ_GG770217.205	10.9203	63.5134	127.007	78.0081	98.9421	97.0654	74.1926	71.3194	hypothetical protein	Veillonella sp. 6_1_27	complement(244135..244845)	protein_id:WP_008603021.1
NZ_GG770217.254	8.90393	14.09	16.6655	10.6566	19.1636	33.0135	17.401	18.1988	hypothetical protein	Veillonella sp. 6_1_27	complement(302099..302434)	protein_id:WP_008603105.1
NZ_GG770218.56	3.86311	15.6895	22.0559	14.5946	14.8464	5.37347	10.5291	6.52406	hypothetical protein	Veillonella sp. 6_1_27	complement(65364..66149)	protein_id:WP_008603445.1
NZ_GG770215.131	6.24375	34.122	26.6611	28.6763	24.3992	9.79646	9.76368	11.9568	hypothetical protein	Veillonella sp. 6_1_27	147376..148113	protein_id:WP_004692970.1
NZ_GG770215.156	3.21926	3.08045	7.00938	17.5631	17.1616	66.2834	42.8986	39.0694	hypothetical protein	Veillonella sp. 6_1_27	178687..180306	protein_id:WP_008600757.1
NZ_GG770215.590	9.26824	23.5246	55.4728	23.6831	55.7113	52.5249	80.4191	57.7667	hypothetical protein	Veillonella sp. 6_1_27	complement(676994..677251)	protein_id:WP_008601433.1
NZ_GG770216.1	15.3172	93.778	159.674	102.285	192.342	197.206	222.814	241.637	hypothetical protein	Veillonella sp. 6_1_27	complement(744..1493)	protein_id:WP_004692888.1
NZ_GG770216.111	5.23558	34.8153	64.6569	59.1496	58.6082	63.3953	46.6441	45.1354	hypothetical protein	Veillonella sp. 6_1_27	182434..183015	protein_id:WP_008601981.1
NZ_GG770216.166	5.23558	17.5871	15.5053	13.383	8.70772	12.3387	6.96744	4.65503	hypothetical protein	Veillonella sp. 6_1_27	248653..249468	protein_id:WP_008602072.1
NZ_GG770216.515	8.26008	16.1773	37.6694	24.5868	30.053	31.8026	27.384	22.2487	hypothetical protein	Veillonella sp. 6_1_27	632622..633404	protein_id:WP_008602596.1
NZ_GG770217.130	5.23558	4.94319	7.71073	5.48798	9.52921	10.4826	11.917	9.98764	hypothetical protein	Veillonella sp. 6_1_27	complement(161532..161735)	protein_id:WP_004693828.1
NZ_GG770218.12	6.24375	2.26864	6.80424	5.10479	2.07157	1.69615	6.95455	10.3116	hypothetical protein	Veillonella sp. 6_1_27	complement(13509..13940)	protein_id:WP_008603405.1
NZ_GG770215.120	9.63256	34.5148	51.4234	62.1991	53.6123	100.605	71.5506	54.3526	hypothetical protein	Veillonella sp. 6_1_27	136672..138186	protein_id:WP_008600704.1
NZ_GG770215.121	3.58357	15.1509	11.747	10.0084	11.5521	14.4335	11.3911	6.45704	hypothetical protein	Veillonella sp. 6_1_27	138383..138961	protein_id:WP_008600706.1
NZ_GG770215.508	10.6407	24.6973	27.6272	16.7956	13.9073	35.4104	32.1801	18.6528	hypothetical protein	Veillonella sp. 6_1_27	complement(583187..584131)	protein_id:WP_008601297.1
NZ_GG770215.512	8.62439	67.0619	110.968	74.5849	115.657	124.384	113.597	93.712	hypothetical protein	Veillonella sp. 6_1_27	complement(587323..588543)	protein_id:WP_008601304.1
NZ_GG770215.596	8.62439	100.071	370.612	223.76	493.697	348.754	397.843	396.548	hypothetical protein	Veillonella sp. 6_1_27	complement(681412..681834)	protein_id:WP_004696488.1
NZ_GG770216.110	6.60806	26.7083	64.8024	53.7598	66.5099	58.4228	35.8385	32.966	hypothetical protein	Veillonella sp. 6_1_27	181817..182437	protein_id:WP_008601980.1
NZ_GG770216.177	5.5999	11.6076	42.1907	43.5322	70.5531	52.9523	46.4488	51.4492	hypothetical protein	Veillonella sp. 6_1_27	256311..256655	protein_id:WP_008602088.1
NZ_GG770216.222	7.61623	16.1021	29.1623	20.5125	25.6726	21.2042	22.2334	18.392	hypothetical protein	Veillonella sp. 6_1_27	301643..302290	protein_id:WP_008602166.1
NZ_GG770216.39	11.6489	9.39111	14.6231	6.30395	7.98997	7.89733	1.10869	0.710481	hypothetical protein	Veillonella sp. 6_1_27	complement(88186..88503)	protein_id:WP_004692937.1
NZ_GG770216.42	2.5754	4.23011	10.5383	13.9616	8.24787	4.92142	11.5246	5.53265	hypothetical protein	Veillonella sp. 6_1_27	complement(92178..92426)	protein_id:WP_004692940.1
NZ_GG770217.150	8.62439	59.5724	40.2322	43.8084	18.7935	20.5202	18.3438	14.8438	hypothetical protein	Veillonella sp. 6_1_27	181608..183158	protein_id:WP_008602923.1
NZ_GG770217.72	2.5754	3.05438	6.50207	3.80833	16.0827	9.99231	19.9563	12.9275	hypothetical protein	Veillonella sp. 6_1_27	complement(96806..97204)	protein_id:WP_008602795.1
NZ_GG770218.10	2.5754	10.4733	11.6146	17.0855	6.23338	13.6951	6.50953	7.89809	hypothetical protein	Veillonella sp. 6_1_27	complement(12306..12878)	protein_id:WP_008603401.1
NZ_GG770218.70	10.6407	47.7116	70.8437	46.3222	51.2022	64.4182	67.8323	63.7893	hypothetical protein	Veillonella sp. 6_1_27	complement(86137..86421)	protein_id:WP_004695449.1
NZ_GG770215.281	4.95605	1.88171	8.19378	3.8417	3.96665	4.14924	15.0022	8.05551	hypothetical protein	Veillonella sp. 6_1_27	324157..324855	protein_id:WP_008600915.1
NZ_GG770215.285	6.97238	10.0476	19.9165	7.99699	9.28008	5.65518	5.78452	7.56214	hypothetical protein	Veillonella sp. 6_1_27	327100..327495	protein_id:WP_008600921.1
NZ_GG770215.325	1.93155	3.47409	12.5565	2.32883	6.0727	5.37812	1.94394	2.66654	hypothetical protein	Veillonella sp. 6_1_27	complement(365046..365363)	protein_id:WP_008600988.1
NZ_GG770215.671	1.93155	10.7064	13.2335	22.8194	26.417	31.945	23.7179	25.871	hypothetical protein	Veillonella sp. 6_1_27	763745..764137	protein_id:WP_008601540.1
NZ_GG770216.224	8.98871	7.30193	30.854	17.5698	10.7727	10.1999	8.50268	11.7561	hypothetical protein	Veillonella sp. 6_1_27	complement(303583..303771)	protein_id:WP_008602168.1
NZ_GG770218.43	21.0867	5.92259	5.29342	2.59671	1.52856	6.36371	2.86476	2.97348	hypothetical protein	Veillonella sp. 6_1_27	complement(50999..51526)	protein_id:WP_008603431.1
NZ_GG770215.118	1.2877	6.349	29.2704	25.2312	41.3187	21.1568	29.1904	25.6632	hypothetical protein	Veillonella sp. 6_1_27	135764..136123	protein_id:WP_008600700.1
NZ_GG770215.344	7.33669	9.21528	7.96438	10.2563	4.59771	7.92864	15.4896	10.5371	hypothetical protein	Veillonella sp. 6_1_27	complement(394006..394443)	protein_id:WP_004697174.1
NZ_GG770215.464	1.2877	11.7502	7.3358	9.13327	13.4681	8.28009	6.89542	6.90969	hypothetical protein	Veillonella sp. 6_1_27	complement(529227..529922)	protein_id:WP_008601222.1
NZ_GG770215.593	11.3693	135.96	352.343	206.009	327.45	203.004	215.573	265.3	hypothetical protein	Veillonella sp. 6_1_27	complement(679123..679290)	protein_id:WP_004696483.1
NZ_GG770216.170	3.30403	7.66795	15.0223	11.2782	1.92442	6.65338	2.47217	4.86118	hypothetical protein	Veillonella sp. 6_1_27	251151..251957	protein_id:WP_004698310.1
NZ_GG770216.173	2.29587	14.888	5.39044	5.28204	5.59014	8.57307	8.49085	11.7926	hypothetical protein	Veillonella sp. 6_1_27	253224..253511	protein_id:WP_004698173.1
NZ_GG770216.295	1.2877	23.1373	43.4347	51.2079	24.7833	50.7794	55.0581	35.2411	hypothetical protein	Veillonella sp. 6_1_27	396049..396819	protein_id:WP_008602283.1
NZ_GG770216.356	8.34486	86.235	105.723	83.0966	85.5705	101.21	89.6167	71.3824	hypothetical protein	Veillonella sp. 6_1_27	467182..467418	protein_id:WP_004698254.1
NZ_GG770216.412	4.3122	69.5114	74.8335	76.1672	94.2836	117.983	80.4851	69.9716	hypothetical protein	Veillonella sp. 6_1_27	530887..531438	protein_id:WP_008602458.1
NZ_GG770217.113	6.32853	88.0155	127.827	90.0069	94.5009	173.269	135.34	79.2175	hypothetical protein	Veillonella sp. 6_1_27	complement(144563..145582)	protein_id:WP_008602872.1
NZ_GG770217.219	1.2877	10.868	21.6699	25.6688	22.9586	40.3309	22.5078	22.1662	hypothetical protein	Veillonella sp. 6_1_27	complement(259097..260380)	protein_id:WP_008603046.1
NZ_GG770217.256	6.32853	22.6528	16.7625	11.6261	7.88461	18.1737	16.7082	12.8945	hypothetical protein	Veillonella sp. 6_1_27	complement(303097..304488)	protein_id:WP_008603110.1
NZ_GG770218.16	1.2877	19.9213	20.2672	17.5125	20.6749	32.8312	29.3399	30.1988	hypothetical protein	Veillonella sp. 6_1_27	complement(17062..18108)	protein_id:WP_008603412.1
NZ_GG770215.373	2.66018	10.2029	18.9261	8.8044	5.93597	11.1332	3.26829	7.44563	hypothetical protein	Veillonella sp. 6_1_27	complement(430176..430652)	protein_id:WP_008601070.1
NZ_GG770215.582	1.65202	28.3018	25.0048	15.8176	11.8822	9.05791	8.1261	5.06818	hypothetical protein	Veillonella sp. 6_1_27	complement(668127..668747)	protein_id:WP_008601421.1
NZ_GG770215.624	4.67651	165.114	343.347	358.441	539.697	641.655	534.464	417.079	hypothetical protein	Veillonella sp. 6_1_27	complement(717370..718044)	protein_id:WP_008601460.1
NZ_GG770216.283	0.643851	12.0325	14.3937	9.037	17.611	9.99928	8.34083	8.14066	hypothetical protein	Veillonella sp. 6_1_27	384580..384909	protein_id:WP_008602262.1
NZ_GG770216.501	2.66018	6.98652	6.1514	4.16482	5.16291	6.70308	1.26884	4.41967	hypothetical protein	Veillonella sp. 6_1_27	619065..619892	protein_id:WP_008602572.1
NZ_GG770215.115	6.04899	17.2324	28.2073	26.3331	20.3309	34.1305	28.7172	21.9439	hypothetical protein	Veillonella sp. 6_1_27	134003..134662	protein_id:WP_008600695.1
NZ_GG770215.126	1.00816	6.56681	15.7347	3.09908	7.17402	5.14512	9.44142	8.13968	hypothetical protein	Veillonella sp. 6_1_27	143074..143853	protein_id:WP_004697284.1
NZ_GG770215.324	1.00816	7.54064	18.1035	8.58517	8.70461	12.9139	4.63876	4.86114	hypothetical protein	Veillonella sp. 6_1_27	complement(364531..364989)	protein_id:WP_008600986.1
NZ_GG770215.347	2.01633	5.29654	14.1643	7.04564	10.8902	8.88639	4.96921	3.33405	hypothetical protein	Veillonella sp. 6_1_27	complement(396281..396646)	protein_id:WP_004697099.1
NZ_GG770215.430	4.03266	13.9943	46.7828	27.5181	26.344	13.5714	21.5358	24.269	hypothetical protein	Veillonella sp. 6_1_27	complement(494130..494582)	protein_id:WP_008601160.1
NZ_GG770215.434	0	1.10824	5.84924	3.11436	2.94108	1.39589	5.432	3.46138	hypothetical protein	Veillonella sp. 6_1_27	complement(499849..500277)	protein_id:WP_008601166.1
NZ_GG770215.439	0	6.11546	2.94887	4.83881	6.6068	3.54641	0	2.65999	hypothetical protein	Veillonella sp. 6_1_27	complement(502746..503183)	protein_id:WP_008601176.1
NZ_GG770215.494	1.00816	39.041	20.0267	25.4904	8.9793	5.85568	9.03412	4.67555	hypothetical protein	Veillonella sp. 6_1_27	complement(564857..565351)	protein_id:WP_004696277.1
NZ_GG770215.505	3.02449	5.36847	15.2759	11.6052	14.6972	16.0243	6.99852	13.1614	hypothetical protein	Veillonella sp. 6_1_27	577483..577602	protein_id:WP_004697264.1
NZ_GG770215.58	0	4.78787	8.26655	4.4575	8.05732	6.63018	4.24132	2.09561	hypothetical protein	Veillonella sp. 6_1_27	67187..68035	protein_id:WP_008600615.1
NZ_GG770215.629	0	9.22545	9.63184	8.15615	4.42297	6.58394	15.4747	8.52699	hypothetical protein	Veillonella sp. 6_1_27	complement(722024..722095)	protein_id:WP_008601464.1
NZ_GG770215.636	2.01633	3.61003	7.68647	6.97604	6.96668	4.249	2.67601	4.20689	hypothetical protein	Veillonella sp. 6_1_27	complement(730047..730349)	protein_id:WP_008601476.1
NZ_GG770215.648	0	5.04596	21.3788	7.84162	15.3805	31.7182	15.7607	14.5703	hypothetical protein	Veillonella sp. 6_1_27	complement(742268..742546)	protein_id:WP_008601499.1
NZ_GG770215.656	7.05715	12.0083	15.0465	9.04557	10.6946	9.33729	10.0803	10.3847	hypothetical protein	Veillonella sp. 6_1_27	complement(750196..750378)	protein_id:WP_004696604.1
NZ_GG770215.669	0	3.99503	13.5357	5.19249	8.98443	5.25531	8.45044	6.21251	hypothetical protein	Veillonella sp. 6_1_27	complement(762129..762476)	protein_id:WP_008601536.1
NZ_GG770216.118	5.04082	14.6687	36.9327	36.9279	34.6862	43.3296	25.5281	25.1242	hypothetical protein	Veillonella sp. 6_1_27	193755..195014	protein_id:WP_008601992.1
NZ_GG770216.169	2.01633	4.7894	9.40244	3.93032	1.90197	5.53702	2.96656	2.32558	hypothetical protein	Veillonella sp. 6_1_27	250536..251078	protein_id:WP_008602078.1
NZ_GG770216.188	4.03266	26.347	18.9615	15.257	11.3617	14.1358	16.118	6.72286	hypothetical protein	Veillonella sp. 6_1_27	complement(265963..266640)	protein_id:WP_008602109.1
NZ_GG770216.208	0	35.2243	41.454	32.5313	50.4844	37.7618	21.0391	28.7012	hypothetical protein	Veillonella sp. 6_1_27	287701..287925	protein_id:WP_008602141.1
NZ_GG770216.209	5.04082	37.6948	70.5678	47.4157	69.839	47.6311	38.6716	38.6697	hypothetical protein	Veillonella sp. 6_1_27	288129..288368	protein_id:WP_008602143.1
NZ_GG770216.232	0	2.13269	2.64671	2.42228	3.37521	6.60931	7.71952	4.90572	hypothetical protein	Veillonella sp. 6_1_27	313270..313596	protein_id:WP_008602179.1
NZ_GG770216.248	10.0816	15.3547	31.0481	18.8271	25.9715	22.5456	27.2357	26.1286	hypothetical protein	Veillonella sp. 6_1_27	complement(338864..339094)	protein_id:WP_008602207.1
NZ_GG770216.254	1.00816	3.95708	11.1912	8.52228	7.39055	11.8474	11.3998	7.46922	hypothetical protein	Veillonella sp. 6_1_27	343960..344262	protein_id:WP_008602218.1
NZ_GG770216.255	0	1.93943	6.50207	8.23821	1.22939	11.133	5.74062	2.25446	hypothetical protein	Veillonella sp. 6_1_27	344285..344488	protein_id:WP_008602220.1
NZ_GG770216.285	3.02449	7.23234	14.998	12.2629	14.0371	4.60608	7.04486	4.35338	hypothetical protein	Veillonella sp. 6_1_27	385511..385762	protein_id:WP_004694917.1
NZ_GG770216.387	0	3.73064	7.58946	6.88742	6.09868	9.4276	7.10369	7.68788	hypothetical protein	Veillonella sp. 6_1_27	505295..505522	protein_id:WP_008602417.1
NZ_GG770216.512	1.00816	3.28082	4.967	3.94749	6.46141	3.64384	4.83925	1.94053	hypothetical protein	Veillonella sp. 6_1_27	630704..631057	protein_id:WP_008602590.1
NZ_GG770216.513	4.03266	15.6061	27.0957	18.8385	8.36743	17.6239	20.3389	13.1493	hypothetical protein	Veillonella sp. 6_1_27	631094..631591	protein_id:WP_008602592.1
NZ_GG770216.514	0	9.2776	20.7745	8.14851	6.47209	14.4823	7.99827	5.32608	hypothetical protein	Veillonella sp. 6_1_27	631630..632502	protein_id:WP_008602594.1
NZ_GG770216.530	2.01633	9.68601	27.6161	10.8606	19.0204	29.1443	17.687	16.9708	hypothetical protein	Veillonella sp. 6_1_27	650933..651550	protein_id:WP_008602614.1
NZ_GG770216.87	1.00816	13.6576	2.11515	4.54706	17.3995	6.44838	10.2491	5.38107	hypothetical protein	Veillonella sp. 6_1_27	142056..142301	protein_id:WP_008601936.1
NZ_GG770217.127	0	5.20758	8.24229	3.13434	9.62793	21.0544	17.15	12.0594	hypothetical protein	Veillonella sp. 6_1_27	complement(159374..159631)	protein_id:WP_008602895.1
NZ_GG770217.203	1.00816	16.1389	40.6071	12.2752	28.0062	22.6405	24.3057	19.204	hypothetical protein	Veillonella sp. 6_1_27	complement(242450..243079)	protein_id:WP_008603017.1
NZ_GG770217.234	0	14.2628	36.6305	30.3408	56.5973	87.0599	68.5638	67.8371	hypothetical protein	Veillonella sp. 6_1_27	complement(281180..281542)	protein_id:WP_008603073.1
NZ_GG770217.291	0	0.303137	5.84924	3.11625	9.55882	2.19923	7.66177	7.86044	hypothetical protein	Veillonella sp. 6_1_27	346415..348643	protein_id:WP_008603172.1
NZ_GG770217.313	1.00816	5.79335	22.2368	2.98565	11.1614	10.877	15.313	11.4605	hypothetical protein	Veillonella sp. 6_1_27	complement(374381..374722)	protein_id:WP_008603214.1
NZ_GG770217.61	3.02449	3.31917	10.792	9.33732	4.60812	14.5335	6.14685	5.43118	hypothetical protein	Veillonella sp. 6_1_27	complement(86642..86968)	protein_id:WP_008602784.1
NZ_GG770217.68	5.04082	26.0232	39.0852	26.825	39.0383	35.701	21.9463	20.777	hypothetical protein	Veillonella sp. 6_1_27	complement(92607..92819)	protein_id:WP_008602789.1
NZ_GG770218.11	2.01633	3.58396	11.1912	11.8415	11.265	18.7208	10.8279	5.30042	hypothetical protein	Veillonella sp. 6_1_27	complement(12937..13497)	protein_id:WP_008603403.1
NZ_GG770218.13	0	31.0498	30.3113	42.0345	68.0969	62.6826	61.3389	67.3935	hypothetical protein	Veillonella sp. 6_1_27	complement(13951..15069)	protein_id:WP_008603407.1
NZ_GG770218.35	0	6.08575	4.48395	5.14287	2.95	2.29899	5.20108	6.72623	hypothetical protein	Veillonella sp. 6_1_27	complement(41505..42452)	protein_id:WP_004698478.1
NZ_GG770218.36	1.00816	40.145	30.5761	28.9155	27.6642	18.1645	24.892	19.072	hypothetical protein	Veillonella sp. 6_1_27	complement(42468..43814)	protein_id:WP_008603422.1
NZ_GG770217.317	3.86311	41.5014	35.8695	50.6911	16.8157	21.072	28.5606	22.5466	imidazole glycerol phosphate synthase	Veillonella sp. 6_1_27	complement(380390..381016)	protein_id:WP_008603219.1
NZ_GG770217.321	0	7.4256	1.51082	3.03137	10.1531	10.0734	2.24673	2.08564	imidazole glycerol phosphate synthase	Veillonella sp. 6_1_27	complement(383113..383886)	protein_id:WP_008603222.1
NZ_GG770217.323	0	7.94292	7.45707	9.3935	2.36898	13.5745	1.8804	4.29607	imidazoleglycerol-phosphate dehydratase	Veillonella sp. 6_1_27	complement(384692..385282)	protein_id:WP_008603224.1
NZ_GG770215.706	85.8453	353.646	408.33	592.934	696.625	879.648	835.986	651.559	inorganic phosphate transporter	Veillonella sp. 6_1_27	complement(809926..810924)	protein_id:WP_008601598.1
NZ_GG770215.413	256.612	1891.53	2489.94	1832.2	1801.07	1351.33	1176.71	986.798	inosine 5'-monophosphate dehydrogenase	Veillonella sp. 6_1_27	complement(470470..471924)	protein_id:WP_004696085.1
NZ_GG770215.305	59.2182	72.7417	113.531	106.251	128.541	173.019	146.589	116.368	integrase	Veillonella sp. 6_1_27	complement(343792..344802)	protein_id:WP_008600957.1
NZ_GG770217.264	18.4769	38.4004	59.9789	37.8544	39.4117	64.1664	46.6594	31.6612	integrase	Veillonella sp. 6_1_27	311765..312703	protein_id:WP_008603126.1
NZ_GG770217.385	2.01633	6.45177	0.882237	2.81404	6.11247	3.93598	1.9502	2.01373	iron ABC transporter	Veillonella sp. 6_1_27	complement(457039..458076)	protein_id:WP_008603337.1
NZ_GG770217.119	11.4793	39.5202	64.0526	38.4149	55.0252	33.8261	44.9322	41.1244	iron ABC transporter ATP-binding protein	Veillonella sp. 6_1_27	153221..153997	protein_id:WP_008602883.1
NZ_GG770217.118	10.6407	74.1673	93.4463	70.828	57.2715	60.0442	49.9733	47.2005	iron ABC transporter permease	Veillonella sp. 6_1_27	152217..153224	protein_id:WP_008602881.1
NZ_GG770216.215	0	3.10653	2.92462	12.3401	24.7282	35.109	37.2327	25.1233	iron ABC transporter permease	Veillonella sp. 6_1_27	293819..294820	protein_id:WP_008602154.1
NZ_GG770215.563	0	2.80339	11.6985	3.84359	5.62301	11.6954	4.1832	5.67817	iron ABC transporter substrate-binding protein	Veillonella sp. 6_1_27	complement(648249..649349)	protein_id:WP_008601388.1
NZ_GG770215.703	2.93972	9.77651	52.4511	28.8575	40.8899	34.4984	33.5501	28.996	iron dicitrate ABC transporter ATP-binding protein	Veillonella sp. 6_1_27	807291..808064	protein_id:WP_008601592.1
NZ_GG770215.30	61.4041	1388.83	2099.94	1465.75	1837.92	1766.93	1575.69	1391.31	iron transporter	Veillonella sp. 6_1_27	38633..41005	protein_id:WP_008600563.1
NZ_GG770215.564	1.00816	4.58904	4.66484	3.24588	3.39253	2.44281	4.80448	2.96516	iron-dicitrate ABC transporter ATP-binding protein	Veillonella sp. 6_1_27	complement(649339..650148)	protein_id:WP_008601390.1
NZ_GG770217.246	0	3.59623	5.80073	8.61187	2.7286	4.83908	3.15375	3.02941	iron-siderophore ABC transporter permease	Veillonella sp. 6_1_27	complement(295752..296801)	protein_id:WP_008603093.1
NZ_GG770216.191	3.02449	34.7463	73.4793	33.805	63.2125	57.9088	42.977	50.5521	iron-sulfur cluster repair di-iron protein	Veillonella sp. 6_1_27	269513..270181	protein_id:WP_008602114.1
NZ_GG770217.78	136.973	651.321	1148.74	902.057	1207.55	1121.41	915.409	848.804	isochorismate synthase	Veillonella sp. 6_1_27	complement(103586..104728)	protein_id:WP_008602808.1
NZ_GG770217.279	232.985	826.23	723.442	589.72	578.544	444.054	433.918	404.347	isoleucyl-tRNA synthetase	Veillonella sp. 6_1_27	complement(331864..334698)	protein_id:WP_008603150.1
NZ_GG770215.377	30.9392	207.174	386.94	333.461	363.236	311.398	284.345	243.441	IspD/IspF bifunctional enzyme	Veillonella sp. 6_1_27	complement(435148..436323)	protein_id:WP_008601077.1
NZ_GG770216.497	18.816	181.546	99.0045	92.7681	85.1687	87.5936	71.4033	76.6019	ketol-acid reductoisomerase	Veillonella sp. 6_1_27	614806..615813	protein_id:WP_008602565.1
NZ_GG770215.689	9.26824	22.7421	15.3244	22.5067	14.8098	16.8324	10.6015	9.57605	kinase	Veillonella sp. 6_1_27	complement(786416..787420)	protein_id:WP_008601573.1
NZ_GG770217.374	5.87944	140.626	216.066	244.845	343.214	271.168	295.84	237.054	L-allo-threonine dehydrogenase	Veillonella sp. 6_1_27	complement(439206..439964)	protein_id:WP_008603316.1
NZ_GG770218.90	30.2702	89.059	92.6833	70.4457	92.6159	90.3483	53.2962	50.8966	L-lactate dehydrogenase	Veillonella sp. 6_1_27	complement(110579..111538)	protein_id:WP_008603481.1
NZ_GG770217.215	30.8544	402.435	852.825	662.516	1027.59	927.774	784.421	715.155	L-lysine permease	Veillonella sp. 6_1_27	255031..255645	protein_id:WP_008603040.1
NZ_GG770215.643	2.5754	10.3477	8.82237	4.46514	15.1487	30.1122	11.0917	13.0005	L(+)-tartrate dehydratase subunit beta	Veillonella sp. 6_1_27	complement(737473..738084)	protein_id:WP_008601490.1
NZ_GG770216.138	5.15081	24.6676	23.6637	31.0985	19.0929	23.0382	25.0294	19.324	lactaldehyde reductase	Veillonella sp. 6_1_27	212265..213416	protein_id:WP_008602024.1
NZ_GG770216.325	7.98054	32.3012	23.9659	33.5561	23.8962	35.8684	22.3226	14.1784	lactaldehyde reductase	Veillonella sp. 6_1_27	432124..433275	protein_id:WP_008602322.1
NZ_GG770216.351	374.414	1466.35	1488.06	1064.67	914.835	890.135	896.148	657.063	lactate permease	Veillonella sp. 6_1_27	complement(458722..460359)	protein_id:WP_008602367.1
NZ_GG770216.549	3.21926	27.973	42.4201	40.1623	54.3246	43.3987	44.7039	39.4111	lactoylglutathione lyase	Veillonella sp. 6_1_27	678480..678854	protein_id:WP_004695332.1
NZ_GG770215.631	259.825	258.179	279.572	190.835	255.194	261.667	202.729	191.009	large conductance mechanosensitive channel protein MscL	Veillonella sp. 6_1_27	complement(723290..723793)	protein_id:WP_008601466.1
NZ_GG770218.98	4.03266	33.4335	72.5859	43.2604	59.1786	22.3521	24.1701	28.3947	LD-carboxypeptidase	Veillonella sp. 6_1_27	complement(117707..118645)	protein_id:WP_004695389.1
NZ_GG770215.332	557.201	781.545	363.194	491.998	291.107	283.243	260.839	236.498	leucyl-tRNA synthetase	Veillonella sp. 6_1_27	complement(375005..377473)	protein_id:WP_008600998.1
NZ_GG770216.238	9.18347	35.5211	67.1955	53.9104	51.92	57.7542	47.836	42.1235	lipase	Veillonella sp. 6_1_27	322098..322646	protein_id:WP_008602190.1
NZ_GG770218.49	17.9774	72.5885	88.2722	61.4145	56.2614	47.0447	64.1274	52.4615	lipid A biosynthesis acyltransferase	Veillonella sp. 6_1_27	complement(55979..56911)	protein_id:WP_004698446.1
NZ_GG770215.261	426.752	2213.91	2069.95	1892.26	1684.29	2315.57	1883.25	1511.23	lipid hydroperoxide peroxidase	Veillonella sp. 6_1_27	complement(305150..305665)	protein_id:WP_008600893.1
NZ_GG770216.242	65.1825	292.253	536.459	407.681	546.442	549.23	461.344	381.69	lipid kinase	Veillonella sp. 6_1_27	complement(331759..332700)	protein_id:WP_008602199.1
NZ_GG770218.55	16.1558	38.6625	37.7553	25.641	27.6068	31.8272	24.7378	24.3406	lipid-A-disaccharide synthase	Veillonella sp. 6_1_27	complement(64222..65364)	protein_id:WP_008603444.1
NZ_GG770215.143	41.0713	209.119	349.535	235.978	270.051	181.898	175.84	170.952	lipopolysaccharide heptosyltransferase I	Veillonella sp. 6_1_27	162705..163724	protein_id:WP_004697170.1
NZ_GG770217.188	1.00816	3.61003	17.1728	10.7939	25.5197	33.0367	30.3918	26.9475	lipoprotein, YaeC family	Veillonella sp. 6_1_27	complement(225331..226155)	protein_id:WP_008602988.1
NZ_GG770216.532	430.447	2032.24	2926.43	2150.27	2601.84	2064.4	1822.43	1555.3	LysR family transcriptional regulator	Veillonella sp. 6_1_27	complement(652131..653054)	protein_id:WP_008602616.1
NZ_GG770216.482	182.29	440.859	996.073	688.824	1262.45	1729.12	1191.44	1143.56	LysR family transcriptional regulator	Veillonella sp. 6_1_27	complement(600888..601787)	protein_id:WP_004695178.1
NZ_GG770217.216	66.9697	433.923	480.539	471.531	465.412	649.885	662.947	445.067	LysR family transcriptional regulator	Veillonella sp. 6_1_27	complement(255776..256660)	protein_id:WP_008603042.1
NZ_GG770215.24	58.8539	141.237	289.857	191.599	293.251	286.448	226.209	188.46	LysR family transcriptional regulator	Veillonella sp. 6_1_27	complement(28033..28971)	protein_id:WP_004697127.1
NZ_GG770218.27	63.7596	164.867	273.65	196.272	287.45	320.327	265.957	231.274	LysR family transcriptional regulator	Veillonella sp. 6_1_27	28804..29694	protein_id:WP_004695545.1
NZ_GG770217.236	29.5667	155.866	191.084	138.814	138.954	113.69	112.526	106.13	LysR family transcriptional regulator	Veillonella sp. 6_1_27	complement(284730..285635)	protein_id:WP_008603076.1
NZ_GG770216.520	36.7934	76.6361	111.27	66.4888	116.215	84.9339	95.7499	81.8917	LysR family transcriptional regulator	Veillonella sp. 6_1_27	640579..641490	protein_id:WP_008602605.1
NZ_GG770217.88	20.8324	98.9403	135.501	131.031	200.015	278.393	272.187	221.351	LysR family transcriptional regulator	Veillonella sp. 6_1_27	complement(114581..115486)	protein_id:WP_004693739.1
NZ_GG770217.184	0	3.68002	6.40506	10.956	15.3201	8.72966	10.0878	6.37698	LysR family transcriptional regulator	Veillonella sp. 6_1_27	complement(219122..219526)	protein_id:WP_008602981.1
NZ_GG770217.296	0	5.87004	8.56871	6.54327	8.67147	14.9598	6.71989	5.21394	LysR family transcriptional regulator	Veillonella sp. 6_1_27	355118..355987	protein_id:WP_004697870.1
NZ_GG770218.80	687.417	1237.18	853.643	654.702	366.68	403.067	290.988	224.757	lysyl-tRNA synthetase	Veillonella sp. 6_1_27	complement(98506..100023)	protein_id:WP_004698435.1
NZ_GG770215.725	0	7.46395	2.67096	4.61476	4.59257	5.29592	4.77113	6.2824	lysyl-tRNA synthetase	Veillonella sp. 6_1_27	complement(833393..834346)	protein_id:WP_008601645.1
NZ_GG770216.235	289.568	810.778	1029.54	638.069	569.386	540.047	381.227	347.367	magnesium transporter	Veillonella sp. 6_1_27	318157..319110	protein_id:WP_008602185.1
NZ_GG770217.26	297.125	1405.29	1398.69	1461.67	1698.64	1756.01	1529.55	1353.44	malate dehydrogenase	Veillonella sp. 6_1_27	complement(46176..47405)	protein_id:WP_008602723.1
NZ_GG770215.499	3.30403	6.0336	11.7955	9.72719	13.2585	6.10173	13.3683	8.72639	malate permease	Veillonella sp. 6_1_27	complement(571388..572431)	protein_id:WP_008601280.1
NZ_GG770216.352	7995.46	110853	41458.1	66979.1	28555.5	32311.6	24800	18816.8	malate/L-lactate dehydrogenase	Veillonella sp. 6_1_27	complement(460655..461794)	protein_id:WP_004698291.1
NZ_GG770217.242	1.00816	6.70276	57.4313	55.6912	93.2688	61.696	60.068	64.229	manganese ABC transporter ATP-binding protein	Veillonella sp. 6_1_27	291997..292728	protein_id:WP_004697906.1
NZ_GG770217.241	0	19.6435	176.11	175.429	275.358	310.073	302.347	246.594	manganese transporter	Veillonella sp. 6_1_27	290909..291850	protein_id:WP_008603086.1
NZ_GG770216.132	471.145	567.714	812.306	597.161	973.921	1127.44	792.393	653.805	MarR family transcriptional regulator	Veillonella sp. 6_1_27	207574..208092	protein_id:WP_008602017.1
NZ_GG770216.293	25.7036	40.7509	75.9562	38.1261	52.3095	28.2695	37.5488	33.8097	MarR family transcriptional regulator	Veillonella sp. 6_1_27	394819..395262	protein_id:WP_008602280.1
NZ_GG770215.343	9.54778	103.881	94.5802	51.1495	45.1882	42.5592	36.9996	32.0971	MarR family transcriptional regulator	Veillonella sp. 6_1_27	complement(390154..390546)	protein_id:WP_008601017.1
NZ_GG770217.315	23.6873	197.234	253.167	220.125	216.847	219.783	153.901	141.915	membrane biogenesis protein AsmA	Veillonella sp. 6_1_27	complement(376427..378052)	protein_id:WP_008603217.1
NZ_GG770218.63	897.068	1429.58	742.305	799.853	429.015	361.712	305.369	275.78	membrane protein	Veillonella sp. 6_1_27	complement(72994..74820)	protein_id:WP_008603454.1
NZ_GG770216.67	773.082	1753.7	1253.69	1078.74	791.5	961.825	699.423	581.793	membrane protein	Veillonella sp. 6_1_27	118899..119357	protein_id:WP_004698051.1
NZ_GG770215.184	259.078	633.493	772.753	634.02	525.978	482.166	399.039	384.341	membrane protein	Veillonella sp. 6_1_27	212638..214680	protein_id:WP_008600787.1
NZ_GG770215.461	214.363	424.218	366.205	304.716	358.661	304.429	249.909	261.331	membrane protein	Veillonella sp. 6_1_27	complement(527057..527626)	protein_id:WP_004696198.1
NZ_GG770217.46	155.475	879.263	1199.71	831.59	1042.72	1034.24	934.004	788.703	membrane protein	Veillonella sp. 6_1_27	complement(68356..69603)	protein_id:WP_008602759.1
NZ_GG770217.214	156.907	488.667	471.974	304.605	197.012	155.991	129.643	121.072	membrane protein	Veillonella sp. 6_1_27	253855..254895	protein_id:WP_004694002.1
NZ_GG770216.51	158.738	250.061	258.529	154.265	119.951	96.7804	75.8296	65.2126	membrane protein	Veillonella sp. 6_1_27	99898..100563	protein_id:WP_004692948.1
NZ_GG770218.68	81.194	142.41	160.519	156.535	136.203	166.602	167.913	130.267	membrane protein	Veillonella sp. 6_1_27	complement(83350..84114)	protein_id:WP_008603463.1
NZ_GG770217.281	126.706	49.2495	38.492	29.4111	28.7477	40.9929	33.1531	25.2929	membrane protein	Veillonella sp. 6_1_27	complement(335676..336176)	protein_id:WP_008603154.1
NZ_GG770217.6	95.9017	390.728	362.736	280.29	204.124	192.273	162.074	149.242	membrane protein	Veillonella sp. 6_1_27	complement(6629..7750)	protein_id:WP_008602687.1
NZ_GG770215.266	67.8426	131.804	63.6049	71.7114	35.535	55.291	29.7959	28.211	membrane protein	Veillonella sp. 6_1_27	311339..312331	protein_id:WP_004695768.1
NZ_GG770215.454	76.357	219.446	225.612	135.949	137.889	113.382	91.9191	89.9853	membrane protein	Veillonella sp. 6_1_27	complement(521343..522248)	protein_id:WP_008601206.1
NZ_GG770216.521	40.5122	167.746	271.186	216.629	290.64	283.927	216.216	208.943	membrane protein	Veillonella sp. 6_1_27	641890..643314	protein_id:WP_008602606.1
NZ_GG770216.175	47.9337	1125.6	1237.8	679.34	623.757	516.265	437.379	448.016	membrane protein	Veillonella sp. 6_1_27	254451..254948	protein_id:WP_008602085.1
NZ_GG770217.41	68.1817	355.799	279.236	231.903	201.618	176.061	169.703	147.519	membrane protein	Veillonella sp. 6_1_27	complement(62602..63723)	protein_id:WP_008602747.1
NZ_GG770217.362	42.7829	38.1109	41.7915	36.8095	41.3019	44.3503	22.9039	24.0971	membrane protein	Veillonella sp. 6_1_27	428632..429147	protein_id:WP_008603296.1
NZ_GG770217.123	36.1748	247.43	342.899	254.498	277.616	395.12	269.88	192.238	membrane protein	Veillonella sp. 6_1_27	complement(157181..157417)	protein_id:WP_008602888.1
NZ_GG770215.36	29.2024	25.7944	21.4273	23.7717	19.667	17.7445	21.3298	24.4605	membrane protein	Veillonella sp. 6_1_27	45388..46128	protein_id:WP_008600579.1
NZ_GG770216.519	30.5749	69.7368	74.9416	52.8349	68.2322	75.478	65.5528	70.3276	membrane protein	Veillonella sp. 6_1_27	639822..640565	protein_id:WP_004695271.1
NZ_GG770217.190	31.9474	31.0528	55.2787	35.086	51.6899	68.5583	60.685	54.9429	membrane protein	Veillonella sp. 6_1_27	complement(228155..229027)	protein_id:WP_008602992.1
NZ_GG770215.698	32.3965	78.9761	145.726	66.3344	139.238	91.2037	80.2417	73.8695	membrane protein	Veillonella sp. 6_1_27	complement(803488..803883)	protein_id:WP_008601585.1
NZ_GG770218.60	31.7526	119.86	66.9287	71.1937	21.0446	40.5556	29.4667	18.4571	membrane protein	Veillonella sp. 6_1_27	complement(70859..71386)	protein_id:WP_004695467.1
NZ_GG770216.226	11.9536	14.2959	20.9685	6.92643	16.8051	12.8477	7.9989	7.41219	membrane protein	Veillonella sp. 6_1_27	306178..307137	protein_id:WP_008602170.1
NZ_GG770215.518	16.7149	53.9787	143.273	95.0612	118.576	115.993	87.0205	69.6694	membrane protein	Veillonella sp. 6_1_27	592218..593711	protein_id:WP_008601316.1
NZ_GG770215.109	14.4191	42.1857	17.3911	31.5007	9.01378	16.9958	11.6343	7.19298	membrane protein	Veillonella sp. 6_1_27	127630..128298	protein_id:WP_008600684.1
NZ_GG770217.97	17.8079	100.087	108.599	84.9048	63.9761	55.7116	65.5886	53.2222	membrane protein	Veillonella sp. 6_1_27	complement(129287..130273)	protein_id:WP_008602841.1
NZ_GG770215.567	8.45484	15.3081	26.1407	20.0244	29.5699	14.842	15.3816	9.09699	membrane protein	Veillonella sp. 6_1_27	complement(652480..653244)	protein_id:WP_008601396.1
NZ_GG770216.499	19.5447	71.2293	70.4577	44.9285	48.7074	42.0109	30.7335	28.8644	membrane protein	Veillonella sp. 6_1_27	616473..617180	protein_id:WP_008602569.1
NZ_GG770217.300	8.45484	43.1806	63.6423	55.2573	60.6784	85.4042	78.0895	65.6831	membrane protein	Veillonella sp. 6_1_27	complement(360562..361506)	protein_id:WP_008603190.1
NZ_GG770215.668	10.8355	18.8079	41.9482	30.2454	26.329	36.0399	28.3576	25.7399	membrane protein	Veillonella sp. 6_1_27	complement(761639..762139)	protein_id:WP_008601534.1
NZ_GG770216.125	11.1998	110.021	887.594	546.001	1044.86	898.214	731.988	689.078	membrane protein	Veillonella sp. 6_1_27	200701..201417	protein_id:WP_008602003.1
NZ_GG770216.128	28.3386	244.68	547.595	782.154	1335.63	1074.56	839.884	823.785	membrane protein	Veillonella sp. 6_1_27	203079..203852	protein_id:WP_008602011.1
NZ_GG770217.43	5.15081	12.536	8.89513	13.6861	11.7426	7.84165	13.9442	13.2695	membrane protein	Veillonella sp. 6_1_27	complement(65697..66338)	protein_id:WP_008602752.1
NZ_GG770218.42	15.2325	29.3491	45.852	29.4779	37.3454	42.7192	38.8811	29.3286	membrane protein	Veillonella sp. 6_1_27	complement(50140..51045)	protein_id:WP_008603430.1
NZ_GG770218.85	18.257	88.8688	182.526	129.983	220.964	228.967	194.449	157.867	membrane protein	Veillonella sp. 6_1_27	103654..104997	protein_id:WP_004695419.1
NZ_GG770215.35	7.53145	17.0134	11.4691	16.9005	11.7495	14.4011	8.71019	8.27725	membrane protein	Veillonella sp. 6_1_27	44475..45317	protein_id:WP_008600577.1
NZ_GG770215.633	7.53145	31.3636	57.0917	44.636	79.2058	55.5611	81.1752	67.5147	membrane protein	Veillonella sp. 6_1_27	complement(725882..726769)	protein_id:WP_008601469.1
NZ_GG770216.150	11.2846	46.8271	31.7848	27.5914	14.4879	17.2836	11.1422	10.0433	membrane protein	Veillonella sp. 6_1_27	230738..230995	protein_id:WP_004698152.1
NZ_GG770216.256	3.21926	3.77569	3.83111	1.38416	10.9333	3.88727	4.1519	4.07089	membrane protein	Veillonella sp. 6_1_27	344602..345615	protein_id:WP_008602221.1
NZ_GG770215.588	7.61623	11.5953	19.1313	10.404	21.2678	18.3062	11.8966	13.0491	membrane protein	Veillonella sp. 6_1_27	complement(675151..675414)	protein_id:WP_004696474.1
NZ_GG770217.282	6.60806	1.38531	5.87349	2.54524	3.48612	0	3.79676	1.6065	membrane protein	Veillonella sp. 6_1_27	complement(336530..337099)	protein_id:WP_008603157.1
NZ_GG770215.55	4.95605	2.4251	7.63797	3.69772	3.93378	8.27761	6.00673	4.02081	membrane protein	Veillonella sp. 6_1_27	64264..64542	protein_id:WP_008600612.1
NZ_GG770215.717	8.98871	39.1743	41.7562	42.8362	41.7269	30.719	37.4946	34.2807	membrane protein	Veillonella sp. 6_1_27	complement(825420..826532)	protein_id:WP_008601630.1
NZ_GG770217.220	5.96421	54.0678	117.834	72.6278	86.5642	89.3213	82.1748	64.1921	membrane protein	Veillonella sp. 6_1_27	complement(260620..261225)	protein_id:WP_008603048.1
NZ_GG770217.311	4.95605	21.3703	16.2067	15.096	10.2156	21.8152	10.0991	8.38585	membrane protein	Veillonella sp. 6_1_27	complement(372718..373578)	protein_id:WP_008603210.1
NZ_GG770218.23	5.96421	27.224	71.159	50.6798	76.4293	59.6328	52.709	47.5072	membrane protein	Veillonella sp. 6_1_27	complement(24429..24956)	protein_id:WP_008603416.1
NZ_GG770215.204	9.35302	36.6322	43.6884	15.7137	25.653	11.0982	17.4176	10.5248	membrane protein	Veillonella sp. 6_1_27	243730..244326	protein_id:WP_004693220.1
NZ_GG770217.353	1.2877	3.86619	6.42931	3.30595	2.55034	3.45377	5.9736	2.67303	membrane protein	Veillonella sp. 6_1_27	complement(416843..417592)	protein_id:WP_004694268.1
NZ_GG770215.108	0.643851	9.68044	22.0802	14.6728	6.9909	4.88562	6.95967	7.92692	membrane protein	Veillonella sp. 6_1_27	126745..127428	protein_id:WP_008600683.1
NZ_GG770215.308	2.01633	2.58405	11.9521	3.27258	5.30316	4.10518	4.91959	2.62221	membrane protein	Veillonella sp. 6_1_27	complement(347239..348564)	protein_id:WP_008600963.1
NZ_GG770215.572	1.00816	10.1575	14.1158	11.3144	12.9462	12.5372	22.3897	17.8431	membrane protein	Veillonella sp. 6_1_27	complement(655179..655760)	protein_id:WP_008601405.1
NZ_GG770215.646	0	5.62615	62.9784	15.6347	36.5535	20.6769	10.1826	14.8507	membrane protein	Veillonella sp. 6_1_27	complement(740592..740858)	protein_id:WP_004698672.1
NZ_GG770215.719	0	5.98661	6.24842	11.894	5.50034	7.58546	10.7092	7.59339	membrane protein	Veillonella sp. 6_1_27	complement(828338..829384)	protein_id:WP_008601632.1
NZ_GG770216.141	4.03266	11.6705	5.57133	8.05896	9.95469	3.97194	8.70761	9.87323	membrane protein	Veillonella sp. 6_1_27	215833..216627	protein_id:WP_008602031.1
NZ_GG770216.15	2.01633	26.6398	71.8361	33.9479	45.9756	30.0484	36.3391	37.5783	membrane protein	Veillonella sp. 6_1_27	complement(57366..58442)	protein_id:WP_008601793.1
NZ_GG770216.223	0	24.9345	31.5311	23.2741	37.9818	23.2379	20.9012	23.0752	membrane protein	Veillonella sp. 6_1_27	302344..303420	protein_id:WP_008602167.1
NZ_GG770216.24	7.05715	6.16244	4.68909	7.42788	1.5648	1.8781	0.761762	1.60412	membrane protein	Veillonella sp. 6_1_27	complement(66585..68195)	protein_id:WP_008601821.1
NZ_GG770216.481	7.05715	20.5418	28.1103	33.2739	65.7982	61.2716	69.1036	47.5485	membrane protein	Veillonella sp. 6_1_27	complement(600342..600665)	protein_id:WP_008602538.1
NZ_GG770217.10	2.01633	9.24846	19.3607	23.3333	21.2298	11.4066	21.7444	19.6869	membrane protein	Veillonella sp. 6_1_27	complement(20896..22092)	protein_id:WP_008602694.1
NZ_GG770217.218	0	29.4878	93.8677	52.4691	87.7848	145.811	141.571	114.699	membrane protein	Veillonella sp. 6_1_27	complement(258353..258958)	protein_id:WP_004697749.1
NZ_GG770217.283	2.01633	14.3675	17.3668	9.84344	5.30829	11.854	3.53319	8.44894	membrane protein	Veillonella sp. 6_1_27	complement(337103..337990)	protein_id:WP_008603159.1
NZ_GG770217.352	1.00816	6.22686	7.31155	6.9255	12.3665	9.08343	9.8099	4.27925	membrane protein	Veillonella sp. 6_1_27	complement(415912..416841)	protein_id:WP_004697680.1
NZ_GG770217.357	7.05715	39.1687	39.1933	38.6446	36.8648	41.7995	22.198	21.3946	membrane protein	Veillonella sp. 6_1_27	complement(422672..423199)	protein_id:WP_008603286.1
NZ_GG770217.38	4.03266	41.4557	34.0939	35.8886	34.3817	32.8718	34.5814	26.5047	membrane protein	Veillonella sp. 6_1_27	complement(58558..59352)	protein_id:WP_008602742.1
NZ_GG770217.107	0	1.18647	9.30542	1.94753	2.7286	1.59872	6.38651	6.42607	MerR family transcriptional regulator	Veillonella sp. 6_1_27	140251..140667	protein_id:WP_008602858.1
NZ_GG770217.207	8.34486	122.22	224.836	143.912	93.2328	108.142	87.103	71.59	metal ABC transporter ATP-binding protein	Veillonella sp. 6_1_27	246220..247005	protein_id:WP_008603025.1
NZ_GG770217.208	5.87944	59.2329	116.274	58.202	67.9292	41.2618	42.3421	31.191	metal ABC transporter permease	Veillonella sp. 6_1_27	246998..247816	protein_id:WP_008603027.1
NZ_GG770216.199	2.66018	46.8528	61.1037	40.697	42.19	31.0723	18.7444	21.9749	metal dependent hydrolase	Veillonella sp. 6_1_27	276256..276966	protein_id:WP_008602129.1
NZ_GG770215.683	58.0749	214.184	252.794	229.994	343.863	248.77	213.308	230.855	metal-dependent hydrolase	Veillonella sp. 6_1_27	779766..780443	protein_id:WP_008601561.1
NZ_GG770215.404	37.3777	187.455	185.923	150.217	158.266	156.131	150.896	128.933	metallo-beta-lactamase	Veillonella sp. 6_1_27	complement(462367..463278)	protein_id:WP_008601119.1
NZ_GG770215.559	20.9423	80.9333	138.176	145.312	122.064	117.893	125.049	102.679	metallo-beta-lactamase	Veillonella sp. 6_1_27	complement(641440..642075)	protein_id:WP_008601381.1
NZ_GG770215.613	8.37006	9.51439	3.80686	5.09233	4.4699	1.80154	2.11885	2.02955	metallo-beta-lactamase	Veillonella sp. 6_1_27	complement(701624..702430)	protein_id:WP_004698746.1
NZ_GG770217.356	10.8355	185.476	290.414	196.379	252.444	231.278	168.765	138.002	metallo-beta-lactamase	Veillonella sp. 6_1_27	complement(421166..422365)	protein_id:WP_008603285.1
NZ_GG770217.112	28.3386	80.3976	136.48	110.86	172.881	169.548	116.83	112.19	metallo-beta-lactamase	Veillonella sp. 6_1_27	complement(143378..144553)	protein_id:WP_008602870.1
NZ_GG770215.193	0	6.02649	3.20253	7.67001	4.17047	2.21431	8.83748	4.99133	metallo-beta-lactamase	Veillonella sp. 6_1_27	232136..232732	protein_id:WP_008600800.1
NZ_GG770215.287	19.3499	48.2789	48.6685	33.517	40.7916	37.9865	25.155	24.4796	metallohydrolase	Veillonella sp. 6_1_27	327886..328842	protein_id:WP_008600925.1
NZ_GG770215.640	4.3122	21.9323	19.6386	12.9835	40.4451	23.4461	25.669	15.8545	methenyltetrahydrofolate cyclohydrolase	Veillonella sp. 6_1_27	complement(733508..734125)	protein_id:WP_008601483.1
NZ_GG770217.189	5.04082	21.0229	61.2119	64.5062	105.906	123.016	102.899	108.408	methionine ABC transporter permease	Veillonella sp. 6_1_27	complement(226210..226902)	protein_id:WP_008602990.1
NZ_GG770216.466	121.681	303.479	610.654	545.5	559.457	502.287	668.519	622.59	methionine aminopeptidase	Veillonella sp. 6_1_27	584633..585403	protein_id:WP_008602519.1
NZ_GG770216.57	14.1395	66.6276	148.617	148.937	168.763	123.822	105.692	98.5956	methionine synthase	Veillonella sp. 6_1_27	complement(106933..109368)	protein_id:WP_008601894.1
NZ_GG770216.58	0	17.8579	30.2012	10.5584	17.9015	16.5347	17.0003	19.976	methionine synthase	Veillonella sp. 6_1_27	complement(109416..110165)	protein_id:WP_008601896.1
NZ_GG770215.16	134.143	247.041	336.835	246.106	283.01	258.166	229.001	194.127	methionyl-tRNA synthetase	Veillonella sp. 6_1_27	16036..17982	protein_id:WP_008600539.1
NZ_GG770215.673	29.1772	38.9904	71.3025	43.0773	84.7332	63.7421	83.046	49.9443	methylase	Veillonella sp. 6_1_27	complement(766586..769450)	protein_id:WP_008601544.1
NZ_GG770215.127	8.26008	50.1846	70.7861	94.6619	226.966	207.093	153.696	136.419	methylated-DNA--protein-cysteine methyltransferase	Veillonella sp. 6_1_27	143956..144453	protein_id:WP_008600716.1
NZ_GG770215.595	120.877	582.615	1093.54	878.392	1331.83	866.863	1066.48	1209.17	methylmalonyl-CoA carboxyltransferase	Veillonella sp. 6_1_27	complement(679732..681261)	protein_id:WP_004696486.1
NZ_GG770215.599	1327.9	13169	16690	12944.5	15115.9	11302.9	11689.1	11263.1	methylmalonyl-CoA mutase	Veillonella sp. 6_1_27	complement(683327..684973)	protein_id:WP_008601442.1
NZ_GG770215.598	139.159	1068.67	1138.45	1274.35	1310.13	1060.24	1090.39	1064.62	methylmalonyl-CoA mutase	Veillonella sp. 6_1_27	complement(682903..683298)	protein_id:WP_004696492.1
NZ_GG770216.147	1.2877	8.64179	19.1798	21.665	38.1241	36.4401	20.546	19.1932	methylmalonyl-CoA mutase	Veillonella sp. 6_1_27	224775..226937	protein_id:WP_008602042.1
NZ_GG770216.148	0	14.0885	13.56	26.745	36.8409	26.3492	20.8337	19.9171	methylmalonyl-CoA mutase	Veillonella sp. 6_1_27	226942..229131	protein_id:WP_004694550.1
NZ_GG770215.316	106.703	286.762	351.093	205.008	214.905	151.671	141.638	124.82	methylthioribose-1-phosphate isomerase	Veillonella sp. 6_1_27	complement(355534..356598)	protein_id:WP_008600972.1
NZ_GG770216.534	95.1983	134.998	228.499	108.061	195.9	162.121	168.059	143.356	methyltransferase	Veillonella sp. 6_1_27	657174..658790	protein_id:WP_008602619.1
NZ_GG770215.153	22.5944	95.4783	113.59	73.8508	107.726	123.686	107.013	81.7478	methyltransferase	Veillonella sp. 6_1_27	174675..176300	protein_id:WP_004692994.1
NZ_GG770215.15	31.024	91.8706	120.456	90.2633	128.883	83.2157	101.861	88.0914	methyltransferase	Veillonella sp. 6_1_27	15153..16001	protein_id:WP_008600537.1
NZ_GG770217.252	23.1282	45.0059	50.5896	25.0014	22.7762	60.0078	27.3984	23.2358	methyltransferase	Veillonella sp. 6_1_27	complement(300948..301778)	protein_id:WP_008603102.1
NZ_GG770215.14	15.512	43.4815	50.5543	38.8686	39.3196	25.3642	28.3611	30.2269	methyltransferase	Veillonella sp. 6_1_27	14438..15163	protein_id:WP_008600534.1
NZ_GG770215.670	5.51512	34.8431	70.0474	55.2573	51.807	74.2794	32.3089	32.1169	methyltransferase	Veillonella sp. 6_1_27	complement(762486..763325)	protein_id:WP_008601538.1
NZ_GG770215.313	3.02449	20.1209	29.899	20.3457	40.2107	10.6903	19.572	13.876	methyltransferase	Veillonella sp. 6_1_27	351888..352637	protein_id:WP_008600966.1
NZ_GG770216.35	2.01633	16.2175	36.8245	27.888	32.5002	21.9777	26.2637	20.1302	methyltransferase	Veillonella sp. 6_1_27	complement(81224..81823)	protein_id:WP_008601843.1
NZ_GG770216.237	104.382	134.943	187.435	147.298	174.961	188.613	158.067	130.901	MFS transporter	Veillonella sp. 6_1_27	320723..321949	protein_id:WP_008602189.1
NZ_GG770215.654	60.1668	413.811	363.896	398.824	357.231	500.147	414.044	330.655	MFS transporter	Veillonella sp. 6_1_27	complement(747464..748657)	protein_id:WP_008601510.1
NZ_GG770215.519	56.5581	327.3	529.514	381.465	417.089	368.889	354.989	279.998	MFS transporter	Veillonella sp. 6_1_27	complement(593876..595087)	protein_id:WP_008601317.1
NZ_GG770217.111	32.4217	146.3	293.209	298.865	371.705	338.366	320.04	239.281	MFS transporter	Veillonella sp. 6_1_27	complement(141871..143055)	protein_id:WP_008602868.1
NZ_GG770216.350	23.2382	44.1585	70.1797	71.7031	69.9065	71.2119	70.1669	62.3738	MFS transporter	Veillonella sp. 6_1_27	complement(457145..458332)	protein_id:WP_008602366.1
NZ_GG770217.217	6.80282	50.3719	68.6336	46.2965	45.3808	20.0716	47.7938	29.0519	MFS transporter	Veillonella sp. 6_1_27	complement(256865..258061)	protein_id:WP_008603044.1
NZ_GG770218.1	20.6376	13.1091	6.1514	5.33447	3.79529	9.84502	4.1786	6.75326	MFS transporter	Veillonella sp. 6_1_27	complement(763..1938)	protein_id:WP_008603390.1
NZ_GG770217.45	13.9448	101.507	249.084	150.39	253.98	149.922	143.296	145.993	MFS transporter	Veillonella sp. 6_1_27	67055..68242	protein_id:WP_008602757.1
NZ_GG770215.506	4.59173	38.7091	78.3513	58.5919	86.6924	58.0339	77.1583	61.4433	MFS transporter	Veillonella sp. 6_1_27	578057..579268	protein_id:WP_008601292.1
NZ_GG770216.77	14.6734	25.8454	29.9475	16.8805	16.3107	18.6421	15.9658	19.2229	MFS transporter	Veillonella sp. 6_1_27	complement(130064..131419)	protein_id:WP_004698075.1
NZ_GG770216.299	3.30403	46.6271	78.1815	85.6277	102.215	62.9994	59.9614	65.1759	MFS transporter	Veillonella sp. 6_1_27	400720..401931	protein_id:WP_008602290.1
NZ_GG770216.529	0.643851	17.9353	23.7365	13.2171	40.1571	26.1439	34.0767	28.409	MFS transporter	Veillonella sp. 6_1_27	649473..650786	protein_id:WP_008602613.1
NZ_GG770216.156	3.02449	8.70104	15.2406	11.7701	13.2243	7.33856	13.0411	9.11986	MFS transporter	Veillonella sp. 6_1_27	235660..236838	protein_id:WP_008602057.1
NZ_GG770215.338	0	6.73037	6.98513	4.91026	2.97245	1.04692	4.00071	5.71161	Mg chelatase	Veillonella sp. 6_1_27	complement(385340..387037)	protein_id:WP_008601010.1
NZ_GG770215.183	55.1008	170.357	214.948	113.424	106.864	125.295	128.503	90.8758	MG032/MG096/MG288 family 1	Veillonella sp. 6_1_27	211930..212625	protein_id:WP_004697145.1
NZ_GG770216.288	74.6455	90.1474	193.271	181.124	396.631	715.194	618.603	541.402	MMT1 protein	Veillonella sp. 6_1_27	389742..390866	protein_id:WP_008602270.1
NZ_GG770217.306	91.7247	333.254	429.806	273.817	440.841	343.257	285.753	252.945	Mn2+ and Fe2+ transporters of the NRAMP family protein	Veillonella sp. 6_1_27	complement(367607..368866)	protein_id:WP_008603201.1
NZ_GG770215.252	62.9462	528.628	1244.12	866.548	1445.71	1354.59	1335.14	1323.43	molecular chaperone DnaJ	Veillonella sp. 6_1_27	297089..298243	protein_id:WP_008600877.1
NZ_GG770215.251	225.064	3397.9	8356.75	5279.27	8759.74	7569.95	7479.88	6975.35	molecular chaperone DnaK	Veillonella sp. 6_1_27	295231..297072	protein_id:WP_008600875.1
NZ_GG770215.393	823.575	28890.6	42461.5	31735.6	42599.6	37465.4	30972.5	26822.4	molecular chaperone GroEL	Veillonella sp. 6_1_27	complement(452540..454165)	protein_id:WP_004696042.1
NZ_GG770215.394	59.4474	4853.03	5256.12	4389.38	3564.05	3770.53	2856.34	2646.93	molecular chaperone GroES	Veillonella sp. 6_1_27	complement(454278..454559)	protein_id:WP_004696047.1
NZ_GG770217.138	22.3148	37.6973	39.8573	25.7373	21.381	14.2436	17.6379	16.2053	molybdate ABC transporter substrate-binding protein	Veillonella sp. 6_1_27	complement(169401..170189)	protein_id:WP_008602914.1
NZ_GG770217.137	0	18.0513	23.3373	24.0929	19.8435	4.4901	13.3589	9.75947	molybdate ABC transporter, permease protein	Veillonella sp. 6_1_27	complement(168489..169208)	protein_id:WP_008602912.1
NZ_GG770216.496	7.05715	20.3169	27.1199	27.5285	37.0962	16.4419	34.2534	27.7456	molybdenum ABC transporter ATP-binding protein	Veillonella sp. 6_1_27	613879..614664	protein_id:WP_008602563.1
NZ_GG770215.650	23.433	83.7526	212.392	143.698	216.437	162.55	157.243	149.911	molybdenum cofactor biosynthesis protein	Veillonella sp. 6_1_27	complement(743293..744528)	protein_id:WP_008601503.1
NZ_GG770215.637	35.0566	136.355	102.763	105.45	62.3232	53.3929	45.331	39.3508	molybdenum cofactor biosynthesis protein A	Veillonella sp. 6_1_27	complement(730351..731316)	protein_id:WP_008601478.1
NZ_GG770218.112	27.0509	39.2479	64.8995	44.5903	58.4928	36.417	44.1077	42.2672	molybdenum cofactor biosynthesis protein B	Veillonella sp. 6_1_27	complement(134986..135480)	protein_id:WP_008603511.1
NZ_GG770215.682	6.52329	21.9271	24.7996	17.2885	22.7017	14.5343	14.6736	12.6111	molybdenum cofactor biosynthesis protein C	Veillonella sp. 6_1_27	complement(779145..779657)	protein_id:WP_004696653.1
NZ_GG770215.638	5.96421	13.5921	13.6812	10.9922	13.4681	14.0581	6.00876	10.7455	molybdenum cofactor sulfurase	Veillonella sp. 6_1_27	complement(731343..731783)	protein_id:WP_008601479.1
NZ_GG770217.159	21.2219	78.8704	138.09	153.35	210.272	140.477	134.095	139.18	molybdenum hydroxylase	Veillonella sp. 6_1_27	complement(191877..192689)	protein_id:WP_008602932.1
NZ_GG770215.1	45.1979	100.978	66.0111	59.5468	49.0898	27.577	27.8706	19.1095	molybdenum-pterin-binding protein	Veillonella sp. 6_1_27	complement(867..1076)	protein_id:WP_004693239.1
NZ_GG770216.246	16.3506	45.5736	50.9888	47.207	47.5748	55.2547	50.1125	37.6701	molybdopterin-binding protein	Veillonella sp. 6_1_27	334817..335809	protein_id:WP_008602204.1
NZ_GG770215.651	2.5754	30.0065	74.3262	50.4853	82.9227	69.0817	54.716	53.6889	molybdopterin-guanine dinucleotide biosynthesis protein B	Veillonella sp. 6_1_27	complement(744509..745633)	protein_id:WP_008601504.1
NZ_GG770215.711	32.3369	61.0553	97.3967	122.267	148.842	139.424	125.878	114.825	monogalactosyldiacylglycerol synthase	Veillonella sp. 6_1_27	complement(815913..817067)	protein_id:WP_008601614.1
NZ_GG770215.107	100.239	123.187	117.653	94.2334	82.6691	92.3732	69.5704	64.6422	multidrug transporter	Veillonella sp. 6_1_27	complement(125140..126498)	protein_id:WP_008600681.1
NZ_GG770216.477	67.0888	119.247	73.5278	53.9701	47.7704	44.5321	31.5619	30.2576	multidrug transporter MatE	Veillonella sp. 6_1_27	594763..596109	protein_id:WP_008602531.1
NZ_GG770217.8	42.0542	79.3135	186.238	120.361	163.781	150.431	165.397	140.154	multidrug transporter MatE	Veillonella sp. 6_1_27	complement(9567..10976)	protein_id:WP_008602691.1
NZ_GG770215.659	0	21.2058	12.0491	14.667	8.20094	11.1191	11.8042	11.3272	N-acetyl-gamma-glutamyl-phosphate reductase	Veillonella sp. 6_1_27	complement(752657..753607)	protein_id:WP_008601518.1
NZ_GG770215.7	24.3564	195.901	257.046	305.469	319.946	250.684	257.997	210.261	N-acetylglucosamine-1-phosphate uridyltransferase	Veillonella sp. 6_1_27	7212..8585	protein_id:WP_008600518.1
NZ_GG770215.412	47.2646	444.762	682.613	548.942	487.598	332.716	281.021	281.574	N-acetylmannosaminyltransferase	Veillonella sp. 6_1_27	complement(469732..470454)	protein_id:WP_008601131.1
NZ_GG770215.403	172.284	509.757	804.128	606.031	885.222	764.553	707.967	608.677	N-acetylmuramoyl-L-alanine amidase	Veillonella sp. 6_1_27	complement(461024..462130)	protein_id:WP_008601117.1
NZ_GG770217.298	13.3009	52.1319	45.8894	52.3631	80.756	53.355	48.3338	47.6322	N-carbamoyl-L-amino acid hydrolase	Veillonella sp. 6_1_27	complement(357789..359033)	protein_id:WP_008603186.1
NZ_GG770215.314	136.998	229.219	305.966	255.229	335.295	276.911	233.206	197.696	N-ethylammeline chlorohydrolase	Veillonella sp. 6_1_27	complement(352708..353997)	protein_id:WP_008600968.1
NZ_GG770216.16	3.86311	4.7827	9.12453	1.81882	1.97109	4.14692	1.79045	1.94701	NAD-binding protein	Veillonella sp. 6_1_27	complement(58678..59733)	protein_id:WP_004692912.1
NZ_GG770215.361	4.03266	60.7999	35.2541	43.9553	26.9587	30.8125	17.1698	21.764	NAD-dependent DNA ligase LigA	Veillonella sp. 6_1_27	complement(411466..413469)	protein_id:WP_008601049.1
NZ_GG770215.74	0	9.8369	7.58946	4.54706	6.47033	5.94846	4.10973	2.70664	NAD-dependent epimerase/dehydratase family protein	Veillonella sp. 6_1_27	84713..85762	protein_id:WP_008600631.1
NZ_GG770217.124	7.33669	61.7496	131.694	63.1809	61.2038	55.5695	51.3527	41.6408	NAD(P)H nitroreductase	Veillonella sp. 6_1_27	complement(157575..158282)	protein_id:WP_008602890.1
NZ_GG770217.171	13.9448	157.693	254.302	205.297	234.337	166.281	167.645	155.275	NAD+ synthetase	Veillonella sp. 6_1_27	complement(203653..204420)	protein_id:WP_008602956.1
NZ_GG770217.251	17.6383	42.9218	50.1308	58.9788	72.7513	92.4982	58.8977	54.0913	NH2-acetyltransferase	Veillonella sp. 6_1_27	complement(300468..300911)	protein_id:WP_008603100.1
NZ_GG770215.534	110.007	232.984	285.112	226.713	253.987	239.316	268.713	224.702	Ni/Fe-hydrogenase B-type cytochrome subunit	Veillonella sp. 6_1_27	complement(609939..610748)	protein_id:WP_008601341.1
NZ_GG770216.380	60.7855	92.9564	96.371	89.4425	99.9932	77.853	85.9223	79.6789	nickel ABC transporter permease	Veillonella sp. 6_1_27	495896..496834	protein_id:WP_004697516.1
NZ_GG770216.381	42.4185	48.4357	56.6461	51.3356	52.8066	32.4466	49.7104	35.6926	nickel ABC transporter permease	Veillonella sp. 6_1_27	496834..497655	protein_id:WP_004695039.1
NZ_GG770215.536	114.099	500.912	877.763	607.548	872.891	636.266	547.715	535.156	nickel-iron hydrogenase, small subunit	Veillonella sp. 6_1_27	complement(612664..613737)	protein_id:WP_008601345.1
NZ_GG770217.172	64.5386	397.45	711.464	584.041	554.609	434.122	394.086	327.727	nicotinate phosphoribosyltransferase	Veillonella sp. 6_1_27	complement(204429..205880)	protein_id:WP_008602957.1
NZ_GG770216.316	21.3067	31.401	64.4033	51.9666	96.1491	65.7896	62.5524	59.0419	nicotinate-nucleotide--dimethylbenzimidazole phosphoribosyltransferase	Veillonella sp. 6_1_27	421677..422714	protein_id:WP_008602313.1
NZ_GG770216.337	5.5999	32.6663	53.6466	29.4837	43.3643	30.1841	34.095	29.846	nicotinate-nucleotide--dimethylbenzimidazole phosphoribosyltransferase	Veillonella sp. 6_1_27	443350..444375	protein_id:WP_008602342.1
NZ_GG770216.480	2.5754	18.4883	26.5156	8.61091	23.7804	12.0838	11.7272	11.2342	nicotinate-nucleotide--dimethylbenzimidazole phosphoribosyltransferase	Veillonella sp. 6_1_27	598262..599380	protein_id:WP_008602537.1
NZ_GG770216.479	0	7.05134	7.03364	3.80925	6.79195	4.18752	0.655026	2.55089	nicotinate-nucleotide--dimethylbenzimidazole phosphoribosyltransferase	Veillonella sp. 6_1_27	597228..598265	protein_id:WP_008602535.1
NZ_GG770215.538	6.8876	36.8932	52.1247	40.3147	52.4581	45.061	36.7913	39.6263	NIF3-related protein	Veillonella sp. 6_1_27	complement(614865..615968)	protein_id:WP_008601348.1
NZ_GG770216.221	0	2.06981	4.48395	3.93796	4.76704	6.23497	6.2415	4.7809	nitrate ABC transporter ATP-binding protein	Veillonella sp. 6_1_27	300303..301076	protein_id:WP_004698211.1
NZ_GG770217.221	265.695	437.982	649.317	462.516	657.747	616.961	582.73	608.846	nitrate reductase	Veillonella sp. 6_1_27	complement(261547..262218)	protein_id:WP_004694017.1
NZ_GG770217.223	123.638	423.586	607.71	446.786	478.929	332.118	409.629	365.658	nitrate reductase	Veillonella sp. 6_1_27	complement(262732..264141)	protein_id:WP_008603053.1
NZ_GG770217.222	111.913	189.046	368.863	235.181	347.571	244.782	258.165	240.219	nitrate reductase molybdenum cofactor assembly chaperone	Veillonella sp. 6_1_27	complement(262215..262772)	protein_id:WP_008603050.1
NZ_GG770217.226	58.4048	94.7952	114.642	115.848	126.161	126.725	118.408	87.1026	nitrate transporter	Veillonella sp. 6_1_27	268951..270288	protein_id:WP_008603059.1
NZ_GG770216.425	136.27	2167.72	5191.27	3190.28	3416.18	2058.76	2160.53	2215.13	nitric oxide reductase	Veillonella sp. 6_1_27	547966..550233	protein_id:WP_008602481.1
NZ_GG770215.248	64.1743	132.733	160.591	165.585	166.183	201.114	185.081	139.717	nitrite and sulphite reductase 4Fe-4S domain protein	Veillonella sp. 6_1_27	292620..293222	protein_id:WP_004697060.1
NZ_GG770216.71	19.909	90.668	155.203	143.329	139.317	93.7361	81.7693	86.629	nitrite reductase	Veillonella sp. 6_1_27	complement(121431..122387)	protein_id:WP_008601910.1
NZ_GG770215.386	138.1	552.814	988.459	556.773	678.181	931.757	707.75	614.83	nitrogen-fixing protein NifU	Veillonella sp. 6_1_27	complement(445276..445701)	protein_id:WP_004696027.1
NZ_GG770216.68	23.5177	607.574	308.106	387.693	158.17	260.502	190.039	136.929	nitroreductase	Veillonella sp. 6_1_27	119446..119967	protein_id:WP_008601906.1
NZ_GG770216.131	26.9913	146.12	95.7535	110.397	61.0958	52.7135	34.0573	29.7527	nitroreductase	Veillonella sp. 6_1_27	complement(206727..207317)	protein_id:WP_008602015.1
NZ_GG770217.66	3.02449	13.4055	21.1494	7.44408	7.88461	4.88562	6.04976	5.73973	nitroreductase	Veillonella sp. 6_1_27	complement(90981..91544)	protein_id:WP_004698371.1
NZ_GG770217.101	5.32036	17.3361	18.624	25.0167	35.4657	28.4371	31.2638	22.398	nodulation efficiency protein D	Veillonella sp. 6_1_27	complement(132922..133386)	protein_id:WP_004693763.1
NZ_GG770215.137	88.2167	392.162	426.579	525.821	485.564	748.965	557.786	462.482	NrdR family transcriptional regulator	Veillonella sp. 6_1_27	157560..158051	protein_id:WP_004692976.1
NZ_GG770216.360	14.4191	58.4801	47.8237	47.4957	79.812	70.059	78.1571	74.6949	nuclease	Veillonella sp. 6_1_27	470080..470478	protein_id:WP_004698258.1
NZ_GG770215.271	152.011	528.253	1125.45	593.685	910.567	903.448	805.808	606.724	nucleoside diphosphate kinase	Veillonella sp. 6_1_27	315967..316386	protein_id:WP_008600905.1
NZ_GG770215.713	244.718	124.562	85.5416	127.847	108.774	105.53	87.1375	88.5935	nucleoside triphosphate pyrophosphohydrolase	Veillonella sp. 6_1_27	complement(817501..818271)	protein_id:WP_008601616.1
NZ_GG770217.179	64.369	303.191	460.706	439.124	687.094	949.96	1020.38	800.577	O-acetylhomoserine aminocarboxypropyltransferase	Veillonella sp. 6_1_27	complement(213496..214767)	protein_id:WP_008602970.1
NZ_GG770215.524	9.35302	12.8652	7.05789	12.1713	1.52856	4.74743	3.08497	4.38362	O-methyltransferase	Veillonella sp. 6_1_27	complement(600279..600887)	protein_id:WP_004697053.1
NZ_GG770215.397	33.3451	55.0078	96.1527	64.3392	92.2552	88.5172	77.9611	54.4666	O-sialoglycoprotein endopeptidase	Veillonella sp. 6_1_27	complement(456664..457695)	protein_id:WP_008601107.1
NZ_GG770217.73	2.5754	14.1115	17.9226	8.99128	17.0216	11.3211	12.0036	8.65283	O-succinylbenzoic acid (OSB) synthetase	Veillonella sp. 6_1_27	complement(97180..98331)	protein_id:WP_008602799.1
NZ_GG770215.605	187.228	373.483	419.693	369.67	341.231	247.435	246.656	233.754	octaprenyl-diphosphate synthase	Veillonella sp. 6_1_27	complement(693170..694141)	protein_id:WP_008601446.1
NZ_GG770218.67	49.1366	86.6406	116.274	103.923	124.912	141.441	138.354	133.782	organic solvent ABC transporter ATP-binding protein	Veillonella sp. 6_1_27	complement(82570..83328)	protein_id:WP_004695454.1
NZ_GG770215.45	130.644	435.208	829.154	546.378	659.795	541.594	478.28	450.027	organic solvent tolerance protein OstA	Veillonella sp. 6_1_27	54802..56355	protein_id:WP_008600604.1
NZ_GG770215.621	29.8463	448.885	1016.35	736.942	875.385	1063.66	879.681	695.241	ornithine carbamoyltransferase	Veillonella sp. 6_1_27	complement(713479..714672)	protein_id:WP_004696537.1
NZ_GG770215.660	0	20.671	9.77736	15.8834	6.64656	5.51165	10.8181	8.6659	ornithine carbamoyltransferase	Veillonella sp. 6_1_27	complement(753718..754728)	protein_id:WP_008601519.1
NZ_GG770217.55	166.285	145.39	115.295	91.9237	127.573	88.4185	85.0123	77.3343	orotate phosphoribosyltransferase	Veillonella sp. 6_1_27	77952..78539	protein_id:WP_008602774.1
NZ_GG770217.54	100.493	78.963	67.4492	70.1034	41.7965	31.9188	35.4501	31.7153	orotidine 5'-phosphate decarboxylase	Veillonella sp. 6_1_27	77236..77955	protein_id:WP_004698328.1
NZ_GG770217.7	833.129	2000.06	887.543	1196.37	709.633	772.73	672.029	508.239	outer membrane protein OprF	Veillonella sp. 6_1_27	complement(7977..9014)	protein_id:WP_008602689.1
NZ_GG770217.60	5117.84	22255.7	14822.4	11837.6	8373.21	6253.45	5374.54	4633.63	oxaloacetate decarboxylase	Veillonella sp. 6_1_27	complement(84745..86097)	protein_id:WP_008602782.1
NZ_GG770216.174	37.742	224.117	153.981	143.734	110.775	129.403	90.3113	71.7486	oxidoreductase	Veillonella sp. 6_1_27	complement(253649..254215)	protein_id:WP_004698115.1
NZ_GG770217.37	11.3098	40.8895	29.61	40.6465	53.7309	40.0533	34.6963	35.2991	oxidoreductase	Veillonella sp. 6_1_27	complement(57779..58546)	protein_id:WP_008602740.1
NZ_GG770217.376	5.68467	20.4371	13.7894	21.1426	12.4045	15.5477	13.9236	14.9941	oxidoreductase FixC	Veillonella sp. 6_1_27	complement(442621..443928)	protein_id:WP_008603320.1
NZ_GG770217.58	39.504	55.279	55.111	47.0781	40.8066	57.305	42.2854	32.3742	PadR family transcriptional regulator	Veillonella sp. 6_1_27	complement(79816..80145)	protein_id:WP_004693657.1
NZ_GG770215.301	24.7802	128.099	287.318	152.949	285.736	192.774	176.34	143.608	pantoate--beta-alanine ligase	Veillonella sp. 6_1_27	340173..341015	protein_id:WP_008600948.1
NZ_GG770218.83	3.94788	38.219	66.0222	44.4463	43.2222	47.3443	37.947	40.4333	pantothenate kinase	Veillonella sp. 6_1_27	complement(101731..102498)	protein_id:WP_004695423.1
NZ_GG770215.539	18.926	65.9698	54.0832	56.4173	57.5975	49.4746	51.4175	35.4451	para-aminobenzoate synthase component I	Veillonella sp. 6_1_27	complement(615989..616693)	protein_id:WP_008601349.1
NZ_GG770216.326	9.74254	6.81263	9.72886	10.8292	11.7248	13.9281	11.8543	9.99365	pdu/cob regulatory protein	Veillonella sp. 6_1_27	complement(433415..434305)	protein_id:WP_008602323.1
NZ_GG770216.333	7.25191	17.1689	18.2491	26.4695	34.5606	26.9706	27.6452	26.5521	PduO protein	Veillonella sp. 6_1_27	440664..441719	protein_id:WP_008602333.1
NZ_GG770216.417	10.4712	67.6712	75.7642	76.9499	69.641	45.0892	58.1489	64.5178	penicillin-binding protein	Veillonella sp. 6_1_27	539399..541369	protein_id:WP_008602467.1
NZ_GG770215.425	162.677	739.975	546.293	565.481	431.188	343.063	296.638	277.526	penicillin-binding protein 1A	Veillonella sp. 6_1_27	483469..485559	protein_id:WP_008601151.1
NZ_GG770217.178	896.355	12114.5	9907.45	9866.86	7338.9	8295.52	5921.54	5083.99	peptidase	Veillonella sp. 6_1_27	212427..213014	protein_id:WP_008602968.1
NZ_GG770215.607	412.012	880.35	1198.48	839.619	880.536	622.944	611.445	615.68	peptidase	Veillonella sp. 6_1_27	complement(694836..697145)	protein_id:WP_004696511.1
NZ_GG770215.282	275.318	276.429	209.608	144.563	130.816	122.361	105.162	77.188	peptidase	Veillonella sp. 6_1_27	324926..325999	protein_id:WP_008600917.1
NZ_GG770218.64	183.983	541.847	527.024	414.329	366.129	320.685	360.113	281.508	peptidase	Veillonella sp. 6_1_27	complement(75339..79646)	protein_id:WP_008603456.1
NZ_GG770215.233	198.801	377.506	455.534	317.651	299.322	278.996	225.439	214.391	peptidase	Veillonella sp. 6_1_27	272541..273557	protein_id:WP_008600853.1
NZ_GG770217.201	97.1298	264.667	147.056	179.581	99.7202	138.808	111.458	87.7286	peptidase	Veillonella sp. 6_1_27	complement(240761..241336)	protein_id:WP_008603012.1
NZ_GG770215.138	42.6133	146.579	270.897	275.216	398.837	339.229	328.306	276.428	peptidase	Veillonella sp. 6_1_27	158112..159038	protein_id:WP_008600731.1
NZ_GG770215.2	17.0792	230.819	341.011	194.145	156.739	153.059	127.008	112.662	peptidase	Veillonella sp. 6_1_27	1377..2708	protein_id:WP_008600513.1
NZ_GG770217.5	5.87944	46.378	52.4996	51.0905	59.9491	63.245	74.7711	56.8167	peptidase	Veillonella sp. 6_1_27	complement(5845..6501)	protein_id:WP_004692962.1
NZ_GG770216.135	6.97238	47.3258	44.414	74.481	45.9203	62.2972	45.2328	50.3393	peptidase	Veillonella sp. 6_1_27	209515..210147	protein_id:WP_004694525.1
NZ_GG770215.479	156.043	1403.65	2442.18	1697.09	2080.21	1788.35	1722.22	1498.28	peptidase M16	Veillonella sp. 6_1_27	complement(543759..546668)	protein_id:WP_008601247.1
NZ_GG770217.94	185.915	1290.01	1539.8	1269.37	1694.86	1823.19	1381.58	1116.8	peptidase M20	Veillonella sp. 6_1_27	125734..126957	protein_id:WP_004693751.1
NZ_GG770215.622	20.019	692.196	1075.56	960.485	1194.13	1042.54	876.215	749.547	peptidase M20	Veillonella sp. 6_1_27	complement(714826..716136)	protein_id:WP_008601458.1
NZ_GG770217.299	6.8876	76.927	49.4184	58.6814	51.3581	48.3188	35.7514	38.544	peptidase M20	Veillonella sp. 6_1_27	complement(359097..360392)	protein_id:WP_008603188.1
NZ_GG770215.655	14.3091	74.3239	62.3851	46.5357	37.2434	30.8857	26.5672	27.8974	peptidase M20	Veillonella sp. 6_1_27	complement(748825..750003)	protein_id:WP_008601512.1
NZ_GG770215.186	179.002	326.55	355.892	310.306	284.527	247.934	214.269	204.401	peptidase M23	Veillonella sp. 6_1_27	219153..220340	protein_id:WP_004697211.1
NZ_GG770216.63	15.5968	86.7227	118.087	95.6875	121.632	118.134	104.784	100.258	peptidase M23	Veillonella sp. 6_1_27	115324..116280	protein_id:WP_008601903.1
NZ_GG770217.396	32.3965	75.654	109.448	106.253	119.018	96.5561	76.8753	65.0721	peptidase M48	Veillonella sp. 6_1_27	complement(470980..472071)	protein_id:WP_008603363.1
NZ_GG770217.59	6.8876	25.4175	35.2541	27.7602	31.3226	31.6298	16.6934	17.4292	peptidase S1	Veillonella sp. 6_1_27	complement(80503..81600)	protein_id:WP_004693659.1
NZ_GG770215.187	13.7752	44.5078	22.83	30.25	33.4272	28.5534	27.5703	22.5574	peptidase S41	Veillonella sp. 6_1_27	220342..221481	protein_id:WP_008600791.1
NZ_GG770215.523	62.9118	114.158	83.9691	89.7664	58.4739	48.6723	48.7303	35.7876	peptidase U32	Veillonella sp. 6_1_27	complement(599035..600264)	protein_id:WP_008601323.1
NZ_GG770215.427	36.6239	244.614	391.195	273.387	300.82	160.76	173.819	181.171	peptidase U32	Veillonella sp. 6_1_27	complement(488105..490528)	protein_id:WP_008601155.1
NZ_GG770215.178	220.463	287.488	144.058	225.221	174.322	175.071	149.034	108.835	peptide ABC transporter ATP-binding protein	Veillonella sp. 6_1_27	205831..206556	protein_id:WP_004693054.1
NZ_GG770218.102	56.4733	32.817	33.0419	32.3188	32.1461	19.7737	21.7793	18.0075	peptide ABC transporter ATP-binding protein	Veillonella sp. 6_1_27	complement(122111..123091)	protein_id:WP_008603495.1
NZ_GG770218.104	75.2045	82.4588	54.917	59.0711	51.7533	26.3956	19.4456	19.8357	peptide ABC transporter permease	Veillonella sp. 6_1_27	complement(123983..124915)	protein_id:WP_008603500.1
NZ_GG770215.453	37.9368	155.904	125.858	128.131	134.64	121.017	118.655	89.9257	peptide chain release factor 1	Veillonella sp. 6_1_27	complement(520258..521340)	protein_id:WP_004696177.1
NZ_GG770215.182	66.8597	193.863	266.124	242.225	211.046	184.161	196.896	168.013	peptide chain release factor 2	Veillonella sp. 6_1_27	210929..211921	protein_id:WP_004697292.1
NZ_GG770215.26	35.4714	68.0493	79.3154	53.672	45.9874	50.0877	40.2633	33.5528	peptide chain release factor 3	Veillonella sp. 6_1_27	complement(32258..33853)	protein_id:WP_008600556.1
NZ_GG770215.22	18.5365	156.611	260.454	133.811	227.527	244.168	188.443	178.738	peptide methionine sulfoxide reductase MsrB	Veillonella sp. 6_1_27	complement(25719..26657)	protein_id:WP_004697196.1
NZ_GG770216.259	585.254	1854.18	1918.37	1414.82	1364.38	1235.32	1101.51	930.042	peptide transporter	Veillonella sp. 6_1_27	348940..351018	protein_id:WP_008602227.1
NZ_GG770217.93	260.45	1359.68	1793.99	1265.69	1492.92	1407.97	1311.38	1113.52	peptide transporter	Veillonella sp. 6_1_27	complement(123547..125484)	protein_id:WP_004697976.1
NZ_GG770215.576	13.1314	74.9977	39.1206	49.916	41.1481	24.0156	33.308	35.1503	peptidoglycan glycosyltransferase	Veillonella sp. 6_1_27	complement(661894..663816)	protein_id:WP_008601411.1
NZ_GG770215.304	29.931	45.928	226.916	235.214	362.095	440.412	368.625	314.283	peptidoglycan-binding protein LysM	Veillonella sp. 6_1_27	343318..343668	protein_id:WP_008600955.1
NZ_GG770216.359	1.93155	9.03582	15.1921	17.0931	17.9653	11.2469	13.1496	12.3632	peptidyl-prolyl cis-trans isomerase	Veillonella sp. 6_1_27	469461..470102	protein_id:WP_008602382.1
NZ_GG770215.9	24.8902	125.8	165.971	126.082	130.383	176.616	181.364	150.657	peptidyl-tRNA hydrolase	Veillonella sp. 6_1_27	9677..10255	protein_id:WP_008600525.1
NZ_GG770216.551	1.00816	21.7856	16.7625	21.1636	46.4007	21.7666	26.8833	21.9875	peptidylprolyl isomerase	Veillonella sp. 6_1_27	679558..679992	protein_id:WP_008602648.1
NZ_GG770215.550	58.0405	88.8297	165.258	125.147	121.615	86.5296	106.243	106.611	periplasmic ferric iron-binding protein	Veillonella sp. 6_1_27	complement(628119..629156)	protein_id:WP_008601367.1
NZ_GG770216.297	50.6786	336.443	524.67	293.97	353.599	278.478	223.548	222.754	permease	Veillonella sp. 6_1_27	complement(398492..399859)	protein_id:WP_008602287.1
NZ_GG770217.175	38.5554	465.807	596.341	313.669	259.25	180.341	182.526	166.368	permease	Veillonella sp. 6_1_27	208912..210456	protein_id:WP_008602962.1
NZ_GG770218.79	13.6904	103.801	148.108	73.1568	105.167	87.7764	59.1586	52.7118	permease	Veillonella sp. 6_1_27	complement(96573..97916)	protein_id:WP_004698450.1
NZ_GG770218.45	30.1854	73.1741	108.129	76.9166	93.8106	48.3039	57.788	56.032	permease	Veillonella sp. 6_1_27	complement(52892..53983)	protein_id:WP_008603435.1
NZ_GG770215.635	344.694	952.544	598.485	648.047	423.126	465.602	407.144	303.707	peroxidase	Veillonella sp. 6_1_27	complement(728664..729605)	protein_id:WP_008601474.1
NZ_GG770216.365	67.1736	626.352	4197.33	4269.98	8946.96	13589.1	10880.1	8428.7	peroxiredoxin	Veillonella sp. 6_1_27	474728..475291	protein_id:WP_004695016.1
NZ_GG770215.429	100.044	216.976	285.154	172.03	146.411	109.399	128.353	97.0162	phenylalanyl-tRNA synthase subunit alpha	Veillonella sp. 6_1_27	complement(493071..494093)	protein_id:WP_008601159.1
NZ_GG770215.428	322.718	1245.99	1345.36	1233.06	1120.43	1133.28	1004.43	777.527	phenylalanyl-tRNA synthetase	Veillonella sp. 6_1_27	complement(490617..493061)	protein_id:WP_008601157.1
NZ_GG770215.617	0	56.0076	76.6222	64.5708	69.0652	68.1806	62.4235	51.7008	phenylhydantoinase	Veillonella sp. 6_1_27	complement(708026..709375)	protein_id:WP_008601454.1
NZ_GG770216.203	48.2728	147.6	225.5	150.639	149.778	173.607	143.348	122.572	PhoB family transcriptional regulator	Veillonella sp. 6_1_27	complement(281171..281845)	protein_id:WP_004698139.1
NZ_GG770215.354	17.6383	35.2202	39.3985	29.8211	38.8338	36.8214	25.0133	22.7143	PhoH	Veillonella sp. 6_1_27	complement(403601..404614)	protein_id:WP_008601036.1
NZ_GG770215.19	30.7949	93.259	142.077	95.9505	88.0935	90.8189	71.8376	61.5763	phosphatase	Veillonella sp. 6_1_27	20521..22086	protein_id:WP_008600545.1
NZ_GG770218.87	17.5535	14.0231	21.7295	29.701	27.7128	22.7497	17.204	15.4192	phosphatase	Veillonella sp. 6_1_27	complement(108604..109500)	protein_id:WP_008603478.1
NZ_GG770215.568	5.15081	11.0259	23.3373	7.7444	14.7353	23.1047	18.7533	12.6208	phosphate ABC transporter ATP-binding protein	Veillonella sp. 6_1_27	complement(653241..653897)	protein_id:WP_008601398.1
NZ_GG770216.374	57.2019	135.41	120.107	137.539	121.439	148.003	101.87	75.8214	phosphate ABC transporter permease	Veillonella sp. 6_1_27	488578..488838	protein_id:WP_004695032.1
NZ_GG770215.91	92.9276	524.916	487.517	486.358	467.845	397.003	330.143	311.723	phosphate acyltransferase	Veillonella sp. 6_1_27	103792..104820	protein_id:WP_004693432.1
NZ_GG770215.707	17.3588	57.4332	87.3899	61.6881	121.358	97.0062	80.3147	67.0216	phosphate transport regulator	Veillonella sp. 6_1_27	complement(810917..811546)	protein_id:WP_004697557.1
NZ_GG770215.231	40.3174	72.4568	119.682	76.0462	66.8337	54.5181	65.35	49.9085	phosphatidate cytidylyltransferase	Veillonella sp. 6_1_27	270544..271368	protein_id:WP_008600850.1
NZ_GG770216.543	3.02449	4.11354	3.22678	9.51554	14.6299	5.46511	5.96475	5.98497	phosphatidate phosphatase	Veillonella sp. 6_1_27	670091..670519	protein_id:WP_008602637.1
NZ_GG770216.179	6.15897	29.4008	14.9738	21.4313	11.0473	28.8765	6.55946	5.84229	phosphatidylglycerophosphatase A	Veillonella sp. 6_1_27	257162..
NZ_GG770215.411	204.341	916.41	1471.93	1144.5	965.657	825.87	727.913	747.55	phosphatidylserine decarboxylase	Veillonella sp. 6_1_27	complement(469076..469717)	protein_id:WP_004696080.1
NZ_GG770215.470	12.6823	38.5423	35.2167	33.6905	14.1925	15.7009	17.3426	9.87187	phospho-N-acetylmuramoyl-pentapeptide- transferase	Veillonella sp. 6_1_27	complement(535722..536708)	protein_id:WP_008601232.1
NZ_GG770217.28	17.0792	82.3971	77.842	81.0336	70.9944	46.4092	51.1987	48.0173	phosphodiesterase	Veillonella sp. 6_1_27	complement(48507..49004)	protein_id:WP_008602727.1
NZ_GG770217.237	193.167	105.878	205.985	130.65	267.981	308.505	250.113	235.767	phosphoenolpyruvate carboxykinase	Veillonella sp. 6_1_27	complement(285866..287494)	protein_id:WP_008603078.1
NZ_GG770215.420	168.073	1429.98	3609.5	3584.28	6400.52	6651.85	6526.95	5723.84	phosphoenolpyruvate synthase	Veillonella sp. 6_1_27	complement(478005..480386)	protein_id:WP_008601143.1
NZ_GG770216.373	77.67	238.916	211.326	268.311	181.639	196.14	126.933	113.323	phosphoenolpyruvate-protein phosphotransferase	Veillonella sp. 6_1_27	486714..488441	protein_id:WP_008602401.1
NZ_GG770216.396	1.93155	56.5677	40.8497	44.5415	28.6017	25.8264	22.9248	16.6982	phosphoglucomutase	Veillonella sp. 6_1_27	514373..516049	protein_id:WP_008602434.1
NZ_GG770217.153	25.1446	54.7115	54.2773	66.1522	59.2308	50.1556	54.3404	49.0376	phosphoglucosamine mutase	Veillonella sp. 6_1_27	complement(185654..187006)	protein_id:WP_008602925.1
NZ_GG770217.69	96.7999	279.575	607.217	363.472	507.009	543.773	457.987	397.374	phosphoglycerate transporter	Veillonella sp. 6_1_27	93032..94405	protein_id:WP_004693689.1
NZ_GG770215.447	58.4048	426.287	664.427	640.297	824.47	569.768	588.321	517.318	phosphoglyceromutase	Veillonella sp. 6_1_27	complement(509418..510956)	protein_id:WP_008601193.1
NZ_GG770215.139	39.6484	111.986	128.215	106.422	109.649	111.82	112.592	114.025	phosphoheptose isomerase	Veillonella sp. 6_1_27	159038..159607	protein_id:WP_008600733.1
NZ_GG770215.175	61.0994	41.6249	105.493	33.7029	67.9812	53.8573	39.3652	30.3873	phosphohydrolase	Veillonella sp. 6_1_27	complement(202854..203450)	protein_id:WP_008600777.1
NZ_GG770217.133	1.00816	39.0557	104.999	75.2619	109.611	67.03	67.1873	53.8628	phosphomethylpyrimidine kinase	Veillonella sp. 6_1_27	complement(164822..165655)	protein_id:WP_008602904.1
NZ_GG770217.14	4.03266	92.6139	281.749	241.613	339.106	315.526	313.884	273.545	phosphomethylpyrimidine synthase	Veillonella sp. 6_1_27	complement(23669..24973)	protein_id:WP_008602703.1
NZ_GG770215.207	363.883	527.011	514.728	402.317	301.177	402.373	343.373	261.35	phosphopantetheine adenylyltransferase	Veillonella sp. 6_1_27	245952..246443	protein_id:WP_004693226.1
NZ_GG770215.214	64.9877	166.352	110.485	102.591	79.4067	63.3201	54.6321	52.6652	phosphopantothenoylcysteine decarboxylase	Veillonella sp. 6_1_27	251008..252213	protein_id:WP_008600830.1
NZ_GG770215.155	37.6573	77.9907	88.5016	83.9154	124.396	117.306	98.721	90.9066	phosphopentomutase	Veillonella sp. 6_1_27	176973..178148	protein_id:WP_008600755.1
NZ_GG770217.320	2.01633	4.06656	4.68909	7.52896	8.2614	5.39666	4.94382	3.31212	phosphoribosyl-AMP cyclohydrolase	Veillonella sp. 6_1_27	complement(382590..382907)	protein_id:WP_004694201.1
NZ_GG770217.319	0	12.0045	10.0795	7.22771	11.8857	6.25104	10.1066	6.97081	phosphoribosyl-ATP pyrophosphatase	Veillonella sp. 6_1_27	complement(382261..382587)	protein_id:WP_008603221.1
NZ_GG770217.79	1.65202	53.2656	89.1433	74.8967	148.315	112.893	106.194	102.984	phosphoribosylamine--glycine ligase	Veillonella sp. 6_1_27	complement(104991..106253)	protein_id:WP_008602809.1
NZ_GG770217.83	0	21.3555	61.1058	48.3204	78.8665	26.8065	53.2486	51.8631	phosphoribosylaminoimidazole carboxylase	Veillonella sp. 6_1_27	complement(111900..112391)	protein_id:WP_004697975.1
NZ_GG770217.80	0	23.9775	45.7682	56.591	85.0654	50.4996	56.9508	58.6503	phosphoribosylaminoimidazole synthetase	Veillonella sp. 6_1_27	complement(108574..109635)	protein_id:WP_008602811.1
NZ_GG770217.82	0	63.5552	180.459	68.2886	114.743	117.56	86.843	75.5135	phosphoribosylaminoimidazole-succinocarboxamide synthase	Veillonella sp. 6_1_27	complement(111052..111780)	protein_id:WP_004693728.1
NZ_GG770217.89	137.592	1147.76	1494.99	1580.02	1191.85	1145.8	963.973	766.137	phosphoribosylformylglycinamidine synthase	Veillonella sp. 6_1_27	115709..119494	protein_id:WP_008602829.1
NZ_GG770216.190	244.624	1764.24	778.588	1053.11	572.38	590.565	460.858	381.379	phosphotransacetylase	Veillonella sp. 6_1_27	268258..269256	protein_id:WP_008602113.1
NZ_GG770215.418	7.16714	84.834	190.938	200.559	231.524	189.511	221.009	192.253	phosphotransferase	Veillonella sp. 6_1_27	complement(476445..477266)	protein_id:WP_008601139.1
NZ_GG770215.111	10.8355	25.6957	41.7299	15.7108	20.4836	13.7068	24.6269	15.1123	polyketide cyclase	Veillonella sp. 6_1_27	129932..130345	protein_id:WP_008600688.1
NZ_GG770216.292	13.5804	21.5778	34.4557	11.4526	27.9628	23.2447	19.2902	12.5127	polyketide cyclase	Veillonella sp. 6_1_27	394399..394806	protein_id:WP_008602279.1
NZ_GG770215.601	391.299	568.389	765.724	651.774	938.802	813.404	783.795	704.594	polymerase	Veillonella sp. 6_1_27	complement(687032..688270)	protein_id:WP_004696499.1
NZ_GG770216.28	32.6508	38.4462	43.1215	58.7549	56.0908	42.3377	31.9427	36.3864	polymerase	Veillonella sp. 6_1_27	complement(72221..73399)	protein_id:WP_008601830.1
NZ_GG770215.20	103.179	344.837	331.421	274.381	240.555	322.227	230.765	196.371	polyphosphate kinase	Veillonella sp. 6_1_27	22076..24193	protein_id:WP_008600549.1
NZ_GG770215.151	275.378	1400.19	1174.02	1259.04	1186.72	1218.95	1070.7	986.501	polyribonucleotide nucleotidyltransferase	Veillonella sp. 6_1_27	171999..174068	protein_id:WP_008600752.1
NZ_GG770215.498	29.1176	103.722	176.05	197.845	203.683	156.57	145.445	151.244	polysaccharide biosynthesis protein	Veillonella sp. 6_1_27	569735..571291	protein_id:WP_008601278.1
NZ_GG770215.714	21.5862	74.8744	92.5378	73.5315	81.7788	60.6838	82.2027	74.8144	polysaccharide biosynthesis protein	Veillonella sp. 6_1_27	complement(818255..819862)	protein_id:WP_008601619.1
NZ_GG770215.79	3.58357	5.47794	10.5626	12.0074	9.75926	3.86407	4.48453	4.79627	polysaccharide biosynthesis protein	Veillonella sp. 6_1_27	90114..91568	protein_id:WP_004697227.1
NZ_GG770217.65	43.7658	120.282	94.4125	75.8601	49.4835	48.9567	45.506	38.1936	polysaccharide deacetylase	Veillonella sp. 6_1_27	complement(90109..90912)	protein_id:WP_004693679.1
NZ_GG770218.113	22.1453	83.939	80.5129	107.338	75.6331	113.924	77.6131	71.8266	polysaccharide deacetylase family protein	Veillonella sp. 6_1_27	complement(135489..136349)	protein_id:WP_008603514.1
NZ_GG770215.185	75.1541	142.401	234.408	121.167	169.825	115.509	93.3498	101.129	polysaccharide pyruvyl transferase CsaB	Veillonella sp. 6_1_27	214673..215773	protein_id:WP_004693157.1
NZ_GG770215.191	35.8105	123.216	197.308	178.346	149.133	146.745	152.235	123.498	potassium transporter TrkA	Veillonella sp. 6_1_27	229280..230620	protein_id:WP_008600796.1
NZ_GG770215.688	2.66018	51.4031	60.3781	38.3614	31.5208	26.3238	22.5984	16.5355	potassium uptake protein KtrB	Veillonella sp. 6_1_27	complement(785048..786409)	protein_id:WP_008601570.1
NZ_GG770215.687	1.00816	19.7739	14.7201	14.8481	9.72126	7.49515	8.44008	7.20487	potassium uptake system protein	Veillonella sp. 6_1_27	complement(784362..785012)	protein_id:WP_008601569.1
NZ_GG770215.490	38.4455	137.778	184.861	159.564	151.436	145.629	125.853	114.911	precorrin isomerase	Veillonella sp. 6_1_27	complement(558413..559213)	protein_id:WP_008601264.1
NZ_GG770215.491	7.16714	51.6389	64.6701	54.632	51.3061	50.5537	43.0215	38.9353	precorrin-6y c5,15-methyltransferase	Veillonella sp. 6_1_27	complement(562482..563069)	protein_id:WP_008601266.1
NZ_GG770215.492	2.01633	47.1509	36.3172	70.5993	43.8467	28.568	30.0506	29.6192	precorrin-6y C5,15-methyltransferase (decarboxylating), CbiE subunit	Veillonella sp. 6_1_27	complement(563066..563692)	protein_id:WP_004697187.1
NZ_GG770216.478	5.23558	14.0379	11.5176	6.96933	4.30896	13.4506	6.00725	5.37118	prephenate dehydrogenase	Veillonella sp. 6_1_27	596217..597104	protein_id:WP_008602533.1
NZ_GG770215.181	817.127	2883.69	2986.11	2608.35	2394.38	2283.7	1946.01	1609.45	preprotein translocase subunit SecA	Veillonella sp. 6_1_27	208234..210693	protein_id:WP_008600784.1
NZ_GG770215.369	90.7669	95.9966	71.1479	71.884	40.8066	48.0147	31.0529	30.7024	preprotein translocase subunit SecG	Veillonella sp. 6_1_27	complement(427917..428153)	protein_id:WP_004695991.1
NZ_GG770216.464	240.092	748.546	1481.33	1067.52	1141.47	905.61	1244.63	1335.1	preprotein translocase subunit SecY	Veillonella sp. 6_1_27	582791..584053	protein_id:WP_004695143.1
NZ_GG770216.488	93.6815	354.345	324.725	285.572	343.535	353.578	288.449	224.871	preprotein translocase subunit TatA	Veillonella sp. 6_1_27	605682..605924	protein_id:WP_008602548.1
NZ_GG770215.604	63.4205	156.072	268.273	194.073	226.267	191.576	170.592	157.365	preprotein translocase subunit TatC	Veillonella sp. 6_1_27	complement(692278..693168)	protein_id:WP_008601445.1
NZ_GG770218.3	30.7697	65.0494	43.3509	44.8342	42.3874	21.0848	30.7517	32.975	preprotein translocase subunit YajC	Veillonella sp. 6_1_27	complement(4924..5214)	protein_id:WP_004695596.1
NZ_GG770215.217	33.6842	556.144	820.04	498.987	538.253	438.929	371.509	337.713	primosomal protein	Veillonella sp. 6_1_27	255367..257550	protein_id:WP_008600834.1
NZ_GG770215.293	19.3751	27.2332	35.8695	22.4953	25.4495	15.1759	24.9483	21.1228	probable inorganic polyphosphate/ATP-NAD kinase (Poly(P)/ATP NAD kinase)	Veillonella sp. 6_1_27	332497..333339	protein_id:WP_008600936.1
NZ_GG770216.536	78.559	95.0692	33.8029	47.8816	44.8521	23.2214	35.5281	32.7009	proline:sodium symporter	Veillonella sp. 6_1_27	complement(660228..661715)	protein_id:WP_008602624.1
NZ_GG770215.334	78.449	134.899	86.3268	99.8635	65.0884	53.5218	48.8414	41.5437	prolipoprotein diacylglyceryl transferase	Veillonella sp. 6_1_27	379403..380227	protein_id:WP_008601002.1
NZ_GG770215.235	264.568	369.151	557.49	465.522	498.031	489.236	511.974	404.331	prolyl-tRNA synthetase	Veillonella sp. 6_1_27	274655..276373	protein_id:WP_008600855.1
NZ_GG770215.123	16.0711	21.1331	60.5479	16.9225	45.845	53.5299	54.3754	44.6846	prolyl-tRNA synthetase	Veillonella sp. 6_1_27	140234..140719	protein_id:WP_008600709.1
NZ_GG770216.328	4.87127	61.7477	80.1269	61.0589	92.5011	46.9893	38.9318	39.2859	propanediol dehydratase large subunit	Veillonella sp. 6_1_27	435509..437170	protein_id:WP_008602325.1
NZ_GG770216.329	5.04082	24.5167	57.7334	36.8983	54.3877	44.8195	37.7939	35.6902	propanediol dehydratase medium subunit	Veillonella sp. 6_1_27	437180..437878	protein_id:WP_008602326.1
NZ_GG770216.330	6.43851	49.4299	62.5064	45.9849	62.4193	42.5221	41.6949	32.4871	propanediol dehydratase small subunit	Veillonella sp. 6_1_27	437890..438420	protein_id:WP_008602327.1
NZ_GG770216.342	1.00816	37.5522	52.6694	32.3292	21.7953	46.6113	25.9569	16.3587	propanediol utilization phosphotransacylase	Veillonella sp. 6_1_27	446733..447353	protein_id:WP_008602352.1
NZ_GG770216.340	4.95605	33.7916	37.5501	33.1329	29.2207	40.5383	18.2742	17.7945	propanediol utilization protein PduA	Veillonella sp. 6_1_27	445884..446414	protein_id:WP_008602348.1
NZ_GG770216.327	9.463	72.8844	86.0378	73.2017	67.9022	46.6435	53.3425	39.469	propanediol utilization protein PduB	Veillonella sp. 6_1_27	434747..435487	protein_id:WP_008602324.1
NZ_GG770216.339	3.02449	14.2679	21.5971	18.2113	16.2296	16.1532	23.8212	16.997	propanediol utilization protein PduB	Veillonella sp. 6_1_27	444722..445546	protein_id:WP_008602346.1
NZ_GG770216.332	0	3.68673	3.87962	1.90463	1.64257	0.348973	11.087	4.36402	propanediol utilization protein PduH	Veillonella sp. 6_1_27	440262..440636	protein_id:WP_008602331.1
NZ_GG770216.335	0	0.554122	3.80686	1.38416	4.66682	1.94769	2.89558	6.052	propanediol utilization protein PduU	Veillonella sp. 6_1_27	442533..442895	protein_id:WP_008602338.1
NZ_GG770215.270	153.544	724.622	1561.23	1096.32	1288.2	1202.92	912.99	749.206	protease	Veillonella sp. 6_1_27	315081..315956	protein_id:WP_004695776.1
NZ_GG770216.146	0.643851	25.5233	24.0387	27.3513	27.1313	36.1157	22.6587	23.7014	protein RarD	Veillonella sp. 6_1_27	complement(223145..224041)	protein_id:WP_008602040.1
NZ_GG770215.547	32.566	53.7555	43.653	60.9922	68.345	92.3938	85.2746	60.152	protein RecA	Veillonella sp. 6_1_27	complement(624383..625423)	protein_id:WP_008601363.1
NZ_GG770215.674	13.86	11.2534	12.0006	7.29917	5.10935	17.7945	13.6409	11.6119	protein tyrosine phosphatase	Veillonella sp. 6_1_27	complement(770227..770685)	protein_id:WP_008601546.1
NZ_GG770215.242	19.5447	56.6753	102.145	54.9771	69.9137	56.6427	67.8787	52.3214	protein-L-IsoD(D-D) O-methyltransferase	Veillonella sp. 6_1_27	285278..286090	protein_id:WP_008600865.1
NZ_GG770215.652	0	4.70447	5.29342	4.14673	6.39432	7.83151	6.77308	6.34869	proton-coupled thiamine transporter YuaJ	Veillonella sp. 6_1_27	complement(745626..746165)	protein_id:WP_008601506.1
NZ_GG770217.228	36.3696	195.39	363.642	335.044	390.68	294.958	243.827	212.697	protoporphyrinogen oxidase	Veillonella sp. 6_1_27	complement(271838..273454)	protein_id:WP_008603063.1
NZ_GG770216.277	60.6159	605.165	920.263	726.744	899.071	661.6	685.02	579.802	pseudouridine synthase	Veillonella sp. 6_1_27	371901..372803	protein_id:WP_008602248.1
NZ_GG770215.496	15.7915	18.545	43.0244	25.6306	26.1633	33.1083	15.7169	14.6499	pseudouridine synthase	Veillonella sp. 6_1_27	567588..568553	protein_id:WP_008601276.1
NZ_GG770216.287	27.61	138.198	145.049	116.819	93.5257	85.1321	109.354	89.8263	pseudouridine synthase	Veillonella sp. 6_1_27	388579..389481	protein_id:WP_008602268.1
NZ_GG770215.699	40.8765	173.21	205.599	131.619	143.678	118.085	113.417	96.2858	PTS beta-glucoside transporter subunit IIBC	Veillonella sp. 6_1_27	complement(803883..805244)	protein_id:WP_008601586.1
NZ_GG770216.369	36.2596	95.3938	158.03	121.546	122.235	93.3946	94.012	96.7925	PTS fructose transporter subunit IIC	Veillonella sp. 6_1_27	complement(481192..483186)	protein_id:WP_008602396.1
NZ_GG770215.700	10.2764	97.4569	114.159	59.4639	72.0576	85.3654	47.0122	46.5367	PTS maltose transporter subunit IIBC	Veillonella sp. 6_1_27	complement(805280..805555)	protein_id:WP_004696686.1
NZ_GG770215.701	29.8463	141.662	106.872	99.6642	65.3045	60.4573	45.2185	47.3564	PTS sugar transporter subunit IIA	Veillonella sp. 6_1_27	complement(805576..806031)	protein_id:WP_004696688.1
NZ_GG770215.6	1.93155	29.9979	52.7422	57.796	71.1813	122.407	117.143	95.6838	pur operon repressor	Veillonella sp. 6_1_27	6262..7080	protein_id:WP_008600517.1
NZ_GG770218.66	117.767	162.546	209.657	188.271	237.12	192.923	171.043	150.133	putative ABC transport system substrate-binding protein	Veillonella sp. 6_1_27	complement(81311..82570)	protein_id:WP_008603460.1
NZ_GG770215.50	2.01633	9.50768	8.26655	12.4135	9.076	7.60054	7.20925	5.75838	putative AMP-binding enzyme domain protein	Veillonella sp. 6_1_27	59668..60963	protein_id:WP_008600607.1
NZ_GG770215.66	0	4.55779	4.99126	6.7787	2.34653	1.04692	2.98136	2.30358	putative amylovoran export outer membrane protein AmsH	Veillonella sp. 6_1_27	76337..77080	protein_id:WP_008600623.1
NZ_GG770216.158	165.616	532.912	907.316	835.584	1292.8	1470.31	1142.58	959.352	putative arsenical resistance operon repressor	Veillonella sp. 6_1_27	238777..239121	protein_id:WP_004694570.1
NZ_GG770215.195	298.032	452.119	482.546	366.906	311.412	471.336	341.048	317.825	putative arylsulfatase	Veillonella sp. 6_1_27	complement(233865..235697)	protein_id:WP_008600803.1
NZ_GG770216.33	99.0362	318.132	369.695	298.166	373.945	283.393	255.625	234.007	putative arylsulfatase	Veillonella sp. 6_1_27	complement(77470..79500)	protein_id:WP_008601840.1
NZ_GG770218.58	154.231	157.229	153.388	113.852	130.05	140.187	92.3071	101.997	putative bacterial lipid A biosynthesis acyltransferase	Veillonella sp. 6_1_27	complement(68887..69777)	protein_id:WP_008603447.1
NZ_GG770215.101	71.4766	182.108	280.966	216.039	254.196	199.433	205.827	177.822	putative cell division protein Smc	Veillonella sp. 6_1_27	113201..116755	protein_id:WP_008600672.1
NZ_GG770217.257	6.80282	31.99	24.8593	18.2779	5.01954	11.162	5.39594	2.13956	putative deoxyguanosinetriphosphate triphosphohydrolase	Veillonella sp. 6_1_27	complement(304498..306030)	protein_id:WP_008603113.1
NZ_GG770215.12	109.228	283.619	491.977	301.661	347.634	222.812	218.456	215.76	putative DNA polymerase III, delta' subunit	Veillonella sp. 6_1_27	12559..13599	protein_id:WP_008600532.1
NZ_GG770218.14	9.18347	26.5487	52.5967	31.2607	46.892	32.1646	34.9774	33.0737	putative glutathionylspermidine synthase	Veillonella sp. 6_1_27	complement(15124..16431)	protein_id:WP_008603408.1
NZ_GG770217.62	32.7012	96.7557	149.667	124.016	130.712	121.693	128.092	98.5975	putative heptosyltransferase family protein	Veillonella sp. 6_1_27	complement(86955..88130)	protein_id:WP_008602785.1
NZ_GG770216.317	9.63256	13.4387	13.4872	14.136	19.5913	21.9393	12.5912	15.2184	putative membrane protein	Veillonella sp. 6_1_27	422724..424037	protein_id:WP_008602314.1
NZ_GG770215.353	6.97238	22.2394	24.9563	12.9492	19.9034	24.9081	21.6916	25.209	putative metalloprotease	Veillonella sp. 6_1_27	complement(403122..403598)	protein_id:WP_008601034.1
NZ_GG770217.349	25.0598	116.274	260.416	203.106	327.647	293.054	325.891	288.102	putative MmgE/Prp family protein	Veillonella sp. 6_1_27	complement(412241..413656)	protein_id:WP_008603276.1
NZ_GG770217.333	2.5754	2.7267	3.25104	3.98086	6.21093	12.2182	1.02852	1.33866	putative modification enzyme transmembrane protein	Veillonella sp. 6_1_27	complement(398024..399874)	protein_id:WP_008603252.1
NZ_GG770215.585	38.9793	59.6844	67.5219	41.6426	40.4036	35.244	29.6514	23.9195	putative nucleotidyltransferase	Veillonella sp. 6_1_27	670859..672196	protein_id:WP_008601424.1
NZ_GG770218.62	39.7584	149.283	88.2237	76.7513	27.2418	46.0752	42.0657	29.9684	putative outer membrane protein, OmpH/HlpA family	Veillonella sp. 6_1_27	complement(72399..72875)	protein_id:WP_008603452.1
NZ_GG770215.260	3.02449	12.6198	36.5224	15.4049	25.9211	45.2537	27.4994	30.922	putative peptidyl-tRNA hydrolase	Veillonella sp. 6_1_27	complement(304651..305046)	protein_id:WP_008600892.1
NZ_GG770215.53	10.2764	19.4809	15.0223	16.095	14.2254	4.59797	8.1484	10.3552	putative ribonuclease H1	Veillonella sp. 6_1_27	62572..63297	protein_id:WP_008600610.1
NZ_GG770215.614	20.1885	40.8337	12.8233	28.4684	7.49591	12.5879	8.51372	7.18901	putative ribulose bisphosphate carboxylase, large subunit	Veillonella sp. 6_1_27	complement(702536..703723)	protein_id:WP_008601451.1
NZ_GG770215.510	49.0014	97.9165	79.7873	64.2207	40.5112	63.1119	59.6931	37.5084	putative serine/threonine protein kinase	Veillonella sp. 6_1_27	complement(584968..586509)	protein_id:WP_008601301.1
NZ_GG770215.239	94.724	264.009	344.408	229.527	252.252	223.965	186.21	164.738	putative tetracenomycin polyketide synthesis O-methyltransferase TcmP	Veillonella sp. 6_1_27	279759..280559	protein_id:WP_008600861.1
NZ_GG770216.379	540.876	2017.48	2276.82	1781.69	1760.04	1850.43	1577.12	1251.82	putrescine transporter	Veillonella sp. 6_1_27	493829..495160	protein_id:WP_004697529.1
NZ_GG770218.22	23.7721	176.291	94.7146	92.4498	69.2426	54.7636	45.7898	45.0392	pyridine nucleotide-disulfide oxidoreductase	Veillonella sp. 6_1_27	22518..23843	protein_id:WP_008603415.1
NZ_GG770218.105	88.5398	335.894	356.278	261.121	172.103	201.747	179.852	132.421	pyridoxal kinase	Veillonella sp. 6_1_27	125045..125884	protein_id:WP_008603501.1
NZ_GG770215.363	50.0348	157.698	139.188	101.349	76.9496	54.1758	43.2941	49.1687	pyrophosphatase	Veillonella sp. 6_1_27	complement(415845..416786)	protein_id:WP_008601052.1
NZ_GG770217.351	6.97238	10.0342	17.3668	9.24388	15.8095	13.3742	10.8859	8.66158	pyrrolidone-carboxylate peptidase	Veillonella sp. 6_1_27	complement(415144..415797)	protein_id:WP_008603280.1
NZ_GG770216.504	2.66018	14.9737	14.4422	19.4915	17.5526	13.9943	9.13032	19.6271	pyrroline-5-carboxylate reductase	Veillonella sp. 6_1_27	621315..622124	protein_id:WP_008602575.1
NZ_GG770215.136	515.31	4523.41	5613.45	3781.37	4123.7	3444.03	3152.09	2856.05	pyruvate carboxylase	Veillonella sp. 6_1_27	153915..157361	protein_id:WP_008600728.1
NZ_GG770215.323	27.1609	665.721	962.851	586.339	632.364	488.249	435.852	382.401	pyruvate dehydrogenase	Veillonella sp. 6_1_27	362698..364440	protein_id:WP_008600984.1
NZ_GG770217.194	46.0617	333.985	723.324	586.701	1152.84	1104.59	1109.17	1049.43	pyruvate formate lyase-activating protein	Veillonella sp. 6_1_27	232838..233614	protein_id:WP_008602999.1
NZ_GG770216.518	22.0605	71.2095	106.415	107.383	112.132	102.635	106.379	113.017	pyruvate kinase	Veillonella sp. 6_1_27	638038..639786	protein_id:WP_008602601.1
NZ_GG770216.533	8663.06	44970.9	38387.6	35005.1	32931.9	23077	26702.4	21695.9	pyruvate synthase	Veillonella sp. 6_1_27	653441..656977	protein_id:WP_004696929.1
NZ_GG770218.4	16.3506	53.2995	72.7183	46.553	47.7197	21.9418	60.9719	43.1292	queuine tRNA-ribosyltransferase	Veillonella sp. 6_1_27	complement(5292..6407)	protein_id:WP_008603393.1
NZ_GG770216.389	6.60806	45.1296	84.0661	69.1808	90.0101	73.9472	67.8241	58.5339	queuosine biosynthesis protein QueC	Veillonella sp. 6_1_27	506497..507186	protein_id:WP_008602419.1
NZ_GG770217.95	577.795	1005.84	576.742	536.721	304.557	270.032	286.711	231.778	quinolone MFS transporter	Veillonella sp. 6_1_27	complement(127035..128285)	protein_id:WP_008602837.1
NZ_GG770217.152	15.0629	32.5185	56.4985	44.7008	37.6148	31.6279	29.1483	30.2561	racemase	Veillonella sp. 6_1_27	complement(184634..185329)	protein_id:WP_004697879.1
NZ_GG770215.38	126.332	473.368	415.994	348.733	239.075	195.948	155.888	150.536	radical SAM protein	Veillonella sp. 6_1_27	46557..47948	protein_id:WP_008600596.1
NZ_GG770215.124	57.2615	200.336	401.779	310.362	359.583	465.011	328.978	303.445	radical SAM protein	Veillonella sp. 6_1_27	140826..142187	protein_id:WP_008600711.1
NZ_GG770216.500	14.9781	25.3494	24.0872	25.9004	32.2476	12.4779	16.7233	18.7355	radical SAM protein	Veillonella sp. 6_1_27	617301..619028	protein_id:WP_008602571.1
NZ_GG770215.355	8.37006	7.73948	12.9314	6.5261	11.4187	11.0358	6.15139	10.8065	radical SAM protein	Veillonella sp. 6_1_27	complement(404623..405588)	protein_id:WP_008601038.1
NZ_GG770215.100	7.98054	35.324	67.8726	62.2392	75.8011	73.893	81.7381	74.9559	radical SAM protein	Veillonella sp. 6_1_27	111980..113155	protein_id:WP_008600670.1
NZ_GG770215.426	36.9034	193.049	371.315	233.607	301.72	261.696	229.752	218.65	recombinase	Veillonella sp. 6_1_27	complement(485713..488091)	protein_id:WP_008601153.1
NZ_GG770215.561	103.619	153.91	276.491	256.949	361.455	500.802	445.893	401.622	recombinase RecJ	Veillonella sp. 6_1_27	complement(644327..646309)	protein_id:WP_008601384.1
NZ_GG770216.284	16.0711	108.515	96.0203	107.016	97.802	100.126	70.2284	63.3902	recombinase RecR	Veillonella sp. 6_1_27	384910..385506	protein_id:WP_004694915.1
NZ_GG770215.546	1.00816	8.32524	16.6412	3.15151	8.07003	7.31784	14.165	17.3398	regulatory protein RecX	Veillonella sp. 6_1_27	complement(623937..624365)	protein_id:WP_008601361.1
NZ_GG770216.229	228.139	1968.33	3107.71	3252.48	4343.9	3729.19	3630.59	3243.12	replicative DNA helicase	Veillonella sp. 6_1_27	309694..311052	protein_id:WP_008602175.1
NZ_GG770217.224	102.026	518.81	765.39	617.055	665.123	382.34	463.767	436.636	respiratory nitrate reductase subunit alpha	Veillonella sp. 6_1_27	complement(264155..267832)	protein_id:WP_008603055.1
NZ_GG770215.452	14.1143	108.334	75.7996	92.7979	54.4715	63.7898	56.4819	47.6074	restriction endonuclease HemK	Veillonella sp. 6_1_27	complement(519396..520265)	protein_id:WP_008601202.1
NZ_GG770216.386	1.00816	4.24085	10.3089	6.48131	11.4208	4.87038	5.38052	9.80042	rhodanese	Veillonella sp. 6_1_27	504463..505281	protein_id:WP_008602416.1
NZ_GG770215.171	52.7202	88.8419	157.146	127.01	184.057	149.782	133.256	113.592	riboflavin biosynthesis protein RibF	Veillonella sp. 6_1_27	198255..199187	protein_id:WP_004693017.1
NZ_GG770215.321	16.1306	55.2658	156.169	105.185	119.142	96.171	80.7716	92.1458	riboflavin synthase subunit alpha	Veillonella sp. 6_1_27	complement(360370..361026)	protein_id:WP_008600980.1
NZ_GG770217.338	25.7288	62.6056	111.091	91.5417	92.8936	64.9461	73.7089	60.7017	ribokinase	Veillonella sp. 6_1_27	403234..404121	protein_id:WP_008603256.1
NZ_GG770215.545	849.718	1839.27	1683.26	1512.7	1496.13	1826.76	1587.34	1461.37	ribonuclease	Veillonella sp. 6_1_27	complement(622217..623761)	protein_id:WP_008601359.1
NZ_GG770217.200	12.6823	118.574	80.6099	77.6713	26.4241	27.8589	29.956	23.1868	ribonuclease E	Veillonella sp. 6_1_27	complement(239623..240243)	protein_id:WP_008603010.1
NZ_GG770215.573	39.3093	55.5595	70.1818	55.2736	58.9854	44.0604	70.3707	60.2035	ribonuclease G	Veillonella sp. 6_1_27	complement(655789..657216)	protein_id:WP_008601406.1
NZ_GG770215.340	88.785	370.063	208.174	265.362	196.705	176.494	140.367	138.467	ribonuclease HII	Veillonella sp. 6_1_27	complement(387744..388583)	protein_id:WP_008601013.1
NZ_GG770215.99	66.0211	321.494	757.34	605.224	859.067	610.284	619.897	641.803	ribonuclease III	Veillonella sp. 6_1_27	111053..111793	protein_id:WP_004693448.1
NZ_GG770216.49	1025.44	2068.94	2213.77	1523.97	1632.64	2537.84	1967.63	1343.28	ribonuclease P	Veillonella sp. 6_1_27	99106..99465	protein_id:WP_008601880.1
NZ_GG770215.368	84.1337	193.181	179.771	124.114	112.282	99.3464	99.689	86.1694	ribonuclease R	Veillonella sp. 6_1_27	complement(425495..427858)	protein_id:WP_008601061.1
NZ_GG770215.84	242.049	1544.39	1472.21	991.533	734.106	705.333	504.853	425.619	ribonucleoside triphosphate reductase	Veillonella sp. 6_1_27	95664..97814	protein_id:WP_008600647.1
NZ_GG770215.85	8.53962	11.5324	28.7631	26.03	25.6165	16.6608	21.9042	21.3775	ribonucleoside-triphosphate reductase activating protein	Veillonella sp. 6_1_27	98070..98567	protein_id:WP_004697282.1
NZ_GG770216.312	114.065	623.99	487.387	458.295	295.826	235.062	204.89	178.191	ribonucleotide-diphosphate reductase subunit alpha	Veillonella sp. 6_1_27	complement(414456..416759)	protein_id:WP_008602309.1
NZ_GG770216.311	57.4814	254.132	211.159	163.462	135.29	135.862	114.546	97.6127	ribonucleotide-diphosphate reductase subunit beta	Veillonella sp. 6_1_27	complement(413228..414256)	protein_id:WP_008602308.1
NZ_GG770217.341	20.468	90.9667	78.799	104.452	116.388	89.1805	106.145	101.141	ribose ABC transporter permease	Veillonella sp. 6_1_27	406087..407022	protein_id:WP_004694241.1
NZ_GG770217.339	5.68467	12.5185	25.8385	23.5534	24.0725	25.6469	17.3452	18.862	ribose pyranase	Veillonella sp. 6_1_27	404148..404561	protein_id:WP_008603257.1
NZ_GG770215.8	324.854	1129.34	1631.12	1106.94	1400.81	1075.34	1031.84	974.05	ribose-phosphate pyrophosphokinase	Veillonella sp. 6_1_27	8713..9666	protein_id:WP_004693255.1
NZ_GG770215.570	1081.28	2427.28	2590.06	2430.56	2558.27	3200.51	2328.45	1840.33	ribosomal protein	Veillonella sp. 6_1_27	complement(654349..654663)	protein_id:WP_008601403.1
NZ_GG770215.253	2.29587	68.3862	232.427	127.538	251.696	187.877	209.129	222.29	ribosomal protein L11 methyltransferase	Veillonella sp. 6_1_27	298299..299162	protein_id:WP_008600879.1
NZ_GG770215.549	60.2516	145.708	176.835	174.495	182.768	142.439	136.122	119.962	ribosomal protein S12 methylthiotransferase	Veillonella sp. 6_1_27	complement(626713..628059)	protein_id:WP_004696407.1
NZ_GG770215.228	162.812	520.461	419.025	407.672	367.227	447.334	304.472	288.108	ribosome recycling factor	Veillonella sp. 6_1_27	268984..269544	protein_id:WP_004695693.1
NZ_GG770215.223	16.3254	31.5546	85.2616	29.0833	56.4008	72.3641	63.137	51.2298	ribosome small subunit-dependent GTPase A	Veillonella sp. 6_1_27	264890..265753	protein_id:WP_008600844.1
NZ_GG770215.168	6.04899	10.6322	9.14878	11.6033	19.1064	7.94966	3.5125	2.5345	ribosome-binding factor A	Veillonella sp. 6_1_27	195993..196349	protein_id:WP_008600771.1
NZ_GG770215.224	51.8311	137.425	237.094	181.267	248.381	303.313	248.124	216.987	ribulose-phosphate 3-epimerase	Veillonella sp. 6_1_27	265755..266405	protein_id:WP_004695686.1
NZ_GG770215.206	214.169	239.893	315.742	193.623	166.068	197.503	139.451	125.418	RNA methyltransferase	Veillonella sp. 6_1_27	245396..245947	protein_id:WP_004693225.1
NZ_GG770215.372	51.1529	86.367	71.7765	54.1218	59.1835	49.3195	40.7132	40.3191	RNA methyltransferase	Veillonella sp. 6_1_27	complement(429443..430174)	protein_id:WP_008601068.1
NZ_GG770215.292	54.906	40.5197	58.4328	46.8933	47.6579	34.7879	27.8688	23.3387	RNA methyltransferase	Veillonella sp. 6_1_27	331642..332445	protein_id:WP_008600935.1
NZ_GG770215.110	41.6051	88.6864	65.9383	68.2121	50.2394	26.4605	35.0757	29.6974	RNA methyltransferase	Veillonella sp. 6_1_27	128298..129788	protein_id:WP_008600686.1
NZ_GG770215.264	43.1472	52.3263	95.9455	47.2126	47.4108	84.5818	77.3342	57.5725	RNA methyltransferase	Veillonella sp. 6_1_27	309534..310328	protein_id:WP_004695763.1
NZ_GG770215.681	28.8977	55.4359	74.9901	41.9602	54.2204	62.3662	36.6573	37.7113	RNA methyltransferase	Veillonella sp. 6_1_27	complement(778631..779116)	protein_id:WP_008601558.1
NZ_GG770215.254	7.61623	83.3459	184.809	127.465	125.241	136.037	128.071	92.0686	RNA methyltransferase	Veillonella sp. 6_1_27	299132..299890	protein_id:WP_008600880.1
NZ_GG770215.255	163.66	667.606	1118.59	851.315	1030.64	1093.73	866.471	755.746	RNA modification enzyme MiaB	Veillonella sp. 6_1_27	299915..301210	protein_id:WP_004695745.1
NZ_GG770215.543	204.866	756.259	747.667	842.266	730.426	943.672	802.598	665.137	RNA polymerase sigma factor RpoD	Veillonella sp. 6_1_27	complement(619000..620160)	protein_id:WP_004696398.1
NZ_GG770215.370	417.79	649.872	399.675	361.118	201.93	173.974	138.802	138.74	RNA polymerase sigma70 factor	Veillonella sp. 6_1_27	complement(428159..428833)	protein_id:WP_008601064.1
NZ_GG770215.198	3.86311	9.43616	7.17916	10.6128	12.655	11.9294	3.30843	5.71403	RNA pseudouridine synthase	Veillonella sp. 6_1_27	237116..237844	protein_id:WP_004697430.1
NZ_GG770218.18	262.407	631.686	549.022	492.327	414.183	339.029	258.116	237.274	RNA-binding protein	Veillonella sp. 6_1_27	complement(19960..20187)	protein_id:WP_004695567.1
NZ_GG770216.505	94.5636	115.495	68.7791	66.6993	97.7596	41.0965	43.4122	45.0497	RNA-binding protein S4	Veillonella sp. 6_1_27	622127..622912	protein_id:WP_008602577.1
NZ_GG770216.38	115.217	831.02	1272.48	1010.2	1153.92	899.103	886.348	721.92	RND efflux transporter, hydrophobe/amphiphile efflux-1 (HAE1) family	Veillonella sp. 6_1_27	84914..87976	protein_id:WP_008601851.1
NZ_GG770216.37	136.948	622.778	1544.22	901.747	1601.45	1174.3	1044.34	918.016	RND transporter	Veillonella sp. 6_1_27	83853..84917	protein_id:WP_008601850.1
NZ_GG770215.431	71.7653	133.851	43.1326	67.1519	13.0357	24.261	11.2405	13.7588	RND transporter	Veillonella sp. 6_1_27	complement(496759..497841)	protein_id:WP_004696124.1
NZ_GG770215.365	51.0429	81.7657	86.157	54.9865	50.7219	62.7596	45.8507	38.7571	RND transporter	Veillonella sp. 6_1_27	complement(420555..421682)	protein_id:WP_008601056.1
NZ_GG770216.274	28.5586	146.55	120.661	74.2652	74.9872	57.189	56.0298	59.8686	RND transporter	Veillonella sp. 6_1_27	368334..369467	protein_id:WP_008602244.1
NZ_GG770215.720	6.43851	54.3046	28.9087	34.5303	64.4461	41.5226	47.7105	37.9326	RND transporter	Veillonella sp. 6_1_27	complement(829400..831100)	protein_id:WP_008601633.1
NZ_GG770215.579	6.52329	34.3659	19.2768	16.4925	16.3435	11.4031	15.5022	10.4335	rod shape-determining protein Mbl	Veillonella sp. 6_1_27	complement(665246..666283)	protein_id:WP_008601416.1
NZ_GG770215.578	25.7884	55.163	31.326	38.044	27.6593	17.1178	22.7252	19.6595	rod shape-determining protein MreC	Veillonella sp. 6_1_27	complement(664327..665244)	protein_id:WP_008601413.1
NZ_GG770215.577	7.05715	13.8937	8.56871	10.3716	6.29384	4.89358	4.59321	3.90402	rod shape-determining protein MreD	Veillonella sp. 6_1_27	complement(663836..664330)	protein_id:WP_004698677.1
NZ_GG770215.574	8.06532	31.7383	29.7181	22.8737	19.9195	12.0061	23.7482	12.635	rod shape-determining protein RodA	Veillonella sp. 6_1_27	complement(659857..660963)	protein_id:WP_008601408.1
NZ_GG770216.298	269.574	874.937	1108.6	774.5	688.09	790.254	595.869	510.18	Rrf2 family transcriptional regulator	Veillonella sp. 6_1_27	400006..400425	protein_id:WP_008602288.1
NZ_GG770216.366	31.5831	220.607	350.711	246.468	312.844	358.205	262.5	255.686	Rrf2 family transcriptional regulator	Veillonella sp. 6_1_27	475669..476118	protein_id:WP_008602390.1
NZ_GG770215.89	223.192	759.797	1322.38	1076.76	1961.83	1745.95	1326.77	1080.07	rubredoxin	Veillonella sp. 6_1_27	101955..102107	protein_id:WP_008600654.1
NZ_GG770217.131	3519.63	9317.99	9715.65	7640.84	9074.79	6657.49	6496.65	5098.44	rubrerythrin	Veillonella sp. 6_1_27	162486..163031	protein_id:WP_008602900.1
NZ_GG770215.315	150.673	258.572	304.144	202.002	264.984	206.524	173.794	157.774	S-adenosyl-L-homocysteine hydrolase	Veillonella sp. 6_1_27	complement(354116..355360)	protein_id:WP_008600970.1
NZ_GG770215.384	129.162	124.802	68.7902	83.5035	39.9489	57.2177	48.7016	35.7419	S-adenosylmethionine decarboxylase	Veillonella sp. 6_1_27	444004..444510	protein_id:WP_008601088.1
NZ_GG770217.27	86.6334	295.223	287.316	203.925	197.016	260.58	264.03	202.156	S-adenosylmethionine decarboxylase	Veillonella sp. 6_1_27	complement(47647..48429)	protein_id:WP_008602725.1
NZ_GG770215.216	964.64	4523.24	4718.84	3306.81	3830.44	3346.87	2780.13	2337.95	S-adenosylmethionine synthetase	Veillonella sp. 6_1_27	254114..255304	protein_id:WP_004695665.1
NZ_GG770218.5	10.3612	49.6705	57.4555	50.9305	51.7475	44.8186	34.8746	27.3112	S-adenosylmethionine tRNA ribosyltransferase	Veillonella sp. 6_1_27	complement(6416..7441)	protein_id:WP_008603395.1
NZ_GG770216.247	278.208	244.993	438.686	373.413	616.406	864.997	759.368	662.041	S-layer protein	Veillonella sp. 6_1_27	336231..338729	protein_id:WP_008602206.1
NZ_GG770216.261	33.3451	231.494	256.94	235.33	164.858	156.668	133.844	107.755	S-layer protein	Veillonella sp. 6_1_27	complement(351969..353354)	protein_id:WP_008602228.1
NZ_GG770216.10	21.9505	227.473	495.609	463.288	645.178	563.875	580.201	514.059	S-layer protein	Veillonella sp. 6_1_27	complement(48034..50439)	protein_id:WP_008601782.1
NZ_GG770217.120	115.921	1614.18	3075.72	3190.63	4581.69	5019.5	4375.83	3468.24	SAM-dependent methyltransferase	Veillonella sp. 6_1_27	complement(154169..155341)	protein_id:WP_008602884.1
NZ_GG770215.196	31.1088	63.9187	47.4841	53.9092	25.2848	27.0333	16.2294	18.4362	ScpA/B protein	Veillonella sp. 6_1_27	235867..236592	protein_id:WP_008600805.1
NZ_GG770215.59	2.01633	10.7566	16.7867	8.45646	15.8922	9.90531	8.88873	9.29218	secretion protein	Veillonella sp. 6_1_27	68017..69315	protein_id:WP_008600616.1
NZ_GG770215.197	9.09869	16.6353	16.7625	10.2343	13.2707	7.03598	1.63842	1.56889	segregation and condensation protein B	Veillonella sp. 6_1_27	236605..237114	protein_id:WP_008600807.1
NZ_GG770217.129	2.01633	27.0371	27.0118	25.887	46.8591	50.8597	41.3649	29.2685	segregation protein A	Veillonella sp. 6_1_27	complement(160491..161522)	protein_id:WP_008602898.1
NZ_GG770215.618	4.03266	104.899	288.491	198.815	224.993	233.709	215.27	189.088	selenate reductase	Veillonella sp. 6_1_27	complement(709372..711063)	protein_id:WP_008601455.1
NZ_GG770217.128	2.93972	31.0273	32.7398	37.2062	44.1163	53.5549	53.5973	34.3013	selenium metabolism protein YedF	Veillonella sp. 6_1_27	complement(159756..160358)	protein_id:WP_008602896.1
NZ_GG770215.298	136.279	556.367	605.488	367.665	384.523	403.999	319.646	282.683	semialdehyde dehydrogenase	Veillonella sp. 6_1_27	337496..338527	protein_id:WP_008600943.1
NZ_GG770215.662	70.1889	145.728	144.191	136.324	171.68	206.494	188.533	142.052	Ser/Thr phosphatase	Veillonella sp. 6_1_27	complement(756162..757484)	protein_id:WP_008601523.1
NZ_GG770216.253	68.2917	310.249	564.331	426.482	734.239	627.796	566.881	519.402	Ser/Thr phosphatase	Veillonella sp. 6_1_27	342745..343926	protein_id:WP_008602216.1
NZ_GG770217.232	38.2163	128.071	179.917	112.426	117.306	92.8134	63.6671	57.1213	Ser/Thr phosphatase	Veillonella sp. 6_1_27	complement(278433..279704)	protein_id:WP_008603070.1
NZ_GG770215.159	24.975	37.3953	79.183	40.5445	58.8895	55.9829	45.8166	32.6497	Ser/Thr phosphatase	Veillonella sp. 6_1_27	complement(183574..185778)	protein_id:WP_008600761.1
NZ_GG770216.249	10.1916	109.801	140.748	121.142	78.4712	87.6682	72.1722	65.523	Ser/Thr phosphatase	Veillonella sp. 6_1_27	complement(339104..339880)	protein_id:WP_008602209.1
NZ_GG770216.507	26.1527	114.827	227.35	126.172	202.604	163.497	149.215	130.772	serine carboxypeptidase	Veillonella sp. 6_1_27	623586..624857	protein_id:WP_004696829.1
NZ_GG770217.309	65.9111	199.946	86.726	113.093	64.2254	87.259	77.0211	52.6145	serine O-acetyltransferase	Veillonella sp. 6_1_27	complement(370818..371417)	protein_id:WP_008603206.1
NZ_GG770215.222	121.876	365.286	552.948	484.519	560.045	529.809	490.416	463.254	serine/threonine protein kinase	Veillonella sp. 6_1_27	262956..264881	protein_id:WP_008600842.1
NZ_GG770215.221	35.8105	144.972	187.954	200.968	206.403	186.509	121.856	138.415	serine/threonine protein kinase	Veillonella sp. 6_1_27	262206..262928	protein_id:WP_008600840.1
NZ_GG770217.3	54.9908	65.2022	61.9748	47.8855	41.2741	55.7455	50.027	42.316	serine/threonine transporter SstT	Veillonella sp. 6_1_27	2671..3891	protein_id:WP_004692960.1
NZ_GG770218.76	85.9552	203.166	113.072	124.478	85.2477	52.9118	78.2968	63.2445	seryl-tRNA synthase	Veillonella sp. 6_1_27	complement(92589..93869)	protein_id:WP_004698502.1
NZ_GG770216.303	37.5725	168.404	214.456	141.128	198.95	126.911	142.133	116.327	shikimate dehydrogenase	Veillonella sp. 6_1_27	complement(404323..405558)	protein_id:WP_008602298.1
NZ_GG770215.433	59.8621	49.2416	29.899	20.8517	12.7662	13.4565	21.6493	16.4927	shikimate kinase	Veillonella sp. 6_1_27	complement(498887..499708)	protein_id:WP_008601164.1
NZ_GG770215.172	12.098	18.9003	29.6696	28.5381	17.8393	21.5106	30.5948	24.6691	shikimate kinase	Veillonella sp. 6_1_27	199200..199964	protein_id:WP_004693019.1
NZ_GG770218.41	69.1303	70.805	60.3428	70.1988	75.0889	88.7338	68.8711	56.7566	signal peptidase	Veillonella sp. 6_1_27	complement(49546..50130)	protein_id:WP_008603428.1
NZ_GG770215.102	22.3148	40.7875	69.5532	64.261	63.7026	69.8788	57.6701	64.1789	signal peptide protein	Veillonella sp. 6_1_27	116755..117690	protein_id:WP_008600673.1
NZ_GG770218.20	271.836	624.563	552.525	644.728	646.633	484.579	477.421	421.602	signal recognition particle protein Srp54	Veillonella sp. 6_1_27	complement(20533..21885)	protein_id:WP_008603414.1
NZ_GG770217.109	358.765	816.734	620.163	687.259	713.574	527.569	677.155	567.27	single-strand binding protein	Veillonella sp. 6_1_27	complement(141026..141424)	protein_id:WP_008602866.1
NZ_GG770215.367	1.00816	5.09811	7.00938	3.24588	2.89441	1.637	1.36026	2.77249	single-stranded DNA-binding protein	Veillonella sp. 6_1_27	complement(425016..425486)	protein_id:WP_004697155.1
NZ_GG770216.506	15.7068	58.2968	85.6871	74.0235	92.5141	66.481	68.5747	74.856	siroheme synthase	Veillonella sp. 6_1_27	622970..623617	protein_id:WP_008602580.1
NZ_GG770215.463	6.15897	8.43778	25.9466	12.2553	16.5685	22.1085	20.0448	16.7879	small basic family protein	Veillonella sp. 6_1_27	complement(528886..529230)	protein_id:WP_004696202.1
NZ_GG770216.129	36.5139	20.0557	37.1995	26.4934	45.9473	33.8942	26.9044	23.753	sn-glycerol-3-phosphate transporter	Veillonella sp. 6_1_27	complement(203961..205283)	protein_id:WP_004694513.1
NZ_GG770215.594	18.4517	252.139	465.059	302.667	520.276	244.555	296.936	378.191	sodium pump decarboxylase	Veillonella sp. 6_1_27	complement(679314..679664)	protein_id:WP_008601440.1
NZ_GG770215.302	9.07348	19.8011	90.4469	52.5978	75.345	55.8154	46.0239	51.7158	sodium transporter	Veillonella sp. 6_1_27	341027..341962	protein_id:WP_008600949.1
NZ_GG770216.392	35.1666	293.229	374.059	267.37	203.349	194.583	150.968	136.677	sodium:alanine symporter	Veillonella sp. 6_1_27	complement(509906..511357)	protein_id:WP_008602426.1
NZ_GG770216.266	95.1983	259.522	335.384	283.303	368.464	312.695	305.519	254.716	sodium:dicarboxylate symporter	Veillonella sp. 6_1_27	358877..360268	protein_id:WP_008602231.1
NZ_GG770215.25	29.8463	128.263	122.582	102.458	88.7947	79.8074	75.8277	57.1108	sodium:glutamate symporter	Veillonella sp. 6_1_27	complement(30565..31812)	protein_id:WP_008600554.1
NZ_GG770216.371	77.8051	270.156	304.243	365.449	280.432	240.404	190.08	174.64	sodium:proton antiporter	Veillonella sp. 6_1_27	complement(484163..485560)	protein_id:WP_008602399.1
NZ_GG770215.4	94.0549	479.176	545.231	381.6	304.573	350.983	279.488	244.128	sodium:proton antiporter	Veillonella sp. 6_1_27	3999..5171	protein_id:WP_008600515.1
NZ_GG770215.3	75.2641	1006.97	801.691	728.067	456.662	510.653	460.491	348.942	sodium:proton antiporter	Veillonella sp. 6_1_27	2782..3963	protein_id:WP_008600514.1
NZ_GG770216.109	9.99687	78.7317	241.142	225.989	562.243	535.641	466.787	407.812	sodium:solute symporter	Veillonella sp. 6_1_27	complement(180173..181591)	protein_id:WP_004698119.1
NZ_GG770215.375	71.7401	120.253	71.4723	59.0463	45.8593	40.8414	34.1032	26.7401	sodium/bile acid symporter family protein	Veillonella sp. 6_1_27	complement(432586..433557)	protein_id:WP_008601073.1
NZ_GG770217.98	0	6.18141	17.8145	17.7852	20.1838	17.936	21.5047	18.1491	sortase	Veillonella sp. 6_1_27	complement(130280..131011)	protein_id:WP_008602843.1
NZ_GG770216.553	69.5199	248.343	290.838	307.274	375.846	391.827	345.247	326.801	spermidine synthase	Veillonella sp. 6_1_27	680710..681549	protein_id:WP_008602651.1
NZ_GG770218.69	170.453	285.326	321.712	295.897	290.812	273.846	347.972	252.911	SpoIVB peptidase S55	Veillonella sp. 6_1_27	complement(84142..86124)	protein_id:WP_004695451.1
NZ_GG770216.59	61.4293	132.152	94.8227	83.9553	60.154	109.777	54.3717	41.9561	sporulation initiation inhibitor Soj	Veillonella sp. 6_1_27	111105..111875	protein_id:WP_004698040.1
NZ_GG770216.66	75.8484	352.142	329.209	423.323	408.47	704.59	471.357	337.164	sporulation protein YtfJ	Veillonella sp. 6_1_27	118241..118618	protein_id:WP_004698027.1
NZ_GG770218.6	16.1558	58.7794	53.1525	28.4417	40.4406	47.5859	24.8477	23.655	stage II sporulation protein SpoIID	Veillonella sp. 6_1_27	complement(7453..8634)	protein_id:WP_008603397.1
NZ_GG770215.553	146.606	513.25	836.172	602.767	595.009	442.486	425.702	353.62	stage III sporulation protein J	Veillonella sp. 6_1_27	complement(631700..634444)	protein_id:WP_004698688.1
NZ_GG770217.103	7.89577	43.0773	53.6113	33.8526	39.3526	48.1874	34.2821	34.56	stage V sporulation protein E	Veillonella sp. 6_1_27	complement(134996..136258)	protein_id:WP_008602850.1
NZ_GG770217.308	12.4875	94.4918	247.075	112.592	256.247	350.467	230.259	237.865	stress- and starvation-induced protein controlled by sigma-B	Veillonella sp. 6_1_27	complement(369987..370421)	protein_id:WP_008603204.1
NZ_GG770216.204	616.683	3037.77	1943.81	1562.07	1093.03	581.329	711.638	668.3	succinate dehydrogenase	Veillonella sp. 6_1_27	282730..284448	protein_id:WP_004694652.1
NZ_GG770216.176	13.9448	41.5437	62.5418	39.0326	28.1812	38.703	46.3104	27.3731	succinylarginine dihydrolase	Veillonella sp. 6_1_27	255192..255578	protein_id:WP_008602087.1
NZ_GG770215.388	186.618	763.922	1174.88	893.199	775.15	802.362	600.095	523.737	SufB/sufD domain protein	Veillonella sp. 6_1_27	complement(446958..448004)	protein_id:WP_004696032.1
NZ_GG770215.148	82.846	223.696	211.8	180.446	138.714	93.2148	105.216	108.974	sugar ABC transporter substrate-binding protein	Veillonella sp. 6_1_27	167775..168752	protein_id:WP_008600749.1
NZ_GG770216.72	6.80282	107.343	133.822	168.299	265.341	240.024	218.858	195.945	sugar fermentation stimulation protein	Veillonella sp. 6_1_27	122782..124044	protein_id:WP_008601911.1
NZ_GG770215.449	43.7062	185.079	331.758	335.297	447.551	405.194	350.97	290.518	sugar-binding protein	Veillonella sp. 6_1_27	complement(514000..515025)	protein_id:WP_008601197.1
NZ_GG770215.215	83.9137	218.707	213.479	182.155	173.998	143.306	134.039	113.386	sulfate permease family protein	Veillonella sp. 6_1_27	252219..253919	protein_id:WP_008600832.1
NZ_GG770216.182	3.02449	15.5244	62.4094	80.3553	152.825	214.409	176.691	156.775	superoxide dismutase	Veillonella sp. 6_1_27	259015..259644	protein_id:WP_008602097.1
NZ_GG770215.408	26.737	65.5326	59.4848	89.6904	85.9594	90.5785	95.8679	75.6598	SurE-like protein	Veillonella sp. 6_1_27	complement(466351..467112)	protein_id:WP_004697320.1
NZ_GG770215.644	0.643851	17.1586	37.8765	26.3942	108.295	61.7495	41.4397	46.5227	tartrate dehydratase subunit alpha	Veillonella sp. 6_1_27	complement(738084..739010)	protein_id:WP_008601493.1
NZ_GG770216.14	20.2985	81.1421	85.4799	84.6703	78.1382	67.3939	92.1794	57.7885	Tat pathway signal protein	Veillonella sp. 6_1_27	complement(56973..57299)	protein_id:WP_008601791.1
NZ_GG770216.400	2.01633	20.8476	8.24229	21.2464	14.1183	9.2455	28.471	15.1647	Tat pathway signal protein	Veillonella sp. 6_1_27	520419..520787	protein_id:WP_008602441.1
NZ_GG770217.196	0	22.7559	31.3613	30.8059	32.9133	35.4338	29.4552	27.1285	TetR family transcriptional regulator	Veillonella sp. 6_1_27	235830..236393	protein_id:WP_008603003.1
NZ_GG770215.371	42.0542	95.0586	95.5837	65.318	57.6064	43.5631	55.8938	45.312	tetracycline resistance protein	Veillonella sp. 6_1_27	complement(428907..429440)	protein_id:WP_008601066.1
NZ_GG770215.602	173.317	369.656	345.184	339.493	350.032	434.077	421.83	343.245	tetrahydrofolate synthase	Veillonella sp. 6_1_27	complement(688280..689587)	protein_id:WP_008601443.1
NZ_GG770215.562	1326.09	9080.64	11390.8	12791.2	16316.1	17460.7	12879.5	10932.7	thiamine biosynthesis protein ThiH	Veillonella sp. 6_1_27	complement(646504..647952)	protein_id:WP_008601386.1
NZ_GG770217.13	0	4.34515	20.5936	21.402	29.6788	27.5736	34.8001	23.3032	thiamine biosynthesis protein ThiS	Veillonella sp. 6_1_27	complement(23448..23645)	protein_id:WP_008602700.1
NZ_GG770217.12	0	4.31237	3.27529	7.58996	11.6643	9.2319	8.30545	7.48744	thiamine-phosphate diphosphorylase	Veillonella sp. 6_1_27	complement(23168..23443)	protein_id:WP_008602698.1
NZ_GG770215.401	12.4875	19.3016	49.2729	23.3437	30.1938	13.4022	26.2527	19.1173	thiamine-phosphate kinase	Veillonella sp. 6_1_27	complement(459367..460347)	protein_id:WP_008601113.1
NZ_GG770216.550	0	13.3079	28.655	11.9264	40.3564	33.7346	32.5798	31.5793	ThiF family protein	Veillonella sp. 6_1_27	678854..679561	protein_id:WP_004695334.1
NZ_GG770217.34	132.127	540.968	458.675	384.74	247.185	273.364	200.43	156.985	thioesterase	Veillonella sp. 6_1_27	complement(55898..56317)	protein_id:WP_008602735.1
NZ_GG770215.537	258.908	778.772	951.781	630.988	726.193	431.954	476.453	483.213	thioredoxin	Veillonella sp. 6_1_27	complement(614078..614407)	protein_id:WP_004698670.1
NZ_GG770215.476	24.5259	141.849	399.351	311.651	692.234	690.169	641.053	571.897	thioredoxin	Veillonella sp. 6_1_27	complement(541867..542187)	protein_id:WP_004696229.1
NZ_GG770215.245	25.2293	119.952	114.062	99.855	78.3826	54.3753	75.6245	60.9009	thiouridylase	Veillonella sp. 6_1_27	288420..289511	protein_id:WP_008600867.1
NZ_GG770217.134	0	12.3744	34.0808	23.7737	31.9438	12.3957	15.731	12.6361	ThiW protein	Veillonella sp. 6_1_27	complement(165655..166170)	protein_id:WP_008602906.1
NZ_GG770216.493	3.94788	41.286	71.8361	61.8941	79.1344	55.3916	69.6759	64.6058	threonine dehydratase	Veillonella sp. 6_1_27	610428..611651	protein_id:WP_008602558.1
NZ_GG770215.634	94.2153	308.084	323.322	260.374	221.81	142.252	169.878	176.604	threonine synthase	Veillonella sp. 6_1_27	complement(726980..728479)	protein_id:WP_008601471.1
NZ_GG770215.520	113.675	832.312	1298.44	675.78	714.868	543.902	625.513	559.025	threonyl-tRNA synthetase	Veillonella sp. 6_1_27	complement(595237..597162)	protein_id:WP_008601319.1
NZ_GG770215.11	13.86	41.6306	47.8833	55.0238	69.0946	69.7638	76.8698	76.0739	thymidylate kinase	Veillonella sp. 6_1_27	11797..12483	protein_id:WP_008600529.1
NZ_GG770216.538	35.5057	65.4008	73.358	42.4853	51.6434	57.3254	57.0041	45.5701	thymidylate synthase	Veillonella sp. 6_1_27	664072..664863	protein_id:WP_008602628.1
NZ_GG770217.388	10.0221	34.8853	47.1335	31.8278	58.1944	28.4304	35.5897	37.9564	TonB-denpendent receptor	Veillonella sp. 6_1_27	complement(461192..463135)	protein_id:WP_008603346.1
NZ_GG770217.379	12.767	118.52	110.028	93.2126	93.3012	71.3801	86.7748	79.4294	TonB-denpendent receptor	Veillonella sp. 6_1_27	complement(446707..448575)	protein_id:WP_008603325.1
NZ_GG770217.387	19.909	88.6208	59.4252	50.0875	32.9167	35.1973	25.3108	27.5729	TonB-denpendent receptor	Veillonella sp. 6_1_27	complement(459066..461048)	protein_id:WP_008603341.1
NZ_GG770215.696	3.30403	24.9736	34.769	32.9451	22.4403	63.8275	66.3517	34.7892	TonB-denpendent receptor	Veillonella sp. 6_1_27	complement(797086..802161)	protein_id:WP_008601581.1
NZ_GG770216.213	0	20.4288	101.047	136.456	159.887	211.846	171.707	162.42	TonB-denpendent receptor	Veillonella sp. 6_1_27	290662..292728	protein_id:WP_008602150.1
NZ_GG770217.392	122.249	57.8265	67.7271	58.6519	71.4091	40.1592	43.6899	60.7747	TonB-dependent receptor	Veillonella sp. 6_1_27	complement(465996..468449)	protein_id:WP_008603356.1
NZ_GG770216.114	8.1753	9.93143	19.1313	26.5486	19.8221	26.465	25.922	18.9532	TonB-dependent receptor	Veillonella sp. 6_1_27	185445..185936	protein_id:WP_008601986.1
NZ_GG770215.695	0	5.56997	37.6583	53.3872	73.1376	45.4008	48.9641	57.675	TonB-dependent receptor	Veillonella sp. 6_1_27	complement(791822..796900)	protein_id:WP_008601579.1
NZ_GG770216.121	0	1.10824	10.031	0.424206	2.43633	0	5.2393	4.41989	TonB-dependent receptor	Veillonella sp. 6_1_27	197808..198386	protein_id:WP_008601995.1
NZ_GG770216.50	175.462	149.792	164.529	76.4426	71.6447	65.7784	51.4167	45.9729	toxin-antitoxin system toxin subunit	Veillonella sp. 6_1_27	99670..99735	protein_id:WP_008601882.1
NZ_GG770217.366	7.33669	4.38907	19.5901	10.3325	13.8813	19.6905	13.1743	12.7797	toxin-antitoxin system, toxin component, RelE family	Veillonella sp. 6_1_27	431189..431461	protein_id:WP_008603303.1
NZ_GG770218.75	45.1635	116.943	103.259	61.8441	73.9768	77.084	56.7043	59.7795	transaldolase	Veillonella sp. 6_1_27	complement(91931..92575)	protein_id:WP_004698439.1
NZ_GG770215.286	7.89577	15.4354	28.9683	12.525	17.8653	25.8186	15.4618	8.52269	transcription antitermination protein NusB	Veillonella sp. 6_1_27	327485..327889	protein_id:WP_008600923.1
NZ_GG770216.427	1321.25	3417.12	2763.18	2744.97	2037.97	1918.91	1924.8	1490.2	transcription antitermination protein NusG	Veillonella sp. 6_1_27	550938..551474	protein_id:WP_008602485.1
NZ_GG770218.81	307.8	580.328	295.187	326.686	124.833	134.969	92.8932	77.3013	transcription elongation factor GreA	Veillonella sp. 6_1_27	complement(100053..100526)	protein_id:WP_004695428.1
NZ_GG770215.166	92.7833	231.877	195.51	188.809	151.641	147.751	106.074	84.3548	transcription elongation factor NusA	Veillonella sp. 6_1_27	191839..192915	protein_id:WP_004693004.1
NZ_GG770217.209	30.5245	132.279	183.481	173.822	188.629	208.061	170.249	131.867	transcription regulator, Fur family	Veillonella sp. 6_1_27	248047..248457	protein_id:WP_008603029.1
NZ_GG770215.715	99.3409	404.463	567.446	346.302	311.154	261.611	198.96	179.256	transcription-repair coupling factor	Veillonella sp. 6_1_27	complement(819859..823155)	protein_id:WP_008601621.1
NZ_GG770218.9	78.1695	262.166	149.982	247.611	158	148.29	155.983	138.716	transcriptional regulator	Veillonella sp. 6_1_27	complement(11559..12296)	protein_id:WP_004695585.1
NZ_GG770215.90	93.9106	300.06	325.631	308.001	242.234	289.537	226.15	201.171	transcriptional regulator	Veillonella sp. 6_1_27	103228..103788	protein_id:WP_004693429.1
NZ_GG770217.56	74.7302	110.746	58.6753	118.605	112.199	191.693	84.531	76.0611	transcriptional regulator	Veillonella sp. 6_1_27	complement(78816..79244)	protein_id:WP_008602776.1
NZ_GG770216.545	109.093	114.568	88.0539	79.9105	47.8342	58.949	31.8484	37.8263	transcriptional regulator	Veillonella sp. 6_1_27	672336..672755	protein_id:WP_004695325.1
NZ_GG770215.190	54.1774	67.7391	64.9106	82.0813	44.7755	35.2551	37.3837	35.338	transcriptional regulator	Veillonella sp. 6_1_27	226852..227985	protein_id:WP_008600793.1
NZ_GG770216.34	31.134	105.116	130.522	104.713	109.874	134.546	107.344	80.6739	transcriptional regulator	Veillonella sp. 6_1_27	complement(79750..80925)	protein_id:WP_008601842.1
NZ_GG770216.198	11.5641	92.9825	130.353	87.5798	75.7217	73.1417	61.3302	42.0777	transcriptional regulator	Veillonella sp. 6_1_27	275718..276074	protein_id:WP_008602127.1
NZ_GG770218.111	12.9366	44.2486	55.497	41.6054	44.3919	25.7165	38.8001	32.0828	transcriptional regulator	Veillonella sp. 6_1_27	complement(134333..134764)	protein_id:WP_008603509.1
NZ_GG770215.419	7.25191	58.938	117.64	124.875	201.117	134.453	140.917	154.579	transcriptional regulator	Veillonella sp. 6_1_27	complement(477277..477924)	protein_id:WP_008601141.1
NZ_GG770216.78	3.02449	8.53231	18.5512	16.1837	11.8809	10.448	7.34941	10.865	transcriptional regulator	Veillonella sp. 6_1_27	131522..132619	protein_id:WP_004694435.1
NZ_GG770217.191	0	1.48961	4.76185	8.4908	10.5148	7.2713	7.87798	4.9316	transcriptional regulator	Veillonella sp. 6_1_27	complement(229341..230042)	protein_id:WP_008602995.1
NZ_GG770216.376	64.0047	52.2818	66.6993	45.6397	51.1316	84.2254	50.1373	51.4943	transglycosylase	Veillonella sp. 6_1_27	489590..490348	protein_id:WP_008602404.1
NZ_GG770215.163	14.1143	10.7958	15.1304	9.15044	13.1362	11.2131	5.19707	3.39654	transglycosylase	Veillonella sp. 6_1_27	189867..190421	protein_id:WP_004693001.1
NZ_GG770216.441	80.7197	366.023	459.651	394.207	445.965	347.313	365.818	304.287	translation elongation factor Tu	Veillonella sp. 6_1_27	572022..
NZ_GG770216.423	40.8513	127.558	210.314	144.252	209.433	146.473	159.96	156.572	translation elongation factor Tu	Veillonella sp. 6_1_27	546279..
NZ_GG770216.467	0.643851	12.3565	44.028	35.66	32.305	17.9874	36.5144	45.6663	translation initiation factor IF-1	Veillonella sp. 6_1_27	585426..585644	protein_id:WP_004695147.1
NZ_GG770215.167	348.337	834.734	863.749	760.434	657.905	639.837	559.549	435.87	translation initiation factor IF-2	Veillonella sp. 6_1_27	193521..195983	protein_id:WP_008600769.1
NZ_GG770215.517	963.412	3100.53	2327.98	2009.63	1442.03	1416.21	1043.45	796.422	translation initiation factor IF-3	Veillonella sp. 6_1_27	complement(591235..591753)	protein_id:WP_008601314.1
NZ_GG770217.394	41.1561	31.7043	20.7502	24.0929	25.5696	22.0468	27.3045	25.2946	transport energizing protein, ExbD/TolR family	Veillonella sp. 6_1_27	complement(469337..469741)	protein_id:WP_004694375.1
NZ_GG770215.693	0	1.38531	5.06402	3.34886	11.2459	2.8995	10.5908	7.60779	transport energizing protein, ExbD/TolR family	Veillonella sp. 6_1_27	complement(790759..791166)	protein_id:WP_004698605.1
NZ_GG770215.589	913.588	4889.22	9344.48	6651.74	10549.7	9730.13	11444.2	8931.52	transporter	Veillonella sp. 6_1_27	complement(675654..676955)	protein_id:WP_008601431.1
NZ_GG770218.65	554.745	661.536	1004.54	838.997	1320.68	1157.62	1217.69	1040.14	transporter	Veillonella sp. 6_1_27	complement(79808..81289)	protein_id:WP_008603458.1
NZ_GG770215.364	314.009	761.353	776.849	617.311	601.374	588.841	442.36	420.99	transporter	Veillonella sp. 6_1_27	complement(417358..420540)	protein_id:WP_008601054.1
NZ_GG770215.351	156.179	173.782	148.072	130.656	128.132	114.065	103.476	97.5877	transporter	Veillonella sp. 6_1_27	complement(400844..402190)	protein_id:WP_008601031.1
NZ_GG770217.168	45.8326	82.0308	84.0661	72.6315	30.5657	38.9016	33.3098	26.0674	transporter	Veillonella sp. 6_1_27	complement(200480..201409)	protein_id:WP_008602951.1
NZ_GG770216.473	25.5341	22.8156	11.3609	20.3437	6.80574	12.8547	11.2827	10.1306	transporter	Veillonella sp. 6_1_27	590050..590853	protein_id:WP_008602525.1
NZ_GG770216.315	17.6383	92.2558	238.929	240.827	464.301	550.069	475.505	413.813	transporter	Veillonella sp. 6_1_27	420068..421387	protein_id:WP_008602312.1
NZ_GG770216.436	11.8436	70.0478	128.432	76.7097	100.057	78.238	76.0926	63.1336	transporter	Veillonella sp. 6_1_27	complement(566284..568305)	protein_id:WP_004696751.1
NZ_GG770217.115	8.53962	5.56997	19.7841	18.157	22.9002	19.5326	25.3531	19.8671	transporter	Veillonella sp. 6_1_27	complement(147415..149670)	protein_id:WP_008602876.1
NZ_GG770217.139	5.23558	77.1921	115.719	83.5237	128.485	115.626	105.944	91.7713	transporter	Veillonella sp. 6_1_27	170558..171547	protein_id:WP_008602915.1
NZ_GG770217.395	9.26824	15.4385	18.9615	12.5202	4.06335	9.17868	8.9465	11.9849	transporter	Veillonella sp. 6_1_27	complement(469738..470352)	protein_id:WP_008603362.1
NZ_GG770216.18	2.5754	5.07874	3.25104	3.93796	2.77174	1.04692	2.78049	4.26865	transporter	Veillonella sp. 6_1_27	complement(60673..62181)	protein_id:WP_008601795.1
NZ_GG770215.192	9.35302	17.3049	37.0539	22.6888	34.9249	32.1563	28.8893	23.8986	transporter	Veillonella sp. 6_1_27	230651..232120	protein_id:WP_008600798.1
NZ_GG770216.151	1.2877	27.6585	77.4559	43.2024	72.7723	47.9151	42.5035	45.267	transporter	Veillonella sp. 6_1_27	231285..231902	protein_id:WP_008602047.1
NZ_GG770216.149	0	6.30395	6.80424	10.976	12.6208	9.92984	12.7393	12.5673	transporter	Veillonella sp. 6_1_27	229124..230377	protein_id:WP_004694551.1
NZ_GG770215.610	516.724	2053.13	2095.25	1543.35	1264.79	913.055	934.031	838.519	trigger factor	Veillonella sp. 6_1_27	complement(699107..700411)	protein_id:WP_008601449.1
NZ_GG770217.104	18.6213	33.1217	66.3618	37.0403	47.4052	61.2187	44.6189	36.1083	tRNA (guanine-N(7)-)-methyltransferase	Veillonella sp. 6_1_27	complement(136323..136982)	protein_id:WP_008602852.1
NZ_GG770218.17	5.04082	9.88751	29.0168	8.98457	4.74972	15.7809	7.14108	8.99667	tRNA (guanine-N1)-methyltransferase	Veillonella sp. 6_1_27	complement(18105..18920)	protein_id:WP_008603413.1
NZ_GG770215.335	34.9719	130.37	163.216	121.249	146.122	143.837	130.798	106.152	tRNA (uracil-5-)-methyltransferase	Veillonella sp. 6_1_27	complement(380336..381652)	protein_id:WP_008601004.1
NZ_GG770215.243	53.5336	136.427	204.449	164.004	181.542	174.949	126.927	109.213	tRNA dimethylallyltransferase	Veillonella sp. 6_1_27	286087..287016	protein_id:WP_004697251.1
NZ_GG770216.53	13.6904	43.7719	43.0487	48.5949	44.8635	18.3442	19.2734	21.7699	tRNA modification GTPase	Veillonella sp. 6_1_27	101560..102945	protein_id:WP_008601886.1
NZ_GG770216.416	32.1169	71.4787	85.2394	52.2192	75.0729	44.1926	54.8257	41.4079	tRNA nucleotidyltransferase	Veillonella sp. 6_1_27	537918..539402	protein_id:WP_008602465.1
NZ_GG770216.474	26.9913	9.39821	11.1912	11.9893	20.3703	5.98906	7.68464	9.2048	tRNA pseudouridine synthase A	Veillonella sp. 6_1_27	590850..591635	protein_id:WP_008602528.1
NZ_GG770215.170	27.8299	62.2822	65.1531	51.2382	49.0267	46.786	24.4946	29.4448	tRNA pseudouridine synthase B	Veillonella sp. 6_1_27	197311..198252	protein_id:WP_008600773.1
NZ_GG770215.451	0.643851	44.4637	48.3532	25.8222	23.1715	13.8993	10.5385	7.59037	tRNA threonylcarbamoyladenosine biosynthesis protein	Veillonella sp. 6_1_27	complement(518363..519406)	protein_id:WP_008601200.1
NZ_GG770216.54	21.9253	47.4161	68.2344	49.6283	46.0486	42.2974	21.1855	24.5605	tRNA uridine 5-carboxymethylaminomethyl modification protein	Veillonella sp. 6_1_27	102996..104867	protein_id:WP_008601888.1
NZ_GG770217.39	33.7094	77.4475	58.4216	77.333	47.6418	51.1715	53.6622	50.0228	TrpR family protein YerC/YecD	Veillonella sp. 6_1_27	complement(59418..59714)	protein_id:WP_004693609.1
NZ_GG770217.285	13.6652	32.4621	27.6272	24.9032	22.904	19.1627	25.7994	20.6977	tryptophan synthase subunit alpha	Veillonella sp. 6_1_27	complement(338602..339393)	protein_id:WP_008603162.1
NZ_GG770217.286	2.5754	12.2988	13.8136	8.42402	10.3143	13.8458	13.179	8.37624	tryptophan synthase subunit beta	Veillonella sp. 6_1_27	complement(339386..340579)	protein_id:WP_008603164.1
NZ_GG770217.148	70.5876	41.6258	28.3286	25.2721	22.6423	15.2604	7.50949	13.0581	tryptophanyl-tRNA synthetase	Veillonella sp. 6_1_27	complement(178239..179225)	protein_id:WP_008602921.1
NZ_GG770217.331	29.7363	52.0283	34.2617	29.3434	17.6666	30.9379	28.2805	21.7579	type I deoxyribonuclease HsdR	Veillonella sp. 6_1_27	complement(393758..396922)	protein_id:WP_008603237.1
NZ_GG770217.16	26.3475	18.5937	33.7544	35.3826	54.4822	94.6481	58.6661	49.6857	type I restriction enzyme HsdR protein N-terminal domain protein	Veillonella sp. 6_1_27	complement(27664..28863)	protein_id:WP_004695640.1
NZ_GG770215.511	10.8355	40.3975	36.8842	20.7622	37.1013	34.7846	31.6939	21.9538	type I restriction-modification system, M subunit	Veillonella sp. 6_1_27	complement(586652..587140)	protein_id:WP_008601302.1
NZ_GG770215.443	0	2.68682	6.24842	2.57861	6.38053	2.81715	2.19831	4.34817	type II secretion protein F	Veillonella sp. 6_1_27	complement(504632..505804)	protein_id:WP_008601184.1
NZ_GG770215.424	37.5725	38.841	45.658	28.8707	27.6688	27.0093	28.1846	16.8277	tyrosyl-tRNA synthetase	Veillonella sp. 6_1_27	complement(482103..483311)	protein_id:WP_008601149.1
NZ_GG770217.2	9.26824	8.76029	19.4092	7.68047	10.5127	16.5484	8.26832	9.09884	ubiquinone/menaquinone biosynthesis methyltransferase	Veillonella sp. 6_1_27	complement(1578..2324)	protein_id:WP_004698389.1
NZ_GG770215.230	78.6185	549.893	479.368	538.653	305.169	323.622	302.439	247.207	UDP pyrophosphate synthase	Veillonella sp. 6_1_27	269776..270540	protein_id:WP_008600848.1
NZ_GG770218.59	102.365	210.408	162.175	142.382	124.657	110.84	79.8712	82.4255	UDP-3-O-(3-hydroxymyristoyl) glucosamine N-acyltransferase	Veillonella sp. 6_1_27	complement(69796..70827)	protein_id:WP_008603448.1
NZ_GG770215.468	6.8876	63.5972	94.1942	70.0177	69.1405	56.782	51.0073	44.4862	UDP-diphospho-muramoylpentapeptide beta-N- acetylglucosaminyltransferase	Veillonella sp. 6_1_27	complement(533159..534268)	protein_id:WP_004696212.1
NZ_GG770216.25	42.3338	36.1946	48.6311	22.7164	32.1304	15.9464	18.064	17.0561	UDP-galactopyranose mutase	Veillonella sp. 6_1_27	complement(68433..69539)	protein_id:WP_008601823.1
NZ_GG770215.57	20.019	45.7859	28.1346	43.2021	38.3723	48.8224	57.4472	53.7113	UDP-glucose 4-epimerase	Veillonella sp. 6_1_27	66072..67061	protein_id:WP_008600614.1
NZ_GG770215.54	2.66018	21.6895	21.0767	19.7718	16.9473	14.9669	13.441	16.4705	UDP-glucose 4-epimerase	Veillonella sp. 6_1_27	63320..64243	protein_id:WP_008600611.1
NZ_GG770216.17	7.05715	3.45511	17.766	4.40696	9.09669	9.65263	3.39047	3.77668	UDP-glucose 4-epimerase	Veillonella sp. 6_1_27	complement(59739..60659)	protein_id:WP_004692913.1
NZ_GG770215.81	2.5754	12.1945	26.6965	8.94167	4.0789	20.0065	9.55808	13.9068	UDP-glucose 6-dehydrogenase	Veillonella sp. 6_1_27	92689..93855	protein_id:WP_008600640.1
NZ_GG770215.679	57.4562	136.73	125.882	138.651	142.029	128.645	109.159	95.6915	UDP-N-acetylenolpyruvoylglucosamine reductase	Veillonella sp. 6_1_27	complement(777256..778185)	protein_id:WP_008601556.1
NZ_GG770218.73	92.978	308.819	122.112	166.061	91.4824	93.0712	75.7015	54.8347	UDP-N-acetylglucosamine 1-carboxyvinyltransferase	Veillonella sp. 6_1_27	complement(89443..90708)	protein_id:WP_004695444.1
NZ_GG770218.57	417.722	909.103	1063.23	962.969	1276.35	1541.42	1415.29	1200.1	UDP-N-acetylglucosamine acyltransferase	Veillonella sp. 6_1_27	complement(66529..67350)	protein_id:WP_008603446.1
NZ_GG770217.160	50.7038	297.397	342.517	371.487	671.854	488.057	445.41	412.461	UDP-N-acetylglucosamine pyrophosphorylase	Veillonella sp. 6_1_27	complement(192686..193408)	protein_id:WP_008602934.1
NZ_GG770215.467	41.4952	250.217	268.599	232.194	208.015	170.813	170.808	177.165	UDP-N-acetylmuramate--alanine ligase	Veillonella sp. 6_1_27	complement(531762..533144)	protein_id:WP_008601228.1
NZ_GG770215.469	56.2785	229.238	337.658	249.328	296.072	188.067	203.963	197.072	UDP-N-acetylmuramoyl-L-alanine--D-glutamate ligase	Veillonella sp. 6_1_27	complement(534268..535638)	protein_id:WP_008601230.1
NZ_GG770215.471	67.6731	216.365	181.767	110.654	92.0989	88.5531	71.1273	60.6619	UDP-N-acetylmuramoyl-tripeptide--D-alanyl-D- alanine ligase	Veillonella sp. 6_1_27	complement(536765..538165)	protein_id:WP_008601234.1
NZ_GG770215.472	153.383	409.209	444.66	260.779	191.619	182.731	160.91	159.907	UDP-N-acetylmuramyl peptide synthase	Veillonella sp. 6_1_27	complement(538125..539615)	protein_id:WP_008601235.1
NZ_GG770216.27	109.872	186.382	130.377	110.921	55.1861	48.4301	63.0701	43.039	UDP-phosphate galactose phosphotransferase	Veillonella sp. 6_1_27	complement(70530..72014)	protein_id:WP_008601828.1
NZ_GG770217.142	537.742	4651.53	3980.31	3794.35	3630.91	3788.47	2908.29	2564.09	universal stress protein	Veillonella sp. 6_1_27	complement(173069..173515)	protein_id:WP_004693853.1
NZ_GG770215.639	95.7826	443.01	574.974	433.257	420.107	559.442	482.186	357.196	uracil permease	Veillonella sp. 6_1_27	complement(731998..733290)	protein_id:WP_008601481.1
NZ_GG770215.615	5.15081	63.3188	124.53	101.547	179.917	152.333	144.452	140.09	uracil permease	Veillonella sp. 6_1_27	complement(703928..705274)	protein_id:WP_008601452.1
NZ_GG770215.450	164.963	205.733	235.509	209.837	173.861	204.394	168.02	134.752	uracil phosphoribosyltransferase	Veillonella sp. 6_1_27	complement(515265..515891)	protein_id:WP_008601199.1
NZ_GG770215.586	26.627	26.1848	21.1737	16.4696	20.4193	16.2654	16.7025	14.2562	uracil phosphoribosyltransferase	Veillonella sp. 6_1_27	complement(672321..672842)	protein_id:WP_004696466.1
NZ_GG770217.102	27.4404	82.3976	88.3449	65.0387	73.6811	89.7595	62.249	54.7555	uracil transporter	Veillonella sp. 6_1_27	complement(133584..134867)	protein_id:WP_008602848.1
NZ_GG770215.227	92.4877	271.429	279.38	202.676	206.388	144.328	127.598	128.573	uridylate kinase	Veillonella sp. 6_1_27	268253..268978	protein_id:WP_004697414.1
NZ_GG770217.230	31.9726	198.178	267.889	183.067	285.349	200.692	165.254	183.079	uroporphyrinogen decarboxylase	Veillonella sp. 6_1_27	complement(274355..275377)	protein_id:WP_008603066.1
NZ_GG770215.46	137.482	390.427	674.137	408.153	511.86	491.494	483.827	451.248	UTP--glucose-1-phosphate uridylyltransferase	Veillonella sp. 6_1_27	56369..57232	protein_id:WP_004693334.1
NZ_GG770215.382	14.9781	475.926	1481.31	661.621	755.241	723.196	612.19	512.71	UvrB/uvrC motif domain protein	Veillonella sp. 6_1_27	complement(442765..443262)	protein_id:WP_008601086.1
NZ_GG770215.603	263.186	430.805	514.033	540.251	450.299	410.521	353.773	337.839	valyl-tRNA synthase	Veillonella sp. 6_1_27	complement(689600..692257)	protein_id:WP_008601444.1
NZ_GG770215.306	94.1053	88.251	100.769	80.9279	98.8923	158.252	129.199	106.619	vancomycin resistance protein W	Veillonella sp. 6_1_27	344909..346255	protein_id:WP_008600959.1
NZ_GG770216.30	42.5033	47.3467	46.2027	38.8009	21.3168	17.0712	21.8036	18.9575	VirK protein	Veillonella sp. 6_1_27	complement(74676..75614)	protein_id:WP_008601834.1
NZ_GG770217.382	0	15.0065	15.095	13.1322	6.98887	8.53727	14.5599	10.1867	von Willebrand factor A	Veillonella sp. 6_1_27	complement(453138..455165)	protein_id:WP_008603331.1
NZ_GG770217.157	5.5999	23.3262	36.4385	31.7497	74.3967	38.2444	46.1668	52.4184	xanthine dehydrogenase	Veillonella sp. 6_1_27	complement(190861..191175)	protein_id:WP_004693881.1
NZ_GG770217.158	10.5559	97.1629	137.849	172.517	269.276	190.19	165.487	165.806	xanthine dehydrogenase accessory factor	Veillonella sp. 6_1_27	complement(191165..191893)	protein_id:WP_008602931.1
NZ_GG770217.87	38.1911	58.6636	42.0209	66.2085	31.7099	43.9165	28.0638	19.9946	xanthine phosphoribosyltransferase	Veillonella sp. 6_1_27	complement(113751..114326)	protein_id:WP_008602825.1
NZ_GG770216.187	22.0353	82.2691	81.3598	82.8458	83.966	105.192	49.8458	58.112	XRE family transcriptional regulator	Veillonella sp. 6_1_27	265710..265985	protein_id:WP_004694625.1
NZ_GG770215.52	12.4027	36.0249	33.6463	27.7754	15.2576	19.3758	12.215	5.05402	YbaK/ebsC protein	Veillonella sp. 6_1_27	62071..62562	protein_id:WP_008600609.1
NZ_GG770217.243	2.5754	6.49722	19.2526	57.001	55.8566	40.0389	47.375	55.6604	zinc ABC transporter permease	Veillonella sp. 6_1_27	292725..293690	protein_id:WP_008603088.1

## Sheet: Vsp 3 1
Genome and loci id	pH 5.5 average 6H	pH 4.7 average 9H	pH 4.5 average 11H	pH 4.4 average 13H	pH 4.4 average 15H	pH 4.4 average 17H	pH 4.3 average 21H	pH 4.3 average 24H	NA	Genome	Coordinates	Protein ID
NZ_GG770200.189	506.887	6076.57	3697.37	3251.4	2056.59	1622.68	1594.24	1391.6	(2Fe-2S)-binding protein	Veillonella sp. 3_1_44	260441..261403	protein_id:WP_008714753.1
NZ_GG770200.123	31.244	280.954	463.627	336.805	363.425	546.607	398.613	312.965	(2Fe-2S)-binding protein	Veillonella sp. 3_1_44	191709..191942	protein_id:WP_004694527.1
NZ_GG770201.229	22.1201	66.0677	146.379	78.6679	161.966	91.0946	79.4288	76.7249	(2Fe-2S)-binding protein	Veillonella sp. 3_1_44	273808..274260	protein_id:WP_004693892.1
NZ_GG770200.243	356.996	593.975	342.963	276.718	222.971	157.428	161.254	160.838	(4Fe-4S)-binding protein	Veillonella sp. 3_1_44	332248..333063	protein_id:WP_004694890.1
NZ_GG770199.245	105.06	291.379	439.221	279.937	386.612	427.59	307.209	291.317	(dimethylallyl)adenosine tRNA methylthiotransferase	Veillonella sp. 3_1_44	280690..282003	protein_id:WP_004697437.1
NZ_GG770201.227	14.1143	99.5186	144.665	94.6425	63.1048	79.7669	73.0336	63.3833	(Fe-S)-binding protein	Veillonella sp. 3_1_44	complement(271986..272870)	protein_id:WP_008715359.1
NZ_GG770199.577	185.83	529.015	790.671	714.736	965.618	796.53	728.516	678.245	(p)ppGpp synthetase	Veillonella sp. 3_1_44	complement(665118..667325)	protein_id:WP_008714263.1
NZ_GG770199.41	21.0271	185.112	213.248	156.987	185.828	146.071	146.133	137.141	[NiFe] hydrogenase maturation protein HypF	Veillonella sp. 3_1_44	47649..49928	protein_id:WP_008713625.1
NZ_GG770201.77	0	8.37893	5.03976	6.691	10.1205	4.20028	4.77298	4.57844	1-(5-phosphoribosyl)-5-[(5- phosphoribosylamino)methylideneamino] imidazole-4-carboxamide isomerase	Veillonella sp. 3_1_44	88591..89313	protein_id:WP_008603223.1
NZ_GG770199.239	119.749	381.239	391.036	264.8	296.708	218.646	219.418	199.469	1-deoxy-D-xylulose 5-phosphate reductoisomerase	Veillonella sp. 3_1_44	273860..275005	protein_id:WP_008713852.1
NZ_GG770200.314	10.2764	97.2656	90.8835	89.6933	74.2195	58.7757	83.3091	61.789	1-phosphofructokinase	Veillonella sp. 3_1_44	complement(424379..425293)	protein_id:WP_004695028.1
NZ_GG770201.398	18.2822	47.5597	96.0557	85.6314	73.8102	66.8056	47.2857	40.4645	1,4-dihydroxy-2-naphthoate prenyltransferase	Veillonella sp. 3_1_44	complement(439546..440472)	protein_id:WP_008715624.1
NZ_GG770199.226	208.399	690.189	1375.84	791.971	1053.62	765.353	751.742	625.296	16S rRNA methyltransferase	Veillonella sp. 3_1_44	262287..263642	protein_id:WP_004695675.1
NZ_GG770199.485	33.0403	91.1773	99.6685	64.5572	31.5306	23.5405	26.3071	23.1995	16S rRNA methyltransferase	Veillonella sp. 3_1_44	complement(552446..553381)	protein_id:WP_008714149.1
NZ_GG770200.54	14.5038	26.9106	52.2086	40.0431	35.2083	33.7331	26.7964	23.3761	16S rRNA methyltransferase	Veillonella sp. 3_1_44	100476..101195	protein_id:WP_008714551.1
NZ_GG770199.26	17.3336	40.9931	35.3622	33.5818	45.8041	43.6978	31.3125	31.5247	16S rRNA methyltransferase	Veillonella sp. 3_1_44	29359..30213	protein_id:WP_004697159.1
NZ_GG770202.90	13.4957	28.1152	41.2953	23.031	30.8978	20.2199	29.5625	18.6507	2-amino-4-hydroxy-6- hydroxymethyldihydropteridine pyrophosphokinase	Veillonella sp. 3_1_44	complement(111333..111803)	protein_id:WP_008603484.1
NZ_GG770199.77	0	8.57373	5.61984	9.74718	8.94643	2.09384	2.13389	4.03966	2-C-methyl-D-erythritol 4-phosphate cytidylyltransferase	Veillonella sp. 3_1_44	84779..85501	protein_id:WP_008713674.1
NZ_GG770202.50	44.6892	146.066	157.667	147.981	118.479	77.6619	70.6088	68.0027	2-dehydro-3-deoxyphosphooctonate aldolase	Veillonella sp. 3_1_44	complement(57183..58001)	protein_id:WP_008715784.1
NZ_GG770201.194	32.8708	231.869	265.324	223.328	284.613	314.387	193.318	159.347	2-hydroxyacid dehydrogenase	Veillonella sp. 3_1_44	229466..230416	protein_id:WP_008715300.1
NZ_GG770200.293	30.2954	321.566	687.786	556.522	726.294	464.442	468.036	488.057	2-hydroxyglutaryl-CoA dehydratase	Veillonella sp. 3_1_44	393187..397476	protein_id:WP_008714882.1
NZ_GG770201.38	1.2877	27.9294	17.2587	25.4914	28.5439	16.9913	12.8459	21.1435	2-isopropylmalate synthase	Veillonella sp. 3_1_44	45669..47216	protein_id:WP_008715130.1
NZ_GG770199.101	239.533	3552.88	4057.22	4877.4	4457.92	3023.82	3336.48	2762.3	2-nitropropane dioxygenase	Veillonella sp. 3_1_44	109597..110553	protein_id:WP_004693443.1
NZ_GG770199.92	146.741	1465.75	2231.23	1893.76	2052.84	1537.05	1460.78	1183.02	2-nitropropane dioxygenase	Veillonella sp. 3_1_44	complement(101251..102204)	protein_id:WP_008713701.1
NZ_GG770199.97	20.8071	202.209	182.601	201.824	208.059	144.762	162.367	153.745	2-nitropropane dioxygenase	Veillonella sp. 3_1_44	106595..107539	protein_id:WP_008600662.1
NZ_GG770200.423	741.712	539.299	595.567	454.508	467.861	359.114	406.485	356.294	2-oxoacid ferredoxin oxidoreductase subunit beta	Veillonella sp. 3_1_44	539274..540146	protein_id:WP_008602530.1
NZ_GG770200.422	783.292	812.185	982.761	682.489	675.142	584.724	577.103	475.365	2-oxoglutarate ferredoxin oxidoreductase subunit alpha	Veillonella sp. 3_1_44	537521..539272	protein_id:WP_004698101.1
NZ_GG770200.440	10.1916	42.2767	35.2783	58.3164	58.1456	42.5682	64.6032	47.8338	2-oxoglutarate translocator	Veillonella sp. 3_1_44	554404..555807	protein_id:WP_008714966.1
NZ_GG770199.144	14.3091	57.3799	167.396	92.6438	202.746	167.43	181.463	166.126	2-oxoglutarate translocator	Veillonella sp. 3_1_44	158203..159603	protein_id:WP_008713765.1
NZ_GG770201.309	31.693	82.7788	166.176	122.573	150.727	114.704	101.991	88.2154	2-succinyl-5-enolpyruvyl-6-hydroxy-3- cyclohexene-1-carboxylate synthase	Veillonella sp. 3_1_44	365223..366986	protein_id:WP_008715467.1
NZ_GG770201.310	6.15897	9.39264	15.095	24.3294	31.1258	13.8206	13.8031	14.0524	2-succinyl-6-hydroxy-2, 4-cyclohexadiene-1-carboxylate synthase	Veillonella sp. 3_1_44	366983..367843	protein_id:WP_008715469.1
NZ_GG770201.312	18.0874	65.1113	83.1	58.3859	69.5813	50.0695	49.6967	43.7488	2-succinylbenzoate--CoA ligase	Veillonella sp. 3_1_44	368894..370303	protein_id:WP_008715472.1
NZ_GG770200.248	40.1822	141.048	144.746	119.556	89.0823	116.691	96.3564	71.5254	2,5-diketo-D-gluconic acid reductase	Veillonella sp. 3_1_44	complement(336535..337374)	protein_id:WP_008714810.1
NZ_GG770199.227	6.8876	38.6324	77.9632	38.1222	52.422	62.7213	51.4796	50.5066	23S rRNA methyltransferase	Veillonella sp. 3_1_44	263661..264707	protein_id:WP_004695677.1
NZ_GG770200.272	26.9661	154.516	438.824	353.523	711.981	587.964	509.772	512.616	3-dehydroquinate dehydratase	Veillonella sp. 3_1_44	367680..368474	protein_id:WP_008714845.1
NZ_GG770200.299	37.1578	391.24	602.409	373.29	462.741	327.216	274.877	268.008	3-dehydroquinate synthase	Veillonella sp. 3_1_44	407107..408180	protein_id:WP_008602376.1
NZ_GG770200.279	16.7997	44.3139	39.0852	46.6331	31.3192	20.9921	21.3703	17.5033	3-dehydroquinate synthase	Veillonella sp. 3_1_44	complement(374619..375671)	protein_id:WP_008714857.1
NZ_GG770200.280	6.52329	39.8003	53.2364	25.5838	33.0309	21.0143	17.371	20.2477	3-deoxy-7-phosphoheptulonate synthase	Veillonella sp. 3_1_44	complement(375746..376759)	protein_id:WP_008714859.1
NZ_GG770202.51	317.78	1542.16	2163.84	1168.53	1321.87	1057.61	864.735	705.269	3-deoxy-manno-octulosonate cytidylyltransferase	Veillonella sp. 3_1_44	complement(58002..58733)	protein_id:WP_004695494.1
NZ_GG770201.39	6.52329	22.5121	12.4483	13.341	10.9624	10.5289	12.5857	9.18776	3-isopropylmalate dehydratase large subunit	Veillonella sp. 3_1_44	47218..48477	protein_id:WP_008715131.1
NZ_GG770201.40	0	14.1023	10.7081	13.9911	10.4525	8.77259	10.9243	12.2224	3-isopropylmalate dehydratase small subunit	Veillonella sp. 3_1_44	48479..48970	protein_id:WP_008603290.1
NZ_GG770201.41	22.0101	46.1188	55.0493	31.6027	58.6283	56.2273	59.0572	47.8379	3-isopropylmalate dehydrogenase	Veillonella sp. 3_1_44	49255..50325	protein_id:WP_008715132.1
NZ_GG770199.99	26.7966	232.716	339.096	292.094	418.155	270.917	258.904	291.795	3-ketoacyl-ACP reductase	Veillonella sp. 3_1_44	108494..109237	protein_id:WP_008713711.1
NZ_GG770199.102	1050.87	6489.93	8471.05	8854.37	10987.6	8163.64	8743.1	7583.19	3-oxoacyl-ACP synthase	Veillonella sp. 3_1_44	110589..111833	protein_id:WP_004693446.1
NZ_GG770199.96	59.4978	254.625	276.819	298.463	297.061	232.999	300.2	249.668	3-oxoacyl-ACP synthase	Veillonella sp. 3_1_44	105584..106579	protein_id:WP_008713708.1
NZ_GG770200.278	8.06532	34.9936	52.0277	38.0165	35.483	35.1463	30.4134	31.3731	3-phosphoshikimate 1-carboxyvinyltransferase	Veillonella sp. 3_1_44	complement(373332..374600)	protein_id:WP_008714855.1
NZ_GG770199.326	163.54	785.757	1864.8	1947.09	2640.18	2227.43	2228.9	1792.12	3,4-dihydroxy-2-butanone 4-phosphate synthase	Veillonella sp. 3_1_44	complement(360640..361842)	protein_id:WP_008713944.1
NZ_GG770199.120	1.65202	14.6054	14.1885	18.3143	13.2776	24.7983	18.4574	14.1055	3'-5'-bisphosphate nucleotidase	Veillonella sp. 3_1_44	136827..137306	protein_id:WP_008713734.1
NZ_GG770200.390	17.6131	95.0695	184.328	98.8267	95.2296	152.733	149.795	126.57	30S ribosomal protein S10	Veillonella sp. 3_1_44	519203..519514	protein_id:WP_004695100.1
NZ_GG770200.417	50.4243	153.048	357.012	361.781	293.557	209.422	279.602	250.15	30S ribosomal protein S11	Veillonella sp. 3_1_44	531783..532172	protein_id:WP_004695151.1
NZ_GG770200.385	67.3088	171.785	168.97	181.276	125.879	76.9395	76.346	88.7102	30S ribosomal protein S12	Veillonella sp. 3_1_44	514763..515137	protein_id:WP_008714944.1
NZ_GG770200.416	41.0713	123.508	250.308	225.391	191.234	153.201	203.198	196.032	30S ribosomal protein S13	Veillonella sp. 3_1_44	531395..531763	protein_id:WP_004695149.1
NZ_GG770200.404	51.602	144.191	277.256	180.658	249.17	200.422	191.17	212.115	30S ribosomal protein S14	Veillonella sp. 3_1_44	525540..525809	protein_id:WP_004695122.1
NZ_GG770199.160	437.124	621.663	1599.19	571.271	761.148	797.8	588.988	545.15	30S ribosomal protein S15	Veillonella sp. 3_1_44	179175..179441	protein_id:WP_004692991.1
NZ_GG770202.18	438.469	999.32	1005.54	804.586	766.547	678.959	501.822	472.394	30S ribosomal protein S16	Veillonella sp. 3_1_44	complement(18474..18737)	protein_id:WP_004695565.1
NZ_GG770200.400	46.8407	225.754	342.155	239.522	226.495	255.413	181.126	177.281	30S ribosomal protein S17	Veillonella sp. 3_1_44	523968..524228	protein_id:WP_004695116.1
NZ_GG770201.281	121.715	166.706	159.442	135.064	139.348	107.52	106.424	113.22	30S ribosomal protein S18	Veillonella sp. 3_1_44	330269..330499	protein_id:WP_004693795.1
NZ_GG770200.395	17.3588	80.5713	156.222	119.177	101.469	49.8564	56.418	88.7023	30S ribosomal protein S19	Veillonella sp. 3_1_44	521983..522264	protein_id:WP_004695110.1
NZ_GG770199.232	366.06	824.007	934.332	670.641	653.008	481.582	430.596	420.33	30S ribosomal protein S2	Veillonella sp. 3_1_44	269132..269884	protein_id:WP_004695687.1
NZ_GG770199.167	717.101	1117.21	2211.02	1238.43	1819.19	1610.18	1197.02	1190.29	30S ribosomal protein S20	Veillonella sp. 3_1_44	complement(188345..188614)	protein_id:WP_005386869.1
NZ_GG770199.264	485.337	1110.68	1500.86	956.173	1051.89	1180.85	717.05	843.432	30S ribosomal protein S21	Veillonella sp. 3_1_44	304178..304357	protein_id:WP_004695751.1
NZ_GG770200.397	43.3167	183.132	306.502	147.857	169.861	138.649	155.292	185.846	30S ribosomal protein S3	Veillonella sp. 3_1_44	522630..523298	protein_id:WP_004695113.1
NZ_GG770200.430	1134.96	2569.49	2300.3	1625.98	1030.17	1350.81	1087.05	796.649	30S ribosomal protein S4	Veillonella sp. 3_1_44	547800..548387	protein_id:WP_008602541.1
NZ_GG770200.431	13.4957	59.0912	94.4104	33.4787	41.6331	27.692	28.708	23.2641	30S ribosomal protein S4	Veillonella sp. 3_1_44	548218..549222	protein_id:WP_008714962.1
NZ_GG770200.408	60.9207	339.509	540.523	505.692	330.756	275.173	319.349	376.811	30S ribosomal protein S5	Veillonella sp. 3_1_44	527210..527713	protein_id:WP_004695136.1
NZ_GG770201.279	1386.35	3017.05	2036.01	2329.04	1975.32	2214.5	3095.97	1998.61	30S ribosomal protein S6	Veillonella sp. 3_1_44	329527..329811	protein_id:WP_004693799.1
NZ_GG770200.386	63.3013	152.724	204.504	182.728	151.606	81.7461	105.585	101.386	30S ribosomal protein S7	Veillonella sp. 3_1_44	515190..515660	protein_id:WP_004693556.1
NZ_GG770200.405	16.2406	28.5102	92.4539	45.5198	44.1913	27.3455	65.4598	59.8721	30S ribosomal protein S8	Veillonella sp. 3_1_44	525837..526223	protein_id:WP_004695128.1
NZ_GG770200.433	244.514	602.414	346.979	357.467	172.316	140.146	148.751	145.146	30S ribosomal protein S9	Veillonella sp. 3_1_44	549878..550270	protein_id:WP_004695188.1
NZ_GG770200.340	11.9536	51.2781	59.7273	49.1096	46.6063	35.106	20.9544	25.7394	4-(cytidine 5'-diphospho)-2-C-methyl-D-erythritol kinase	Veillonella sp. 3_1_44	complement(457834..458730)	protein_id:WP_004697538.1
NZ_GG770199.241	135.406	338.861	361.962	405.473	429.888	338.355	316.778	272.962	4-hydroxy-3-methylbut-2-en-1-yl diphosphate synthase	Veillonella sp. 3_1_44	276049..277134	protein_id:WP_004695704.1
NZ_GG770199.209	3530.6	2920.42	1613.12	1729.56	1005.19	1369.92	1080.05	983.769	4-hydroxy-3-methylbut-2-enyl diphosphate reductase	Veillonella sp. 3_1_44	242852..244750	protein_id:WP_008713824.1
NZ_GG770199.424	312.068	1384.98	1346.58	1655.95	1489.2	1886.16	1237.99	989.297	4-oxalocrotonate tautomerase	Veillonella sp. 3_1_44	complement(483891..484076)	protein_id:WP_004696087.1
NZ_GG770199.598	492.369	452.417	151.577	186.493	70.8527	111.477	69.6581	79.7122	4Fe-4S ferredoxin	Veillonella sp. 3_1_44	complement(691716..691880)	protein_id:WP_004696472.1
NZ_GG770199.686	3.86311	120.89	135.794	107.833	86.7968	67.3816	56.8972	60.6333	4Fe-4S ferredoxin	Veillonella sp. 3_1_44	complement(790763..791725)	protein_id:WP_008714403.1
NZ_GG770199.328	85.4305	161.769	539.589	395.726	536.407	486.213	393.754	367.741	5-amino-6-(5-phosphoribosylamino)uracil reductase	Veillonella sp. 3_1_44	complement(362495..363706)	protein_id:WP_008713949.1
NZ_GG770202.3	166.794	321.081	190.89	197.514	205.901	197.041	205.154	142.748	5-formyltetrahydrofolate cyclo-ligase	Veillonella sp. 3_1_44	complement(4187..4753)	protein_id:WP_008715724.1
NZ_GG770199.23	4.03266	21.7233	28.558	21.1283	26.1111	22.1537	23.1514	17.0608	5-methyltetrahydropteroyltriglutamate-- homocysteine methyltransferase	Veillonella sp. 3_1_44	complement(26398..27519)	protein_id:WP_008713602.1
NZ_GG770200.266	21.8405	36.9678	39.7734	35.4512	51.2576	57.9577	41.0201	36.317	5-nitroimidazole antibiotic resistance protein	Veillonella sp. 3_1_44	360740..361252	protein_id:WP_008714833.1
NZ_GG770200.152	31.6678	98.0485	47.7135	60.4859	51.1831	40.76	34.237	24.0978	5,10-methenyltetrahydrofolate synthetase	Veillonella sp. 3_1_44	225307..226299	protein_id:WP_008714689.1
NZ_GG770200.365	37.5473	277.498	426.665	351.742	460.605	431.29	354.674	277.223	5,10-methylene-tetrahydrofolate dehydrogenase	Veillonella sp. 3_1_44	487301..488140	protein_id:WP_008714927.1
NZ_GG770200.55	18.1974	33.4885	74.7718	38.1308	77.9994	102.867	84.403	71.5511	5,10-methylenetetrahydrofolate reductase	Veillonella sp. 3_1_44	complement(101495..102355)	protein_id:WP_008714553.1
NZ_GG770199.323	47.2898	71.2588	67.7513	49.9284	60.4345	46.8031	31.1952	24.7211	5'-methylthioadenosine phosphorylase	Veillonella sp. 3_1_44	complement(358131..358925)	protein_id:WP_008713941.1
NZ_GG770199.395	124.011	276.243	610.94	346.481	394.565	535.425	514.321	402.754	5'-nucleotidase	Veillonella sp. 3_1_44	complement(456474..457157)	protein_id:WP_004696982.1
NZ_GG770201.226	14.4191	38.5684	62.8924	40.3453	57.5246	43.9719	53.9062	36.4363	5'-nucleotidase	Veillonella sp. 3_1_44	271227..271838	protein_id:WP_008715356.1
NZ_GG770200.376	972.526	2994.34	4406.34	2832.74	3589.11	2730.22	2674.02	2354.11	50S ribosomal protein L1	Veillonella sp. 3_1_44	497860..498570	protein_id:WP_004693536.1
NZ_GG770200.377	1554.04	4634.03	6624.32	3695.77	5111.65	4467.56	4267.07	3429.79	50S ribosomal protein L10	Veillonella sp. 3_1_44	498746..499243	protein_id:WP_008714932.1
NZ_GG770200.375	319.474	1006.54	1281.11	966.149	1091.43	808.973	728.866	665.376	50S ribosomal protein L11	Veillonella sp. 3_1_44	497358..497783	protein_id:WP_004693535.1
NZ_GG770200.432	370.837	772.854	468.524	471.004	275.407	184.999	175.779	167.124	50S ribosomal protein L13	Veillonella sp. 3_1_44	549417..549857	protein_id:WP_008714963.1
NZ_GG770200.401	57.0919	242.362	366.293	360.282	269.186	206.914	273.12	255.983	50S ribosomal protein L14	Veillonella sp. 3_1_44	524253..524621	protein_id:WP_004695117.1
NZ_GG770200.410	13.4957	38.6661	76.2008	48.7103	67.6932	44.3222	60.2907	66.9456	50S ribosomal protein L15	Veillonella sp. 3_1_44	527930..528376	protein_id:WP_004695141.1
NZ_GG770200.398	46.0869	121.326	186.372	136.619	112.933	85.1323	133.572	120.973	50S ribosomal protein L16	Veillonella sp. 3_1_44	523298..523735	protein_id:WP_004695114.1
NZ_GG770200.419	25.2545	55.6359	247.026	93.1196	239.039	122.278	146.34	159.048	50S ribosomal protein L17	Veillonella sp. 3_1_44	533260..533595	protein_id:WP_004695155.1
NZ_GG770200.407	209.636	719.255	1186.67	967.672	872.599	761.656	958.071	947.474	50S ribosomal protein L18	Veillonella sp. 3_1_44	526829..527191	protein_id:WP_004695135.1
NZ_GG770199.348	1729.93	1345.65	434.708	521.931	242.28	217.649	167.063	152.785	50S ribosomal protein L19	Veillonella sp. 3_1_44	complement(391080..391421)	protein_id:WP_004695921.1
NZ_GG770200.394	159.024	660.666	858.161	969.88	796.114	492.245	558.208	573.237	50S ribosomal protein L2	Veillonella sp. 3_1_44	521129..521959	protein_id:WP_004695109.1
NZ_GG770199.531	17.8926	16.8662	16.4603	14.4802	10.4159	8.56294	9.03361	11.3321	50S ribosomal protein L20	Veillonella sp. 3_1_44	complement(612390..612740)	protein_id:WP_005376311.1
NZ_GG770199.582	716.677	1083.79	1199.46	1000.27	1198.05	1046.71	759.416	644.613	50S ribosomal protein L21	Veillonella sp. 3_1_44	complement(671905..672216)	protein_id:WP_004698652.1
NZ_GG770200.396	104.102	416.522	703.823	531.894	430.938	319.714	386.532	421.082	50S ribosomal protein L22	Veillonella sp. 3_1_44	522278..522613	protein_id:WP_004695112.1
NZ_GG770200.393	29.5919	188.281	253.872	229.319	131.571	162.558	176.008	185.43	50S ribosomal protein L23	Veillonella sp. 3_1_44	520818..521102	protein_id:WP_004695108.1
NZ_GG770200.402	138.311	727.247	1141.8	927.985	884.356	622.281	702.836	632.27	50S ribosomal protein L24	Veillonella sp. 3_1_44	524640..524960	protein_id:WP_004695118.1
NZ_GG770199.580	909.571	1595.05	2247.79	1609.82	1887.21	1753.73	1344.01	1180.43	50S ribosomal protein L27	Veillonella sp. 3_1_44	complement(671291..671584)	protein_id:WP_008601400.1
NZ_GG770199.426	1460.89	2643.72	1223.65	1401.87	822.179	1191.33	885.789	661.786	50S ribosomal protein L28	Veillonella sp. 3_1_44	486475..486663	protein_id:WP_008601135.1
NZ_GG770200.399	4.22742	21.8715	28.8602	15.0779	15.9995	12.8245	17.3181	16.1256	50S ribosomal protein L29	Veillonella sp. 3_1_44	523725..523928	protein_id:WP_004695115.1
NZ_GG770200.391	88.1159	186.521	302.913	272.883	251.064	192.554	238.25	221.811	50S ribosomal protein L3	Veillonella sp. 3_1_44	519527..520168	protein_id:WP_004695102.1
NZ_GG770200.409	20.8576	82.5886	139.384	123.731	118.71	79.2961	91.2061	100.262	50S ribosomal protein L30	Veillonella sp. 3_1_44	527728..527907	protein_id:WP_004695138.1
NZ_GG770199.466	430.709	1858.33	1902.73	1882.66	1676.78	2251.67	1663.43	1223.81	50S ribosomal protein L31	Veillonella sp. 3_1_44	complement(534339..534536)	protein_id:WP_004696185.1
NZ_GG770200.373	275.438	559.167	749.892	488.149	405.827	398.963	305.824	276.685	50S ribosomal protein L33	Veillonella sp. 3_1_44	496285..496434	protein_id:WP_004693530.1
NZ_GG770200.47	84.7271	130.727	191.732	108.89	129.111	182.941	158.475	102.257	50S ribosomal protein L34	Veillonella sp. 3_1_44	94342..94476	protein_id:WP_004692946.1
NZ_GG770200.415	7.25191	24.8641	42.1665	36.8745	31.359	37.5855	44.9722	46.5563	50S ribosomal protein L36	Veillonella sp. 3_1_44	531258..531371	protein_id:WP_004695148.1
NZ_GG770200.392	26.2627	81.9823	153.924	133.884	138.949	97.4055	111.345	122.397	50S ribosomal protein L4	Veillonella sp. 3_1_44	520195..520818	protein_id:WP_004695105.1
NZ_GG770200.403	189.414	656.163	949.272	862.017	804.596	742.296	817.025	749.115	50S ribosomal protein L5	Veillonella sp. 3_1_44	524984..525523	protein_id:WP_004695119.1
NZ_GG770200.406	143.141	502.444	1233.75	627.838	812.157	512.502	741.49	709.76	50S ribosomal protein L6	Veillonella sp. 3_1_44	526248..526793	protein_id:WP_004695131.1
NZ_GG770200.378	1309.76	5173.62	6470.72	4976.24	6205.9	5888.8	4889.43	4304.17	50S ribosomal protein L7/L12	Veillonella sp. 3_1_44	499314..499682	protein_id:WP_008714934.1
NZ_GG770200.384	254.866	742.124	606.225	754.271	491.793	311.932	292.343	322.575	50S ribosomal protein L7ae	Veillonella sp. 3_1_44	514441..514686	protein_id:WP_004693552.1
NZ_GG770200.209	9.65777	20.1209	27.6272	26.765	23.8896	20.358	18.5799	20.1077	50S ribosomal protein L9	Veillonella sp. 3_1_44	283998..284444	protein_id:WP_004694699.1
NZ_GG770199.623	1.2877	34.8205	26.4914	29.9842	19.753	23.9415	36.994	22.6438	50S rRNA methyltransferase	Veillonella sp. 3_1_44	complement(718366..718845)	protein_id:WP_008714315.1
NZ_GG770199.443	21.0271	26.715	13.185	11.3086	15.8452	14.0962	6.39092	7.43682	6-phosphofructokinase	Veillonella sp. 3_1_44	complement(510051..511010)	protein_id:WP_008714104.1
NZ_GG770200.436	5.87944	32.7664	26.3347	22.9137	39.5571	19.4908	22.9486	13.9923	6-phosphogluconolactonase	Veillonella sp. 3_1_44	552518..553273	protein_id:WP_004695191.1
NZ_GG770199.559	1.93155	9.89825	8.21804	3.59192	8.92046	2.04512	4.74338	8.63263	6-pyruvoyl-tetrahydropterin synthase	Veillonella sp. 3_1_44	complement(641609..641947)	protein_id:WP_008714254.1
NZ_GG770199.325	103.848	296.441	1213.45	822.489	1617.29	1109.36	944.985	898.015	6,7-dimethyl-8-ribityllumazine synthase	Veillonella sp. 3_1_44	complement(360109..360570)	protein_id:WP_004697404.1
NZ_GG770201.87	16.0711	16.9563	21.5243	10.7853	19.3023	10.0283	8.7418	6.59667	7-cyano-7-deazaguanine reductase	Veillonella sp. 3_1_44	99147..99689	protein_id:WP_008603212.1
NZ_GG770199.126	12.9366	60.189	145.664	127.542	222.823	246.568	150.457	145.67	aankyrin	Veillonella sp. 3_1_44	141983..143044	protein_id:WP_008713746.1
NZ_GG770199.68	241.685	979.565	1146.8	838.548	952.519	812.866	772.214	724.538	ABC transporter	Veillonella sp. 3_1_44	75233..75994	protein_id:WP_008713656.1
NZ_GG770199.64	62.3779	207.633	203.92	168.992	118.337	108.79	97.5044	82.8309	ABC transporter	Veillonella sp. 3_1_44	70125..72044	protein_id:WP_008713653.1
NZ_GG770201.70	61.175	179.003	148.798	149.603	141.929	94.3601	93.9837	85.0303	ABC transporter	Veillonella sp. 3_1_44	81321..82169	protein_id:WP_008603234.1
NZ_GG770200.200	1.2877	3.38512	15.8206	18.4325	30.0069	50.2224	44.9729	39.8282	ABC transporter	Veillonella sp. 3_1_44	270818..271606	protein_id:WP_008714766.1
NZ_GG770201.145	1.2877	12.7691	71.9442	99.8392	119.749	145.351	157.462	125.572	ABC transporter	Veillonella sp. 3_1_44	complement(170515..171615)	protein_id:WP_008715242.1
NZ_GG770202.106	18.4265	39.1553	35.4107	36.107	32.6813	29.1141	24.4927	22.1864	ABC transporter	Veillonella sp. 3_1_44	complement(126857..130555)	protein_id:WP_008715826.1
NZ_GG770199.707	2.01633	21.9327	49.9368	31.9623	42.5168	41.8611	30.284	29.697	ABC transporter	Veillonella sp. 3_1_44	820893..821900	protein_id:WP_008714432.1
NZ_GG770201.10	2.01633	5.94116	5.61984	3.34122	4.27095	6.70209	1.45245	1.83435	ABC transporter	Veillonella sp. 3_1_44	9497..10258	protein_id:WP_008715099.1
NZ_GG770199.159	217.837	296.198	316.906	293.864	374.133	398.297	354.671	306.25	ABC transporter ATP-binding protein	Veillonella sp. 3_1_44	178206..179003	protein_id:WP_008600750.1
NZ_GG770201.69	72.0701	158.951	122.704	147.733	94.5075	76.2081	62.82	50.689	ABC transporter ATP-binding protein	Veillonella sp. 3_1_44	79739..81364	protein_id:WP_008603235.1
NZ_GG770199.270	40.9613	105.735	105.844	76.9174	87.494	102.774	79.9963	70.0283	ABC transporter ATP-binding protein	Veillonella sp. 3_1_44	310250..312022	protein_id:WP_008713886.1
NZ_GG770199.400	42.0542	322.794	412.853	320.598	229.27	224.507	192.999	157.945	ABC transporter ATP-binding protein	Veillonella sp. 3_1_44	complement(461315..462058)	protein_id:WP_004696035.1
NZ_GG770202.52	51.8563	194.689	212.862	203.727	164.048	105.248	130.553	109.861	ABC transporter ATP-binding protein	Veillonella sp. 3_1_44	complement(61252..62982)	protein_id:WP_008715786.1
NZ_GG770202.99	70.4524	78.5257	58.457	42.7769	50.7855	45.415	27.6023	30.463	ABC transporter ATP-binding protein	Veillonella sp. 3_1_44	complement(119959..120906)	protein_id:WP_008603494.1
NZ_GG770199.269	22.5096	62.911	109.349	85.741	62.8034	58.1106	43.4229	43.9362	ABC transporter ATP-binding protein	Veillonella sp. 3_1_44	308563..310290	protein_id:WP_004695760.1
NZ_GG770199.714	24.1364	145.735	156.712	123.068	106.142	109.212	98.0123	102.315	ABC transporter ATP-binding protein	Veillonella sp. 3_1_44	complement(828028..829974)	protein_id:WP_008714436.1
NZ_GG770199.726	6.43851	14.7189	12.1219	15.2419	17.2065	6.01226	15.3002	13.0666	ABC transporter ATP-binding protein	Veillonella sp. 3_1_44	complement(843505..845304)	protein_id:WP_008714448.1
NZ_GG770201.205	1.65202	10.3879	19.4092	13.1809	23.5985	20.6155	13.3917	11.8428	ABC transporter ATP-binding protein	Veillonella sp. 3_1_44	complement(245421..247244)	protein_id:WP_008715333.1
NZ_GG770201.207	28.9229	33.3544	49.0303	31.2406	43.4043	45.4397	17.959	27.1812	ABC transporter permease	Veillonella sp. 3_1_44	249293..250753	protein_id:WP_008715337.1
NZ_GG770201.206	15.1477	24.4373	27.0714	12.3629	26.5643	17.2288	10.904	11.2602	ABC transporter permease	Veillonella sp. 3_1_44	complement(247241..249076)	protein_id:WP_008715335.1
NZ_GG770199.66	13.0214	71.5318	46.3482	44.4051	42.1803	18.1496	29.9235	30.7881	ABC transporter permease	Veillonella sp. 3_1_44	73330..74211	protein_id:WP_004697158.1
NZ_GG770201.29	1.93155	18.202	46.9283	33.5695	60.7675	44.8639	55.6059	59.2921	ABC transporter permease	Veillonella sp. 3_1_44	37090..37899	protein_id:WP_008715125.1
NZ_GG770201.28	0	17.0744	41.6106	31.315	36.5639	43.5434	46.9597	35.583	ABC transporter permease	Veillonella sp. 3_1_44	36030..37097	protein_id:WP_008715122.1
NZ_GG770201.185	142.903	1524.37	1857.44	1406.96	1164.07	1350.27	1027.46	751.299	ABC transporter substrate-binding protein	Veillonella sp. 3_1_44	220749..221663	protein_id:WP_008603023.1
NZ_GG770202.97	134.372	109.926	106.715	79.6886	81.5821	79.5723	81.5657	71.8032	ABC transporter substrate-binding protein	Veillonella sp. 3_1_44	complement(117530..119131)	protein_id:WP_004695386.1
NZ_GG770201.397	80.6944	146.307	191.928	131.386	90.9429	92.0176	83.972	78.0238	ABC transporter substrate-binding protein	Veillonella sp. 3_1_44	complement(438585..439412)	protein_id:WP_008602767.1
NZ_GG770200.244	108.534	630.411	537.004	482.592	313.996	474.598	296.874	252.457	ABC transporter substrate-binding protein	Veillonella sp. 3_1_44	complement(333136..333939)	protein_id:WP_008602236.1
NZ_GG770199.498	95.5122	217.968	161.692	103.114	112.52	80.7251	52.8452	66.4284	ABC transporter substrate-binding protein	Veillonella sp. 3_1_44	567848..568789	protein_id:WP_004696256.1
NZ_GG770199.183	49.6705	246.138	105.65	137.81	37.6803	85.1147	76.0927	59.2758	ABC transporter substrate-binding protein	Veillonella sp. 3_1_44	206826..207632	protein_id:WP_008600779.1
NZ_GG770199.709	29.2276	73.0023	124.25	92.2977	124.385	157.678	116.172	91.4533	ABC transporter substrate-binding protein	Veillonella sp. 3_1_44	822695..823699	protein_id:WP_008714434.1
NZ_GG770201.8	22.1453	7.0197	10.1038	4.06949	10.7969	9.98172	13.1187	9.40585	ABC transporter substrate-binding protein	Veillonella sp. 3_1_44	7416..8438	protein_id:WP_008715095.1
NZ_GG770200.292	3.66835	6.75337	12.0491	6.25634	11.2183	4.15172	6.92107	8.36271	ABC transporter substrate-binding protein	Veillonella sp. 3_1_44	391872..392705	protein_id:WP_008714880.1
NZ_GG770200.198	0	3.86772	13.2821	6.12763	22.7278	23.4791	41.5701	26.309	ABC transporter substrate-binding protein	Veillonella sp. 3_1_44	268853..269836	protein_id:WP_008714764.1
NZ_GG770201.141	0	7.53201	5.03976	4.85598	5.96708	6.6199	3.15657	1.37964	ABC transporter substrate-binding protein	Veillonella sp. 3_1_44	166101..167213	protein_id:WP_008715233.1
NZ_GG770201.19	0	7.72567	6.52633	6.08569	14.6644	2.79178	8.53426	9.22789	ABC transporter substrate-binding protein	Veillonella sp. 3_1_44	23903..24814	protein_id:WP_008715111.1
NZ_GG770201.30	0	19.2336	56.5248	39.8916	49.319	52.3993	48.5377	39.572	ABC transporter substrate-binding protein	Veillonella sp. 3_1_44	37945..39489	protein_id:WP_008715126.1
NZ_GG770201.52	2.01633	42.8472	55.2919	46.7122	75.4022	74.1804	60.4257	54.7445	ABC transporter substrate-binding protein	Veillonella sp. 3_1_44	66985..67824	protein_id:WP_008715149.1
NZ_GG770199.594	1390.37	1557.23	668.592	687.934	363.011	317.669	278.893	218.913	acetate kinase	Veillonella sp. 3_1_44	complement(686109..687314)	protein_id:WP_004698711.1
NZ_GG770199.671	54.9908	64.5156	31.809	49.162	39.7033	34.5133	47.6328	34.0042	acetolactate synthase	Veillonella sp. 3_1_44	complement(773749..775476)	protein_id:WP_008714382.1
NZ_GG770200.444	3.21926	7.59473	20.5208	14.2028	13.7288	16.2758	16.8009	14.0155	acetolactate synthase	Veillonella sp. 3_1_44	561007..561495	protein_id:WP_004695208.1
NZ_GG770199.670	5.5999	15.2974	8.77386	9.62129	5.69037	14.5335	9.32533	7.10517	acetolactate synthase	Veillonella sp. 3_1_44	complement(773228..773740)	protein_id:WP_004698541.1
NZ_GG770200.443	4.59173	21.1323	37.4531	34.478	34.6202	28.9136	25.0563	26.1378	acetolactate synthase	Veillonella sp. 3_1_44	559280..561007	protein_id:WP_008714967.1
NZ_GG770199.53	11.6741	48.8649	51.7013	47.7178	37.0047	49.6862	25.4979	20.476	acetyl-CoA acetyltransferase	Veillonella sp. 3_1_44	59316..60422	protein_id:WP_008713641.1
NZ_GG770199.603	71.9005	452.311	861.852	469.388	811.627	416.957	612.243	571.333	acetyl-CoA carboxylase	Veillonella sp. 3_1_44	complement(695859..696242)	protein_id:WP_008601436.1
NZ_GG770199.611	1445.29	11036.7	16216.6	10061.9	11878	7841.88	7781.47	7460.39	acetyl-CoA hydrolase	Veillonella sp. 3_1_44	complement(702226..703731)	protein_id:WP_008714297.1
NZ_GG770199.664	0	16.2141	5.06402	12.6871	17.4937	10.5998	19.4688	17.7575	acetylornithine aminotransferase	Veillonella sp. 3_1_44	complement(765467..766654)	protein_id:WP_008714369.1
NZ_GG770201.131	3.86311	2.06981	1.76447	2.20776	3.10715	5.52426	5.56718	3.53337	acetyltransferase	Veillonella sp. 3_1_44	159595..159756	protein_id:WP_008715213.1
NZ_GG770201.139	0	2.75277	3.60171	8.6824	9.92155	6.24076	7.36555	8.53781	acetyltransferase	Veillonella sp. 3_1_44	163695..164177	protein_id:WP_008715228.1
NZ_GG770199.98	82.1173	390.124	456.676	446.211	462.893	311.265	377.331	381.856	ACP S-malonyltransferase	Veillonella sp. 3_1_44	107551..108492	protein_id:WP_008713710.1
NZ_GG770199.416	0	6.89239	14.8171	10.709	6.41853	11.1435	10.4059	6.83741	ACP synthase	Veillonella sp. 3_1_44	complement(476777..477148)	protein_id:WP_008714066.1
NZ_GG770200.274	1.00816	24.1451	49.4295	55.1287	48.7774	111.389	60.4313	59.8509	ACP synthase	Veillonella sp. 3_1_44	complement(368817..369329)	protein_id:WP_008714849.1
NZ_GG770199.100	4948.59	3411.33	2379.6	2543.37	2636.97	2434.16	1910.52	1705.91	acyl carrier protein	Veillonella sp. 3_1_44	109289..109519	protein_id:WP_004693441.1
NZ_GG770199.208	13.1314	36.1787	42.9032	30.9736	21.1002	31.1433	23.6778	20.1833	acyltransferase	Veillonella sp. 3_1_44	242241..242861	protein_id:WP_004693215.1
NZ_GG770200.114	12.2927	80.2239	217.864	124.199	250.795	340.668	258.496	203.556	addiction module antitoxin	Veillonella sp. 3_1_44	182950..183270	protein_id:WP_008714649.1
NZ_GG770200.231	7.08236	55.9085	112.745	83.4209	110.056	107.635	92.4259	86.7046	adenine glycosylase	Veillonella sp. 3_1_44	314217..315314	protein_id:WP_008714795.1
NZ_GG770201.223	13.5804	34.4696	62.3124	36.5418	23.0728	21.3353	17.4383	18.9738	adenosylcobinamide amidohydrolase	Veillonella sp. 3_1_44	complement(268458..269312)	protein_id:WP_008602953.1
NZ_GG770199.284	130.5	383.722	505.978	405.778	300.781	322.351	288.994	236.912	adenosylcobinamide-GDP ribazoletransferase	Veillonella sp. 3_1_44	322995..323888	protein_id:WP_004695787.1
NZ_GG770201.180	23.213	181.054	228.259	184.63	217.635	170.253	183.457	161.048	adenosylmethionine-8-amino-7-oxononanoate aminotransferase	Veillonella sp. 3_1_44	215360..216748	protein_id:WP_008715292.1
NZ_GG770200.412	212.212	455.973	870.3	673.275	686.467	496.946	729.251	701.723	adenylate kinase	Veillonella sp. 3_1_44	529653..530216	protein_id:WP_004695145.1
NZ_GG770200.145	74.0864	242.808	199.255	193.836	178.038	139.932	155.192	120.012	adenylosuccinate lyase	Veillonella sp. 3_1_44	216200..217495	protein_id:WP_008714679.1
NZ_GG770200.102	3.21926	3.80177	9.65609	5.03615	11.219	11.5118	8.58732	5.80948	adenylosuccinate lyase	Veillonella sp. 3_1_44	170706..172049	protein_id:WP_008714633.1
NZ_GG770200.147	173.164	738.51	1052.59	733.761	759.718	561.682	494.288	452.245	adenylosuccinate synthetase	Veillonella sp. 3_1_44	219093..220376	protein_id:WP_008714682.1
NZ_GG770200.13	121.631	319.77	285.341	284.306	244.765	257.681	218.156	182.066	adhesin	Veillonella sp. 3_1_44	49880..51298	protein_id:WP_008714487.1
NZ_GG770200.3	66.9445	268.056	206.084	296.104	259.114	248.851	275.736	216.65	adhesin	Veillonella sp. 3_1_44	complement(12423..21692)	protein_id:WP_008714469.1
NZ_GG770201.45	49.6957	762.131	1208.13	1373.62	1996.15	1723.15	2275.71	2210.85	adhesin	Veillonella sp. 3_1_44	55559..60517	protein_id:WP_008715136.1
NZ_GG770201.437	28.6433	12.489	17.2455	13.2514	15.9871	11.9549	14.0208	11.0433	adhesin	Veillonella sp. 3_1_44	484174..491619	protein_id:WP_008715677.1
NZ_GG770199.151	25.8984	47.5041	66.7236	56.6016	71.1516	64.9176	56.2572	55.8088	ADP-L-glycero-D-mannoheptose-6-epimerase	Veillonella sp. 3_1_44	168729..169694	protein_id:WP_008713773.1
NZ_GG770199.408	2.29587	16.1742	19.4092	11.6757	13.2747	5.14992	8.10296	10.9949	alanine acetyltransferase	Veillonella sp. 3_1_44	complement(469583..470032)	protein_id:WP_004696055.1
NZ_GG770200.263	24.3564	160.984	79.6327	119.608	60.9497	72.1063	42.6639	33.263	alanine glycine permease	Veillonella sp. 3_1_44	complement(358105..359547)	protein_id:WP_004694928.1
NZ_GG770201.193	190.346	683.27	570.591	555.143	590.067	780.573	557.824	510.52	alanine racemase	Veillonella sp. 3_1_44	complement(227994..229118)	protein_id:WP_008603007.1
NZ_GG770200.451	18.6213	94.1233	75.0164	53.631	54.1952	31.6464	25.294	30.7879	alanine racemase	Veillonella sp. 3_1_44	567697..568383	protein_id:WP_004695221.1
NZ_GG770199.546	269.719	1306.65	708.27	732.719	404.238	386.559	412.209	352.661	alanyl-tRNA synthase	Veillonella sp. 3_1_44	complement(626919..629534)	protein_id:WP_008714240.1
NZ_GG770200.245	25.1698	118.647	209.407	160.664	224.215	201.268	178.272	157.808	alcohol dehydrogenase	Veillonella sp. 3_1_44	334216..335382	protein_id:WP_008714807.1
NZ_GG770200.286	9.09869	51.27	64.7054	55.9856	81.3886	74.6951	69.0704	57.3163	alcohol dehydrogenase	Veillonella sp. 3_1_44	384089..385261	protein_id:WP_008714868.1
NZ_GG770200.493	42.8081	197.052	247.765	303.188	497.912	477.51	390.362	334.232	aldehyde dehydrogenase	Veillonella sp. 3_1_44	624202..625686	protein_id:WP_008715049.1
NZ_GG770201.230	61.7936	407.876	945.046	759.102	1001.47	632.645	726.034	694.276	aldehyde oxidase	Veillonella sp. 3_1_44	274260..276557	protein_id:WP_008715364.1
NZ_GG770199.627	25.7632	444.892	695.649	695.886	895.318	778.579	713.093	695.973	aldehyde oxidoreductase	Veillonella sp. 3_1_44	complement(722683..725250)	protein_id:WP_008714321.1
NZ_GG770200.201	32.4217	97.1986	144.808	128.831	143.384	128.219	127.888	108.623	alkaline phosphatase	Veillonella sp. 3_1_44	271858..272445	protein_id:WP_008602158.1
NZ_GG770199.291	29.372	31.7072	36.3041	19.4953	13.2778	18.0333	18.5079	14.4767	alkaline shock protein	Veillonella sp. 3_1_44	329183..329578	protein_id:WP_008600919.1
NZ_GG770199.287	32.0574	37.7981	84.053	50.5854	51.719	53.8184	47.3001	39.1191	alpha-ribazole phosphatase	Veillonella sp. 3_1_44	326009..326647	protein_id:WP_004697091.1
NZ_GG770200.170	60.7007	199.451	168.556	156.676	144.935	123.999	120.622	111.48	amidase	Veillonella sp. 3_1_44	237779..238318	protein_id:WP_004698113.1
NZ_GG770202.76	35.6157	265.104	279.307	229.793	275.035	265.53	214.908	186.003	amidohydrolase	Veillonella sp. 3_1_44	complement(93985..95265)	protein_id:WP_008715808.1
NZ_GG770201.123	13.2413	53.4006	64.7428	56.0103	42.645	35.7503	31.5032	34.4233	amidohydrolase	Veillonella sp. 3_1_44	145884..147065	protein_id:WP_008603147.1
NZ_GG770202.95	15.512	41.4977	46.9041	57.3373	58.1345	51.3322	39.7697	29.6517	amidohydrolase	Veillonella sp. 3_1_44	complement(115236..116375)	protein_id:WP_008603490.1
NZ_GG770199.668	8.62439	114.482	59.5444	88.0849	42.2436	50.3218	50.0597	45.7041	amidohydrolase	Veillonella sp. 3_1_44	complement(769711..770895)	protein_id:WP_008714378.1
NZ_GG770199.358	3.02449	7.5232	13.7894	6.91023	7.89177	6.94666	12.6333	10.4865	amidohydrolase	Veillonella sp. 3_1_44	complement(408841..410160)	protein_id:WP_008713995.1
NZ_GG770201.305	4.87127	172.564	495.735	426.869	523.655	385.055	385.883	371.962	amidophosphoribosyltransferase	Veillonella sp. 3_1_44	357732..359150	protein_id:WP_008715459.1
NZ_GG770199.69	69.096	178.484	255.511	159.059	227.821	296.739	266.068	198.831	amino acid ABC transporter ATPase	Veillonella sp. 3_1_44	75996..76706	protein_id:WP_004697319.1
NZ_GG770201.245	51.1529	77.627	55.5324	54.6117	29.5212	30.5226	34.167	27.6629	amino acid ABC transporter permease	Veillonella sp. 3_1_44	294182..294898	protein_id:WP_008602919.1
NZ_GG770201.53	0	4.10644	11.5418	12.5927	14.597	11.9133	11.3278	18.1525	amino acid ABC transporter permease	Veillonella sp. 3_1_44	67880..68596	protein_id:WP_004697693.1
NZ_GG770201.54	0	2.90099	6.77998	7.40978	4.91243	0.348973	1.00746	5.36876	amino acid ABC transporter permease	Veillonella sp. 3_1_44	68603..69319	protein_id:WP_004694252.1
NZ_GG770201.244	92.868	220.078	127.126	164.286	112.953	166.495	157.034	106.087	amino acid ABC transporter substrate-binding protein	Veillonella sp. 3_1_44	293306..294118	protein_id:WP_008715384.1
NZ_GG770201.122	82.9903	258.947	283.683	211.387	234.807	184.579	166.344	140.425	amino acid ABC transporter substrate-binding protein	Veillonella sp. 3_1_44	complement(144928..145710)	protein_id:WP_008603148.1
NZ_GG770201.408	36.9882	159.643	215.193	103.603	101.634	119.375	86.6859	69.0241	amino acid aminotransferase	Veillonella sp. 3_1_44	450225..451082	protein_id:WP_008715633.1
NZ_GG770200.239	469.255	1796.23	1423.31	1161.46	1010.78	821.639	657.737	619.256	amino acid dehydrogenase	Veillonella sp. 3_1_44	326021..327466	protein_id:WP_004694882.1
NZ_GG770199.514	23.8821	143.484	118.981	101.82	51.9179	80.8388	74.7809	55.4159	amino acid permease	Veillonella sp. 3_1_44	585776..587083	protein_id:WP_008714183.1
NZ_GG770201.219	79.4067	705	1275.96	935.209	1087.67	1036.27	930.533	762.985	aminoacyl-histidine dipeptidase	Veillonella sp. 3_1_44	complement(263041..264489)	protein_id:WP_008715348.1
NZ_GG770199.542	48.7471	21.8322	8.26655	14.2961	6.38919	7.21809	4.42298	2.81106	aminodeoxychorismate lyase	Veillonella sp. 3_1_44	complement(624090..625448)	protein_id:WP_008714237.1
NZ_GG770199.336	52.695	354.908	754.447	519.809	699.085	524.254	502.843	441.815	aminomethyltransferase	Veillonella sp. 3_1_44	374515..375744	protein_id:WP_008713966.1
NZ_GG770199.156	93.5967	248.953	287.574	309.117	354.796	307.588	313.633	254.675	aminopeptidase	Veillonella sp. 3_1_44	173378..174769	protein_id:WP_008713783.1
NZ_GG770199.145	74.0268	301.816	419.062	285.065	320.774	361.356	262.156	239.234	aminopeptidase	Veillonella sp. 3_1_44	159837..161186	protein_id:WP_008713766.1
NZ_GG770200.237	550.612	2968.75	1915.29	1745.93	756.671	902.202	650.242	524.352	aminotransferase	Veillonella sp. 3_1_44	complement(322999..324747)	protein_id:WP_008714802.1
NZ_GG770199.471	361.519	1141.77	741.743	799.925	666.252	650.606	577.353	479.7	aminotransferase	Veillonella sp. 3_1_44	complement(537916..539163)	protein_id:WP_008714133.1
NZ_GG770199.286	78.2038	86.3756	163.187	116.3	88.0445	85.1948	92.2507	66.1736	aminotransferase	Veillonella sp. 3_1_44	324871..326001	protein_id:WP_008713893.1
NZ_GG770199.142	30.1258	169.791	133.085	118.523	98.9873	104.796	102.05	75.5673	aminotransferase	Veillonella sp. 3_1_44	155823..157016	protein_id:WP_008713762.1
NZ_GG770201.211	22.7639	27.0497	42.7708	20.583	33.3954	21.5001	21.4894	18.2248	aminotransferase	Veillonella sp. 3_1_44	253409..254593	protein_id:WP_008715341.1
NZ_GG770200.173	12.208	19.1866	37.3804	42.4492	74.9234	58.4418	62.3961	58.483	aminotransferase	Veillonella sp. 3_1_44	complement(241715..242902)	protein_id:WP_008714725.1
NZ_GG770201.21	179.841	404.335	327.773	316.082	268.924	226.81	189.651	172.775	aminotransferase class I/II	Veillonella sp. 3_1_44	27140..28462	protein_id:WP_008603324.1
NZ_GG770201.166	23.2382	58.3977	118.209	60.1019	94.8303	54.5552	65.154	62.5514	anaerobic regulatory protein	Veillonella sp. 3_1_44	198236..198940	protein_id:WP_008715273.1
NZ_GG770201.111	1.93155	9.34049	8.31506	7.01223	6.67617	9.84849	12.6918	10.9277	anthranilate phosphoribosyltransferase	Veillonella sp. 3_1_44	130819..131829	protein_id:WP_008603168.1
NZ_GG770201.112	0	7.46242	2.34455	2.83121	1.97109	3.84899	4.32982	2.78	anthranilate synthase component 2	Veillonella sp. 3_1_44	131833..133404	protein_id:WP_008603166.1
NZ_GG770199.724	15.5968	81.3756	90.8219	75.5763	70.4334	86.2766	73.8901	60.2015	antibiotic ABC transporter permease	Veillonella sp. 3_1_44	complement(841281..842396)	protein_id:WP_008714445.1
NZ_GG770199.134	96.8251	251.813	386.259	282.677	508.431	448.487	371.257	342.842	antibiotic biosynthesis monooxygenase	Veillonella sp. 3_1_44	149012..149779	protein_id:WP_008713755.1
NZ_GG770199.86	0	13.8845	21.2818	14.1656	16.4783	24.4355	12.8817	9.94133	antibiotic resistance protein VanZ	Veillonella sp. 3_1_44	94673..95107	protein_id:WP_008713690.1
NZ_GG770200.132	37.4625	547.757	829.444	1353.58	1390.93	2040.75	1269.38	1003.7	antitoxin HicB	Veillonella sp. 3_1_44	complement(202662..203039)	protein_id:WP_008714666.1
NZ_GG770202.49	15.9611	120.114	141.195	131.876	117.758	73.7836	68.325	74.8806	arabinose 5-phosphate isomerase	Veillonella sp. 3_1_44	complement(56200..57171)	protein_id:WP_004695498.1
NZ_GG770199.655	7.98054	5.81272	14.1158	6.56901	20.9224	11.7339	12.8643	12.6629	AraC family transcriptional regulator	Veillonella sp. 3_1_44	complement(756437..757465)	protein_id:WP_008714359.1
NZ_GG770199.705	13.0214	70.6639	186.9	89.8715	145.535	192.161	152.409	129.194	AraC family transcriptional regulator	Veillonella sp. 3_1_44	complement(816950..817840)	protein_id:WP_008714429.1
NZ_GG770199.10	4.3122	23.1709	22.8543	23.9433	25.9602	32.525	22.2346	13.7543	arginine 2-monooxygenase	Veillonella sp. 3_1_44	10052..11533	protein_id:WP_004697178.1
NZ_GG770201.246	14.5886	36.4501	30.0203	25.8394	38.424	24.9874	35.0005	28.0889	arginine ABC transporter ATP-binding protein	Veillonella sp. 3_1_44	295051..295806	protein_id:WP_008715386.1
NZ_GG770201.55	0	4.27209	5.84924	4.45561	13.9593	8.27761	7.54574	6.21146	arginine ABC transporter ATP-binding protein	Veillonella sp. 3_1_44	69316..70089	protein_id:WP_004694249.1
NZ_GG770199.302	142.777	336.599	629.611	435.241	839.903	969.746	839.093	771.19	arginine repressor ArgR	Veillonella sp. 3_1_44	336750..337205	protein_id:WP_004695825.1
NZ_GG770200.323	206.578	2203.68	1941.47	1931.7	1654.99	1978.06	1668.55	1303.13	argininosuccinate lyase	Veillonella sp. 3_1_44	433878..435305	protein_id:WP_004697518.1
NZ_GG770200.322	503.423	4128.74	3060	3456.57	2983.41	3377	2666.04	2198.95	argininosuccinate synthase	Veillonella sp. 3_1_44	432667..433878	protein_id:WP_004697508.1
NZ_GG770200.306	109.753	263.517	221.3	222.326	217.96	169.19	210.217	177.231	arginyl-tRNA synthetase	Veillonella sp. 3_1_44	411997..413730	protein_id:WP_008602385.1
NZ_GG770200.115	60.3707	111.977	423.507	224.537	551.041	615.57	513.281	439.818	ArsC family transcriptional regulator	Veillonella sp. 3_1_44	183357..183710	protein_id:WP_005384960.1
NZ_GG770201.249	122.953	280.262	304.758	185.702	194.948	146.265	132.705	133.204	ArsR family transcriptional regulator	Veillonella sp. 3_1_44	297895..298185	protein_id:WP_004693850.1
NZ_GG770201.22	43.2319	349.73	394.739	357.174	449.264	528.282	428.665	375.901	ArsR family transcriptional regulator	Veillonella sp. 3_1_44	complement(28632..29093)	protein_id:WP_008715114.1
NZ_GG770199.310	32.4812	133.121	366.841	276.995	368.353	410.084	329.26	274.319	ArsR family transcriptional regulator	Veillonella sp. 3_1_44	complement(345290..345961)	protein_id:WP_008713928.1
NZ_GG770199.202	209.721	278.392	304.166	260.556	215.297	295.135	214.234	205.851	arylsulfatase	Veillonella sp. 3_1_44	complement(236333..238165)	protein_id:WP_004693202.1
NZ_GG770201.222	49.8996	187.148	272.951	214.058	245.704	277.085	200.324	199.205	asparaginase	Veillonella sp. 3_1_44	267205..268182	protein_id:WP_004697824.1
NZ_GG770201.275	33.1251	296.925	290.995	262.137	339.427	346.373	304.49	236.968	aspartate aminotransferase	Veillonella sp. 3_1_44	complement(324043..325272)	protein_id:WP_008715426.1
NZ_GG770200.380	850.761	2020.75	3324.69	2201	2837.9	2906.33	2542.56	2012.49	aspartate ammonia-lyase	Veillonella sp. 3_1_44	501659..503074	protein_id:WP_004693544.1
NZ_GG770202.31	12.6823	61.4823	74.1806	56.0894	44.4795	30.2833	33.8342	33.8947	aspartate carbamoyltransferase	Veillonella sp. 3_1_44	complement(35009..35959)	protein_id:WP_004695535.1
NZ_GG770199.307	12.9366	62.7954	137.435	62.2867	102.453	117.592	82.5251	61.9628	aspartate decarboxylase	Veillonella sp. 3_1_44	342551..342943	protein_id:WP_004695834.1
NZ_GG770199.492	169.411	488.367	382.081	338.503	272.05	253.409	239.134	176.799	aspartate kinase	Veillonella sp. 3_1_44	complement(559490..560719)	protein_id:WP_004696945.1
NZ_GG770199.572	427.803	1483.8	1952.67	1341.2	1404.15	1077.47	932.586	888.618	aspartyl-tRNA synthase	Veillonella sp. 3_1_44	complement(659448..661253)	protein_id:WP_008601374.1
NZ_GG770199.367	57.871	108.458	115.538	81.4245	106.828	92.7072	82.4239	71.5286	aspartyl/glutamyl-tRNA amidotransferase subunit B	Veillonella sp. 3_1_44	complement(419737..421185)	protein_id:WP_008714014.1
NZ_GG770201.74	17.164	26.9556	26.4671	26.1567	8.96861	10.9696	14.0315	12.0965	ATP phosphoribosyltransferase	Veillonella sp. 3_1_44	84853..86514	protein_id:WP_008603226.1
NZ_GG770200.344	39.2841	271.152	295.646	230.047	241.05	214.01	228.067	180.579	ATP synthase	Veillonella sp. 3_1_44	465823..466053	protein_id:WP_008714912.1
NZ_GG770200.346	122.07	1021.46	662.275	743.996	403.404	380.136	403.718	309.244	ATP synthase F0 subunit A	Veillonella sp. 3_1_44	466678..467370	protein_id:WP_004697507.1
NZ_GG770200.348	63.0561	450.662	481.849	359.498	247.915	266.492	229.42	210.922	ATP synthase F0, B subunit	Veillonella sp. 3_1_44	467640..468137	protein_id:WP_004697511.1
NZ_GG770200.349	74.3316	480.359	646.18	358.953	365.258	248.729	260.242	278.251	ATP synthase F1 subunit delta	Veillonella sp. 3_1_44	468142..468693	protein_id:WP_004697545.1
NZ_GG770200.353	102.755	690.61	761.696	816.943	777.003	523.45	502.968	494.343	ATP synthase F1, epsilon subunit	Veillonella sp. 3_1_44	472553..472960	protein_id:WP_004697509.1
NZ_GG770199.143	116.894	880.172	1201.13	991.094	1353.24	1206.33	1048.61	839.026	ATP-binding protein	Veillonella sp. 3_1_44	157127..157969	protein_id:WP_008713763.1
NZ_GG770201.438	310.121	8740.43	29491.6	27622.5	45377.5	51613.6	49102.8	45626	ATP-dependent Clp protease ATP-binding protein	Veillonella sp. 3_1_44	491912..494065	protein_id:WP_004698322.1
NZ_GG770199.390	237.975	4866.44	11398.9	8200.1	11375.8	10525.5	9196	7452.82	ATP-dependent Clp protease ATP-binding protein	Veillonella sp. 3_1_44	complement(450895..453342)	protein_id:WP_008714039.1
NZ_GG770199.620	139.658	517.38	421.349	497.104	246.263	228.327	169.455	171.785	ATP-dependent Clp protease proteolytic subunit	Veillonella sp. 3_1_44	complement(715701..716294)	protein_id:WP_004696517.1
NZ_GG770199.371	19.2903	82.4734	66.7478	54.1141	32.5766	25.9274	27.6933	21.957	ATP-dependent DNA helicase PcrA	Veillonella sp. 3_1_44	complement(425104..427293)	protein_id:WP_008714018.1
NZ_GG770199.425	28.8129	291.128	432.527	323.145	277	270.554	196.141	180.927	ATP-dependent DNA helicase RecG	Veillonella sp. 3_1_44	complement(484209..486251)	protein_id:WP_008714077.1
NZ_GG770200.489	21.8405	136.83	185.611	133.664	217.616	166.96	177.762	141.086	ATP-dependent DNA helicase RecQ	Veillonella sp. 3_1_44	618220..620088	protein_id:WP_008715042.1
NZ_GG770199.642	8.73438	82.9763	111.537	82.5886	138.819	133.128	102.366	85.1375	ATP-dependent endonuclease	Veillonella sp. 3_1_44	complement(741111..742805)	protein_id:WP_008714337.1
NZ_GG770200.220	16.5202	116.795	128.445	148.381	191.144	195.51	177.369	171.807	ATP-dependent nuclease subunit A	Veillonella sp. 3_1_44	300563..304318	protein_id:WP_008714783.1
NZ_GG770200.219	37.4625	97.903	157.995	146.332	165.86	118.244	136.815	128.182	ATP-dependent nuclease subunit B	Veillonella sp. 3_1_44	297079..300573	protein_id:WP_008714782.1
NZ_GG770199.619	278.224	655.805	712.743	454.77	484.175	310.279	370.407	384.765	ATP-dependent protease	Veillonella sp. 3_1_44	complement(714435..715688)	protein_id:WP_008601448.1
NZ_GG770199.279	204.816	839.041	1815	874.224	1320.7	1903.05	1537.65	1012.09	ATP:cob(I)alamin adenosyltransferase	Veillonella sp. 3_1_44	318941..319456	protein_id:WP_004695779.1
NZ_GG770200.63	128.738	492.223	740.734	827.623	1147.67	909.708	745.346	615.027	ATP:corrinoid adenosyltransferase	Veillonella sp. 3_1_44	111980..112576	protein_id:WP_008601904.1
NZ_GG770199.391	20.468	508.445	1183.57	646.629	638.617	605.165	538.792	431.248	ATP:guanido phosphotransferase	Veillonella sp. 3_1_44	complement(453577..454638)	protein_id:WP_008714041.1
NZ_GG770199.215	345.636	542.857	1164.68	556.778	870.629	965.907	767.444	720.303	ATPase	Veillonella sp. 3_1_44	248923..249390	protein_id:WP_004693228.1
NZ_GG770202.32	55.6599	218.722	128.652	204.83	164.563	138.41	129.179	113.718	ATPase	Veillonella sp. 3_1_44	complement(36309..39374)	protein_id:WP_008715757.1
NZ_GG770200.79	8.45484	17.195	11.844	12.9082	13.0616	11.5574	12.1236	10.9984	ATPase	Veillonella sp. 3_1_44	129716..130780	protein_id:WP_008714592.1
NZ_GG770201.160	111.913	693.58	587.57	424.785	534.126	469.767	429.232	367.128	ATPase AAA	Veillonella sp. 3_1_44	188279..191176	protein_id:WP_008715261.1
NZ_GG770199.571	29.2872	142.671	260.394	256.15	300.306	203.886	191.217	149.833	ATPase AAA	Veillonella sp. 3_1_44	complement(657650..658951)	protein_id:WP_004698739.1
NZ_GG770199.693	9.18347	71.2318	97.9525	74.9119	103.833	85.6717	69.6326	57.7057	ATPase AAA	Veillonella sp. 3_1_44	complement(796924..798024)	protein_id:WP_008714414.1
NZ_GG770200.46	58.7439	373.387	413.103	319.861	195.598	175.251	157.608	137.894	ATPase involved in DNA replication initiation	Veillonella sp. 3_1_44	complement(91565..92989)	protein_id:WP_008714542.1
NZ_GG770199.683	5.87944	55.4825	96.7813	68.3468	105.369	95.431	86.1043	63.6761	autotransporter	Veillonella sp. 3_1_44	complement(785379..787622)	protein_id:WP_008714401.1
NZ_GG770200.246	7.98054	43.8068	59.4252	60.9418	62.749	44.5089	72.2006	55.6012	autotransporter	Veillonella sp. 3_1_44	335483..336148	protein_id:WP_008714808.1
NZ_GG770200.206	380.09	599.049	1373.29	1213.71	1547.91	1002.26	1023.92	909.833	beta-lactamase	Veillonella sp. 3_1_44	279116..280804	protein_id:WP_008714771.1
NZ_GG770201.297	242.118	369.683	273.335	189.236	163.298	165.252	130.778	120.495	beta-lactamase	Veillonella sp. 3_1_44	complement(347893..349128)	protein_id:WP_008715449.1
NZ_GG770202.98	61.4293	88.4107	83.5962	75.2711	48.3056	45.9927	61.2453	44.9384	beta-lactamase	Veillonella sp. 3_1_44	complement(119128..119946)	protein_id:WP_008603492.1
NZ_GG770201.336	0	2.82947	7.63797	2.29357	4.04603	6.56653	8.66266	4.59214	beta-lactamase	Veillonella sp. 3_1_44	387301..388023	protein_id:WP_008715518.1
NZ_GG770199.281	19.0956	96.8028	174.573	91.9306	78.8114	93.0625	74.6044	53.6752	bifunctional adenosylcobalamin biosynthesis protein CobU	Veillonella sp. 3_1_44	319902..320480	protein_id:WP_004695782.1
NZ_GG770199.150	104.272	275.889	300.871	306.825	479.438	382.667	349.861	359.447	bifunctional protein HldE	Veillonella sp. 3_1_44	167302..168732	protein_id:WP_008600735.1
NZ_GG770201.5	4.50696	5.52855	2.32029	3.03808	6.42719	0.348973	3.11455	3.38419	biopolymer transporter TonB	Veillonella sp. 3_1_44	4219..4833	protein_id:WP_008715087.1
NZ_GG770200.195	3.86311	0.341483	1.46231	5.01231	1.16204	4.4901	8.23104	4.72184	biopolymer transportern ExbD	Veillonella sp. 3_1_44	265283..265687	protein_id:WP_008714760.1
NZ_GG770201.215	14.9781	66.5925	99.814	45.3843	60.2667	47.0841	43.2756	37.1227	biotin biosynthesis protein BioY	Veillonella sp. 3_1_44	258639..259205	protein_id:WP_008602966.1
NZ_GG770201.96	96.5364	211.151	226.192	189.308	209.362	175.431	191.159	151.069	biotin synthase	Veillonella sp. 3_1_44	107300..108418	protein_id:WP_008603196.1
NZ_GG770201.158	40.7665	289.417	580.514	309.859	343.401	303.324	271.328	236.636	biotin synthase	Veillonella sp. 3_1_44	complement(185670..186665)	protein_id:WP_008603071.1
NZ_GG770202.82	30.2954	265.207	306.636	301.347	286.427	235.559	184.331	192.075	biotin-(acetyl-CoA carboxylase) ligase	Veillonella sp. 3_1_44	complement(101303..102277)	protein_id:WP_008715815.1
NZ_GG770199.376	24.2464	40.1316	47.9914	31.4122	51.2343	29.9246	35.6588	26.2224	BioX	Veillonella sp. 3_1_44	complement(436245..436745)	protein_id:WP_004695986.1
[truncated: 1,331 more rows]

## Sheet: Vsp ACP1
Genome and loci id	pH 5.5 average 6H	pH 4.7 average 9H	pH 4.5 average 11H	pH 4.4 average 13H	pH 4.4 average 15H	pH 4.4 average 17H	pH 4.3 average 21H	pH 4.3 average 24H	NA	Genome	Coordinates	Protein ID
[truncated: 1,478 more rows]

[truncated: 4 more sheets: Va ACS 13, VspHPA, Vdispar, Vsp 158]
