# Supplementary material for: Uncovering complex microbiome activities via metatranscriptomics during 24 hours of oral biofilm assembly and maturation
Source: Microbiome. 2018 Dec 6;6:217. doi: 10.1186/s40168-018-0591-4 (PMC6284299; doi:10.1186/s40168-018-0591-4)
Supplement: Supplementary file 6 — Table S4. DESeq normalized RNASeq data representing the Streptococcus infantis X SEQF2216 genome in the in vitro biofilm model system across different pH stages. Average DESeq values are represented for all pH stages. (XLS 575 kb) [file 40168_2018_591_MOESM6_ESM.xls]

## Sheet: Sheet1
Genome and loci id	pH 5.5 average 6H	pH 4.7 average 9H	pH 4.5 average 11H	pH 4.4 average 13H	pH 4.4 average 15H	pH 4.4 average 17H	pH 4.4 average 19H	pH 4.3 average 21H	pH 4.3 average 24H	NA	Genome	Coordinates	Protein ID
AFUQ01000001.347	4.03266	6.09648	2.92462	7.21818	8.46387	8.77041	4.02953	1.34318	11.6037	putative lipoprotein	Streptococcus infantis X	317931..318425	protein_id:EGV15413.1
AFUQ01000001.769	8.81915	3.07335	2.92462	2.73494	3.74349	1.55	2.90892	0.96964	5.35615	saccharopine dehydrogenase	Streptococcus infantis X	716979..718238	protein_id:EGV14947.1
AFUQ01000015.61	3.86311	1.13432	0.604327	3.73016	7.9851	1	3.31786	2.19632	11.7938	hydrolase, NUDIX family	Streptococcus infantis X	complement(52012..52443)	protein_id:EGV11322.1
AFUQ01000011.62	2.01633	2.73187	4.36267	0	0.29051	5.93254	4.17143	2.48084	11.3146	hypothetical protein	Streptococcus infantis X	complement(59602..60063)	protein_id:EGV12736.1
AFUQ01000001.350	12.0384	5.04749	7.28729	11.0427	3.06225	7.22837	7.34515	3.81134	14.5839	hypothetical protein	Streptococcus infantis X	321447..322061	protein_id:EGV14961.1
AFUQ01000001.464	21.3914	1.41138	2.3688	0.303137	4.68237	5.35724	1.32472	0.441575	1.51086	hypothetical protein	Streptococcus infantis X	complement(433967..434290)	protein_id:EGV15278.1
AFUQ01000001.642	6.8876	1.44973	5.94625	5.81593	6.07623	7.60865	13.9718	10.1214	30.6379	hypothetical protein	Streptococcus infantis X	604835..605002	protein_id:EGV15645.1
AFUQ01000001.713	4.22742	5.24229	3.25104	9.75671	5.02644	3.60788	4.32167	1.44056	4.14946	conserved domain protein	Streptococcus infantis X	667569..667856	protein_id:EGV15186.1
AFUQ01000001.353	3.21926	2.32079	2.3688	7.56422	0.969989	0.348973	4.42027	3.11249	8.089	mannosyl-glycoprotein endo-beta-N-acetylglucosaminidase	Streptococcus infantis X	324337..325677	protein_id:EGV15533.1
AFUQ01000001.601	7.72621	1.64299	0	2.92465	5.32561	1.20103	2.1783	2.36341	6.08085	PhoU domain protein	Streptococcus infantis X	561001..561285	protein_id:EGV15296.1
AFUQ01000001.441	586.889	496.028	834.776	693.317	1171.71	677.3	1377.51	785.418	2008.53	hypothetical protein	Streptococcus infantis X	complement(406090..406260)	protein_id:EGV15595.1
AFUQ01000012.102	6.8876	9.03582	9.98251	20.2303	22.0046	19.9838	50.5298	25.8687	65.5467	hypothetical protein	Streptococcus infantis X	115147..115314	protein_id:EGV11766.1
AFUQ01000001.185	2.66018	0.554122	5.29342	5.58143	7.76707	5.96602	13.1083	8.19277	20.7364	hypothetical protein	Streptococcus infantis X	168513..168806	protein_id:EGV15472.1
AFUQ01000013.10	5.15081	2.32596	2.39305	4.5881	9.68812	1	8.2617	6.85685	17.2902	hypothetical protein	Streptococcus infantis X	complement(7681..8037)	protein_id:EGV11710.1
AFUQ01000001.323	2.29587	29.8359	17.1859	19.0778	10.8311	19.6996	18.3284	9.10796	22.8268	conserved domain protein	Streptococcus infantis X	292176..292532	protein_id:EGV15163.1
AFUQ01000012.290	6.80282	7.2078	5.64409	11.9464	4.27095	6.58973	2.89982	2.60568	6.52946	RNA methyltransferase, RsmE family	Streptococcus infantis X	295262..296005	protein_id:EGV11950.1
AFUQ01000001.597	4.59173	4.1887	5.29342	5.61858	14.3238	12.9916	9.51735	8.0967	20.2649	conserved domain protein	Streptococcus infantis X	559049..559201	protein_id:EGV15370.1
AFUQ01000001.526	2.01633	1.93386	2.69522	9.41549	1.64257	2.75583	1.50302	2.95785	7.34215	efflux ABC transporter, permease protein	Streptococcus infantis X	487413..487952	protein_id:EGV15425.1
AFUQ01000012.224	11.6741	6.38065	11.9521	3.54902	6.11071	5.39666	4.39221	1.46407	3.5024	hypothetical protein	Streptococcus infantis X	235093..235650	protein_id:EGV11826.1
AFUQ01000007.42	50.3739	2.24257	15.5538	6.2306	8.87555	12.8943	22.8571	12.2601	28.8659	translation initiation factor IF-3	Streptococcus infantis X	complement(38123..38653)	protein_id:EGV13210.1
AFUQ01000011.59	37.073	2.79669	10.0068	12.7386	11.3065	13.9874	24.0976	16.2331	38.049	hypothetical protein	Streptococcus infantis X	complement(58620..58847)	protein_id:EGV12763.1
AFUQ01000001.466	16.0711	12.4756	17.8741	7.52132	22.5666	13.7949	31.7137	20.4268	47.7854	putative 6-phospho-beta-glucosidase	Streptococcus infantis X	435127..435282	protein_id:EGV15499.1
AFUQ01000001.666	22.6791	8.74495	4.10902	6.63953	10.3589	9.06602	16.2229	11.9692	27.8985	preprotein translocase, SecG subunit	Streptococcus infantis X	623101..623334	protein_id:EGV15433.1
AFUQ01000003.5	7.89577	3.40296	2.3688	5.53089	8.48808	3.82811	0.569047	2.38097	5.48568	3-isopropylmalate dehydratase, small subunit	Streptococcus infantis X	complement(5299..5892)	protein_id:EGV13440.1
AFUQ01000001.189	28.3638	7.58456	16.1582	23.5812	31.3261	28.9371	50.9388	34.735	79.4468	ribosome-binding factor A	Streptococcus infantis X	172020..172370	protein_id:EGV15734.1
AFUQ01000011.67	6.43851	3.86619	2.94887	4.42224	2.34653	4.89358	10.0325	5.52491	12.5624	tryptophan synthase, alpha subunit	Streptococcus infantis X	complement(62796..63578)	protein_id:EGV12719.1
AFUQ01000001.704	18.706	7.05134	9.98251	5.19341	9.16404	6.85868	20.3215	14.9762	33.6063	QueT transporter domain protein	Streptococcus infantis X	662227..662463	protein_id:EGV15240.1
AFUQ01000001.371	32.566	4.74282	19.2041	5.52899	21.3836	12.6403	34.0459	17.3632	38.6412	conserved domain protein	Streptococcus infantis X	342843..343001	protein_id:EGV14876.1
AFUQ01000012.267	17.3336	11.1685	16.5331	30.9909	41.5001	27.6852	44.5558	38.0856	84.6682	transglycosylase associated protein	Streptococcus infantis X	275386..275616	protein_id:EGV12079.1
AFUQ01000001.882	76.8061	18.8344	45.5256	26.9223	55.6835	38.1413	89.4088	60.1257	131.552	ribonucleoside-diphosphate reductase, beta subunit	Streptococcus infantis X	827560..828522	protein_id:EGV15477.1
AFUQ01000004.11	274.209	84.8316	181.041	197.853	250.865	254.64	425.907	294.76	642.535	CsbD-like protein	Streptococcus infantis X	14424..14627	protein_id:EGV13393.1
AFUQ01000001.886	21.561	3.44801	7.31155	2.63961	5.85997	4.3905	19.0453	12.655	27.4049	lactose-specific phosphotransferase enzyme IIA component	Streptococcus infantis X	complement(832745..833062)	protein_id:EGV15770.1
AFUQ01000001.434	3.58357	18.5715	45.3801	34.3302	57.3068	49.0855	70.8013	65.4688	141.523	methionine-R-sulfoxide reductase	Streptococcus infantis X	397527..398642	protein_id:EGV15596.1
AFUQ01000014.67	8.37006	8.34058	21.5001	23.0463	34.5678	26.9325	35.0907	47.7599	102.395	hypothetical protein	Streptococcus infantis X	complement(61534..61770)	protein_id:EGV11397.1
AFUQ01000001.19	1	3.71797	4.06051	2.18967	2.84262	4.36715	5.16615	8.57027	18.1618	hypothetical protein	Streptococcus infantis X	19385..19846	protein_id:EGV15534.1
AFUQ01000012.41	37.8864	35.9285	55.6052	55.3365	94.1245	125.738	259.022	198.054	415.965	putative acyl carrier protein	Streptococcus infantis X	46271..46507	protein_id:EGV12076.1
AFUQ01000014.89	6.60806	12.8723	20.6664	15.0769	40.2386	26.0353	57.1428	40.0917	81.3267	hypothetical protein	Streptococcus infantis X	complement(82357..82572)	protein_id:EGV11381.1
AFUQ01000001.276	118.86	27.2557	60.076	44.8715	68.7477	103.154	188.911	129.875	261.148	cell cycle protein GpsB	Streptococcus infantis X	246918..247253	protein_id:EGV15523.1
AFUQ01000014.99	6.32853	2.39902	5.24491	3.23824	11.3723	5.98921	11.3565	11.7065	23.3925	hypothetical protein	Streptococcus infantis X	87111..87272	protein_id:EGV11385.1
AFUQ01000001.127	29.2024	16.4793	22.3338	26.1883	48.7756	46.3303	78.1018	65.354	130.531	hypothetical protein	Streptococcus infantis X	109974..110186	protein_id:EGV15011.1
AFUQ01000001.345	5.04082	0.831183	6.12715	3.61673	8.87042	4.69872	11.4711	4.09629	8.10295	hypothetical protein	Streptococcus infantis X	314468..314713	protein_id:EGV15009.1
AFUQ01000001.205	56.0242	56.0591	106.665	99.1824	160.882	131.924	237.34	205.383	402.134	PTS system sorbose subfamily IIB component	Streptococcus infantis X	183043..183537	protein_id:EGV14899.1
AFUQ01000001.157	34.0485	27.8048	23.4697	19.4039	30.5188	40.469	60.0569	52.8162	103.026	S-adenosyl-methyltransferase MraW	Streptococcus infantis X	145894..146844	protein_id:EGV15201.1
AFUQ01000001.373	9.18347	25.4138	37.8149	25.1635	14.1214	9.98435	13.9611	8.20093	15.8408	methyltransferase domain protein	Streptococcus infantis X	343902..344675	protein_id:EGV15128.1
AFUQ01000001.829	9.63256	2.97922	7.91587	6.92361	5.86686	5.85815	13.5636	10.7996	20.8562	hypothetical protein	Streptococcus infantis X	769288..770835	protein_id:EGV14911.1
AFUQ01000012.52	0.643851	23.1657	29.4402	43.1174	27.4786	15.0135	27.2395	19.4612	37.5728	phosphoribosylamine--glycine ligase	Streptococcus infantis X	61305..62567	protein_id:EGV12018.1
AFUQ01000012.147	9.65777	5.56173	3.22678	8.03322	12.1089	8.76576	22.0771	23.7884	45.847	ABC transporter, ATP-binding protein	Streptococcus infantis X	158084..158968	protein_id:EGV11966.1
AFUQ01000001.662	77.1957	92.7779	197.559	163.892	236.924	218.376	338.666	283.591	545.151	GTP-binding protein Era	Streptococcus infantis X	620465..621364	protein_id:EGV15093.1
AFUQ01000011.50	7.98054	10.8669	4.71335	8.10279	4.11691	2.49949	5.60462	3.77987	7.26177	RNA-binding protein, YhbY family	Streptococcus infantis X	complement(50630..50941)	protein_id:EGV12734.1
AFUQ01000001.281	88.4207	40.7833	64.1739	72.485	127.023	102.288	163.648	136.633	260.723	cell wall-binding repeat protein	Streptococcus infantis X	252654..253658	protein_id:EGV14998.1
AFUQ01000001.505	77.2461	32.6629	51.0242	46.2185	57.5761	56.2421	121.986	101.325	193.273	acetyltransferase, GNAT family	Streptococcus infantis X	469324..469839	protein_id:EGV15067.1
AFUQ01000001.125	23.9668	26.2609	25.8143	36.4408	39.1191	25.0059	64.1632	59.3835	112.783	segregation and condensation protein B	Streptococcus infantis X	108670..109239	protein_id:EGV15512.1
AFUQ01000001.472	15.9611	7.3213	6.62334	12.2562	8.1647	13.7533	12.7268	12.9933	24.6556	hypothetical protein	Streptococcus infantis X	complement(439628..439918)	protein_id:EGV15725.1
AFUQ01000011.87	56.8124	70.7128	143.913	207.735	306.866	189.745	328.43	320.366	604.049	ABC transporter, quaternary amine uptake transporter family, substrate-binding protein	Streptococcus infantis X	complement(85899..87419)	protein_id:EGV12786.1
AFUQ01000001.155	62.4375	18.8838	34.5881	39.7582	66.2336	58.0337	101.117	88.1729	165.81	matrixin	Streptococcus infantis X	143228..143929	protein_id:EGV14919.1
AFUQ01000014.1	1.2877	7.25171	14.9495	4.76157	13.0011	5.53485	18.2062	15.8996	29.8905	DNA polymerase III, delta' subunit	Streptococcus infantis X	complement(<1..724)	protein_id:EGV11371.1
AFUQ01000012.308	75.6032	40.8029	84.7675	103.204	145.576	121.669	205.593	169.36	317.584	nitroreductase family protein	Streptococcus infantis X	307593..308306	protein_id:EGV12015.1
AFUQ01000003.13	6.32853	0.618545	2.97313	2.76832	0.89398	2.88906	4.39522	3.92368	7.35011	hypothetical protein	Streptococcus infantis X	complement(11904..12263)	protein_id:EGV13428.1
AFUQ01000001.178	2.29587	2.76504	1.16015	1.60149	1.89332	7.49846	4.17143	6.3024	11.7584	putative ABC transporter, ATP-binding protein EcsA	Streptococcus infantis X	162654..162827	protein_id:EGV15362.1
AFUQ01000015.42	167.124	51.368	70.5547	140.361	195.002	159.596	338.021	235.928	439.517	ribosomal protein L14	Streptococcus infantis X	complement(38833..39201)	protein_id:EGV11311.1
AFUQ01000001.14	21.671	36.8763	58.554	79.8537	127.89	83.1197	127.337	118.794	221.304	hypothetical protein	Streptococcus infantis X	16103..16522	protein_id:EGV14988.1
AFUQ01000012.191	255.435	2119.82	3074.22	4204.28	5456.13	3248.23	6395.04	4717.07	8781.79	alcohol dehydrogenase, zinc-dependent family protein	Streptococcus infantis X	complement(202154..202375)	protein_id:EGV12055.1
AFUQ01000001.722	296.939	141.79	217.008	185.883	287.836	374.538	536.551	417.89	777.822	DNA-binding protein, YbaB/EbfC family	Streptococcus infantis X	complement(673852..674151)	protein_id:EGV15205.1
AFUQ01000014.9	7.89577	2.38521	2.94887	1.63675	3.35452	3.51277	10.9293	9.93383	18.4774	SUF system FeS assembly protein, NifU family	Streptococcus infantis X	complement(7410..7850)	protein_id:EGV11400.1
AFUQ01000001.838	54.237	125.023	198.66	227.315	280.279	234.248	395.021	323.628	601.517	TPP-dependent acetoin dehydrogenase complex, E1 component, alpha subunit	Streptococcus infantis X	complement(781791..782657)	protein_id:EGV15679.1
AFUQ01000014.82	44.6296	159.494	244.366	273.053	357.379	284.698	583.631	438.273	813.864	oxidoreductase, aldo/keto reductase family protein	Streptococcus infantis X	complement(73591..74517)	protein_id:EGV11426.1
AFUQ01000012.197	77.3308	8.54612	10.2847	9.70335	14.1389	13.7845	22.9991	15.3165	28.4175	LysM domain protein	Streptococcus infantis X	208503..209696	protein_id:EGV11864.1
AFUQ01000001.760	4.59173	10.8752	18.3218	16.463	19.8138	22.4379	43.8925	26.9344	49.6903	RDD family protein	Streptococcus infantis X	709580..710098	protein_id:EGV15052.1
AFUQ01000001.820	36.5391	8.04455	17.5477	17.2657	19.9195	13.7288	9.87095	11.2113	20.5136	H+ Antiporter protein	Streptococcus infantis X	762655..763872	protein_id:EGV15062.1
AFUQ01000001.154	45.5026	8.85329	19.6629	15.6185	28.6652	29.0495	35.939	39.5871	72.0345	putative esterase	Streptococcus infantis X	142343..143122	protein_id:EGV15253.1
AFUQ01000001.887	29.4567	4.87166	9.7046	19.0808	19.4406	25.916	32.3843	36.2003	65.738	PRD domain protein	Streptococcus infantis X	complement(833096..833311)	protein_id:EGV14950.1
AFUQ01000001.514	5.87944	3.91834	8.84662	11.4584	30.5206	22.2707	29.763	31.4997	57.2004	hypothetical protein	Streptococcus infantis X	474949..475437	protein_id:EGV15790.1
AFUQ01000010.27	523.911	102.903	293.794	227.477	462.004	490.19	1007.72	932.53	1688.59	ATP synthase F1, delta subunit	Streptococcus infantis X	complement(19354..19890)	protein_id:EGV12832.1
AFUQ01000001.293	61.6837	11.6147	28.6419	24.2684	31.6336	47.9489	67.3961	52.7917	95.5897	hypothetical protein	Streptococcus infantis X	265565..265789	protein_id:EGV14892.1
AFUQ01000004.39	1	0.554122	4.66484	1	3.86643	4.04949	2.93397	4.25965	7.70875	M protein trans-acting positive regulator	Streptococcus infantis X	complement(51663..52403)	protein_id:EGV13420.1
AFUQ01000001.695	333.409	389.495	487.515	683.636	866.803	633.657	1035.14	825.932	1491.06	metallo-beta-lactamase domain protein	Streptococcus infantis X	654243..655052	protein_id:EGV15443.1
AFUQ01000010.30	103.213	25.8483	20.1348	12.9302	14.6661	17.2256	26.4086	18.0886	32.4459	ATP synthase subunit C	Streptococcus infantis X	complement(21151..21351)	protein_id:EGV12796.1
AFUQ01000001.687	28.5838	38.0771	58.0821	76.6384	73.6944	107.956	133.994	115.533	207.208	hypothetical protein	Streptococcus infantis X	646783..646917	protein_id:EGV15235.1
AFUQ01000004.21	166.235	309.957	544.45	563.676	770.87	534.042	870.794	800.052	1434.37	ABC transporter, ATP-binding protein	Streptococcus infantis X	complement(35506..36210)	protein_id:EGV13417.1
AFUQ01000003.25	44.1805	12.5304	16.0854	15.9015	32.3326	20.1747	37.0072	36.1163	64.7277	thioesterase domain protein	Streptococcus infantis X	complement(24692..24901)	protein_id:EGV13457.1
AFUQ01000001.802	9.18347	1.19874	8.26655	6.68818	5.71484	5.2472	12.6645	11.8629	21.2602	NAD(+)/NADH kinase	Streptococcus infantis X	746838..747656	protein_id:EGV15650.1
AFUQ01000012.296	49.0518	27.4992	46.6373	59.98	54.859	64.8759	80.3719	77.3344	138.337	queuosine biosynthesis protein QueC	Streptococcus infantis X	complement(299907..300560)	protein_id:EGV12053.1
AFUQ01000001.180	6.80282	0.947758	1.48656	2.33647	1.18449	3.87451	6.01972	6.65822	11.904	choline/ethanolamine kinase	Streptococcus infantis X	163921..164715	protein_id:EGV15781.1
AFUQ01000001.701	157.086	71.0698	76.0179	78.07	135.937	130.684	220.094	179.325	318.891	large conductance mechanosensitive channel protein	Streptococcus infantis X	complement(660864..661316)	protein_id:EGV15369.1
AFUQ01000001.880	48.298	20.6668	27.7	30.8622	45.7764	37.6767	107.543	68.3598	121.526	glutaredoxin-like protein NrdH	Streptococcus infantis X	824975..825193	protein_id:EGV15333.1
AFUQ01000001.717	7.44668	20.165	18.3946	27.4437	26.8982	23.2386	14.097	9.8976	17.595	conserved domain protein	Streptococcus infantis X	669519..669794	protein_id:EGV15451.1
AFUQ01000014.18	20.3237	1.13432	6.57484	6.49848	9.27116	9.21202	11.3572	8.16305	14.478	pyroglutamyl-peptidase I	Streptococcus infantis X	complement(15678..16322)	protein_id:EGV11424.1
AFUQ01000001.576	238.578	75.2382	116.528	63.8768	64.2638	71.7073	112.563	76.0621	134.828	ribosomal protein S21	Streptococcus infantis X	543934..544110	protein_id:EGV15423.1
AFUQ01000001.545	4.03266	61.7098	154.91	141.95	182.323	127.315	190.817	163.151	289.178	conserved domain protein	Streptococcus infantis X	505062..505376	protein_id:EGV15766.1
AFUQ01000001.336	15.9863	15.7683	26.3943	22.5707	24.4514	32.5389	34.5475	37.762	66.9312	DNA topoisomerase	Streptococcus infantis X	303542..305104	protein_id:EGV15054.1
AFUQ01000015.15	3.58357	3.59776	10.889	8.30777	8.89977	7.262	14.2025	18.6891	33.0855	putative hexulose-6-phosphate isomerase	Streptococcus infantis X	complement(20603..21466)	protein_id:EGV11266.1
AFUQ01000001.897	8.53962	21.8232	59.8951	44.8887	57.783	50.3609	107.217	77.5987	136.91	conserved domain protein	Streptococcus infantis X	complement(840825..841442)	protein_id:EGV15673.1
AFUQ01000011.52	8.62439	4.74952	2.94887	3.29832	16.4676	15.7298	22.7539	20.1573	35.4546	HAD phosphatase, family IIIA	Streptococcus infantis X	complement(52262..52789)	protein_id:EGV12759.1
AFUQ01000012.222	1	4.39423	3.27529	9.32112	5.80465	0.64923	4.87253	1.62418	2.847	replication initiation factor	Streptococcus infantis X	233611..234843	protein_id:EGV11830.1
AFUQ01000001.144	1.00816	5.60678	2.92462	6.41456	9.85596	8.92699	14.6281	11.9845	20.991	Cof-like hydrolase	Streptococcus infantis X	128875..130203	protein_id:EGV15478.1
AFUQ01000014.17	3.58357	2.18485	7.1064	0.952314	2.24604	4.85762	3.88691	3.75424	6.5714	hypothetical protein	Streptococcus infantis X	complement(15323..15553)	protein_id:EGV11414.1
AFUQ01000001.527	16.2658	4.84559	6.73147	8.20672	12.0398	8.65077	15.5203	15.2752	26.6856	ABC transporter, ATP-binding protein	Streptococcus infantis X	487966..488613	protein_id:EGV15332.1
AFUQ01000011.65	53.7031	25.3992	26.1407	24.4848	27.6325	26.7119	53.0929	54.6083	95.0833	acetyltransferase, GNAT family	Streptococcus infantis X	complement(61639..62094)	protein_id:EGV12748.1
AFUQ01000007.58	1033.5	710.933	1435.99	1161.41	1557.47	1466	2599.85	2285.79	3962.38	hypothetical protein	Streptococcus infantis X	61003..61233	protein_id:EGV13211.1
AFUQ01000001.413	23.8568	27.3197	23.8689	36.1414	57.5409	59.3735	85.8452	101.358	175.493	3-dehydroquinate synthase	Streptococcus infantis X	378675..379466	protein_id:EGV15690.1
AFUQ01000007.11	894.863	1244.19	1755.63	2219.37	2906.44	2274.14	3444.66	3238.27	5605.67	thioredoxin-disulfide reductase	Streptococcus infantis X	complement(12995..13906)	protein_id:EGV13156.1
AFUQ01000012.163	274.785	67.5815	121.592	125.878	189.137	161.829	290.755	247.569	425.068	RIP metalloprotease RseP	Streptococcus infantis X	173666..174922	protein_id:EGV11818.1
AFUQ01000012.328	40.2327	98.7918	171.103	151.572	226.216	157.499	304.589	280.401	481.076	ROK family protein	Streptococcus infantis X	331691..332575	protein_id:EGV11829.1
AFUQ01000014.103	74.7302	28.8287	64.9945	56.9104	51.79	67.8712	113.029	103.784	177.903	hypothetical protein	Streptococcus infantis X	89860..90099	protein_id:EGV11368.1
AFUQ01000003.10	6.69284	4.25465	5.89775	10.0589	6.7764	14.3674	23.1143	18.6524	31.9159	HMGL-like domain protein	Streptococcus infantis X	complement(9958..10164)	protein_id:EGV13455.1
AFUQ01000001.582	110.685	50.3819	73.5278	86.0186	114.679	119.202	199.541	174.538	298.236	hypothetical protein	Streptococcus infantis X	549211..549633	protein_id:EGV15203.1
AFUQ01000001.542	37.0478	19.3154	28.8359	20.5468	21.6046	13.1713	21.1219	12.5101	21.3547	hypothetical protein	Streptococcus infantis X	500855..502201	protein_id:EGV15113.1
AFUQ01000001.469	24.865	39.8013	86.3622	84.8947	123.522	102.448	142.484	128.451	218.795	TipAS antibiotic-recognition domain protein	Streptococcus infantis X	437961..438701	protein_id:EGV14985.1
AFUQ01000001.843	102.086	81.7196	99.3552	103.325	172.4	116.006	262.96	228.457	387.719	uracil-DNA glycosylase	Streptococcus infantis X	complement(786078..786731)	protein_id:EGV15520.1
AFUQ01000013.12	6930.76	2369.96	2484.65	2739.24	2974.38	2728.74	3988.76	2721.34	4617.79	ribosomal protein S15	Streptococcus infantis X	complement(10048..10317)	protein_id:EGV11706.1
AFUQ01000001.24	69.3503	41.9483	38.5405	70.8414	84.5313	54.1778	94.8885	94.7829	160.45	peptidase C26	Streptococcus infantis X	24973..25662	protein_id:EGV14917.1
AFUQ01000001.806	21.561	9.30618	8.01289	14.0665	15.4061	30.0439	34.4769	23.5198	39.6883	ribonuclease HII-like protein	Streptococcus infantis X	750528..750905	protein_id:EGV15349.1
AFUQ01000012.344	7.53145	12.9475	12.6777	7.41835	16.793	39.2715	26.7873	30.5307	51.5078	DNA-binding helix-turn-helix protein	Streptococcus infantis X	352248..352934	protein_id:EGV11747.1
AFUQ01000001.851	10.3864	45.9721	52.4865	74.031	82.3446	69.0367	94.9766	81.7472	137.246	conserved domain protein	Streptococcus infantis X	complement(793589..794137)	protein_id:EGV15706.1
AFUQ01000001.419	261.28	107.756	158.681	216.199	267.487	346.306	470.232	470.791	788.518	prephenate dehydratase	Streptococcus infantis X	383943..384791	protein_id:EGV15090.1
AFUQ01000001.302	37.3525	121.328	163.999	176.246	221.062	258.701	433.862	477.844	799.016	rhodanese-like protein	Streptococcus infantis X	274571..274852	protein_id:EGV15630.1
AFUQ01000015.41	687.142	279.302	354.176	659.167	565.889	644.19	1129.8	911.121	1522.81	ribosomal protein L24	Streptococcus infantis X	complement(38351..38656)	protein_id:EGV11250.1
AFUQ01000001.791	38.4455	33.1399	67.908	39.6342	68.151	85.5563	147.13	140.923	234.381	O-acetylhomoserine aminocarboxypropyltransferase/cysteine synthase	Streptococcus infantis X	738730..740013	protein_id:EGV15015.1
AFUQ01000001.744	117.717	41.6145	56.1852	63.8569	83.5401	87.8373	153.779	145.833	242.2	glycine hydroxymethyltransferase	Streptococcus infantis X	697268..698524	protein_id:EGV15435.1
AFUQ01000012.325	1.00816	4.16416	19.3849	9.59945	9.9509	15.7728	22.5461	30.2003	50.0567	YhcH/YjgK/YiaL family protein	Streptococcus infantis X	329474..329926	protein_id:EGV12005.1
AFUQ01000015.49	955.479	218.337	201.926	364.91	364.716	338.609	597.467	474.02	785.233	ribosomal protein L2	Streptococcus infantis X	complement(41551..42384)	protein_id:EGV11354.1
AFUQ01000001.891	56.7872	388.72	697.104	721.004	850.447	766.653	1084.68	1025.45	1697.84	galactose-6-phosphate isomerase, LacB subunit	Streptococcus infantis X	complement(836082..836597)	protein_id:EGV15468.1
AFUQ01000001.387	2726.94	3014.32	3764.82	4401.3	5259.1	5843.62	9707.35	9202.33	15234.2	putative endoribonuclease L-PSP	Streptococcus infantis X	357471..357851	protein_id:EGV15044.1
AFUQ01000004.20	284.747	424.393	680.86	782.075	970.347	720.595	1136.73	1156.3	1913.12	iron chelate uptake ABC transporter, FeCT family, permease protein	Streptococcus infantis X	complement(34707..35513)	protein_id:EGV13410.1
AFUQ01000014.38	723.235	505.369	773.356	831.932	1306.55	1244.35	2124.1	1960.75	3232.5	basic membrane protein	Streptococcus infantis X	complement(35893..36948)	protein_id:EGV11392.1
AFUQ01000001.245	10.0816	3.05438	5.97051	2.72541	10.0442	22.7136	12.9156	23.1932	38.2158	NADP oxidoreductase coenzyme F420-dependent	Streptococcus infantis X	complement(217768..218127)	protein_id:EGV15527.1
AFUQ01000014.39	638.838	825.772	1092.08	1504.35	2121.74	1859.8	3101.72	2841.7	4674.88	cytidine deaminase	Streptococcus infantis X	complement(37039..37428)	protein_id:EGV11423.1
AFUQ01000001.42	39.3093	24.8317	17.7903	48.493	48.5585	48.3271	83.4417	100.249	164.335	putative diaminopimelate decarboxylase	Streptococcus infantis X	42864..44117	protein_id:EGV15747.1
AFUQ01000012.374	431.013	274.543	385.083	552.997	838.082	796.302	1148.38	1325.79	2169	cell division protein FtsA	Streptococcus infantis X	384277..385635	protein_id:EGV12031.1
AFUQ01000001.746	40.597	15.9737	38.7456	34.8364	27.0462	29.6838	60.8355	49.2313	80.5196	putative pneumococcal vaccine antigen A	Streptococcus infantis X	699526..700107	protein_id:EGV15635.1
AFUQ01000001.193	11.0898	8.26082	18.5755	7.9179	17.4016	23.3226	31.5802	30.4945	49.8408	hypothetical protein	Streptococcus infantis X	174978..175232	protein_id:EGV15223.1
AFUQ01000012.137	104.856	87.1679	109.724	102.23	158.482	124.717	185.363	189.468	309.666	ABC transporter transmembrane region	Streptococcus infantis X	149139..150908	protein_id:EGV11834.1
AFUQ01000011.83	83.2446	40.6884	75.0497	63.3878	82.3895	94.7292	105.376	110.512	180.518	bacterial regulatory protein, LacI family	Streptococcus infantis X	81691..82692	protein_id:EGV12761.1
AFUQ01000012.53	1.00816	0.580198	5.29342	2.37937	5.45368	5.97863	5.64864	5.43889	8.87793	phosphoribosylaminoimidazole carboxylase, catalytic subunit	Streptococcus infantis X	62753..63244	protein_id:EGV11738.1
AFUQ01000001.187	36.3948	17.0013	25.8031	50.3805	30.9609	45.4644	51.9396	63.2546	102.953	translation initiation factor IF-2, N-terminal domain protein	Streptococcus infantis X	169115..170038	protein_id:EGV15464.1
AFUQ01000001.28	1964.06	546.749	638.62	677.039	710.476	718.567	1124.55	926.393	1506.66	ribosomal protein L34	Streptococcus infantis X	30610..30744	protein_id:EGV15715.1
AFUQ01000001.611	387.147	151.559	206.022	235.68	349.858	354.556	583.63	570.666	925.673	ABC transporter, solute-binding protein	Streptococcus infantis X	569825..570895	protein_id:EGV15381.1
AFUQ01000001.444	36.8782	30.2868	51.5558	43.5465	84.9154	68.4612	99.4939	100.957	163.468	UTP--hexose-1-phosphate uridylyltransferase family protein	Streptococcus infantis X	408491..409114	protein_id:EGV15047.1
AFUQ01000010.23	349.304	127.246	218.418	224.869	323.064	367.49	631.235	543.54	878.237	ATP synthase F1, epsilon subunit	Streptococcus infantis X	complement(14913..15332)	protein_id:EGV12800.1
AFUQ01000001.138	29.2872	11.1127	20.062	28.2464	25.4247	38.3414	26.4027	38.3499	61.9241	2-amino-4-hydroxy-6- hydroxymethyldihydropteridine diphosphokinase	Streptococcus infantis X	124087..124917	protein_id:EGV15614.1
AFUQ01000012.282	56.5581	32.2	35.8938	41.9392	62.4796	60.9891	91.9142	114.058	184.046	oxidoreductase, aldo/keto reductase family protein	Streptococcus infantis X	complement(288476..289318)	protein_id:EGV11855.1
AFUQ01000001.123	125.079	165.023	336.192	277.095	364.228	425.258	793.605	823.634	1328.59	site-specific tyrosine recombinase XerD-like protein	Streptococcus infantis X	107189..107923	protein_id:EGV15427.1
AFUQ01000001.17	1	1.57857	4.15753	3.61673	5.57635	6.27092	5.7261	6.286	10.1157	prepilin-type cleavage/methylation N-terminal domain protein	Streptococcus infantis X	18438..18761	protein_id:EGV15775.1
AFUQ01000014.27	32.7608	21.3509	27.4706	34.0843	39.8384	63.9358	80.6592	95.2067	153.131	streptomycin adenylyltransferase	Streptococcus infantis X	complement(25484..26164)	protein_id:EGV11442.1
AFUQ01000001.879	3370.14	2057.15	2076.95	3483.72	4041	4292.26	6117.64	5526.12	8876.11	phosphocarrier protein HPr	Streptococcus infantis X	complement(824353..824616)	protein_id:EGV14928.1
AFUQ01000001.775	90.4966	190.006	247.483	264.361	339.762	297.936	484.401	411.86	661.487	toxin-antitoxin system, antitoxin component, AbrB family	Streptococcus infantis X	724152..724388	protein_id:EGV15629.1
AFUQ01000001.671	7.89577	22.0151	20.3399	29.9155	32.4381	28.3933	35.7478	40.5891	65.0923	CoiA-like protein	Streptococcus infantis X	628651..629445	protein_id:EGV15262.1
AFUQ01000012.142	64.3943	45.0921	47.8217	58.1896	79.1869	74.1765	152.994	132.981	213.155	hypothetical protein	Streptococcus infantis X	154960..155325	protein_id:EGV11870.1
AFUQ01000001.26	816.737	1063.12	1464.4	1946.55	2393.76	2256.15	3644.74	3413.59	5469.65	glutamate--tRNA ligase	Streptococcus infantis X	27321..28781	protein_id:EGV15537.1
AFUQ01000001.525	14.8681	11.421	7.13066	16.7766	24.8111	25.1471	29.1508	31.8549	50.9803	transmembrane protein Vexp1 family protein	Streptococcus infantis X	486676..487143	protein_id:EGV15196.1
AFUQ01000001.869	11.1998	0.682967	2.62246	0	1.31406	1.74486	4.42937	5.29802	8.47659	putative membrane protein	Streptococcus infantis X	814466..815308	protein_id:EGV15489.1
AFUQ01000011.84	19.7394	33.1512	56.1014	80.9424	112.024	105.7	151.02	174.311	278.741	GroES-like protein	Streptococcus infantis X	complement(82757..83794)	protein_id:EGV12711.1
AFUQ01000001.386	790.383	986.368	1163.38	1373.75	1819.08	1952.01	3070.08	2958.36	4727.71	ribosome biogenesis GTP-binding protein YsxC	Streptococcus infantis X	356874..357461	protein_id:EGV15185.1
AFUQ01000001.217	88.7758	108.901	185.164	293.964	485.244	630.051	1147.19	1308.44	2090.88	putative enoyl-[acyl-carrier-protein] reductase II	Streptococcus infantis X	193979..194953	protein_id:EGV15760.1
AFUQ01000001.782	21.6458	11.3372	17.9226	12.2553	13.273	14.7524	31.697	37.0827	59.2542	hypothetical protein	Streptococcus infantis X	731222..732241	protein_id:EGV15236.1
AFUQ01000012.70	63.0561	40.6821	71.8957	64.1238	109.93	131.179	201.708	163.194	260.758	ribosomal-protein-alanine acetyltransferase	Streptococcus infantis X	81296..81733	protein_id:EGV11857.1
AFUQ01000001.772	45.5874	12.6853	9.75311	13.4583	10.6117	13.8572	36.5467	22.5671	36.0289	N-carbamoylputrescine amidase	Streptococcus infantis X	720457..721332	protein_id:EGV15085.1
AFUQ01000001.888	25.7288	5.73563	13.0041	11.4155	11.7372	10.731	32.5209	31.6294	50.3984	CAT RNA binding domain protein	Streptococcus infantis X	complement(833644..833931)	protein_id:EGV15536.1
AFUQ01000007.16	49.1962	19.321	27.0714	27.8756	45.0486	33.5909	52.0769	48.292	76.9278	methylated-DNA-[protein]-cysteine S-methyltransferase	Streptococcus infantis X	complement(16344..16835)	protein_id:EGV13161.1
AFUQ01000001.409	13.9448	1.10824	3.7826	5.31355	9.10358	7.89036	12.7525	19.5212	31.0708	conserved domain protein	Streptococcus infantis X	376634..376861	protein_id:EGV15340.1
AFUQ01000007.29	59.5826	68.1655	102.121	130.927	194.426	166.336	238.014	243.488	386.772	hypothetical protein	Streptococcus infantis X	complement(25999..26676)	protein_id:EGV13170.1
AFUQ01000001.680	500.027	134.785	227.119	199.159	283.063	302.925	480.48	448.065	711.555	putative DNA primase	Streptococcus infantis X	640849..641631	protein_id:EGV15097.1
AFUQ01000001.33	1	4.26539	11.7227	5.19059	5.76814	14.9162	17.5574	12.1467	19.2689	conserved domain protein	Streptococcus infantis X	35903..36619	protein_id:EGV14957.1
AFUQ01000004.32	42.2238	11.259	24.4247	19.4611	16.7948	30.0513	58.3365	59.8858	94.9939	DltD domain protein	Streptococcus infantis X	complement(44077..44208)	protein_id:EGV13375.1
AFUQ01000001.433	3.30403	8.10647	10.2604	21.1283	38.6082	25.4426	38.345	54.9402	87.0431	redoxin domain protein	Streptococcus infantis X	397272..397517	protein_id:EGV15684.1
AFUQ01000012.47	24.6107	47.8743	69.54	83.6953	96.7442	82.8687	144.221	166.412	263.103	amidophosphoribosyltransferase	Streptococcus infantis X	54648..56090	protein_id:EGV11993.1
AFUQ01000014.91	35.9548	85.4242	93.4797	108.711	119.996	132.111	186.972	173.089	273.61	ATP cone domain protein	Streptococcus infantis X	complement(83015..83353)	protein_id:EGV11387.1
AFUQ01000001.561	64.9877	164.586	218.711	210.871	362.049	385.123	513.505	518.468	818.973	CAAX amino terminal protease family protein	Streptococcus infantis X	521043..521801	protein_id:EGV15339.1
AFUQ01000007.8	17.5283	24.798	52.1247	54.0353	88.7243	62.9001	101.054	112.488	177.633	bacterial capsule synthesis protein	Streptococcus infantis X	complement(9967..11283)	protein_id:EGV13176.1
AFUQ01000001.892	22.3996	75.4238	143.743	126.431	215.633	117.465	215.434	191.627	302.065	galactose-6-phosphate isomerase, LacA subunit	Streptococcus infantis X	complement(836627..837052)	protein_id:EGV14964.1
AFUQ01000001.147	120.893	434.242	671.876	786.632	1046.54	868.487	1166.93	1247.71	1965.81	transcriptional regulator	Streptococcus infantis X	131745..132176	protein_id:EGV14931.1
AFUQ01000001.365	159.203	23.0472	27.2412	51.4415	62.5341	47.2757	72.4948	88.7007	139.695	O-antigen ligase	Streptococcus infantis X	336102..337292	protein_id:EGV15070.1
AFUQ01000001.454	50.3991	50.1522	75.934	91.9937	110.76	133.09	153.556	172.297	271.041	POTRA domain protein, FtsQ-type	Streptococcus infantis X	423683..424897	protein_id:EGV15042.1
AFUQ01000004.18	250.843	279.37	517.899	519.119	694.991	510.917	887.301	772.356	1214.81	hypothetical protein	Streptococcus infantis X	complement(33196..34101)	protein_id:EGV13411.1
AFUQ01000013.8	3.02449	9.46223	8.5202	5.09997	14.2672	11.876	17.3792	19.1905	30.1709	periplasmic-binding protein	Streptococcus infantis X	complement(6266..7276)	protein_id:EGV11713.1
AFUQ01000001.369	186.873	62.2717	72.8022	87.8192	111.983	115.78	183.054	187.293	294.376	asparagine--tRNA ligase	Streptococcus infantis X	339963..341306	protein_id:EGV15788.1
AFUQ01000001.839	7.16714	8.26542	18.8049	17.8453	16.8467	13.9458	44.1149	38.2024	60.0045	conserved domain protein	Streptococcus infantis X	complement(782645..782758)	protein_id:EGV15671.1
AFUQ01000011.25	338.01	449.801	722.135	856.768	973.736	914.461	1278.23	1374.04	2156.11	sucrose-6-phosphate hydrolase	Streptococcus infantis X	27924..29378	protein_id:EGV12720.1
AFUQ01000001.566	9.07348	4.36259	1.48656	0.606274	0.657029	5.31664	3.14866	3.78603	5.94056	BlpT protein, fusion	Streptococcus infantis X	complement(525774..526103)	protein_id:EGV15637.1
AFUQ01000001.443	465.841	654.27	925.171	1480.99	1950.73	1341.97	1802.91	1941.83	3044.78	GTP-binding protein HflX	Streptococcus infantis X	407260..408498	protein_id:EGV15735.1
AFUQ01000001.600	178.299	64.3724	90.8219	93.557	125.808	167.617	212.477	226.46	354.76	phosphate transport system regulatory protein PhoU-like protein	Streptococcus infantis X	560633..561028	protein_id:EGV15406.1
AFUQ01000012.326	18.0622	44.8572	52.824	64.9654	63.1005	95.0992	96.6073	131.234	205.332	hypothetical protein	Streptococcus infantis X	329947..330597	protein_id:EGV11817.1
AFUQ01000001.257	43.4015	17.1653	28.8116	32.7029	57.7198	86.9184	163.762	133.882	209.023	threonine ammonia-lyase	Streptococcus infantis X	226672..227922	protein_id:EGV15286.1
AFUQ01000001.677	360.309	118.596	141.303	177.354	234.797	257.621	370.314	333.153	520.046	ABC transporter substrate binding protein	Streptococcus infantis X	637921..638919	protein_id:EGV15403.1
AFUQ01000007.22	114.159	45.7798	65.5149	68.5069	124.735	102.982	154.339	197.721	308.636	putative membrane protein	Streptococcus infantis X	complement(20194..20826)	protein_id:EGV13219.1
AFUQ01000015.50	956.238	279.541	463.126	571.696	791.016	1066.62	1958.68	1832.07	2859.52	ribosomal protein L23	Streptococcus infantis X	complement(42402..42698)	protein_id:EGV11305.1
AFUQ01000001.623	2.93972	2.09435	6.70722	3.54045	1.2674	6.72297	5.0341	10.16	15.8524	conserved domain protein	Streptococcus infantis X	complement(588156..588302)	protein_id:EGV15250.1
AFUQ01000001.610	250.902	99.0567	163.818	206.803	255.189	289.018	462.055	541.765	844.909	ABC transporter, permease protein	Streptococcus infantis X	569106..569828	protein_id:EGV15486.1
AFUQ01000015.21	471.959	378.931	363.239	665.919	627.811	744.652	874.321	963.702	1502.74	R3H domain protein	Streptococcus infantis X	complement(25439..26395)	protein_id:EGV11265.1
AFUQ01000001.506	18.4517	3.42194	5.06402	11.3449	14.8735	18.4948	22.6592	21.7665	33.9362	acetyltransferase, GNAT family	Streptococcus infantis X	469836..470330	protein_id:EGV15703.1
AFUQ01000012.277	3.21926	6.09648	13.4387	2.06096	8.23558	3.8387	7.53255	7.15194	11.1401	hypothetical protein	Streptococcus infantis X	284879..285364	protein_id:EGV11823.1
AFUQ01000015.57	1775.17	3957.67	4878.33	7040.06	8946.1	6820.31	9093.04	8942.79	13911.4	anaerobic ribonucleoside-triphosphate reductase	Streptococcus infantis X	complement(45954..48167)	protein_id:EGV11262.1
AFUQ01000010.33	1.00816	8.23588	13.185	7.44315	9.22138	20.3359	21.4392	21.3722	33.2442	competence protein	Streptococcus infantis X	complement(24090..25421)	protein_id:EGV12808.1
AFUQ01000012.111	1131.4	604.838	858.438	912.081	1136.35	1031.16	1584.15	1498.17	2330.3	MtN3/saliva family protein	Streptococcus infantis X	complement(124179..124442)	protein_id:EGV11913.1
AFUQ01000004.19	173.207	276.957	466.132	509.623	612.706	526.786	691.628	744.006	1156.88	periplasmic solute-binding domain protein	Streptococcus infantis X	complement(34098..34697)	protein_id:EGV13409.1
AFUQ01000012.75	178.562	77.796	89.8426	114.882	181.897	175.971	295.978	277.121	430.791	ABC transporter, substrate-binding protein, family 3	Streptococcus infantis X	84583..85425	protein_id:EGV11807.1
AFUQ01000015.113	71.7905	32.2372	45.8874	33.3903	70.0923	51.7364	102.938	108.148	167.88	CDP-diacylglycerol--glycerol-3-phosphate 3-phosphatidyltransferase	Streptococcus infantis X	complement(106268..106807)	protein_id:EGV11334.1
AFUQ01000014.10	49.84	28.6851	32.0869	56.7245	92.5898	88.5918	137.686	156.395	242.756	cysteine desulfurase, SufS family	Streptococcus infantis X	complement(7837..9063)	protein_id:EGV11404.1
AFUQ01000001.669	138.591	79.2573	94.8207	134.979	185.535	123.424	204.21	224.249	347.928	tellurite resistance protein TehB	Streptococcus infantis X	626215..627075	protein_id:EGV14942.1
AFUQ01000001.237	67.7831	17.5727	23.9417	32.7897	31.7467	40.4271	51.1968	69.0058	106.956	TIGR02206 family protein	Streptococcus infantis X	210289..210963	protein_id:EGV15231.1
AFUQ01000001.207	230.434	233.591	345.766	436.645	603.194	481.77	726.894	788.541	1222.2	PTS system mannose/fructose/sorbose family IID component	Streptococcus infantis X	184434..185270	protein_id:EGV15764.1
AFUQ01000001.160	497.374	245.646	352.266	426.922	617.545	533.278	920.492	981.48	1520.98	phospho-N-acetylmuramoyl-pentapeptide- transferase	Streptococcus infantis X	149433..150413	protein_id:EGV15710.1
AFUQ01000012.113	561.956	100.514	130.366	210.134	172.09	191.703	279.562	285.537	442.209	CorA-like protein	Streptococcus infantis X	complement(125330..126274)	protein_id:EGV11734.1
AFUQ01000001.784	198.013	84.9063	146.087	137.125	206.462	235.233	345.633	298.732	462.42	TIGR03943 family protein	Streptococcus infantis X	complement(732888..733589)	protein_id:EGV14993.1
AFUQ01000010.29	3601.81	700.265	1036.85	780.793	1313.27	1568.75	2661.13	2491	3851.33	ATP synthase F0, A subunit	Streptococcus infantis X	complement(20402..21118)	protein_id:EGV12822.1
AFUQ01000001.181	716.061	93.0546	132.082	164.001	270.445	260.25	556.781	431.414	666.32	tRNA (guanine-N(7)-)-methyltransferase	Streptococcus infantis X	164712..165347	protein_id:EGV14987.1
AFUQ01000001.415	225.208	114.08	157.749	202.261	298.814	331.395	480.811	492.286	760.238	prephenate dehydrogenase	Streptococcus infantis X	380652..381755	protein_id:EGV15020.1
AFUQ01000001.115	1584.04	271.19	490.389	526.105	763.636	748.751	1314.97	1111.4	1715.85	oligopeptide/dipeptide transporter, C-terminal domain protein	Streptococcus infantis X	97310..97819	protein_id:EGV15335.1
AFUQ01000012.314	500.552	119.276	199.809	245.369	371.075	347.214	541.085	544.483	840.257	3-deoxy-7-phosphoheptulonate synthase	Streptococcus infantis X	315099..316130	protein_id:EGV11998.1
AFUQ01000012.106	219.895	162.748	120.88	404.565	348.999	404.904	493.134	662.266	1020.95	DNA mismatch repair protein	Streptococcus infantis X	119800..121749	protein_id:EGV11926.1
AFUQ01000001.719	333.783	381.504	486.752	560.762	546.282	586.799	814.888	839.176	1293.58	hypothetical protein	Streptococcus infantis X	670882..671373	protein_id:EGV15456.1
AFUQ01000012.200	151.197	113.126	125.712	174.776	215.327	204.53	318.775	351.651	541.809	acyltransferase	Streptococcus infantis X	212156..213973	protein_id:EGV11877.1
AFUQ01000015.58	34.1837	9.88598	16.2067	17.9177	26.0693	25.3697	29.4459	54.7051	84.2643	competence-induced protein Ccs4	Streptococcus infantis X	complement(48287..49840)	protein_id:EGV11286.1
AFUQ01000001.16	3.02449	6.12102	8.24229	9.90166	7.29669	3.14872	17.3602	22.2056	34.1769	type II secretion system F domain protein	Streptococcus infantis X	17628..18437	protein_id:EGV15384.1
AFUQ01000012.54	3.30403	24.0617	49.7317	51.8256	45.8558	34.4843	29.7039	25.5112	39.262	phosphoribosylaminoimidazole carboxylase, ATPase subunit	Streptococcus infantis X	63231..64307	protein_id:EGV11805.1
AFUQ01000001.145	398.085	1100.19	2244.5	2152.38	3048.78	2587.4	4566.48	4037.69	6210.76	universal stress family protein	Streptococcus infantis X	complement(130237..130689)	protein_id:EGV15383.1
AFUQ01000011.6	258.079	345.076	492.211	541.962	710.114	714.429	1139.95	1098.39	1688.84	type III restriction enzyme, res subunit	Streptococcus infantis X	complement(3821..6466)	protein_id:EGV12746.1
AFUQ01000011.9	1072.21	249.964	370.853	415.502	548.912	566.292	826.233	861.572	1324.66	efflux ABC transporter, permease protein	Streptococcus infantis X	complement(8599..9525)	protein_id:EGV12743.1
AFUQ01000001.163	4614.53	10330.3	11196.8	16874.5	16346.7	16463	21948.2	22654.5	34827.7	HTH-type transcriptional regulator GlnR	Streptococcus infantis X	151145..151501	protein_id:EGV15126.1
AFUQ01000012.237	1.00816	2.32596	0.906491	4.77781	4.89863	1	8.53936	5.30682	8.15208	hypothetical protein	Streptococcus infantis X	245908..246039	protein_id:EGV11731.1
AFUQ01000001.389	116.42	156.011	207.277	274.794	448.323	432.708	624.967	661.063	1015.15	hypothetical protein	Streptococcus infantis X	358790..359767	protein_id:EGV15266.1
AFUQ01000015.104	349.87	285.848	418.132	554.792	763.566	651.28	1012.89	1052.1	1615.62	cysteine synthase A	Streptococcus infantis X	98044..98970	protein_id:EGV11339.1
AFUQ01000012.96	471.695	287.099	325.521	396.398	475.524	489.983	730.986	721.871	1108.5	HTH-type transcriptional regulator MalR	Streptococcus infantis X	complement(107659..108645)	protein_id:EGV12034.1
AFUQ01000001.184	62.1327	26.4532	58.6025	48.3166	69.0389	74.5836	157.152	154.019	236.402	transcription termination factor NusA	Streptococcus infantis X	167367..168491	protein_id:EGV15455.1
AFUQ01000012.67	32.2269	9.89308	12.0491	16.5479	20.7251	19.0112	43.0997	30.4917	46.7581	hypothetical protein	Streptococcus infantis X	complement(79793..80026)	protein_id:EGV12085.1
AFUQ01000015.60	76.577	32.9192	48.5341	55.3346	73.9994	77.6523	130.695	128.352	196.8	tRNA uridine 5-carboxymethylaminomethyl modification enzyme GidA	Streptococcus infantis X	complement(50022..52022)	protein_id:EGV11254.1
AFUQ01000014.34	56.1685	26.0719	44.5595	42.2814	41.2527	59.2808	84.2798	102.551	157.199	acyl-phosphate glycerol 3-phosphate acyltransferase	Streptococcus infantis X	31534..32175	protein_id:EGV11436.1
AFUQ01000001.703	72.5444	15.06	23.3858	21.9472	31.9206	27.7696	59.0829	45.1438	69.1948	QueT transporter domain protein	Streptococcus infantis X	661955..662212	protein_id:EGV15325.1
AFUQ01000001.797	336.487	273.597	364.147	459.71	505.197	548.97	815.92	788.312	1208.05	hypothetical protein	Streptococcus infantis X	complement(742926..743273)	protein_id:EGV15211.1
AFUQ01000012.322	6.52329	150.447	188.688	270.012	303.101	406.651	467.23	538.948	824.754	ABC transporter, solute-binding protein	Streptococcus infantis X	325943..327262	protein_id:EGV11841.1
AFUQ01000001.895	82.8551	108.141	163.878	178.035	199.49	206.888	285.352	260.593	398.045	PTS system, Lactose/Cellobiose specific IIB subunit	Streptococcus infantis X	complement(839828..840133)	protein_id:EGV15314.1
AFUQ01000012.377	251.411	177.575	227.337	261.861	338.235	357.707	603.814	617.737	943.511	hypothetical protein	Streptococcus infantis X	387592..388140	protein_id:EGV11760.1
AFUQ01000004.53	17.4688	6.11585	10.0068	13.5813	10.9486	6.07374	13.4581	16.255	24.8144	conserved domain protein	Streptococcus infantis X	complement(64196..64315)	protein_id:EGV13391.1
AFUQ01000001.531	9587.88	7806.68	9017.34	16071.3	16433.8	13460.2	19693.4	21556.5	32860.7	fructose-1,6-bisphosphate aldolase, class II	Streptococcus infantis X	492230..493111	protein_id:EGV15736.1
AFUQ01000001.38	29.5415	52.1631	75.0629	88.314	141.273	150.274	200.335	253.845	386.779	thiamin pyrophosphokinase, vitamin B1-binding domain protein	Streptococcus infantis X	39355..39675	protein_id:EGV15740.1
AFUQ01000012.186	205.485	271.66	242.216	294.894	386.282	375.818	567.576	553.688	843.494	pseudouridylate synthase	Streptococcus infantis X	196735..197457	protein_id:EGV11884.1
AFUQ01000001.568	194.099	80.0701	114.049	118.61	173.546	217.532	295.542	306.864	466.762	endonuclease III	Streptococcus infantis X	526815..527444	protein_id:EGV15212.1
AFUQ01000001.768	29.482	9.00974	11.5176	18.2523	20.2234	23.8149	49.7794	43.6589	66.4076	spermidine synthase	Streptococcus infantis X	716122..716982	protein_id:EGV14960.1
AFUQ01000012.268	473.78	289.808	448.754	478.166	605.958	582.929	974.246	917.341	1394.39	LysR substrate binding domain protein	Streptococcus infantis X	275731..276666	protein_id:EGV12025.1
AFUQ01000004.41	342.238	273.613	351.432	552.649	627.609	485.01	665.975	701.398	1066.01	TIM-barrel protein, nifR3 family	Streptococcus infantis X	53514..54425	protein_id:EGV13380.1
AFUQ01000012.253	17.6131	0.580198	4.38693	1.6873	5.19604	5.17064	9.8004	13.0924	19.8981	hypothetical protein	Streptococcus infantis X	257081..257227	protein_id:EGV12044.1
AFUQ01000001.191	137.692	418.959	303.124	642.475	369.299	540.991	621.025	750.456	1138.62	hypothetical protein	Streptococcus infantis X	173401..173634	protein_id:EGV15311.1
AFUQ01000001.167	1.93155	6.88932	7.08215	9.12856	17.0037	16.4986	15.1085	30.7917	46.71	hypothetical protein	Streptococcus infantis X	153929..154078	protein_id:EGV15680.1
AFUQ01000001.174	561.007	331.598	400.134	480.096	486.996	654.466	937.542	893.263	1354.3	hypothetical protein	Streptococcus infantis X	complement(160597..161238)	protein_id:EGV15731.1
AFUQ01000001.395	130.594	56.9637	59.7142	102.248	81.6079	103.699	159.374	161.463	244.781	YbbR-like protein	Streptococcus infantis X	363326..364105	protein_id:EGV15160.1
AFUQ01000011.53	18.257	8.32678	9.12453	8.81967	5.70592	4.82399	11.0735	17.1062	25.9323	CorA-like protein	Streptococcus infantis X	complement(52806..53711)	protein_id:EGV12782.1
AFUQ01000012.160	358.742	63.3428	87.209	109.248	109.526	100.415	208.99	176.198	267.065	hypothetical protein	Streptococcus infantis X	complement(171473..171763)	protein_id:EGV11986.1
AFUQ01000006.4	532.559	328.38	379.095	459.648	488.027	616.818	765.459	912.935	1383.6	hypothetical protein	Streptococcus infantis X	complement(3554..3895)	protein_id:EGV13361.1
AFUQ01000001.264	18.1722	8.48323	17.2213	23.7994	29.4486	41.7288	36.373	51.1665	77.5316	conserved domain protein	Streptococcus infantis X	232317..233096	protein_id:EGV15613.1
AFUQ01000013.7	3.86311	2.86781	7.36006	1.99043	10.7067	10.972	7.36411	8.20728	12.4338	putative esterase	Streptococcus infantis X	complement(5590..6285)	protein_id:EGV11717.1
AFUQ01000001.583	201.131	190.615	257.966	236.953	382.96	383.532	666.025	569.391	862.44	hypothetical protein	Streptococcus infantis X	549606..550001	protein_id:EGV15259.1
AFUQ01000003.37	9.09869	16.8857	19.6629	33.373	22.188	19.3329	28.5613	31.3665	47.5026	HD domain protein	Streptococcus infantis X	32688..33992	protein_id:EGV13437.1
AFUQ01000001.249	12.9618	5.44516	14.0915	11.3897	6.35605	12.5755	15.2071	16.5707	25.0812	hypothetical protein	Streptococcus infantis X	220706..221104	protein_id:EGV15155.1
AFUQ01000001.363	176.876	84.5932	139.744	121.037	233.981	212.758	344.417	368.329	557.246	acetate kinase	Streptococcus infantis X	333706..334896	protein_id:EGV15272.1
AFUQ01000001.557	45.3331	81.1604	159.429	132.813	220.918	169.61	309.633	252.871	382.5	endonuclease/exonuclease/phosphatase family protein	Streptococcus infantis X	517387..518205	protein_id:EGV15508.1
AFUQ01000004.45	131.043	134.809	173.026	204.54	270.726	271.877	418.179	466.071	704.771	nicotinamide mononucleotide transporter PnuC	Streptococcus infantis X	complement(56690..57373)	protein_id:EGV13423.1
AFUQ01000012.150	152.934	148.044	239.424	310.887	377.873	365.991	464.49	544.482	823.171	response regulator receiver domain protein	Streptococcus infantis X	160805..161404	protein_id:EGV11974.1
AFUQ01000014.20	220.073	45.7461	62.2285	76.1588	108.469	127.277	213.53	169.338	255.934	hypothetical protein	Streptococcus infantis X	complement(17256..17945)	protein_id:EGV11429.1
AFUQ01000012.148	11.4793	27.4639	21.778	27.8164	25.4072	23.8918	34.6036	57.7943	87.3126	ABC-2 type transporter	Streptococcus infantis X	158970..159707	protein_id:EGV11781.1
AFUQ01000003.7	7.33669	2.5457	0	2.64914	3.59837	6.85868	3.28147	6.54566	9.88829	hypothetical protein	Streptococcus infantis X	complement(7288..7557)	protein_id:EGV13429.1
AFUQ01000012.283	13.1314	13.0312	20.6906	8.11042	8.94845	4.78819	12.6358	9.95218	15.034	hypothetical protein	Streptococcus infantis X	289427..289762	protein_id:EGV11792.1
AFUQ01000007.34	141.505	26.779	31.229	55.1097	76.0831	64.1998	127.123	112.387	169.75	putative 6-phosphofructokinase	Streptococcus infantis X	complement(32054..32389)	protein_id:EGV13157.1
AFUQ01000012.149	156.153	218.195	231.605	342.248	516.293	406.628	595.614	751.026	1134.04	histidine kinase	Streptococcus infantis X	159707..160804	protein_id:EGV11878.1
AFUQ01000011.48	421.764	521.647	338.397	556.766	482.976	446.789	583.101	640.927	967.419	hydrolase, HD family	Streptococcus infantis X	complement(49358..49951)	protein_id:EGV12716.1
AFUQ01000001.333	4.95605	5.4534	7.36006	17.1713	9.76589	7.21096	12.531	17.8594	26.9325	hypothetical protein	Streptococcus infantis X	298257..298517	protein_id:EGV15722.1
AFUQ01000001.398	182.975	44.1844	69.6967	104.016	124.461	148.263	275.988	264.87	399.346	hypothetical protein	Streptococcus infantis X	365934..366782	protein_id:EGV15569.1
AFUQ01000012.256	401.591	212.294	230.266	386.17	419.184	443.496	647.639	747.881	1126.96	arginine repressor	Streptococcus infantis X	259864..260310	protein_id:EGV11932.1
AFUQ01000001.126	265.846	218.132	227.11	356.191	371.758	461.661	579.251	661.117	995.847	pseudouridine synthase B, ribosomal large subunit	Streptococcus infantis X	109226..109951	protein_id:EGV15661.1
AFUQ01000009.3	62.8866	138.583	158.439	225.173	251.483	246.037	330.056	333.113	501.668	putative bacteriocin ABC transporter	Streptococcus infantis X	complement(2793..3551)	protein_id:EGV13049.1
AFUQ01000001.622	588.074	494.006	519.88	701.412	887.928	849.991	1181.5	1278.28	1925.04	signal recognition particle protein	Streptococcus infantis X	complement(586739..588169)	protein_id:EGV15190.1
AFUQ01000001.563	66.4449	44.9404	75.3276	82.9414	85.2488	86.0627	127.366	119.516	179.962	16S rRNA (guanine(527)-N(7))-methyltransferase GidB	Streptococcus infantis X	complement(523439..524152)	protein_id:EGV14972.1
AFUQ01000001.461	1007.7	1183.14	1710.64	1835.5	2506.38	1990.98	3098.2	3306.09	4975.01	copper-exporting ATPase	Streptococcus infantis X	428957..431179	protein_id:EGV15588.1
AFUQ01000007.12	139.413	71.4084	115.983	127.789	157.564	178.202	290.04	316.335	476.007	hypothetical protein	Streptococcus infantis X	complement(13972..14196)	protein_id:EGV13204.1
AFUQ01000014.29	19.1803	10.1195	16.8949	5.36784	29.6263	30.6099	45.9397	49.7583	74.7835	hypothetical protein	Streptococcus infantis X	complement(26653..27060)	protein_id:EGV11378.1
AFUQ01000011.18	349.675	205.262	341.157	450.3	522.122	275.323	371.471	344.737	517.874	putative calcium-translocating P-type ATPase, PMCA-type	Streptococcus infantis X	complement(17833..20517)	protein_id:EGV12726.1
AFUQ01000012.177	28.169	25.072	16.0743	39.7181	42.8882	31.888	64.9379	50.8819	76.414	acetyltransferase, GNAT family	Streptococcus infantis X	189901..190593	protein_id:EGV11774.1
AFUQ01000001.513	14.3343	54.6952	62.6984	180.447	174.155	170.271	172.029	243.877	366.037	DNA-binding helix-turn-helix protein	Streptococcus infantis X	474750..474959	protein_id:EGV14973.1
AFUQ01000014.4	29.3972	24.348	44.5706	33.4084	36.0033	38.4958	90.0926	82.0168	123.068	putative membrane protein	Streptococcus infantis X	complement(3026..4126)	protein_id:EGV11402.1
AFUQ01000001.377	42.249	35.0995	39.6036	54.0848	53.4566	74.165	84.8536	93.9071	140.843	hypothetical protein	Streptococcus infantis X	complement(347622..348146)	protein_id:EGV15689.1
AFUQ01000001.684	179.366	180.899	291.405	331.377	453.485	338.486	557.661	613.486	919.796	glycosyltransferase, group 1 family protein	Streptococcus infantis X	644167..645219	protein_id:EGV15699.1
AFUQ01000011.49	514.073	420.422	543.751	784.725	820.322	886.593	1437.72	1394.14	2087.85	nicotinate-nucleotide adenylyltransferase	Streptococcus infantis X	complement(49951..50580)	protein_id:EGV12789.1
AFUQ01000001.31	27.1609	69.2118	90.8704	108.232	118.666	135.966	170.834	247.022	369.882	ribonuclease M5	Streptococcus infantis X	33698..34261	protein_id:EGV14954.1
AFUQ01000001.214	2628.08	1109.16	1576.6	1757.81	2913.74	3618.06	7506.22	6828.71	10217.3	transcriptional regulator, BlaI/MecI/CopY family	Streptococcus infantis X	192171..192605	protein_id:EGV15151.1
AFUQ01000001.165	8.90393	101.65	90.1559	158.774	149.374	195.684	201.175	268.551	401.741	transcriptional regulator, PadR family	Streptococcus infantis X	152999..153319	protein_id:EGV15368.1
AFUQ01000014.31	762.789	279.438	320.397	401.291	422.905	538.55	807.05	906.324	1355.72	ABC transporter, substrate-binding protein, family 3	Streptococcus infantis X	complement(29184..30026)	protein_id:EGV11450.1
AFUQ01000001.435	54.2874	66.0299	83.5588	95.923	150.089	145.476	187.844	251.359	375.88	aminodeoxychorismate synthase, component I	Streptococcus infantis X	398715..400427	protein_id:EGV15048.1
AFUQ01000009.1	12.8518	9.91359	9.37818	12.5584	14.4381	22.1108	23.5491	24.2668	36.2545	hypothetical protein	Streptococcus infantis X	complement(<1..114)	protein_id:EGV13070.1
AFUQ01000012.158	518.976	383.889	378.696	573.041	727.965	750.91	1151.96	1193.87	1783.27	flavin reductase-like domain protein	Streptococcus infantis X	complement(170600..171178)	protein_id:EGV11762.1
AFUQ01000012.269	565.235	317.376	346.212	500.097	711.707	611.645	975.461	996.611	1488.53	S-adenosylmethionine:tRNA ribosyltransferase-isomerase	Streptococcus infantis X	276695..277732	protein_id:EGV11795.1
AFUQ01000001.22	862.714	295.117	368.691	429.402	648.375	546.348	830.462	965.891	1439.2	ABC transporter transmembrane region	Streptococcus infantis X	21211..22917	protein_id:EGV15716.1
AFUQ01000012.101	491.909	1647.82	2490.14	3159.24	4244.47	3263.03	4813.47	4783.74	7127.58	4-alpha-glucanotransferase	Streptococcus infantis X	113606..115123	protein_id:EGV11931.1
AFUQ01000001.742	419.392	98.7193	142.572	183.19	247.219	218.895	384.71	399.066	594.523	Sua5/YciO/YrdC/YwlC family protein	Streptococcus infantis X	696221..696823	protein_id:EGV15732.1
AFUQ01000001.21	54.0926	149.189	160.276	268.15	244.449	467.848	463.717	834.413	1242.69	phosphoglycerate mutase family protein	Streptococcus infantis X	20320..21021	protein_id:EGV15452.1
AFUQ01000001.488	3.94788	24.9815	43.3862	54.9323	77.0498	81.0472	116.434	132.967	198.019	acetyltransferase, GNAT family	Streptococcus infantis X	450714..451217	protein_id:EGV15789.1
AFUQ01000001.330	5.96421	24.093	9.10027	19.0797	7.22582	9.73018	5.67369	4.6277	6.88949	conserved domain protein	Streptococcus infantis X	295193..295753	protein_id:EGV15227.1
AFUQ01000001.262	36.3696	7.44498	7.68647	6.99414	19.1931	11.6142	20.502	25.984	38.6797	conserved domain protein	Streptococcus infantis X	complement(231369..231614)	protein_id:EGV14926.1
AFUQ01000001.516	67.2836	42.5711	68.5123	98.1813	146.043	110.959	198.557	286.436	426.132	NAD+ synthetase	Streptococcus infantis X	477002..477826	protein_id:EGV15016.1
AFUQ01000011.73	1	0.341483	0.580073	1	9.12982	0.949487	4.87329	4.90961	7.29744	anthranilate synthase component I	Streptococcus infantis X	complement(67700..69061)	protein_id:EGV12783.1
AFUQ01000011.79	1.65202	0	2.62246	0.692079	4.7757	5.53485	3.19268	4.34764	6.45522	glyoxalase family protein	Streptococcus infantis X	77921..78307	protein_id:EGV12774.1
AFUQ01000015.44	183.085	61.1113	93.0936	99.5255	130.191	194.262	290.088	351.008	521.113	ribosomal protein L29	Streptococcus infantis X	complement(39512..39718)	protein_id:EGV11283.1
AFUQ01000001.282	53.3044	41.9633	47.4952	80.7212	86.1812	74.8445	117.895	173.421	257.231	mevalonate kinase	Streptococcus infantis X	253781..254659	protein_id:EGV15364.1
AFUQ01000001.654	361.232	211.199	377.192	274.786	388.112	397.915	832.52	841.528	1247.33	ApbE family protein	Streptococcus infantis X	complement(614216..615136)	protein_id:EGV15515.1
AFUQ01000001.442	608.973	806.15	1255.69	1730.98	2079.4	1482.72	1995.45	2234.08	3310.96	tRNA dimethylallyltransferase	Streptococcus infantis X	406383..407267	protein_id:EGV15713.1
AFUQ01000012.190	3831.53	1397.3	1639.6	2410.37	2748.33	3179.82	5209.64	5189.14	7689.65	PTS system sorbose subfamily IIB component	Streptococcus infantis X	complement(200728..201717)	protein_id:EGV11908.1
AFUQ01000010.39	5031.49	3336.84	2383.86	3473.01	2875.4	2710.82	3786.25	3333.62	4939.22	ribosome recycling factor	Streptococcus infantis X	complement(29764..30321)	protein_id:EGV12798.1
AFUQ01000015.90	25.6188	52.06	54.9897	53.9208	79.8998	75.5022	94.4174	111.076	164.495	hypothetical protein	Streptococcus infantis X	complement(80943..82223)	protein_id:EGV11277.1
AFUQ01000015.14	7.08236	8.46789	7.94013	19.7118	14.3134	21.8994	16.8884	27.2399	40.3315	putative L-ribulose-5-phosphate 4-epimerase	Streptococcus infantis X	complement(19894..20601)	protein_id:EGV11324.1
AFUQ01000012.181	41.6899	57.2071	81.0687	94.9393	104.716	111.053	172.512	211.214	312.541	Holliday junction DNA helicase RuvB	Streptococcus infantis X	193185..194183	protein_id:EGV11994.1
AFUQ01000001.440	1209.6	584.221	794.198	946.249	1278.9	1078.55	1499.57	1405.79	2080.18	thymidylate synthase	Streptococcus infantis X	405051..405890	protein_id:EGV15008.1
AFUQ01000003.8	46.5612	22.0544	25.1988	26.9357	47.8759	57.4635	97.8337	88.1004	130.317	3-isopropylmalate dehydrogenase	Streptococcus infantis X	complement(7554..8591)	protein_id:EGV13449.1
AFUQ01000001.681	206.857	85.9582	149.581	159.63	180.258	148.759	223.873	220.966	326.545	DNA primase	Streptococcus infantis X	641622..642608	protein_id:EGV14941.1
AFUQ01000001.271	5663.82	778.351	1598.18	1169.03	2097.68	1693.26	3038.72	2803.68	4140.54	oligopeptide-binding protein SarA	Streptococcus infantis X	241447..243429	protein_id:EGV14962.1
AFUQ01000001.307	775.359	1734.65	2080.45	2650.23	2838.12	3031.59	4122.78	4678.68	6903.28	serine-type D-Ala-D-Ala carboxypeptidase	Streptococcus infantis X	278562..279278	protein_id:EGV15648.1
AFUQ01000012.192	1521.27	14971.2	18008.4	28284	30930.7	25306.4	35881.6	40121.9	59177.3	GroES-like protein	Streptococcus infantis X	complement(202462..203172)	protein_id:EGV11776.1
AFUQ01000012.324	15.4272	48.1646	74.2645	90.8497	126.062	80.6836	144.182	161.791	238.507	ABC transporter, permease protein	Streptococcus infantis X	328378..329217	protein_id:EGV12090.1
AFUQ01000001.383	483.573	690.246	744.043	1107.77	1243.12	1429.62	2014.57	2340.11	3449.01	dihydrofolate reductase	Streptococcus infantis X	354925..355431	protein_id:EGV15051.1
AFUQ01000012.167	256.003	91.1681	124.684	143.322	225.863	234.91	394.443	441.678	650.922	5-formyltetrahydrofolate cyclo-ligase	Streptococcus infantis X	complement(179014..179553)	protein_id:EGV11930.1
AFUQ01000011.51	737.232	322.489	605.1	579.014	714.463	691.207	1251.34	1221.41	1798.59	ribosome biogenesis GTPase YqeH	Streptococcus infantis X	complement(51153..52259)	protein_id:EGV12764.1
AFUQ01000001.562	266.779	35.0157	34.4315	59.141	76.1034	50.0913	103.817	90.1423	132.725	uracil permease	Streptococcus infantis X	complement(521844..523127)	protein_id:EGV15192.1
AFUQ01000007.26	1252.72	557.065	627.927	1088.47	1324.15	1138.47	1775.25	1890.75	2783.68	UDP-glucose 4-epimerase	Streptococcus infantis X	complement(22976..23995)	protein_id:EGV13216.1
AFUQ01000011.77	562.81	312.226	384.935	614.453	690.548	561.811	793.531	936.189	1378.31	ABC transporter transmembrane region	Streptococcus infantis X	complement(75074..76819)	protein_id:EGV12727.1
AFUQ01000001.565	272.862	257.931	296.502	381.206	424.199	484.756	725.435	863.897	1271.33	peptidase, M48 family	Streptococcus infantis X	524808..525707	protein_id:EGV15720.1
AFUQ01000001.236	355.014	120.51	165.534	275.797	236.829	377.646	516.598	525.635	773.408	aspartyl/glutamyl-tRNA(Asn/Gln) amidotransferase, C subunit	Streptococcus infantis X	complement(209773..210075)	protein_id:EGV15467.1
AFUQ01000001.510	679.73	171.781	182.118	235.56	311.658	287.148	534.31	462.667	679.768	transcription elongation factor GreA	Streptococcus infantis X	472176..472637	protein_id:EGV15270.1
AFUQ01000001.493	1574.23	896.857	1594.71	1164.66	1748.17	1701.89	2995.97	2626.71	3857.91	DHHA2 domain protein	Streptococcus infantis X	454219..455154	protein_id:EGV15144.1
AFUQ01000009.14	11.6489	20.2948	41.0417	29.0749	45.671	45.6014	79.3096	67.4696	99.0698	iron dependent repressor, metal binding/dimerization domain protein	Streptococcus infantis X	13066..13716	protein_id:EGV13046.1
AFUQ01000012.13	128.518	86.8201	105.747	134.692	119.954	142.53	201.225	206.433	302.936	putative chromosomal replication initiation protein	Streptococcus infantis X	13629..14171	protein_id:EGV12020.1
AFUQ01000004.60	10.8355	3.45511	6.80424	10.7472	10.6342	11.9831	17.2274	21.6021	31.6836	3-beta hydroxysteroid dehydrogenase/isomerase family protein	Streptococcus infantis X	complement(70496..71476)	protein_id:EGV13400.1
AFUQ01000012.35	1356.15	445.35	652.019	755.411	948.872	837.373	1248.35	1275.79	1870.73	ribose-phosphate diphosphokinase	Streptococcus infantis X	40513..41481	protein_id:EGV11799.1
AFUQ01000001.439	231.647	171.632	230.12	256.999	452.412	274.843	481.175	531.917	779.958	glucokinase	Streptococcus infantis X	403991..404950	protein_id:EGV14953.1
AFUQ01000001.301	146.791	373.74	544.618	686.647	767.997	760.61	1148.85	1353.23	1983.33	uracil-DNA glycosylase family protein	Streptococcus infantis X	273985..274536	protein_id:EGV15774.1
AFUQ01000012.114	587.795	199.272	293.542	367.05	487.92	504.128	936.138	943.869	1383.29	excinuclease ABC, A subunit	Streptococcus infantis X	126417..129248	protein_id:EGV11890.1
AFUQ01000014.43	22.7891	69.7769	102.92	86.9642	141.841	111.558	166.686	210.113	307.636	conserved domain protein	Streptococcus infantis X	complement(39842..39955)	protein_id:EGV11433.1
AFUQ01000001.148	2.5754	6.54937	7.91587	8.34493	21.7884	16.795	28.2896	28.5834	41.829	hypothetical protein	Streptococcus infantis X	132251..132394	protein_id:EGV15084.1
AFUQ01000007.24	843.289	328.905	441.418	547.827	805.377	626.571	1001.26	1007.8	1473.81	cytidylate kinase	Streptococcus infantis X	complement(21306..21977)	protein_id:EGV13197.1
AFUQ01000012.108	52.5254	30.3444	43.0002	76.176	79.0075	68.2118	100.035	95.1846	139.146	methyladenine glycosylase	Streptococcus infantis X	122368..122934	protein_id:EGV11753.1
AFUQ01000001.339	19.8242	4.16262	22.6602	17.7623	10.2329	21.791	25.2373	17.9725	26.2438	hypothetical protein	Streptococcus infantis X	307226..307564	protein_id:EGV15605.1
AFUQ01000003.14	1481.24	373.726	416.649	665.617	728.351	748.294	1269.45	1125.73	1642.97	DNA topoisomerase I	Streptococcus infantis X	complement(12372..14405)	protein_id:EGV13447.1
AFUQ01000007.25	34.9719	17.608	22.1287	33.172	58.6513	56.1079	60.2424	67.4151	98.3875	hypothetical protein	Streptococcus infantis X	complement(21986..22477)	protein_id:EGV13164.1
AFUQ01000012.254	40.6565	19.0041	35.2763	32.4676	50.2667	68.8949	101.002	103.665	151.134	hypothetical protein	Streptococcus infantis X	complement(257262..257510)	protein_id:EGV11742.1
AFUQ01000012.280	1	1.68844	7.5652	3.19441	2.49855	1.39589	1.0402	3.90626	5.6936	hypothetical protein	Streptococcus infantis X	286139..286681	protein_id:EGV11984.1
AFUQ01000010.25	8491.17	3245.28	4988.88	5800.37	8422.18	9103.23	16043.8	15196.6	22144.9	ATP synthase F1, gamma subunit	Streptococcus infantis X	complement(16940..17818)	protein_id:EGV12819.1
AFUQ01000014.37	434.716	336.674	572.691	646.862	944.985	887.424	1322.75	1498.41	2183.48	ABC transporter, ATP-binding protein	Streptococcus infantis X	complement(34217..35752)	protein_id:EGV11464.1
AFUQ01000001.789	420.281	437.842	714.138	606.271	901.325	1027.7	1620.59	1716.88	2501.08	PspC domain protein	Streptococcus infantis X	737554..737790	protein_id:EGV15420.1
AFUQ01000001.283	159.542	116.845	204.147	244.217	315.176	359.212	519.995	722.585	1052.5	diphosphomevalonate decarboxylase	Streptococcus infantis X	254641..255594	protein_id:EGV15393.1
AFUQ01000004.28	331.886	146.506	279.303	230.614	349.034	322.801	602.202	764.921	1113.97	hypothetical protein	Streptococcus infantis X	complement(41621..41776)	protein_id:EGV13402.1
AFUQ01000012.316	347.659	141.748	165.389	245.125	350.499	280.184	451.682	492.491	717.216	alanine racemase	Streptococcus infantis X	316528..317631	protein_id:EGV11770.1
AFUQ01000001.230	233.848	51.8678	65.4421	53.4479	54.32	78.48	103.266	96.7488	140.808	translation elongation factor P	Streptococcus infantis X	complement(203596..204156)	protein_id:EGV14968.1
AFUQ01000012.307	53.8979	56.6212	65.6362	73.9072	84.6989	92.2828	138.676	170.401	247.998	primosomal protein DnaI	Streptococcus infantis X	306700..307596	protein_id:EGV12001.1
AFUQ01000001.729	55.8294	15.301	15.0223	24.0615	18.707	31.4627	40.8623	64.8083	94.3199	dihydroorotate dehydrogenase 1B	Streptococcus infantis X	679717..680652	protein_id:EGV15665.1
AFUQ01000001.159	467.392	296.754	393.153	542.555	673.667	764.141	1055.12	1194.7	1738.43	penicillin-binding protein 2X	Streptococcus infantis X	147176..149431	protein_id:EGV15659.1
AFUQ01000001.183	27.9995	6.59328	29.041	23.687	42.7674	26.2428	51.7508	61.0338	88.7737	hypothetical protein	Streptococcus infantis X	166834..167313	protein_id:EGV15046.1
AFUQ01000001.279	1022.27	242.719	302.79	457.28	660.629	509.249	888.865	822.95	1196.33	phosphogluconate dehydrogenase (decarboxylating)	Streptococcus infantis X	250435..251859	protein_id:EGV15254.1
AFUQ01000012.379	66.1654	64.3377	139.056	84.5658	141.61	195.199	293.449	351.264	510.093	S4 domain protein	Streptococcus infantis X	388397..389182	protein_id:EGV11946.1
AFUQ01000007.46	1189.5	760.006	963.698	1283.08	1564.51	1338.24	2091.11	2329.08	3381.26	DNA gyrase, B subunit	Streptococcus infantis X	complement(42204..44150)	protein_id:EGV13187.1
AFUQ01000001.319	4.87127	4.43968	5.87349	2.03333	7.28519	3.45377	6.39522	8.67394	12.5893	thioredoxin	Streptococcus infantis X	289375..289821	protein_id:EGV15415.1
AFUQ01000001.267	302.784	219.355	276.356	338.952	438.923	434.322	594.776	608.569	883.032	DNA polymerase IV	Streptococcus infantis X	complement(234581..235642)	protein_id:EGV15168.1
AFUQ01000012.61	185.211	49.4094	61.4301	52.4195	82.2375	66.6189	99.0503	102.209	148.23	PTS system sorbose-specific iic component	Streptococcus infantis X	73468..74373	protein_id:EGV11996.1
AFUQ01000015.6	2085.57	3340.35	4894.08	5387.93	8303.04	8664.07	13800.4	15690.6	22750.5	aldehyde-alcohol dehydrogenase 2 domain protein	Streptococcus infantis X	complement(12232..13062)	protein_id:EGV11298.1
AFUQ01000001.204	110.93	115.907	155.505	292.46	387.573	306.071	406.243	539.957	782.119	PTS system fructose IIA component	Streptococcus infantis X	182591..183028	protein_id:EGV15269.1
AFUQ01000011.30	349.904	159.213	196.34	292.082	297.352	265.903	380.237	456.477	661.106	hypothetical protein	Streptococcus infantis X	complement(33421..34179)	protein_id:EGV12747.1
AFUQ01000001.536	88.0563	124.566	89.1787	129.613	128.947	82.7575	99.5053	113.057	163.729	ABC transporter, ATP-binding protein	Streptococcus infantis X	495085..496077	protein_id:EGV15357.1
AFUQ01000012.352	4504.74	2900.35	3949.4	4352.84	5899.3	5362.19	8402.33	7800.35	11291.5	glutamine-fructose-6-phosphate transaminase (isomerizing)	Streptococcus infantis X	358454..360262	protein_id:EGV11906.1
AFUQ01000007.64	31.3035	12.3703	11.4691	29.4256	15.5653	22.8967	27.7205	33.835	48.9669	UbiC transcription regulator-associated domain protein	Streptococcus infantis X	complement(66901..67059)	protein_id:EGV13188.1
AFUQ01000001.380	581.432	385.514	491.225	622.553	750.86	760.003	1163.03	1395.95	2019.5	ABC transporter transmembrane region	Streptococcus infantis X	350604..352340	protein_id:EGV15404.1
AFUQ01000001.482	248.733	63.0975	93.7222	149.057	150.876	178.203	279.07	312.907	452.673	branched-chain amino acid ABC transporter	Streptococcus infantis X	446995..447759	protein_id:EGV15263.1
AFUQ01000001.587	310.639	157.87	206.977	248.503	295.746	342.559	479.62	545.383	788.369	TIGR01906 family protein	Streptococcus infantis X	552733..553365	protein_id:EGV14952.1
AFUQ01000001.718	46.5612	118.515	65.6604	179.915	113.968	164.56	161.256	212.107	306.603	tRNA pseudouridine synthase B	Streptococcus infantis X	669897..670775	protein_id:EGV15792.1
AFUQ01000001.866	199.376	108.375	95.9212	209.036	257.759	211.406	354.765	391.575	565.971	hydrolase, NUDIX family	Streptococcus infantis X	complement(811467..812012)	protein_id:EGV15081.1
AFUQ01000011.47	127.84	78.7086	94.8096	129.158	166.843	166.774	260.248	221.89	320.626	iojap-like protein	Streptococcus infantis X	complement(49004..49357)	protein_id:EGV12714.1
AFUQ01000001.919	53.1188	10.9231	22.9381	21.3314	35.8322	17.4053	62.3688	57.1798	82.6177	xanthine phosphoribosyltransferase	Streptococcus infantis X	complement(865098..865679)	protein_id:EGV15361.1
AFUQ01000001.390	650.663	786.181	943.071	1481.33	1770.13	1641.84	2259.8	2574.67	3718.54	hypothetical protein	Streptococcus infantis X	359764..360675	protein_id:EGV15511.1
AFUQ01000001.139	119.589	46.3201	96.4659	62.4956	145.931	161.943	252.688	270.463	390.583	putative membrane protein	Streptococcus infantis X	124901..125464	protein_id:EGV14927.1
AFUQ01000001.194	572.663	317.849	384.607	521.308	640.634	584.741	1060.58	1035.75	1495.12	hypothetical protein	Streptococcus infantis X	175468..175758	protein_id:EGV15749.1
AFUQ01000012.321	33.9637	33.6881	21.4273	31.0757	44.192	66.9521	91.5418	105.332	151.98	putative N-acetylmannosamine-6-phosphate epimerase	Streptococcus infantis X	325128..325826	protein_id:EGV11911.1
AFUQ01000001.481	199.96	42.4219	56.2822	81.7965	100.879	103.274	129.969	162.01	233.717	branched-chain amino acid ABC transporter, permease protein	Streptococcus infantis X	446039..446995	protein_id:EGV15122.1
AFUQ01000015.43	548.272	224.006	268.118	386.396	430.665	573.962	833.901	967.039	1394.75	30S ribosomal protein S17	Streptococcus infantis X	complement(39227..39487)	protein_id:EGV11275.1
AFUQ01000015.87	15.7068	24.5566	24.6056	33.4226	45.7877	53.0556	60.1087	64.0942	92.4177	glycosyl hydrolase family 20, catalytic domain protein	Streptococcus infantis X	complement(75283..77163)	protein_id:EGV11253.1
AFUQ01000001.130	368.035	958.319	1854.83	1926.93	2479.07	2268.85	3433.89	3811.49	5493.79	hypothetical protein	Streptococcus infantis X	111389..111685	protein_id:EGV15742.1
AFUQ01000012.48	3.02449	12.6004	17.5477	14.9473	37.297	17.6	14.7555	22.44	32.3442	phosphoribosylformylglycinamidine cyclo-ligase	Streptococcus infantis X	56127..57149	protein_id:EGV11859.1
AFUQ01000012.145	1	2.52633	3.57745	4.4575	2.52789	6.51203	5.85199	6.05361	8.71499	hypothetical protein	Streptococcus infantis X	157715..157906	protein_id:EGV11743.1
AFUQ01000014.87	480.072	928.097	1193.59	2136.82	2294.47	1957.97	2862.36	3504.61	5043.67	glutathione-disulfide reductase	Streptococcus infantis X	80276..81622	protein_id:EGV11373.1
AFUQ01000001.253	8374.58	1460.63	1522.29	2097.42	2267.16	1535.29	2639.61	2128.68	3063.27	ribosomal protein L1	Streptococcus infantis X	222340..223029	protein_id:EGV15207.1
AFUQ01000012.335	365.357	168.232	233.407	311.319	440.096	436.616	709.574	878.088	1262.96	UDP-N-acetylmuramoyl-tripeptide--D-alanyl-D- alanine ligase	Streptococcus infantis X	345088..346461	protein_id:EGV11879.1
AFUQ01000001.456	147.918	45.0577	45.7924	94.1805	98.0037	100.183	137.37	130.823	188.123	putative orotate phosphoribosyltransferase	Streptococcus infantis X	425838..426242	protein_id:EGV15480.1
AFUQ01000007.35	3033.36	665.961	681.007	1089.92	1247.28	972.808	1651.18	1650.24	2370.63	phosphofructokinase	Streptococcus infantis X	complement(32401..33060)	protein_id:EGV13209.1
AFUQ01000001.408	298.726	121.554	168.869	189.852	268.416	298.893	497.221	513.056	736.78	S-adenosylmethionine-dependent methyltransferase domain protein	Streptococcus infantis X	375699..376616	protein_id:EGV15476.1
AFUQ01000014.66	25.0598	67.4095	83.6073	130.187	140.738	118.103	192.789	227.051	326.016	oxidoreductase, short chain dehydrogenase/reductase family protein	Streptococcus infantis X	complement(60843..61541)	protein_id:EGV11422.1
AFUQ01000001.300	1496.61	2806.84	2813.5	4530.69	4544.2	4117.35	5877.89	7344.95	10529.7	dipeptidase PepV	Streptococcus infantis X	272531..273931	protein_id:EGV14949.1
AFUQ01000015.56	110.227	193.963	222.169	485.038	602.745	568.671	501.031	682.289	976.805	hypothetical protein	Streptococcus infantis X	complement(45802..45942)	protein_id:EGV11268.1
AFUQ01000007.5	3008.63	1460.01	1891.05	2618.77	3358.89	3154.01	5028.93	5460.79	7815.32	metal ion transporter	Streptococcus infantis X	complement(6431..7765)	protein_id:EGV13174.1
AFUQ01000001.200	25.0598	14.8113	18.9019	17.1408	20.6684	26.7759	46.3069	55.9569	80.0476	histidine kinase	Streptococcus infantis X	179179..180282	protein_id:EGV15712.1
AFUQ01000001.329	16.4354	48.6903	56.3287	39.5865	26.4054	44.2368	51.329	54.8452	78.4481	hypothetical protein	Streptococcus infantis X	294733..295182	protein_id:EGV15626.1
AFUQ01000015.45	159.389	68.1348	95.5837	175.897	174.125	248.701	403.164	434.79	621.795	ribosomal protein L16	Streptococcus infantis X	complement(39728..40141)	protein_id:EGV11304.1
AFUQ01000001.378	649.648	1052.17	1272.72	1515.94	1764.02	1670.5	2451.23	2629.46	3756.48	23S rRNA (uracil-5-)-methyltransferase RumA	Streptococcus infantis X	348130..349497	protein_id:EGV15193.1
AFUQ01000015.46	3808.25	1478.32	2163.29	3747.82	4264.5	6231.67	9597.39	9635.91	13765.2	ribosomal protein S3	Streptococcus infantis X	complement(40145..40798)	protein_id:EGV11264.1
AFUQ01000001.135	224.14	126.296	166.284	214.721	266.19	246.441	370.299	429.714	613.817	dihydropteroate synthase	Streptococcus infantis X	121242..122192	protein_id:EGV15129.1
AFUQ01000001.798	429.998	473.553	636.146	678.083	657.072	793.774	1209.22	1136.81	1623.29	aminotransferase, class I/II	Streptococcus infantis X	complement(743279..744394)	protein_id:EGV14881.1
AFUQ01000014.51	226.901	337.742	523.888	811.38	1172.83	1103.07	1738.61	2202.58	3143.99	purine nucleoside phosphorylase I, inosine and guanosine-specific	Streptococcus infantis X	complement(44756..45565)	protein_id:EGV11456.1
AFUQ01000012.347	1.93155	10.823	8.79811	14.015	17.952	16.4972	25.8024	29.112	41.5431	hypothetical protein	Streptococcus infantis X	354704..354982	protein_id:EGV11949.1
AFUQ01000001.672	1222.82	388.526	560.975	565.143	665.563	759.607	1108.4	1095.47	1563.22	oligoendopeptidase F	Streptococcus infantis X	629625..631427	protein_id:EGV15564.1
AFUQ01000011.12	278.063	98.5557	100.068	182.007	223.48	246.446	312.845	320.665	457.502	chlorohydrolase	Streptococcus infantis X	complement(11502..12761)	protein_id:EGV12702.1
AFUQ01000015.52	2834.95	538.244	554.056	621.917	617.389	597.136	919.257	701.222	1000.23	50S ribosomal protein L3	Streptococcus infantis X	complement(43346..43972)	protein_id:EGV11267.1
AFUQ01000001.877	495.866	459.877	594.092	623.236	900.412	1246.09	1633.75	2078.34	2962.63	uridine kinase	Streptococcus infantis X	complement(821856..822494)	protein_id:EGV15061.1
AFUQ01000001.232	685.415	407.299	564.027	745.069	841.139	1019.08	1568.51	1765.79	2517.08	Tim44-like domain protein	Streptococcus infantis X	complement(205398..206366)	protein_id:EGV15341.1
AFUQ01000007.4	817.187	210.504	310.212	469.336	548.344	749.788	1174.25	1303.97	1858.05	transcriptional regulator, DeoR family	Streptococcus infantis X	complement(5363..6103)	protein_id:EGV13173.1
AFUQ01000015.4	16067.2	10965.9	13104.2	18011.5	22410.6	18593.5	29573.8	29104.5	41460.2	glyceraldehyde-3-phosphate dehydrogenase, type I	Streptococcus infantis X	complement(9161..10171)	protein_id:EGV11284.1
AFUQ01000001.495	64.8181	63.2647	93.9627	77.723	105.664	116.44	163.945	187.079	266.278	hypothetical protein	Streptococcus infantis X	455713..456363	protein_id:EGV15374.1
AFUQ01000012.311	124.595	63.2502	82.8706	132.622	173.636	116.834	293.61	263.562	375.13	LemA family protein	Streptococcus infantis X	310700..311293	protein_id:EGV11861.1
AFUQ01000001.794	137.346	112.945	238.89	146.194	221.027	178.036	319.313	318.312	453.032	peptidase C26	Streptococcus infantis X	complement(741274..741963)	protein_id:EGV15385.1
AFUQ01000012.157	330.096	204.643	142.051	392.938	246.961	364.383	407.128	499.231	710.192	acetyltransferase, GNAT family	Streptococcus infantis X	complement(170053..170613)	protein_id:EGV11988.1
AFUQ01000015.29	952.519	75.9836	84.4522	83.7478	103.265	96.2205	185.773	160.828	228.762	30S ribosomal protein S13	Streptococcus infantis X	complement(31535..31900)	protein_id:EGV11291.1
AFUQ01000012.301	286.569	150.688	146.365	224.606	264.832	275.721	391.41	458.857	652.633	TIGR00659 family protein	Streptococcus infantis X	302340..303035	protein_id:EGV11880.1
AFUQ01000015.38	1127.72	327.935	524.245	762.763	946.382	884.138	1621.19	1458.34	2070.89	ribosomal protein S8	Streptococcus infantis X	complement(36971..37369)	protein_id:EGV11293.1
AFUQ01000014.30	59.633	14.8619	21.0413	42.7991	43.6602	35.2424	46.848	74.983	106.441	DNA topoisomerase IV, B subunit	Streptococcus infantis X	complement(27094..29037)	protein_id:EGV11384.1
AFUQ01000014.36	225.444	204.376	274.133	382.327	516.896	363.859	570.204	704.344	999.531	branched-chain amino acid ABC transporter, permease protein	Streptococcus infantis X	complement(33166..34224)	protein_id:EGV11393.1
AFUQ01000001.137	93.4019	53.1216	77.8288	94.9583	151.422	140.56	211.211	236.412	335.475	GTP cyclohydrolase I	Streptococcus infantis X	123494..124048	protein_id:EGV15507.1
AFUQ01000001.904	19.4851	13.5589	17.572	30.2655	44.1771	40.9131	77.9507	87.1919	123.721	exodeoxyribonuclease VII, small subunit	Streptococcus infantis X	complement(847923..848135)	protein_id:EGV14912.1
AFUQ01000001.807	105.246	30.4381	31.326	38.7973	74.9772	93.4974	141.21	145.831	206.874	ribonuclease HII	Streptococcus infantis X	750923..751309	protein_id:EGV15503.1
AFUQ01000012.165	83.5242	154.21	155.538	185.503	183.152	189.195	243.316	266.445	377.961	6-phospho-beta-glucosidase GmuD	Streptococcus infantis X	176903..178282	protein_id:EGV11921.1
AFUQ01000001.465	66.8345	23.1381	46.5776	58.1096	46.9985	56.5064	99.3306	112.42	159.458	MtN3/saliva family protein	Streptococcus infantis X	434627..434893	protein_id:EGV15434.1
AFUQ01000011.76	451.805	211.837	314.727	406.9	537.858	422.793	630.394	700.046	992.468	ABC transporter transmembrane region	Streptococcus infantis X	complement(73342..75084)	protein_id:EGV12741.1
AFUQ01000010.24	5821.31	2821.86	2875.3	6174.67	6701.27	6088.18	8965.63	9360.12	13269.7	ATP synthase F1, beta subunit	Streptococcus infantis X	complement(15343..16749)	protein_id:EGV12791.1
AFUQ01000001.460	73.3578	58.6994	90.2903	77.2807	126.52	108.53	147.171	180.854	256.299	hypothetical protein	Streptococcus infantis X	428576..428947	protein_id:EGV15556.1
AFUQ01000010.37	123.028	107.729	153.362	124.299	149.583	157.471	318.955	393.787	557.986	hypothetical protein	Streptococcus infantis X	complement(28626..28841)	protein_id:EGV12809.1
AFUQ01000012.262	13418.1	7393.16	7879.07	10906.8	11699	9805.88	14666.1	13870.6	19646.4	translation elongation factor G	Streptococcus infantis X	265392..267473	protein_id:EGV11803.1
AFUQ01000001.686	97.4094	88.5733	142.223	220.312	231.475	231.357	345.752	341.138	483.135	PspC domain protein	Streptococcus infantis X	646570..646761	protein_id:EGV15373.1
AFUQ01000014.59	964.301	439.507	559.131	613.102	894.313	838.968	1406.44	1340.09	1897.51	ATPase/histidine kinase/DNA gyrase B/HSP90 domain protein	Streptococcus infantis X	complement(51606..52940)	protein_id:EGV11366.1
AFUQ01000001.239	1268.58	1225.65	1372.57	1987.61	2153.88	2055.02	2946.59	3235.72	4581.62	peptide chain release factor 3	Streptococcus infantis X	211898..213442	protein_id:EGV15026.1
AFUQ01000003.19	999.619	1124.05	1208.8	1907.81	1998.33	2116.93	2592.11	3287.22	4654.38	DNA gyrase, A subunit	Streptococcus infantis X	complement(18705..21173)	protein_id:EGV13435.1
AFUQ01000012.381	1374.99	609.393	621.037	960.57	1103.17	1093.35	1766.97	1851.79	2620.68	isoleucine--tRNA ligase	Streptococcus infantis X	390529..393321	protein_id:EGV11896.1
AFUQ01000016.10	240.161	118.164	142.922	145.649	262.768	242.368	396.163	382.294	541.011	aminotransferase, class V	Streptococcus infantis X	complement(8984..10126)	protein_id:EGV11198.1
AFUQ01000014.40	218.057	352.9	499.024	621.091	765.678	613.334	848.922	1203.73	1703.27	deoxyribose-phosphate aldolase	Streptococcus infantis X	complement(37415..38077)	protein_id:EGV11410.1
AFUQ01000011.32	11.115	2.30699	4.967	7.61476	3.75905	13.4203	11.6243	21.0938	29.823	phosphatase 2C domain protein	Streptococcus infantis X	complement(36147..36320)	protein_id:EGV12749.1
AFUQ01000001.216	100.603	38.2029	159.513	43.8906	131.572	76.0465	198.033	188.306	266.232	putative acyl carrier protein	Streptococcus infantis X	193638..193862	protein_id:EGV14951.1
AFUQ01000012.99	187.931	803.61	1090.51	1168.5	1312.22	1338.66	1745.51	2141.9	3028.07	ABC transporter, permease protein	Streptococcus infantis X	complement(110505..111794)	protein_id:EGV11767.1
AFUQ01000001.120	305.919	534.653	765.958	959.065	1111.83	1202.31	1650.95	1884.45	2662.66	non-canonical purine NTP pyrophosphatase, RdgB/HAM1 family	Streptococcus infantis X	105267..106181	protein_id:EGV15582.1
AFUQ01000012.82	1062.18	600.119	514.67	1003.37	1044	971.348	1325.39	1564.45	2209.64	histidine--tRNA ligase	Streptococcus infantis X	92996..94276	protein_id:EGV11999.1
AFUQ01000012.162	24.2212	8.3003	13.4144	23.3838	14.3981	31.4388	21.3443	44.2928	62.5591	phosphatidate cytidylyltransferase	Streptococcus infantis X	172841..173644	protein_id:EGV11989.1
AFUQ01000001.560	513.623	290.778	297.287	427.382	581.15	523.777	669.066	752.878	1063.3	EamA-like transporter family protein	Streptococcus infantis X	520018..520929	protein_id:EGV15683.1
AFUQ01000015.67	146.851	240.853	301.699	401.124	444.895	493.434	580.594	754.206	1065.17	L-serine dehydratase, iron-sulfur-dependent, beta subunit	Streptococcus infantis X	56789..57460	protein_id:EGV11273.1
AFUQ01000003.9	56.6428	25.3226	29.4998	62.4537	66.3994	73.6558	132.128	142.793	201.537	2-isopropylmalate synthase	Streptococcus infantis X	complement(8603..9961)	protein_id:EGV13438.1
AFUQ01000001.903	47.8237	29.1788	32.9934	57.7044	63.2838	59.7542	105.056	141.477	199.475	polyprenyl synthetase	Streptococcus infantis X	complement(847051..847926)	protein_id:EGV15394.1
AFUQ01000001.678	61.5141	17.0412	29.6454	29.8031	26.7786	37.7526	55.1938	56.4711	79.618	branched-chain amino acid ABC transporter, permease protein	Streptococcus infantis X	638980..639846	protein_id:EGV15563.1
AFUQ01000001.837	111.938	361.733	421.114	710.233	688.123	783.281	825.89	943.789	1330.63	TPP-dependent acetoin dehydrogenase complex, E1 component, beta subunit	Streptococcus infantis X	complement(780782..781774)	protein_id:EGV15638.1
AFUQ01000012.81	297.633	64.0094	77.0082	109.109	136.003	118.621	171.119	201.823	284.385	TIGR02185 family protein	Streptococcus infantis X	complement(92227..92799)	protein_id:EGV11739.1
AFUQ01000001.351	57.2271	28.8114	34.4911	36.0452	30.5068	36.4866	60.4674	60.3183	84.9914	hypothetical protein	Streptococcus infantis X	322104..324050	protein_id:EGV15575.1
AFUQ01000012.71	406.538	283.124	316.187	369.933	546.907	461.315	683.067	771.749	1086.86	putative glycoprotease GCP	Streptococcus infantis X	81723..82733	protein_id:EGV11895.1
AFUQ01000014.28	62.4123	14.1912	26.5641	29.5896	53.0402	59.8992	98.4572	124.686	175.518	hypothetical protein	Streptococcus infantis X	complement(26061..26603)	protein_id:EGV11465.1
AFUQ01000014.3	44779.8	18200.8	22006.8	30054.9	33506.2	30470.7	48906.8	45896.4	64567.5	translation elongation factor Tu	Streptococcus infantis X	complement(1630..2826)	protein_id:EGV11441.1
AFUQ01000001.161	3.94788	11.4788	12.1947	15.2228	18.4752	20.6976	32.2493	45.7822	64.4016	conserved domain protein	Streptococcus infantis X	150542..150700	protein_id:EGV14888.1
AFUQ01000012.189	531.388	249.524	342.802	439.322	475.053	590.2	899.647	1035.89	1456.29	PTS system sorbose-specific iic component	Streptococcus infantis X	complement(199886..200698)	protein_id:EGV11947.1
AFUQ01000001.132	85.7605	257.224	357.763	480.021	529.675	524.92	677.092	788.814	1108.4	glycosyl hydrolase family 85	Streptococcus infantis X	113644..118713	protein_id:EGV15037.1
AFUQ01000014.53	903.158	1228.22	1686.49	2212.75	2799.81	2868.49	4344.07	4869.16	6840.45	phosphopentomutase	Streptococcus infantis X	complement(46124..47335)	protein_id:EGV11388.1
AFUQ01000001.186	58.9387	45.6151	75.837	108.974	115.865	148.174	189.75	255.799	359.076	ribosomal protein L7Ae	Streptococcus infantis X	168799..169098	protein_id:EGV15617.1
AFUQ01000010.41	6.60806	25.9181	17.1374	38.413	54.2289	37.8535	64.605	79.1891	111.153	tRNA:m(5)U-54 methyltransferase	Streptococcus infantis X	complement(31149..32483)	protein_id:EGV12804.1
AFUQ01000001.901	123.842	71.9773	76.7061	92.6999	116.539	169.131	240.869	285.88	401.269	arginine repressor, C-terminal domain protein	Streptococcus infantis X	complement(845819..846250)	protein_id:EGV15431.1
AFUQ01000001.573	5499.92	2419.04	2922.8	3872.03	4665.48	4737.74	7559.19	7407.69	10396.9	gram positive anchor	Streptococcus infantis X	534256..540918	protein_id:EGV15490.1
AFUQ01000001.520	3238.81	7900.95	11071.3	12240.4	14089.4	14024.2	21812.9	22641.9	31775.8	pyridine nucleotide-disulfide oxidoreductase, dimerization domain protein	Streptococcus infantis X	complement(481511..482716)	protein_id:EGV15409.1
AFUQ01000001.164	4258.22	6429.81	8122.2	9215.33	12243.8	10646.9	14981.7	15297.5	21465.6	glutamine synthetase, type I	Streptococcus infantis X	151564..152880	protein_id:EGV15604.1
AFUQ01000012.259	61.5393	653.777	1231.99	1355.06	1293.99	1592.36	1622.56	1909.07	2678.12	LytTr DNA-binding domain protein	Streptococcus infantis X	complement(263386..263826)	protein_id:EGV12002.1
AFUQ01000012.281	367.593	28.6998	49.5861	41.1375	37.3278	45.7704	69.1975	84.6083	118.688	low temperature requirement protein LtrA	Streptococcus infantis X	complement(287167..288312)	protein_id:EGV11936.1
AFUQ01000001.414	194.166	112.151	134.486	192.76	305.91	291.283	415.563	526.354	738.287	chorismate synthase	Streptococcus infantis X	379476..380642	protein_id:EGV14935.1
AFUQ01000011.15	1527.66	343.773	394.108	589.401	661.208	657.698	1027.46	1072.73	1504.65	homoserine dehydrogenase	Streptococcus infantis X	complement(14978..16264)	protein_id:EGV12752.1
AFUQ01000015.71	30.4053	5.95537	11.1184	11.4078	13.1863	11.1435	20.8437	20.9046	29.3113	hypothetical protein	Streptococcus infantis X	complement(59501..59965)	protein_id:EGV11249.1
AFUQ01000001.637	13.0466	14.4351	7.43282	7.58232	7.66835	7.33392	21.2115	33.067	46.3472	flavin reductase	Streptococcus infantis X	602898..603524	protein_id:EGV15329.1
AFUQ01000001.280	1716.99	661.248	762.213	1131.74	1235.13	1258.52	1794.49	1835.59	2571.11	transcriptional regulatory protein, C-terminal domain protein	Streptococcus infantis X	251871..252560	protein_id:EGV14878.1
AFUQ01000001.589	22.4844	15.5054	27.989	20.1217	29.5883	24.1627	59.8858	52.2104	73.0933	hypothetical protein	Streptococcus infantis X	553906..554184	protein_id:EGV15693.1
AFUQ01000001.404	581.237	239	338.075	365.978	488.374	501.046	763.609	918.926	1286.19	homoserine O-succinyltransferase	Streptococcus infantis X	372312..373256	protein_id:EGV15765.1
AFUQ01000010.42	218.616	162.442	176.242	226.62	320.685	296.928	376.458	470.459	658.3	S-adenosylmethionine-dependent methyltransferase, YraL family	Streptococcus infantis X	complement(32617..33495)	protein_id:EGV12825.1
AFUQ01000007.52	10.1069	53.5208	77.0325	104.969	128.147	121.873	147.269	203.732	284.901	putative YjeF C-terminal domain protein	Streptococcus infantis X	complement(49435..50196)	protein_id:EGV13214.1
AFUQ01000001.770	44.3249	18.7972	28.4125	27.2769	46.1218	46.8508	55.2705	68.7616	96.1536	carboxynorspermidine decarboxylase	Streptococcus infantis X	718238..719365	protein_id:EGV15065.1
AFUQ01000001.636	159.652	55.3013	55.9912	115.375	122.481	145.476	178.203	231.116	323.181	excinuclease ABC, B subunit	Streptococcus infantis X	600880..602883	protein_id:EGV15123.1
AFUQ01000001.143	104.407	73.4343	62.2042	131.527	281.714	324.944	354.124	318.811	445.799	asparaginase	Streptococcus infantis X	complement(127785..128747)	protein_id:EGV15791.1
AFUQ01000007.51	1	7.29676	6.1514	14.4955	11.6595	9.4556	30.5239	28.4999	39.8457	hypothetical protein	Streptococcus infantis X	49226..49411	protein_id:EGV13169.1
AFUQ01000001.206	257.9	295.649	545.518	589.729	644.387	526.657	893.581	1078.13	1507.26	PTS system sorbose-specific iic component	Streptococcus infantis X	183590..184432	protein_id:EGV15094.1
AFUQ01000007.37	121.241	420.023	508.4	776.837	841.553	794.305	1094.49	1533.05	2142.77	putative DNA polymerase III, alpha subunit	Streptococcus infantis X	complement(35018..36241)	protein_id:EGV13189.1
AFUQ01000001.437	7.16714	10.1088	15.2032	24.826	40.4577	38.206	64.7361	80.9475	113.122	aminotransferase, class IV domain protein	Streptococcus infantis X	402403..402717	protein_id:EGV15753.1
AFUQ01000007.54	30.9392	6.00042	14.4665	19.8024	21.1434	21.9545	25.4528	39.6917	55.4318	tetrahydrofolate dehydrogenase/cyclohydrolase, NAD(P)-binding domain protein	Streptococcus infantis X	complement(57941..58798)	protein_id:EGV13205.1
AFUQ01000001.166	32.0322	39.9149	66.3486	53.6397	98.078	60.0412	129.624	139.496	194.809	hypothetical protein	Streptococcus infantis X	153319..153894	protein_id:EGV14906.1
AFUQ01000011.23	11.3946	23.3574	20.2914	28.6191	26.7891	19.6474	38.6596	50.9404	71.1312	ROK family protein	Streptococcus infantis X	complement(24637..25524)	protein_id:EGV12710.1
AFUQ01000001.462	50.729	88.4427	122.353	186.832	167.395	178.835	249.106	236.521	330.079	pyruvate oxidase	Streptococcus infantis X	431512..433287	protein_id:EGV15691.1
AFUQ01000014.33	329.835	63.4313	102.507	132.091	131.192	161.924	214.525	264.076	368.352	ABC transporter, permease protein	Streptococcus infantis X	complement(30675..31316)	protein_id:EGV11367.1
AFUQ01000012.293	56.4481	50.2686	69.7321	89.7163	89.8945	79.9391	96.7912	104.195	145.241	preQ(1) synthase	Streptococcus infantis X	complement(298245..298736)	protein_id:EGV11726.1
AFUQ01000001.571	23.6025	7.88366	14.5746	21.0187	13.046	24.3542	37.7918	38.8927	54.1966	carbamoyl-phosphate synthase, small subunit	Streptococcus infantis X	529166..530245	protein_id:EGV15040.1
AFUQ01000011.88	3.21926	6.29992	6.1514	7.35064	9.50811	6.57914	8.52879	12.148	16.9233	ABC transporter, ATP-binding protein	Streptococcus infantis X	complement(87412..88140)	protein_id:EGV12718.1
AFUQ01000001.291	267.922	171.142	187.954	232.545	347.399	273.758	452.332	412.003	573.89	signal peptidase I	Streptococcus infantis X	complement(263901..264515)	protein_id:EGV15663.1
AFUQ01000001.759	38.4202	68.7551	110.207	83.6191	79.5649	142.865	165.951	216.148	300.99	lipid kinase, YegS/Rv2252/BmrU family	Streptococcus infantis X	708666..709535	protein_id:EGV15397.1
AFUQ01000009.5	230.146	361.179	484.198	517.575	602.089	789.597	991.896	1239.84	1726.15	ATPase/histidine kinase/DNA gyrase B/HSP90 domain protein	Streptococcus infantis X	complement(4026..5000)	protein_id:EGV13067.1
AFUQ01000007.9	444.088	605.809	871.381	1156.31	1207.36	1126.03	1571.01	2013.99	2803.76	peptide deformylase	Streptococcus infantis X	11431..12042	protein_id:EGV13218.1
AFUQ01000015.31	1657.7	263.36	268.275	475.882	446.679	446.294	720.64	641.931	893.108	adenylate kinase	Streptococcus infantis X	complement(32395..33033)	protein_id:EGV11257.1
AFUQ01000001.765	234.043	318.448	355.89	421.787	447.769	513.755	632.895	715.863	995.785	hypothetical protein	Streptococcus infantis X	complement(712374..712811)	protein_id:EGV15390.1
AFUQ01000012.194	739.737	276.042	355.444	479.148	616.759	499.536	868.149	842.632	1171.83	threonine synthase	Streptococcus infantis X	204895..206379	protein_id:EGV11850.1
AFUQ01000007.2	2297.33	842.556	1019.38	1734.09	2054.93	2219.88	3706.38	4190.85	5827.96	phosphoenolpyruvate-dependent sugar phosphotransferase system, EIIA 2	Streptococcus infantis X	complement(2503..4458)	protein_id:EGV13184.1
AFUQ01000014.21	654.874	163.157	167.25	243.907	297.927	339.501	499.308	518.83	721.461	oligopeptide-binding protein SarA	Streptococcus infantis X	complement(17980..19947)	protein_id:EGV11415.1
AFUQ01000001.721	328.277	314.697	384.698	349.127	436.542	488.095	688.821	819.007	1138.29	membrane domain of glycerophosphoryl diester phosphodiesterase	Streptococcus infantis X	672042..673805	protein_id:EGV15166.1
AFUQ01000007.50	126.9	108.43	114.715	143.749	169.115	181.229	273.231	350.852	487.167	bifunctional ATP-dependent DNA helicase/DNA polymerase III subunit epsilon	Streptococcus infantis X	complement(46654..49080)	protein_id:EGV13212.1
AFUQ01000003.31	2339.77	322.5	210.651	351.913	324.594	281.314	398.351	380.804	528.246	ribosomal protein L21	Streptococcus infantis X	complement(28671..28985)	protein_id:EGV13461.1
AFUQ01000001.596	151.172	65.0613	78.2654	78.439	130.225	114.264	168.257	182.929	253.645	ABC transporter, permease protein	Streptococcus infantis X	558472..559038	protein_id:EGV15496.1
AFUQ01000012.248	182.416	56.4554	105.661	95.3063	150.372	196.913	272.672	376.852	522.412	hypothetical protein	Streptococcus infantis X	252259..252873	protein_id:EGV12026.1
AFUQ01000001.399	455.125	117.342	191.035	211.56	303.879	362.648	519.539	647.886	898.107	dihydrodipicolinate reductase	Streptococcus infantis X	367046..367813	protein_id:EGV15698.1
AFUQ01000009.22	358.105	122.736	172.144	232.096	300.038	365.725	526.187	614.723	851.494	serine O-acetyltransferase	Streptococcus infantis X	complement(21267..21884)	protein_id:EGV13063.1
AFUQ01000001.251	5471.8	893.87	1242.95	1569.02	1870.84	1810.62	3185.36	2528.09	3501.11	ribosomal protein L11	Streptococcus infantis X	221818..222243	protein_id:EGV15365.1
AFUQ01000012.298	1137.9	784.517	769.245	1404.83	1458.68	1863.76	1975.63	2511.4	3475.85	hypothetical protein	Streptococcus infantis X	complement(301092..301313)	protein_id:EGV11892.1
AFUQ01000001.821	18.7565	6.31583	7.05789	13.3706	23.5424	14.8755	13.1084	21.33	29.5204	ABC transporter, ATP-binding domain protein	Streptococcus infantis X	763992..764717	protein_id:EGV15628.1
AFUQ01000001.266	796.322	426.262	580.062	582.906	718.597	792.088	1192.26	1385.94	1917.48	undecaprenyl pyrophosphate phosphatase	Streptococcus infantis X	233701..234546	protein_id:EGV15554.1
AFUQ01000012.107	128.679	74.6971	107.403	135.892	182.787	180.287	308.832	351.195	485.71	Holliday junction DNA helicase RuvA	Streptococcus infantis X	121765..122358	protein_id:EGV12071.1
AFUQ01000012.299	78.1786	75.8078	107.029	158.598	189.06	146.439	247.679	258.406	357.205	transcriptional regulator, MarR family	Streptococcus infantis X	complement(301410..301790)	protein_id:EGV11976.1
AFUQ01000001.223	137.777	209.994	475.616	405.945	572.511	732.977	1041.12	1477.6	2042.33	beta-hydroxyacyl-(acyl-carrier-protein) dehydratase FabZ	Streptococcus infantis X	198369..198791	protein_id:EGV14992.1
AFUQ01000012.138	142.149	55.3065	90.8572	103.826	176.828	127.323	179.247	224.896	310.773	ABC transporter transmembrane region	Streptococcus infantis X	150898..152658	protein_id:EGV11757.1
AFUQ01000001.410	26.5422	11.993	30.4306	11.2419	25.3403	19.8885	42.6293	55.2111	76.2779	3-dehydroquinate dehydratase, type I	Streptococcus infantis X	376858..377535	protein_id:EGV15639.1
AFUQ01000001.211	3108.61	1048.01	1327.42	1943.43	2115.98	2310.65	3466.23	3378.43	4667.36	serine--tRNA ligase	Streptococcus infantis X	complement(187815..189089)	protein_id:EGV15565.1
AFUQ01000001.128	466.341	1511.79	1849.85	3692.84	3716.99	3067.41	3505.56	5181.4	7154.04	putative glutamyl aminopeptidase	Streptococcus infantis X	110301..110903	protein_id:EGV15076.1
AFUQ01000001.916	858.003	874.787	872.691	1429.64	1595.77	1446.76	2280.15	2652.46	3661.8	pullulanase, type I	Streptococcus infantis X	complement(859399..861681)	protein_id:EGV15442.1
AFUQ01000009.13	30.9644	28.1887	25.5849	54.6472	56.1914	51.1771	60.6583	58.7956	81.1639	redoxin	Streptococcus infantis X	12333..12827	protein_id:EGV13069.1
AFUQ01000015.34	6618.48	2946.25	3871.62	4731.48	5550.28	4228.98	7183.64	6151.13	8489.15	ribosomal protein L30	Streptococcus infantis X	complement(35098..35280)	protein_id:EGV11259.1
AFUQ01000012.376	348.598	452.111	393.679	754.9	890.466	1284.73	1425	2143.24	2957.44	pyridoxal phosphate enzyme, YggS family	Streptococcus infantis X	386911..387582	protein_id:EGV11821.1
AFUQ01000001.326	10.5559	7.09486	7.61371	13.0884	6.75882	16.1009	9.67522	9.2432	12.7522	hypothetical protein	Streptococcus infantis X	293585..293932	protein_id:EGV15528.1
AFUQ01000001.168	13.0214	27.0181	44.1714	34.6076	45.2696	51.7766	67.3366	92.1922	127.114	hypothetical protein	Streptococcus infantis X	154312..154434	protein_id:EGV15290.1
AFUQ01000014.62	109.423	21.5089	6.85275	15.5392	8.74951	23.1228	18.32	27.4603	37.8258	LPXTG-motif cell wall anchor domain protein	Streptococcus infantis X	56965..58881	protein_id:EGV11411.1
AFUQ01000003.27	79.8306	16.0473	38.3596	30.0043	50.9291	54.4364	99.3875	104.265	143.578	acetyltransferase, GNAT family	Streptococcus infantis X	complement(25961..26512)	protein_id:EGV13450.1
AFUQ01000012.313	894.806	309.043	386.034	595.492	810.282	605.955	981.872	990.925	1364.05	3-deoxy-7-phosphoheptulonate synthase	Streptococcus infantis X	314066..315097	protein_id:EGV11809.1
AFUQ01000001.343	917.781	1191.77	1279.59	1798.07	1400.11	1905.96	2396.96	2916.67	4013.87	glucan-binding protein C	Streptococcus infantis X	309507..313784	protein_id:EGV14948.1
AFUQ01000012.291	9831.66	5942.53	6597.2	10865.2	13471.7	11767.4	19350.5	18753.3	25803.4	acetoin reductase	Streptococcus infantis X	complement(296320..297084)	protein_id:EGV11957.1
AFUQ01000012.195	12.8518	6.59999	11.1427	16.5555	26.5228	16.2632	21.1758	27.6068	37.9689	MATE efflux family protein	Streptococcus infantis X	206440..207720	protein_id:EGV11782.1
AFUQ01000001.270	642.946	475.308	594.427	751.683	858.578	799.72	1318.12	1306.32	1795.16	S-ribosylhomocysteinase LuxS	Streptococcus infantis X	complement(240759..241241)	protein_id:EGV15327.1
AFUQ01000001.406	10.1069	8.97253	5.54707	14.667	13.3332	20.7658	18.0879	24.0731	33.0679	cytoplasmic alpha-amylase	Streptococcus infantis X	complement(373987..375438)	protein_id:EGV15547.1
AFUQ01000014.2	45.6378	81.1611	88.1883	179.331	133.97	138.536	123.905	228.734	314.191	dTMP kinase	Streptococcus infantis X	complement(721..1359)	protein_id:EGV11377.1
AFUQ01000012.161	310.865	78.2515	97.5048	156.794	140.844	140.44	171.18	306.601	420.83	di-trans,poly-cis-decaprenylcistransferase	Streptococcus infantis X	172124..172831	protein_id:EGV12057.1
AFUQ01000010.43	135.88	214.992	200.219	403.728	346.772	369.482	442.438	554.906	761.533	hypothetical protein	Streptococcus infantis X	complement(33498..33815)	protein_id:EGV12821.1
AFUQ01000001.385	1325.69	1221.99	1814.21	2082.04	2391.98	2464.32	3719.05	4544.26	6234.28	ATP-dependent Clp protease, ATP-binding subunit ClpX	Streptococcus infantis X	355633..356865	protein_id:EGV15723.1
AFUQ01000012.295	41.7747	31.3071	37.7906	63.4774	70.6081	67.1406	75.3379	84.1226	115.354	queuosine biosynthesis protein QueD	Streptococcus infantis X	complement(299464..299907)	protein_id:EGV11981.1
AFUQ01000001.114	791.859	112.769	201.885	179.461	263.614	315.086	597.612	593.769	814.19	putative oligopeptide ABC transporter, ATP-binding protein OppF	Streptococcus infantis X	96894..97325	protein_id:EGV15209.1
AFUQ01000011.24	9105.82	9104.49	8883.44	14678.7	15729.6	17249.1	19102.1	25761.9	35320.8	PTS system sucrose-specific IIBC component	Streptococcus infantis X	complement(25664..27559)	protein_id:EGV12778.1
AFUQ01000001.36	100.798	167.566	200.777	340.578	320.747	300.549	429.713	592.856	812.821	ribulose-phosphate 3-epimerase	Streptococcus infantis X	38395..39051	protein_id:EGV15500.1
AFUQ01000003.35	457.065	196.891	255.147	274.268	266.444	373.709	605.966	591.231	810.363	helicase C-terminal domain protein	Streptococcus infantis X	31180..32058	protein_id:EGV13434.1
AFUQ01000001.278	134.228	31.8079	41.646	52.3928	67.4368	76.7842	124.722	136.211	186.689	hypothetical protein	Streptococcus infantis X	248907..250358	protein_id:EGV15194.1
AFUQ01000001.900	224.64	82.9036	142.232	146.007	172.819	251.18	434.166	485.45	665.34	DNA repair protein RecN	Streptococcus infantis X	complement(844253..845812)	protein_id:EGV15216.1
AFUQ01000001.46	276.785	89.6451	149.605	163.364	209.08	200.764	386.183	399.456	547.431	RNA methyltransferase, TrmH family	Streptococcus infantis X	46533..47171	protein_id:EGV15285.1
AFUQ01000015.39	2165.64	826.108	1490.77	1289.21	1406.75	1231.59	2015.77	1775.97	2433.77	ribosomal protein S14p/S29e	Streptococcus infantis X	complement(37582..37767)	protein_id:EGV11299.1
AFUQ01000001.122	116.784	115.446	166.705	204.808	287.009	277.11	500.956	558.35	764.971	CBS domain protein	Streptococcus infantis X	106731..107192	protein_id:EGV15646.1
AFUQ01000001.243	336.349	255.641	299.654	330.289	352.498	447.717	691.915	837.699	1147.43	conserved domain protein	Streptococcus infantis X	complement(216560..216775)	protein_id:EGV15249.1
AFUQ01000001.487	1604.21	429.082	398.444	534.888	473.832	441.295	458.215	431.568	591.06	ribosomal protein S18	Streptococcus infantis X	450375..450614	protein_id:EGV15485.1
AFUQ01000012.175	132.432	79.2006	109.121	145.671	205.008	247.584	385.384	470.16	643.658	glycerol-3-phosphate dehydrogenase [NAD(P)+]	Streptococcus infantis X	complement(186033..187049)	protein_id:EGV11843.1
AFUQ01000014.60	695.098	457.499	552.168	680.772	791.833	912.732	1208.69	1397.78	1913.32	response regulator receiver domain protein	Streptococcus infantis X	complement(52933..53604)	protein_id:EGV11428.1
AFUQ01000001.188	665.084	327.161	542.159	679.333	770.382	761.33	1157.93	1288.11	1763.02	translation initiation factor IF-2	Streptococcus infantis X	170094..171854	protein_id:EGV14924.1
AFUQ01000015.72	278.529	83.3488	165.305	180.585	204.07	228.504	297.696	362.157	495.609	hypothetical protein	Streptococcus infantis X	complement(60104..60571)	protein_id:EGV11248.1
AFUQ01000001.795	25.6188	17.7164	31.8201	30.0062	41.6559	55.0905	78.717	96.4886	132.032	DNA-binding protein N-terminal domain protein	Streptococcus infantis X	complement(741979..742620)	protein_id:EGV15497.1
AFUQ01000011.26	474.905	906.144	898.799	1606.37	1456.71	1342.7	1625.07	1914.73	2618.56	bacterial regulatory protein, LacI family	Streptococcus infantis X	29359..30324	protein_id:EGV12750.1
AFUQ01000016.9	199.275	85.1924	93.7465	166.745	199.78	211.223	293.785	385.787	527.475	thiamine biosynthesis/tRNA modification protein ThiI	Streptococcus infantis X	complement(7761..8975)	protein_id:EGV11188.1
AFUQ01000004.34	458.761	105.109	185.801	210.84	251.321	306.305	547.811	556.936	761.272	D-alanyl-lipoteichoic acid biosynthesis protein DltB	Streptococcus infantis X	complement(45132..46286)	protein_id:EGV13374.1
AFUQ01000001.865	25.4837	8.10494	28.7389	26.1654	21.3109	43.247	57.4982	66.2524	90.509	hypothetical protein	Streptococcus infantis X	complement(811144..811455)	protein_id:EGV15239.1
AFUQ01000001.255	66.2502	17.357	19.6144	16.8758	29.2682	31.2384	67.265	66.1489	90.3668	acetolactate synthase, small subunit	Streptococcus infantis X	224926..225402	protein_id:EGV14890.1
AFUQ01000001.422	106.034	28.4765	63.2057	34.5523	50.0387	80.3082	104.181	138.006	188.525	glycosyltransferase, group 2 family protein	Streptococcus infantis X	387081..387587	protein_id:EGV15083.1
AFUQ01000016.13	557.836	344.683	260.648	453.129	376.595	398.75	610.74	1716.89	2345.21	Gram-positive signal peptide protein, YSIRK family	Streptococcus infantis X	complement(19476..26381)	protein_id:EGV11195.1
AFUQ01000001.265	7.61623	15.4358	28.0264	24.8061	33.7573	41.6628	73.6293	75.1326	102.499	conserved domain protein	Streptococcus infantis X	233198..233638	protein_id:EGV15752.1
AFUQ01000012.140	22.7891	163.617	338.777	240.362	264.413	245.664	331.414	444.126	605.766	LytTr DNA-binding domain protein	Streptococcus infantis X	153393..153839	protein_id:EGV12099.1
AFUQ01000011.11	3507.82	915.129	1085.46	1392.82	1675.73	1776.03	3073.33	2944.9	4015.4	peptide chain release factor 2	Streptococcus infantis X	complement(10226..11215)	protein_id:EGV12740.1
AFUQ01000011.54	58.4644	30.5704	40.0271	29.5962	58.0488	74.5227	87.204	139.561	190.255	transporter, small conductance mechanosensitive ion channel MscS domain protein	Streptococcus infantis X	complement(53763..54329)	protein_id:EGV12701.1
AFUQ01000001.873	575.552	252.394	295.971	354.046	414.682	468.858	622.656	676.764	922.355	formate--tetrahydrofolate ligase	Streptococcus infantis X	complement(818122..819792)	protein_id:EGV15134.1
AFUQ01000012.59	389.763	57.6221	62.0456	80.0738	133.067	70.4523	112.306	144.613	197.039	glycosyl hydrolase family 35	Streptococcus infantis X	71181..72968	protein_id:EGV12014.1
AFUQ01000012.182	182.975	150.163	167.155	305.011	331.566	386.285	462.696	670.076	912.712	hypothetical protein	Streptococcus infantis X	194164..194736	protein_id:EGV11901.1
AFUQ01000011.34	411.318	283.646	379.472	557.992	615.467	699.264	1003.92	1297.76	1767.35	ribosomal RNA small subunit methyltransferase B	Streptococcus infantis X	complement(36899..38212)	protein_id:EGV12781.1
AFUQ01000001.209	170.742	788.191	1146.64	1435.16	1818.8	2053.41	2639.05	3332.09	4535.08	chaperonin GroS	Streptococcus infantis X	185802..186086	protein_id:EGV15519.1
AFUQ01000001.210	1494.88	7470.46	8820.72	12328.4	14134	14383.7	18244	23307.9	31707.8	chaperonin GroL	Streptococcus infantis X	186102..187721	protein_id:EGV15655.1
AFUQ01000001.286	290.203	396.544	489.659	535.738	758.603	762.082	1177.32	1408.68	1916.21	hypothetical protein	Streptococcus infantis X	257668..258366	protein_id:EGV14879.1
AFUQ01000001.222	244.615	482.861	789.811	1145.44	1442.63	1325.92	1889.4	2315.67	3149.77	acetyl-CoA carboxylase, biotin carboxyl carrier protein	Streptococcus infantis X	197893..198372	protein_id:EGV15620.1
AFUQ01000001.112	1433.12	236.331	337.109	433.569	504.703	563.721	905.031	947.769	1289.12	ABC transporter, permease protein	Streptococcus infantis X	94881..95807	protein_id:EGV14970.1
AFUQ01000001.471	4.59173	4.08593	10.9375	12.6528	11.952	13.6928	24.4209	19.8776	27.0312	hypothetical protein	Streptococcus infantis X	complement(439023..439571)	protein_id:EGV15608.1
AFUQ01000004.7	279.571	152.05	127.018	256.811	299.873	327.998	447.444	609.364	828.435	cation transport protein	Streptococcus infantis X	complement(10862..12292)	protein_id:EGV13414.1
AFUQ01000001.549	88.9545	62.3823	101.457	106.512	125.544	152.995	214.947	239.902	326.118	RimK-like ATP-grasp domain protein	Streptococcus infantis X	509084..509989	protein_id:EGV15354.1
AFUQ01000015.77	80.2706	176.122	233.951	337.68	417.345	372.732	585.706	730.924	993.286	hypothetical protein	Streptococcus infantis X	65323..65916	protein_id:EGV11247.1
AFUQ01000011.89	95.5626	68.7605	72.3919	105.416	113.381	160.565	178.737	269.494	366.055	conserved domain protein	Streptococcus infantis X	complement(88312..89463)	protein_id:EGV12705.1
AFUQ01000001.766	197.165	307.333	497.769	466.537	583.172	543.35	843.228	971.123	1318.83	hypothetical protein	Streptococcus infantis X	713169..714074	protein_id:EGV15776.1
AFUQ01000001.585	335.112	296.871	347.48	451.355	520.935	622.997	768.905	1068.6	1450.03	acyl-ACP thioesterase	Streptococcus infantis X	551222..551959	protein_id:EGV15183.1
AFUQ01000001.12	247.328	518.785	682.86	1050.42	1131.16	940.151	1308.49	1531.11	2076.02	N-acetylglucosamine-6-phosphate deacetylase	Streptococcus infantis X	13618..14769	protein_id:EGV15177.1
AFUQ01000011.85	252.655	909.217	1291.96	1801.42	2004.46	2360.92	2479.07	3776.97	5120.43	cation diffusion facilitator family transporter	Streptococcus infantis X	complement(83871..84770)	protein_id:EGV12738.1
AFUQ01000014.85	529.736	526.586	646.038	804.705	918.811	1093.69	1497.53	2031.9	2754.3	putative bacteriocin ABC transporter	Streptococcus infantis X	complement(78165..78866)	protein_id:EGV11398.1
AFUQ01000007.31	98.9262	28.2454	50.9888	31.887	55.973	48.3234	96.3757	117.278	158.945	cation transporter/ATPase, N-terminal domain protein	Streptococcus infantis X	complement(28784..29113)	protein_id:EGV13217.1
AFUQ01000001.689	664.912	215.764	194.321	488.82	481.482	575.987	696.338	873.97	1184.18	Obg family GTPase CgtA	Streptococcus infantis X	647163..648302	protein_id:EGV14991.1
AFUQ01000007.30	3418.51	1232.67	1438.55	1881.26	2297.39	2150.74	3129.87	3501.98	4743.66	E1-E2 ATPase	Streptococcus infantis X	complement(26778..28760)	protein_id:EGV13159.1
AFUQ01000001.913	158.754	140.133	144.855	224.457	248.211	266.084	405.309	459.533	622.267	glucose-1-phosphate adenylyltransferase, GlgD subunit	Streptococcus infantis X	complement(854803..855942)	protein_id:EGV14910.1
AFUQ01000012.249	282.57	139.503	165.183	190.386	285.8	310.684	498.432	535.747	725.396	histidine kinase	Streptococcus infantis X	252839..254524	protein_id:EGV12061.1
AFUQ01000001.619	189.583	184.29	229.924	287.185	261.291	294.618	403.442	500.099	677.075	LysR substrate binding domain protein	Streptococcus infantis X	584467..585375	protein_id:EGV15616.1
AFUQ01000004.22	98.0028	135.62	279.932	175.162	323.122	260.725	465.652	494.965	669.902	sugar-specific transcriptional regulator, TrmB family	Streptococcus infantis X	complement(36210..36650)	protein_id:EGV13390.1
AFUQ01000001.269	1541.11	86401.2	122027	148901	183988	150853	201177	219036	296430	ATPase, AAA family	Streptococcus infantis X	238599..240701	protein_id:EGV15230.1
AFUQ01000012.79	16.5454	18.6217	19.4092	36.3435	50.8898	52.3423	58.8553	88.0355	119.139	ABC transporter, ATP-binding protein	Streptococcus infantis X	90449..91510	protein_id:EGV11973.1
AFUQ01000001.696	154.027	269.638	358.998	424.431	539.818	503.42	800.743	844.765	1142.86	putative bacteriocin transport accessory protein	Streptococcus infantis X	complement(655087..655434)	protein_id:EGV15087.1
AFUQ01000012.317	320.253	128.909	214.154	265.619	341.248	297.478	470.746	534.835	723.288	ATP-dependent DNA helicase RecG	Streptococcus infantis X	317656..319671	protein_id:EGV11865.1
AFUQ01000014.23	495.486	132.142	153.545	228.238	274.494	326.821	492.618	544.268	735.951	DNA topoisomerase IV, A subunit	Streptococcus infantis X	complement(21121..23562)	protein_id:EGV11413.1
AFUQ01000001.450	141.615	181.399	247.183	339.711	339.052	326.415	492.719	560.861	758.338	Gram-positive signal peptide protein, YSIRK family	Streptococcus infantis X	414029..416995	protein_id:EGV15359.1
AFUQ01000014.5	222.843	125.322	131.38	161.426	200.556	273.642	292.203	354.948	479.834	beta-lactamase-like protein	Streptococcus infantis X	4231..5472	protein_id:EGV11382.1
AFUQ01000007.6	94.6392	105.195	153.097	157.801	200.779	191.838	253.132	316.714	427.993	GDSL-like protein	Streptococcus infantis X	complement(8479..9114)	protein_id:EGV13213.1
AFUQ01000001.706	399.49	312.736	645.752	395.682	713.782	553.937	1073.45	1177.53	1590.32	formate/nitrite transporter	Streptococcus infantis X	663086..663883	protein_id:EGV15213.1
AFUQ01000001.18	8.26008	4.57006	9.7046	10.995	13.1258	18.7313	12.5037	28.5447	38.5416	hypothetical protein	Streptococcus infantis X	18772..19422	protein_id:EGV15116.1
AFUQ01000001.331	70.5028	71.4715	76.9708	75.1568	64.3643	70.0647	120.187	132.554	178.97	hypothetical protein	Streptococcus infantis X	295772..296881	protein_id:EGV14959.1
AFUQ01000001.848	106.847	11.1108	12.0977	10.9664	15.4612	14.7111	32.0331	25.4504	34.3569	putative mannosyl-glycoprotein endo-beta-N-acetylglucosaminidase	Streptococcus infantis X	complement(791211..792857)	protein_id:EGV15402.1
AFUQ01000012.174	125.714	36.7634	49.0303	58.346	86.6801	84.1438	153.37	142.714	192.652	nucleotidyl transferase domain protein	Streptococcus infantis X	complement(185748..186011)	protein_id:EGV12008.1
AFUQ01000001.790	260.915	210.818	259.051	344.946	380.133	439.513	589.62	774.697	1043.96	VIT family protein	Streptococcus infantis X	complement(737846..738541)	protein_id:EGV14880.1
AFUQ01000001.556	833.975	788.268	856.97	1214.76	1462.89	1459.25	1956.52	2284.24	3077.62	PTS system IIBC component	Streptococcus infantis X	515147..517333	protein_id:EGV15014.1
AFUQ01000001.247	533.574	353.878	279.232	469.893	473.948	502.031	739.337	834.585	1124.37	hypothetical protein	Streptococcus infantis X	219476..220039	protein_id:EGV15677.1
AFUQ01000001.224	801.565	1335.69	2047.01	2812.96	3897.24	3906.53	6079.3	7791.59	10495.1	acetyl-CoA carboxylase, biotin carboxylase subunit	Streptococcus infantis X	198803..200170	protein_id:EGV15301.1
AFUQ01000001.613	3050.53	1111.52	1316.23	1785.79	2392.86	2240.52	3571.25	3585.78	4829.77	alanine--tRNA ligase	Streptococcus infantis X	571684..574302	protein_id:EGV15068.1
AFUQ01000010.40	10.2764	10.5828	10.1523	15.2323	22.2205	16.8719	27.4262	29.9347	40.3148	UMP kinase	Streptococcus infantis X	complement(30329..31066)	protein_id:EGV12801.1
AFUQ01000004.1	1521.78	107.005	101.131	121.148	124.794	106.931	138.757	119.553	160.996	ribosomal protein S4	Streptococcus infantis X	complement(5313..5924)	protein_id:EGV13383.1
AFUQ01000001.411	35.5309	20.3813	31.2047	43.6589	63.615	69.3825	103.789	193.169	260.073	shikimate dehydrogenase	Streptococcus infantis X	377525..378379	protein_id:EGV15559.1
AFUQ01000007.14	230.994	146.005	142.982	191.891	206.875	180.912	293.174	347.581	467.707	ABC transporter, permease protein	Streptococcus infantis X	complement(15019..15819)	protein_id:EGV13162.1
AFUQ01000001.35	89.5136	148.237	140.964	171.709	179.849	152.984	199.661	201.353	270.92	ribosome small subunit-dependent GTPase A	Streptococcus infantis X	37506..38384	protein_id:EGV15165.1
AFUQ01000014.95	2416.21	178.532	338.656	364.867	612.316	438.905	810.985	747.378	1004.12	KH domain protein	Streptococcus infantis X	complement(85043..85282)	protein_id:EGV11451.1
AFUQ01000012.170	44.0706	19.3845	10.889	34.0022	28.964	31.004	27.1348	32.2873	43.3777	EamA-like transporter family protein	Streptococcus infantis X	complement(181511..182020)	protein_id:EGV12097.1
AFUQ01000001.836	83.2951	187.213	226.444	329.835	363.819	311.401	482.244	571.013	767.065	e3 binding domain protein	Streptococcus infantis X	complement(779410..780453)	protein_id:EGV15000.1
AFUQ01000001.501	28.1943	59.1987	95.3169	109.221	141.719	116.132	162.318	292.195	392.444	bacterial SNF2 helicase associated	Streptococcus infantis X	464233..466515	protein_id:EGV15551.1
AFUQ01000015.76	123.926	216.597	224.329	422.209	371.307	408.691	529.534	765.103	1027.57	transcriptional regulator, PadR family	Streptococcus infantis X	65010..65336	protein_id:EGV11245.1
AFUQ01000007.27	62.937	98.2037	97.9171	149.191	170.72	209.273	324.979	424.313	569.694	FAD dependent oxidoreductase	Streptococcus infantis X	complement(24104..25198)	protein_id:EGV13175.1
AFUQ01000015.115	187.652	38.9576	44.5595	60.9341	69.0849	86.5687	127.213	187.617	251.892	peptidase, M16 family	Streptococcus infantis X	complement(107688..108968)	protein_id:EGV11260.1
AFUQ01000011.17	19.7394	100.494	143.394	153.703	155.923	216.248	262.657	343.284	460.843	peptide deformylase	Streptococcus infantis X	complement(17319..17729)	protein_id:EGV12760.1
AFUQ01000015.83	47.3494	11.5167	15.4568	12.9759	15.9801	21.7502	29.9178	34.0416	45.6805	protein LplC	Streptococcus infantis X	complement(71981..72808)	protein_id:EGV11240.1
AFUQ01000001.853	27.0761	91.7722	112.551	114.333	114.748	131.388	189.046	220.025	295.221	GtrA-like protein	Streptococcus infantis X	complement(794382..795425)	protein_id:EGV15121.1
AFUQ01000015.68	87.3025	160.551	233.962	344.639	409.204	432.546	456.41	794.652	1066.11	L-serine dehydratase, iron-sulfur-dependent, alpha subunit	Streptococcus infantis X	57469..58341	protein_id:EGV11319.1
AFUQ01000012.168	531.083	228.617	293.663	435.147	522.442	574.957	827.661	1045.28	1401.09	amidohydrolase	Streptococcus infantis X	complement(179557..180687)	protein_id:EGV11914.1
AFUQ01000012.22	7.81099	1.25089	5.52282	5.45272	1.27605	7.67809	4.96203	6.3127	8.46044	hypothetical protein	Streptococcus infantis X	22581..22703	protein_id:EGV11780.1
AFUQ01000004.6	361.317	162.374	190.768	266.525	345.223	448.567	713.089	759.343	1017.39	TrkA N-terminal domain protein	Streptococcus infantis X	complement(10183..10848)	protein_id:EGV13421.1
AFUQ01000004.23	1147.52	1208.48	1503.56	1957.51	1787.16	1893.28	2856.74	2750.96	3685.81	gram positive anchor	Streptococcus infantis X	complement(36789..38861)	protein_id:EGV13406.1
AFUQ01000001.15	17.164	19.7679	19.9408	36.9097	34.3037	38.8054	39.757	62.7498	84.0569	type II/IV secretion system protein	Streptococcus infantis X	16532..17473	protein_id:EGV15055.1
AFUQ01000001.263	16.7149	21.6571	35.5431	45.1994	47.9724	37.2055	85.8103	102.187	136.861	conserved domain protein	Streptococcus infantis X	231745..232296	protein_id:EGV15029.1
AFUQ01000001.346	41.7747	52.2715	47.4599	70.0445	63.8603	81.6041	122.569	141.524	189.532	TraG/TraD domain protein	Streptococcus infantis X	314774..317845	protein_id:EGV15543.1
AFUQ01000001.890	183.22	698.74	1073.95	1229.31	1693.73	1303.54	1876.8	2187.25	2928.62	tagatose-6-phosphate kinase	Streptococcus infantis X	complement(835142..836071)	protein_id:EGV15656.1
AFUQ01000001.700	213.61	144.87	126.848	190.67	217.442	270.672	338.906	416.698	557.51	ABC transporter, ATP-binding protein	Streptococcus infantis X	658812..660527	protein_id:EGV15107.1
AFUQ01000007.60	22.9335	31.4116	63.5079	49.8171	60.3703	72.0792	106.202	91.7426	122.713	hydrolase, NUDIX family	Streptococcus infantis X	63813..64262	protein_id:EGV13163.1
AFUQ01000001.884	44.884	11.6076	25.3312	19.9673	52.7224	37.3536	52.7546	67.893	90.7773	6-phospho-beta-galactosidase	Streptococcus infantis X	complement(829460..830866)	protein_id:EGV15199.1
AFUQ01000001.449	56.8124	83.5626	139.018	172.344	143.058	235.328	284.263	408.453	545.944	intracellular maltogenic amylase	Streptococcus infantis X	411985..413733	protein_id:EGV15465.1
AFUQ01000007.1	782.299	498.066	518.382	728.646	894.026	964.687	1252.45	1659.61	2217.86	FtsK/SpoIIIE family protein	Streptococcus infantis X	complement(73..2412)	protein_id:EGV13171.1
AFUQ01000011.58	93.5211	16.508	20.3157	25.134	29.5258	49.4973	49.8463	54.9067	73.3725	pseudouridylate synthase	Streptococcus infantis X	58042..58581	protein_id:EGV12754.1
AFUQ01000012.263	3463.72	2002.06	2192.35	3452.68	3579.49	3782.03	5139.53	5930.92	7924.55	DNA polymerase III, alpha subunit, Gram-positive type	Streptococcus infantis X	267588..271979	protein_id:EGV12023.1
AFUQ01000012.164	1689.72	374.306	427.174	681.573	794.805	793.497	1283.46	1390.11	1856.66	putative proline--tRNA ligase	Streptococcus infantis X	174939..176792	protein_id:EGV11790.1
AFUQ01000001.804	322.718	189.511	209.101	291.661	326.453	396.672	513.587	627.469	837.996	phosphate acetyltransferase	Streptococcus infantis X	748567..749541	protein_id:EGV15224.1
AFUQ01000001.679	231.942	59.375	80.0056	95.9821	115.902	117.623	173.105	190.85	254.846	ABC transporter, ATP-binding protein	Streptococcus infantis X	639843..640601	protein_id:EGV15191.1
AFUQ01000004.46	47.3746	77.5382	115.668	118.333	136.889	138.473	210.183	277.767	370.889	putative nicotinamide-nucleotide adenylyltransferase	Streptococcus infantis X	complement(57472..58530)	protein_id:EGV13395.1
AFUQ01000001.416	133.474	133.048	167.274	183.168	198.361	251.572	339.592	376.25	502.37	hypothetical protein	Streptococcus infantis X	381767..382099	protein_id:EGV15324.1
AFUQ01000001.327	9.26824	45.2606	44.22	43.8495	33.2005	62.8657	38.8631	79.4088	106.023	hypothetical protein	Streptococcus infantis X	293935..294357	protein_id:EGV15441.1
AFUQ01000001.322	62.8018	20.3173	27.6869	25.275	22.6717	35.7405	30.1645	33.0282	44.0733	hypothetical protein	Streptococcus infantis X	290749..291759	protein_id:EGV15210.1
AFUQ01000001.235	1130.84	408.465	451.597	719.112	746.962	751.126	1281.01	1236.89	1649.76	aspartyl/glutamyl-tRNA(Asn/Gln) amidotransferase, A subunit	Streptococcus infantis X	complement(208307..209773)	protein_id:EGV15371.1
AFUQ01000001.294	43.1472	16.921	17.7529	18.2389	19.4179	16.9309	40.7752	57.3735	76.4962	CvpA family protein	Streptococcus infantis X	265786..266334	protein_id:EGV15074.1
AFUQ01000012.141	107.761	830.069	1572.53	1726.49	1930.6	1761.6	1721.99	2488.99	3317.08	hypothetical protein	Streptococcus infantis X	153844..154518	protein_id:EGV12003.1
AFUQ01000001.459	67.004	160.864	202.857	238.705	397.984	290.277	441.973	523.67	697.699	copper transport repressor, CopY/TcrY family	Streptococcus infantis X	428170..428565	protein_id:EGV15410.1
AFUQ01000010.35	262.746	173.573	257.395	364.795	420.754	435.33	638.07	687.573	915.553	alanine dehydrogenase	Streptococcus infantis X	26395..27507	protein_id:EGV12829.1
AFUQ01000001.553	78.449	49.9625	46.2138	67.6327	53.7365	86.3724	102.857	157.279	209.358	hypothetical protein	Streptococcus infantis X	complement(513221..513475)	protein_id:EGV15010.1
AFUQ01000010.28	4411.09	1578.29	1223.41	1572.87	1640.01	1652.47	2012.82	2483.2	3305.25	ATP synthase F0, B subunit	Streptococcus infantis X	complement(19988..20383)	protein_id:EGV12811.1
AFUQ01000015.20	10.6407	25.0791	50.4684	51.3537	79.6237	72.6181	110.789	127.179	169.243	hypothetical protein	Streptococcus infantis X	complement(24594..25229)	protein_id:EGV11341.1
AFUQ01000001.649	69.859	35.1204	33.6463	70.1113	87.7313	92.6946	134.348	187.791	249.892	glycine--tRNA ligase, alpha subunit	Streptococcus infantis X	608715..609632	protein_id:EGV15124.1
AFUQ01000001.521	42.6729	242.064	335.96	416.678	471.526	708.859	728.944	985.105	1310.51	hypothetical protein	Streptococcus infantis X	complement(482740..482853)	protein_id:EGV15682.1
AFUQ01000001.630	442.358	153.091	189.935	264.172	312.507	319.118	474.806	535.629	712.339	Cof-like hydrolase	Streptococcus infantis X	594680..595498	protein_id:EGV15548.1
AFUQ01000015.48	341.798	98.8456	175.927	193.645	301.015	336.595	599.907	647.801	861.45	ribosomal protein S19	Streptococcus infantis X	complement(41167..41448)	protein_id:EGV11289.1
AFUQ01000011.13	433.784	131.94	191.833	234.074	317.272	338.795	476.835	577.745	768.161	methionine-R-sulfoxide reductase	Streptococcus infantis X	complement(13046..13984)	protein_id:EGV12725.1
AFUQ01000001.588	27.8299	16.6781	37.065	22.0864	34.7029	20.8208	33.8472	35.8948	47.698	transcriptional regulator Spx	Streptococcus infantis X	553366..553905	protein_id:EGV15572.1
AFUQ01000001.864	444.747	167.848	189.209	285.943	366.604	318.472	508.919	507.103	673.705	MTA/SAH nucleosidase	Streptococcus infantis X	complement(810438..811133)	protein_id:EGV15149.1
AFUQ01000001.23	973.143	346.652	371.724	516.886	717.351	634.699	910.421	1180.69	1568.19	ABC transporter transmembrane region	Streptococcus infantis X	22919..24685	protein_id:EGV15268.1
AFUQ01000012.319	10.8355	1.90779	7.03364	16.1342	17.9167	9.82183	16.3079	26.7896	35.5702	Gram-positive signal peptide protein, YSIRK family	Streptococcus infantis X	321317..322345	protein_id:EGV12092.1
AFUQ01000011.35	205.29	202.728	244.814	299.074	404.036	451.799	623.526	978.57	1299.07	methionyl-tRNA formyltransferase	Streptococcus infantis X	complement(38205..39140)	protein_id:EGV12779.1
AFUQ01000004.30	496.146	324.508	372.458	555.059	518.296	521.624	754.952	949.959	1260.97	D-Ala-teichoic acid biosynthesis protein	Streptococcus infantis X	complement(43344..43475)	protein_id:EGV13425.1
AFUQ01000001.52	1588.55	650.092	715.086	1174.19	1227.41	1429.38	1838.89	2315.91	3072.63	UDP-N-acetylglucosamine 1-carboxyvinyltransferase	Streptococcus infantis X	51402..52688	protein_id:EGV14921.1
AFUQ01000012.94	3711.09	3969.95	4786.88	5898.62	6367.99	6572.87	8610.42	10193.6	13521.2	aspartate--tRNA ligase	Streptococcus infantis X	104923..106686	protein_id:EGV11808.1
AFUQ01000004.29	3008.21	2403.64	2915.18	3340.41	3880.99	4011.84	6012.73	6807.74	9029.82	D-alanine--poly(phosphoribitol) ligase, subunit 1	Streptococcus infantis X	complement(41773..43323)	protein_id:EGV13379.1
AFUQ01000011.22	654.136	477.105	539.925	629.915	793.593	930.337	1222.03	1418.13	1880.78	cation diffusion facilitator family transporter	Streptococcus infantis X	23251..24441	protein_id:EGV12717.1
AFUQ01000015.51	3921.08	865.276	1044.76	1833.28	1847.12	1777.09	2695.85	2499.43	3313.56	50S ribosomal protein L4	Streptococcus infantis X	complement(42698..43321)	protein_id:EGV11357.1
AFUQ01000015.92	422.407	1233.08	1470.01	1984.07	1890.76	2451.3	2995.33	3782.63	5013.56	amino acid permease	Streptococcus infantis X	84907..86355	protein_id:EGV11290.1
AFUQ01000012.250	1119.34	435.327	535.127	702.255	819.433	895.681	1436.06	1641.2	2174.52	response regulator receiver domain protein	Streptococcus infantis X	254527..255813	protein_id:EGV11980.1
AFUQ01000001.555	151.392	79.3279	92.5621	135.337	151.483	173.937	242.438	280.42	371.46	radical SAM protein, TIGR01212 family	Streptococcus infantis X	complement(514009..514956)	protein_id:EGV14918.1
AFUQ01000012.143	7194.22	3373.14	3885.11	4978.57	6158.01	6347.55	9851.22	10361.9	13716.5	DAK2 domain fusion protein YloV	Streptococcus infantis X	155328..156992	protein_id:EGV11943.1
AFUQ01000004.58	143.386	142.416	202.345	299.27	344.12	438.34	564.18	826.455	1093.85	putative adenylate-forming enzyme	Streptococcus infantis X	complement(68466..69728)	protein_id:EGV13418.1
AFUQ01000010.18	242.567	155.027	237.271	139.811	177.819	131.594	177.477	128.914	170.599	DNA-binding protein HU	Streptococcus infantis X	complement(9894..10169)	protein_id:EGV12820.1
AFUQ01000015.106	3781.99	489.046	527.831	627.428	748.099	821.689	1061.59	1097.89	1452.49	ribosomal protein S2	Streptococcus infantis X	complement(100177..100959)	protein_id:EGV11345.1
AFUQ01000015.47	1023.14	312.982	516.625	558.049	809.672	1130.45	1904.16	1899.23	2511.48	ribosomal protein L22	Streptococcus infantis X	complement(40811..41155)	protein_id:EGV11292.1
AFUQ01000015.97	34.5228	6.4328	18.7806	23.9586	27.5637	29.0009	63.2558	69.2268	91.4778	replicative DNA helicase	Streptococcus infantis X	complement(90637..91995)	protein_id:EGV11331.1
AFUQ01000007.13	303.327	215.413	286.798	300.356	430.399	440.252	696.991	776.681	1026.01	ABC transporter, ATP-binding protein	Streptococcus infantis X	complement(14276..15019)	protein_id:EGV13186.1
AFUQ01000001.368	2264.34	1256.49	1322	1957.46	2185.82	2091.26	2897.35	3329.44	4396.93	aspartate transaminase	Streptococcus infantis X	338636..339814	protein_id:EGV15003.1
AFUQ01000001.835	236.933	417.885	570.419	830.677	841.719	815.311	1036.81	1247.75	1647.67	dihydrolipoyl dehydrogenase	Streptococcus infantis X	complement(777667..779370)	protein_id:EGV14967.1
AFUQ01000001.142	692.685	247.504	376.682	458.462	564.957	604.929	856.714	1014.89	1339.61	catabolite control protein A	Streptococcus infantis X	126737..127744	protein_id:EGV15578.1
AFUQ01000014.46	6082.2	1126.4	1595.69	1864.53	1873.37	1971.16	2774.54	3044.15	4017.01	ribosomal protein S20	Streptococcus infantis X	41462..41695	protein_id:EGV11407.1
AFUQ01000001.858	177.18	275.803	378.401	351.602	403.22	537.963	615.412	809.607	1068.13	ABC transporter, ATP-binding protein	Streptococcus infantis X	804212..805120	protein_id:EGV15146.1
AFUQ01000001.803	121.326	39.9999	56.3308	53.9037	71.4739	71.44	125.594	125.331	165.295	RNA pseudouridine synthase domain protein	Streptococcus infantis X	747653..748150	protein_id:EGV15173.1
AFUQ01000001.171	3620.08	46692.4	30940.9	54084.3	43323.7	45087.5	49114.7	54944.8	72453.9	chaperone protein DnaK	Streptococcus infantis X	156439..158262	protein_id:EGV15139.1
AFUQ01000012.95	1839.53	1526.36	1770.98	2423.96	2903.59	2775.92	4129.76	4618.28	6089.89	hypothetical protein	Streptococcus infantis X	106664..107605	protein_id:EGV11942.1
AFUQ01000001.652	1612.02	1378.86	1703.27	2286.51	2497.12	3252.74	4375.02	5198.06	6852.91	flavin reductase	Streptococcus infantis X	complement(612320..613558)	protein_id:EGV15353.1
AFUQ01000016.7	66.3602	7.20473	16.6897	29.8118	32.5002	25.0822	51.2733	61.3706	80.8925	putative esterase	Streptococcus infantis X	complement(6050..6790)	protein_id:EGV11196.1
AFUQ01000015.10	5115.44	3039.25	3800.87	4830.92	6156.42	5994.58	8670.87	9436.15	12435.3	transketolase	Streptococcus infantis X	complement(14757..16733)	protein_id:EGV11303.1
AFUQ01000001.451	204.222	203.213	306.932	401.77	465.074	377.235	604.043	704.129	927.854	gram positive anchor	Streptococcus infantis X	417043..420951	protein_id:EGV15724.1
AFUQ01000004.24	2644.36	1016.5	1204.62	1507.54	1841.66	2493.99	3275.32	4212.95	5551.53	DltD C-terminal domain protein	Streptococcus infantis X	complement(39004..39267)	protein_id:EGV13389.1
AFUQ01000010.31	1849.16	316.344	386.673	584.033	753.037	644.125	1086.41	1217.08	1603.13	peptidase, U32 family	Streptococcus infantis X	complement(21906..23192)	protein_id:EGV12815.1
AFUQ01000015.63	35.0819	19.4268	28.2073	37.2014	48.3278	61.7261	99.4462	136.54	179.841	tRNA (5-methylaminomethyl-2-thiouridylate)-methyltransferase	Streptococcus infantis X	complement(53047..54168)	protein_id:EGV11326.1
AFUQ01000001.724	1123.02	239.68	291.114	402.808	438.784	563.618	841.189	885.61	1166.3	GroES-like protein	Streptococcus infantis X	675184..676206	protein_id:EGV15356.1
AFUQ01000015.107	2604.65	2572.14	2995.42	3520.38	3186.52	4066.75	5340.4	6044.96	7958.67	CHAP domain protein	Streptococcus infantis X	complement(101183..102349)	protein_id:EGV11306.1
AFUQ01000012.36	183.025	383.177	490.656	521.354	755.92	764.274	1148.11	1371.82	1805.86	CoA binding domain protein	Streptococcus infantis X	41599..42036	protein_id:EGV11754.1
AFUQ01000012.287	190.692	92.4678	103.632	154.35	141.651	219.294	246.699	322.279	424.236	hypothetical protein	Streptococcus infantis X	293264..293734	protein_id:EGV11755.1
AFUQ01000009.20	115.462	32.775	43.6399	44.2919	90.8381	81.3066	121.775	169.93	223.645	cysteine--tRNA ligase	Streptococcus infantis X	complement(19084..20427)	protein_id:EGV13045.1
AFUQ01000004.12	879.523	3208.17	3663.02	4734.44	6159.42	7308.34	10182.8	13427.7	17660.8	putative lipoprotein	Streptococcus infantis X	complement(14690..15910)	protein_id:EGV13405.1
AFUQ01000012.98	218.311	721.926	1170.09	1426.55	1446.16	1625.83	1752.27	1803.82	2372.24	ABC transporter, permease protein	Streptococcus infantis X	complement(109661..110503)	protein_id:EGV11838.1
AFUQ01000011.31	1187.7	755.936	624.972	1119.18	1211.05	1514.75	1946.89	2455.71	3228.6	kinase domain protein	Streptococcus infantis X	complement(34264..36150)	protein_id:EGV12755.1
AFUQ01000012.176	1007.07	718.684	618.668	902.857	990.545	780.608	1160.4	1124.83	1478.67	leucine--tRNA ligase	Streptococcus infantis X	187289..189790	protein_id:EGV11735.1
AFUQ01000011.36	162.897	158.416	226.519	328.67	364.143	355.35	554.387	824.502	1083.62	primosomal protein N'	Streptococcus infantis X	complement(39152..41548)	protein_id:EGV12707.1
AFUQ01000001.202	53.8131	23.5588	32.6185	38.5037	40.0442	43.8509	58.6065	75.0458	98.612	response regulator receiver domain protein	Streptococcus infantis X	180470..181156	protein_id:EGV15458.1
AFUQ01000015.93	506.55	296.895	332.758	418.77	481.829	522.559	760.601	766.168	1006.27	DNA-directed DNA polymerase	Streptococcus infantis X	complement(86461..87414)	protein_id:EGV11269.1
AFUQ01000001.592	59.633	22.19	23.8689	51.2174	52.8288	61.6844	81.7983	105.245	138.193	NOL1/NOP2/sun family protein	Streptococcus infantis X	555190..556260	protein_id:EGV14914.1
AFUQ01000001.259	2690.69	5987.76	8994.5	8625.54	8042.28	13506.1	14901.7	21950.6	28816.6	hypothetical protein	Streptococcus infantis X	229006..229221	protein_id:EGV15609.1
AFUQ01000012.40	102.306	98.2783	94.4721	154.18	162.609	305.523	377.065	493.883	647.931	fatty acid/phospholipid synthesis protein PlsX	Streptococcus infantis X	45268..46260	protein_id:EGV11902.1
AFUQ01000014.84	760.122	566.121	813.504	878.346	1088.36	1239.32	2032.3	2355.04	3089.1	efflux ABC transporter, permease protein	Streptococcus infantis X	complement(76904..78163)	protein_id:EGV11439.1
AFUQ01000007.47	39.0297	20.5811	22.9624	30.785	54.3038	46.0671	50.3798	65.2126	85.5193	HAD hydrolase, family IA, variant 1	Streptococcus infantis X	complement(44165..44785)	protein_id:EGV13185.1
AFUQ01000014.16	36115.7	3328.37	3860.42	5666.97	7760.4	6863.33	10406.2	10512.8	13784.5	30S ribosomal protein S1	Streptococcus infantis X	complement(13750..14952)	protein_id:EGV11463.1
AFUQ01000012.169	121.172	30.1143	35.6886	71.6985	62.6001	85.3618	135.429	184.364	241.532	2,3,4,5-tetrahydropyridine-2,6-dicarboxylate N-acetyltransferase	Streptococcus infantis X	complement(180749..181447)	protein_id:EGV11820.1
AFUQ01000015.17	3.21926	1.23709	5.03976	6.05043	6.70039	1.55	14.138	8.26869	10.8305	phosphoenolpyruvate-dependent sugar phosphotransferase system, EIIA 2	Streptococcus infantis X	complement(22152..22637)	protein_id:EGV11353.1
AFUQ01000001.195	601.162	349.648	471.146	515.528	662.425	669.612	1122.75	1270.25	1663.18	thioredoxin	Streptococcus infantis X	175755..176072	protein_id:EGV15021.1
AFUQ01000012.132	265.661	81.3133	85.6366	83.6553	147.004	109.706	192.2	244.579	320.208	MATE efflux family protein	Streptococcus infantis X	145583..146953	protein_id:EGV11752.1
AFUQ01000001.234	842.262	391.453	419.633	760.112	681.608	661.43	1091.95	1224.56	1602.41	aspartyl/glutamyl-tRNA(Asn/Gln) amidotransferase, B subunit	Streptococcus infantis X	complement(206862..208307)	protein_id:EGV15678.1
AFUQ01000001.682	373.761	78.0922	137.797	130.485	210.533	194.79	330.523	367.763	481.155	RNA polymerase sigma factor RpoD	Streptococcus infantis X	642611..643720	protein_id:EGV15615.1
AFUQ01000012.312	1384.26	389.108	490.559	721.682	971.997	882.981	1494.26	1618.81	2116.37	SecA cross-linking domain protein	Streptococcus infantis X	311472..313985	protein_id:EGV11740.1
AFUQ01000001.486	5052.75	414.941	493.486	581.571	626.119	715.943	858.066	1001.75	1309.13	single-stranded DNA-binding protein	Streptococcus infantis X	449873..450343	protein_id:EGV15080.1
AFUQ01000007.23	2.5754	4.65903	4.10902	5.998	3.97178	6.38923	8.69108	11.6463	15.2174	putative alkylphosphonate utilization operon protein PhnA	Streptococcus infantis X	complement(20829..21167)	protein_id:EGV13191.1
AFUQ01000013.6	1105.34	685.386	827.9	1103.4	1507.73	1308.11	2086.03	2173.14	2837.39	DEAD/DEAH box helicase	Streptococcus infantis X	complement(4247..5437)	protein_id:EGV11712.1
AFUQ01000007.19	118.301	125.468	201.269	165.006	257.129	260.262	355.328	404.648	528.326	channel protein, hemolysin III family	Streptococcus infantis X	17929..18576	protein_id:EGV13202.1
AFUQ01000001.474	226.377	151.365	154.451	237.434	207.111	273.951	417.316	470.91	614.544	transcriptional regulator, TetR family	Streptococcus infantis X	440944..441501	protein_id:EGV15316.1
AFUQ01000012.51	154.925	197.077	239.298	197.392	164.139	217.487	152.654	180.842	235.939	AIPR protein	Streptococcus infantis X	complement(59509..60654)	protein_id:EGV11905.1
AFUQ01000001.659	569.893	1687.37	1990.84	2174.13	2353.24	2471.87	3089.85	4101.09	5349.75	metalloprotein, YbeY family	Streptococcus infantis X	619574..620071	protein_id:EGV14983.1
AFUQ01000012.65	123.113	189.562	166.935	256.102	282.752	368.172	382.8	500.879	653.38	aldose 1-epimerase	Streptococcus infantis X	77033..78070	protein_id:EGV12030.1
AFUQ01000015.53	608.746	132.568	184.533	137.181	175.771	130.302	240.384	176.383	229.856	ribosomal protein S10	Streptococcus infantis X	complement(44055..44336)	protein_id:EGV11256.1
AFUQ01000014.92	585.361	469.063	490.301	735.689	808.831	952.727	1088.45	1425.24	1857.13	tRNA (guanine-N(1)-)-methyltransferase	Streptococcus infantis X	complement(83366..84085)	protein_id:EGV11372.1
AFUQ01000001.379	12115.3	7112.48	9997.41	10731.2	15396.9	13648.4	22928.2	22890.6	29811.4	triose-phosphate isomerase	Streptococcus infantis X	349615..350373	protein_id:EGV15320.1
AFUQ01000012.310	97.375	40.4773	55.9558	53.3937	97.5494	103.399	177.133	240.434	313.054	hypothetical protein	Streptococcus infantis X	309837..310661	protein_id:EGV11810.1
AFUQ01000001.723	1057.25	196.312	201.415	349.238	299.761	415.811	550.774	593.663	772.92	putative 2-C-methyl-D-erythritol 4-phosphate cytidylyltransferase	Streptococcus infantis X	674472..675179	protein_id:EGV15234.1
AFUQ01000001.39	308.629	545.097	519.924	958.064	867.113	1103.47	1091.88	1773.1	2308.08	RmuC domain protein	Streptococcus infantis X	39677..40933	protein_id:EGV15669.1
AFUQ01000001.396	859.129	293.251	375.449	581.918	616.201	702.6	965.585	1228.9	1599.01	phosphoglucosamine mutase	Streptococcus infantis X	364138..365487	protein_id:EGV15348.1
AFUQ01000001.401	760.17	240.037	233.815	441.276	431.233	428.09	673.614	825.088	1073.49	ABC transporter, ATP-binding protein	Streptococcus infantis X	369006..370874	protein_id:EGV15482.1
AFUQ01000012.315	24.7207	16.1333	23.2646	44.3291	36.7228	49.3654	60.9038	96.6693	125.767	holo-[acyl-carrier-protein] synthase	Streptococcus infantis X	316140..316538	protein_id:EGV12066.1
AFUQ01000007.28	166.599	267.365	392.944	518.697	612.447	552.132	845.521	1057.18	1374.71	dinuclear metal center protein, YbgI family	Streptococcus infantis X	complement(25215..26012)	protein_id:EGV13208.1
AFUQ01000010.36	1039.89	438.521	451.91	742.082	749.633	901.838	1032.01	1376.91	1790.27	PhoH family protein	Streptococcus infantis X	complement(27555..28541)	protein_id:EGV12812.1
AFUQ01000012.66	3772.1	1989.57	2027.82	3291.75	3332.31	3998.44	5428.36	6996.24	9096.29	hypothetical protein	Streptococcus infantis X	complement(78112..79791)	protein_id:EGV12080.1
AFUQ01000012.128	412.757	113.787	162.14	202.157	273.451	325.612	493.084	650.04	844.918	biofilm regulatory protein A	Streptococcus infantis X	141301..142338	protein_id:EGV12028.1
AFUQ01000012.69	172.893	103.416	135.851	156.282	232.667	232.49	362.406	434.612	564.725	universal bacterial protein YeaZ	Streptococcus infantis X	80616..81299	protein_id:EGV12032.1
AFUQ01000001.295	1698.31	807.919	848.818	1472.39	1367.9	1715.78	2225.92	2746.08	3567.73	MutS2 family protein	Streptococcus infantis X	266445..268781	protein_id:EGV14946.1
AFUQ01000015.79	7.53145	14.5149	10.5626	28.0472	27.3712	23.779	32.7237	57.7146	74.9634	hypothetical protein	Streptococcus infantis X	66911..67915	protein_id:EGV11271.1
AFUQ01000007.36	41.0209	99.1353	197.147	189.041	220.082	280.299	353.75	499.148	648.225	putative DNA polymerase III, alpha subunit	Streptococcus infantis X	complement(33207..34832)	protein_id:EGV13165.1
AFUQ01000004.25	1753.99	854.093	978.738	1166.79	1470.36	1734.05	2414.85	3056.71	3968.48	putative D-alanyl-lipoteichoic acid biosynthesis protein DltD	Streptococcus infantis X	complement(39327..40169)	protein_id:EGV13407.1
AFUQ01000001.515	444.22	264.552	344.701	617.68	798.246	1054.15	1368.47	2113.25	2742.98	nicotinate phosphoribosyltransferase	Streptococcus infantis X	475545..477005	protein_id:EGV15114.1
AFUQ01000001.146	132.457	252.351	327.076	417.944	456.187	500.921	602.445	839.001	1088.55	phosphodiesterase family protein	Streptococcus infantis X	130835..131674	protein_id:EGV15228.1
AFUQ01000012.1	478.922	416.094	576.574	592.21	749.709	929.448	1392.82	1657.44	2150.21	inosine-5'-monophosphate dehydrogenase	Streptococcus infantis X	complement(7..1485)	protein_id:EGV11983.1
AFUQ01000010.26	4049.12	1416.66	1637.25	2772.56	3185.09	3153.47	4895.03	5251.55	6809.24	ATP synthase F1, alpha subunit	Streptococcus infantis X	complement(17834..19339)	protein_id:EGV12827.1
AFUQ01000001.872	2718.34	554.076	547.11	768.078	964.995	938.623	1697.39	1633.36	2117.75	lysine--tRNA ligase	Streptococcus infantis X	816548..818038	protein_id:EGV14979.1
AFUQ01000001.894	790.243	1103.4	1447.01	2023.59	2320.1	1782.38	2435.97	3030.98	3928.13	PTS system sugar-specific permease protein	Streptococcus infantis X	complement(838304..839779)	protein_id:EGV15188.1
AFUQ01000001.342	87.4125	74.8255	68.391	145.166	78.1928	98.4397	153.109	174.716	226.402	gram positive anchor	Streptococcus infantis X	308667..309485	protein_id:EGV15758.1
AFUQ01000009.18	97.2994	24.6154	32.8722	37.0889	52.1998	57.4583	113.163	132.122	171.192	leucine-rich protein	Streptococcus infantis X	complement(17833..18702)	protein_id:EGV13055.1
AFUQ01000003.17	565.81	67.2174	67.4249	162.469	141.164	131.754	206.11	217.451	281.565	aspartate-semialdehyde dehydrogenase	Streptococcus infantis X	complement(16728..17804)	protein_id:EGV13441.1
AFUQ01000001.767	173.088	44.8449	44.8	56.283	80.3083	89.6291	109.595	131.374	170.099	Orn/Lys/Arg decarboxylase, major domain protein	Streptococcus infantis X	714667..716121	protein_id:EGV15654.1
AFUQ01000001.898	642.41	584.395	657.822	1257.48	1388.5	1237.87	1582.24	2239.34	2898.64	GTP-binding protein LepA	Streptococcus infantis X	complement(841516..843339)	protein_id:EGV15782.1
AFUQ01000001.199	119.529	25.1956	29.1381	45.2509	49.7117	53.6991	96.2375	117.926	152.599	periplasmic binding protein and sugar binding domain of the LacI family protein	Streptococcus infantis X	178166..179149	protein_id:EGV15206.1
AFUQ01000012.309	409.292	264.654	378.899	402.1	565.653	566.764	880.982	969.946	1255.11	ribosome-associated GTPase EngA	Streptococcus infantis X	308320..309630	protein_id:EGV11763.1
AFUQ01000015.82	154.925	59.6735	76.3311	80.419	86.2714	137.164	140.765	149.925	194.001	hypothetical protein	Streptococcus infantis X	complement(70393..71739)	protein_id:EGV11332.1
AFUQ01000007.39	2126.08	1113.8	1114.13	2041.16	2200.87	1894.27	3109.28	3463.98	4481.99	putative lactoylglutathione lyase	Streptococcus infantis X	complement(37043..37423)	protein_id:EGV13178.1
AFUQ01000011.81	69.6298	64.6544	84.8999	106.68	159.359	138.734	184.156	240	310.519	UTP--hexose-1-phosphate uridylyltransferase	Streptococcus infantis X	complement(78844..80325)	protein_id:EGV12732.1
AFUQ01000001.528	53.0341	38.8487	56.9704	65.467	72.6427	95.2211	117.225	124.903	161.59	efflux ABC transporter, permease protein	Streptococcus infantis X	488661..490040	protein_id:EGV15004.1
AFUQ01000006.3	462.791	267.402	295.86	364.268	452.516	461.139	595.877	832.098	1076.29	ion channel	Streptococcus infantis X	complement(3217..3540)	protein_id:EGV13363.1
AFUQ01000015.11	75.2893	183.168	210.42	281.689	349.944	301.018	435.193	535.631	692.598	hypothetical protein	Streptococcus infantis X	complement(16848..17939)	protein_id:EGV11350.1
AFUQ01000011.60	811.747	245.128	302.318	454.139	434.075	565.552	836.797	925.508	1196.66	rhodanese-like protein	Streptococcus infantis X	complement(58933..59313)	protein_id:EGV12728.1
AFUQ01000001.552	402.524	216.83	238.224	270.365	280.611	362.469	520.585	598.554	773.89	transporter, CPA2 family	Streptococcus infantis X	complement(511155..513209)	protein_id:EGV15532.1
AFUQ01000001.360	2870.92	684.428	743.994	1118.62	1324.88	1313.97	1911.23	2175.57	2812.8	DNA-directed RNA polymerase, delta subunit	Streptococcus infantis X	330151..330726	protein_id:EGV15674.1
AFUQ01000011.8	392.162	69.1315	72.1736	100.604	103.603	132.283	190.075	225.018	290.86	transporter, major facilitator family protein	Streptococcus infantis X	complement(7265..8434)	protein_id:EGV12765.1
AFUQ01000001.579	86.4387	5.55617	6.98513	5.0914	4.87442	6.84112	4.8649	9.00448	11.6364	gram positive anchor	Streptococcus infantis X	545389..547314	protein_id:EGV15599.1
AFUQ01000015.8	205.001	76.8292	60.6934	93.1365	125.528	148.517	194.849	239.655	309.583	low molecular weight phosphotyrosine protein phosphatase	Streptococcus infantis X	complement(13835..14272)	protein_id:EGV11333.1
AFUQ01000015.73	794.828	505.353	515.817	735.554	832.299	888.896	1213.54	1652.2	2132.72	polysaccharide biosynthesis protein	Streptococcus infantis X	complement(60729..62579)	protein_id:EGV11330.1
AFUQ01000001.685	744.26	574.628	871.651	867.752	1210.76	1252.95	1780.77	2277.23	2939.3	glycosyltransferase, group 1 family protein	Streptococcus infantis X	645228..646535	protein_id:EGV15474.1
AFUQ01000012.103	2494.91	5714.12	6484.06	9859.21	10134.2	10258.1	14057.5	16539.3	21341.6	phosphorylase, glycogen/starch/alpha-glucan family	Streptococcus infantis X	115311..117404	protein_id:EGV12095.1
AFUQ01000012.336	459.996	153.35	208.704	300.864	419.39	524.92	803.342	1098.83	1417.81	hydrolase of X-linked nucleoside pyrophosphate N-terminal domain protein	Streptococcus infantis X	346448..347059	protein_id:EGV11964.1
AFUQ01000010.17	618.557	926.136	1149.6	1174.53	1081.09	1138.05	1116.84	910.933	1175.03	ribosomal protein L31	Streptococcus infantis X	9385..9870	protein_id:EGV12824.1
AFUQ01000012.73	42.0794	29.3866	28.0507	37.9792	54.6568	59.1722	62.9599	112.34	144.896	putative azaleucine resistance protein AzlC	Streptococcus infantis X	83472..84167	protein_id:EGV11972.1
AFUQ01000007.18	21.9505	86.8114	61.1765	131.831	134.998	147.791	182.996	265.9	342.948	hypothetical protein	Streptococcus infantis X	17484..17939	protein_id:EGV13206.1
AFUQ01000012.329	137.193	153.134	174.696	246.619	245.686	289.879	417.158	564.95	728.584	alpha-L-fucosidase	Streptococcus infantis X	332888..340018	protein_id:EGV12077.1
AFUQ01000001.356	14.9529	16.4496	38.2252	29.7411	24.8141	17.338	22.2404	20.8092	26.835	hypothetical protein	Streptococcus infantis X	327221..327493	protein_id:EGV15127.1
AFUQ01000001.312	336.723	261.31	345.219	324.983	487.382	556.691	800.759	1052.51	1357.22	putative membrane protein	Streptococcus infantis X	284678..285877	protein_id:EGV15096.1
AFUQ01000012.124	381.648	46.6275	56.9704	77.1007	91.8683	80.4009	157.634	143.291	184.765	Cof-like hydrolase	Streptococcus infantis X	complement(137803..138603)	protein_id:EGV12021.1
AFUQ01000001.605	548.96	269.752	294.605	431.205	440.18	598.561	727.825	1073.21	1383.47	alpha-acetolactate decarboxylase	Streptococcus infantis X	564519..565190	protein_id:EGV15023.1
AFUQ01000001.859	134.168	269.027	279.7	334.935	319.583	396.219	443.969	654.125	842.79	putative membrane protein	Streptococcus infantis X	805131..805883	protein_id:EGV14936.1
AFUQ01000001.212	597.283	169.47	136.045	252.27	304.212	285.513	416.648	484.774	624.529	aspartate kinase	Streptococcus infantis X	complement(189676..191040)	protein_id:EGV15446.1
AFUQ01000001.905	58.6844	29.2704	33.236	72.0921	63.5413	99.5141	122.068	167.367	215.609	exodeoxyribonuclease VII, large subunit domain protein	Streptococcus infantis X	complement(848113..848577)	protein_id:EGV15030.1
AFUQ01000001.170	134.482	687.671	943.773	821.465	1373.91	1704.37	2403.39	2664.52	3430.05	co-chaperone GrpE	Streptococcus infantis X	155661..156176	protein_id:EGV15187.1
AFUQ01000001.244	152.485	152.335	193.62	215.416	236.404	304.562	446.993	545.967	702.64	potassium transporter peripheral membrane component	Streptococcus infantis X	complement(216779..217672)	protein_id:EGV15117.1
AFUQ01000001.745	59.5321	15.1375	30.9995	28.4343	36.7702	33.8683	75.981	63.657	81.9106	hypothetical protein	Streptococcus infantis X	698531..699505	protein_id:EGV15562.1
AFUQ01000001.483	127.331	32.1776	34.3345	44.8572	74.7696	66.2117	96.8883	106.921	137.569	ABC transporter, ATP-binding protein	Streptococcus infantis X	447759..448469	protein_id:EGV15445.1
AFUQ01000001.497	1023.37	846.965	996.925	1080.23	1593.72	1648.3	2339.97	2897	3727.08	polysaccharide biosynthesis protein	Streptococcus infantis X	457981..459570	protein_id:EGV15039.1
AFUQ01000003.16	389.113	48.0153	62.3963	107.408	109.917	140.991	174.737	178.295	229.372	dihydrodipicolinate synthase	Streptococcus infantis X	complement(15540..16475)	protein_id:EGV13432.1
AFUQ01000001.720	68.2069	40.558	80.5968	56.0105	79.8265	85.7159	158.712	162.317	208.782	DNA polymerase III, epsilon subunit	Streptococcus infantis X	671443..672033	protein_id:EGV15509.1
AFUQ01000012.92	14.5886	4.91001	7.3358	7.31352	7.74436	25.5725	26.0423	19.3523	24.8914	CAAX amino terminal protease family protein	Streptococcus infantis X	103910..104551	protein_id:EGV11869.1
AFUQ01000001.663	207.171	407.141	521.067	510.926	744.328	639.66	897.499	1142.16	1468.5	putative DNA-formamidopyrimidine glycosylase	Streptococcus infantis X	621413..621991	protein_id:EGV14894.1
AFUQ01000001.693	183.025	258.556	249.466	335.191	478.016	548.652	703.74	896.977	1153.16	response regulator receiver domain protein	Streptococcus infantis X	652195..652899	protein_id:EGV15418.1
AFUQ01000001.50	562.19	390.643	408.789	666.083	704.401	766.178	1066.29	1421.97	1827.39	pantetheine-phosphate adenylyltransferase	Streptococcus infantis X	49584..51092	protein_id:EGV14938.1
AFUQ01000001.246	188.974	23.1555	21.7537	19.4753	34.8209	56.6004	65.8522	85.9642	110.465	RNA methyltransferase, TrmH family, group 2	Streptococcus infantis X	218553..219056	protein_id:EGV15414.1
AFUQ01000004.54	36.9882	21.5369	25.8143	28.6791	29.8304	23.6076	54.1073	59.366	76.2723	ABC transporter, permease protein	Streptococcus infantis X	complement(64353..65111)	protein_id:EGV13385.1
AFUQ01000012.38	230.815	159.176	232.732	294.933	441.561	422.647	646.562	1004.71	1290.3	aromatic-amino-acid transaminase	Streptococcus infantis X	43335..44504	protein_id:EGV11939.1
AFUQ01000001.421	855.472	163.743	174.017	242.162	345.043	350.134	474.473	504.914	648.115	LICD family protein	Streptococcus infantis X	386252..387097	protein_id:EGV14986.1
AFUQ01000001.517	7630.54	10035.8	13829.4	17111	20052.3	19597.9	28361.6	33062.2	42438.2	metallopeptidase family M24	Streptococcus infantis X	complement(478100..479182)	protein_id:EGV15610.1
AFUQ01000001.584	262.508	278.119	356.108	461.852	458.476	647.063	697.899	948.896	1217.9	putative coproporphyrinogen dehydrogenase	Streptococcus infantis X	550087..551217	protein_id:EGV15133.1
AFUQ01000001.388	308.909	401.816	471.739	630.41	736.989	766.314	1092.29	1415.77	1816.33	hypothetical protein	Streptococcus infantis X	357903..358793	protein_id:EGV15135.1
AFUQ01000001.297	76.9917	201.86	241.72	311.821	393.645	451.885	584.844	678.175	870.047	Ser/Thr phosphatase family protein	Streptococcus infantis X	269978..270811	protein_id:EGV15171.1
AFUQ01000001.431	739.5	204.939	245.167	314.142	429.794	470.978	663.397	768.777	986.263	negative regulator of genetic competence MecA	Streptococcus infantis X	395345..396082	protein_id:EGV15487.1
AFUQ01000011.37	1164.68	626.621	439.142	967.954	746.222	810.34	883.607	1119.14	1435.6	DNA-directed RNA polymerase, omega subunit	Streptococcus infantis X	complement(41633..41947)	protein_id:EGV12742.1
AFUQ01000012.357	1848.54	459.713	515.308	659.048	919.032	950.828	1405.47	1556.83	1996.11	ABC transporter, substrate-binding protein, family 5 domain protein	Streptococcus infantis X	366018..366800	protein_id:EGV12016.1
AFUQ01000001.362	625.816	568.103	539.554	931.869	819.095	959.033	1131.27	1407.47	1804.6	N-6 DNA Methylase	Streptococcus infantis X	332702..333655	protein_id:EGV15145.1
AFUQ01000012.188	4139.13	1516.14	1562.32	2186.77	2012.65	2791.02	3350.92	4493.1	5760.24	PTS system, mannose/fructose/sorbose family, IID component	Streptococcus infantis X	complement(198960..199871)	protein_id:EGV11837.1
AFUQ01000004.13	67.6135	87.1483	101.953	145.256	161.713	167.683	202.3	256.45	328.656	maltose acetyltransferase	Streptococcus infantis X	complement(16065..16628)	protein_id:EGV13396.1
AFUQ01000001.813	2.01633	16.1466	20.8958	5.88267	21.5392	29.6222	35.1576	35.2272	45.143	hypothetical protein	Streptococcus infantis X	complement(756945..757076)	protein_id:EGV15142.1
AFUQ01000001.572	1279.34	450.381	547.406	715.501	719.63	730.745	941.667	1076.15	1378.96	carbamoyl-phosphate synthase, large subunit	Streptococcus infantis X	530693..533869	protein_id:EGV15759.1
AFUQ01000012.123	171.901	218.737	211.058	417.567	409.208	451.09	371.139	642.044	822.69	bacterial lipoprotein	Streptococcus infantis X	137243..137668	protein_id:EGV11872.1
AFUQ01000001.524	100.035	21.3429	27.3008	23.6297	31.7652	45.067	70.3302	79.7627	102.157	isochorismatase family protein	Streptococcus infantis X	485803..486378	protein_id:EGV15498.1
AFUQ01000001.446	232.595	172.135	271.811	235.766	415.436	327.502	525.142	565.614	724.29	KR domain protein	Streptococcus infantis X	410079..410756	protein_id:EGV15577.1
AFUQ01000012.333	295.66	61.4607	93.226	88.5142	114.332	129.917	205.361	234.68	300.438	recombination protein RecR	Streptococcus infantis X	343229..343825	protein_id:EGV11730.1
AFUQ01000001.876	47.1203	31.1517	41.3924	46.6617	56.8616	85.3785	98.8779	134.961	172.73	putative membrane protein	Streptococcus infantis X	821260..821823	protein_id:EGV15657.1
AFUQ01000001.644	281.503	67.872	68.6073	99.2698	115.22	142.631	164.151	180.173	230.539	3H domain protein	Streptococcus infantis X	complement(605486..605671)	protein_id:EGV15768.1
AFUQ01000001.656	60.8955	36.2855	37.2348	65.5299	56.3309	84.4145	80.224	123.571	157.993	hypothetical protein	Streptococcus infantis X	complement(616893..617753)	protein_id:EGV15220.1
AFUQ01000015.99	224.225	60.9959	80.1865	78.4953	112.585	138.763	226.03	241.962	309.334	DHHA1 domain protein	Streptococcus infantis X	complement(92487..94334)	protein_id:EGV11328.1
AFUQ01000001.45	46.3664	198.734	243.098	418.35	379.605	422.026	442.742	535.857	684.692	acylphosphatase	Streptococcus infantis X	complement(46120..46398)	protein_id:EGV15179.1
AFUQ01000009.10	529.694	141.731	150.415	217.449	232.551	272.748	396.549	447.157	571.024	ABC transporter, ATP-binding protein	Streptococcus infantis X	9686..10408	protein_id:EGV13042.1
AFUQ01000001.296	206.112	64.7735	76.9971	94.4492	112.221	161.367	224.458	293.969	375.32	C4-dicarboxylate transporter/malic acid transport protein	Streptococcus infantis X	268979..269875	protein_id:EGV15289.1
AFUQ01000001.37	24.0516	66.5283	91.0159	125.996	133.073	136.008	161.064	282.998	361.266	thiamin pyrophosphokinase, catalytic domain protein	Streptococcus infantis X	39014..39319	protein_id:EGV15438.1
AFUQ01000001.599	330.58	94.6451	134.669	184.907	192.46	189.774	282.062	310.373	396.072	phosphate ABC transporter, ATP-binding protein	Streptococcus infantis X	559864..560622	protein_id:EGV15057.1
AFUQ01000012.120	3279.09	4293.1	5526.93	6588.82	8357.31	7694.99	9399.23	13116.1	16736.8	RNAse H domain protein, YqgF family	Streptococcus infantis X	135003..135422	protein_id:EGV11897.1
AFUQ01000012.117	64.8433	55.5973	60.4024	79.9976	87.4559	101.943	122.087	146.03	186.293	transcriptional regulator Spx	Streptococcus infantis X	133604..134002	protein_id:EGV11871.1
AFUQ01000012.251	194.37	142.071	203.843	207.324	265.971	240.153	365.567	420.372	535.828	hypothetical protein	Streptococcus infantis X	255875..256405	protein_id:EGV11724.1
AFUQ01000001.121	479.415	585.541	748.865	781.687	1061.65	1266.25	1828.55	2356.63	3002.07	phosphodiesterase family protein	Streptococcus infantis X	106213..106734	protein_id:EGV14920.1
AFUQ01000016.3	1802.31	494.589	501.049	736.221	761.665	1007.39	1333.49	1535.38	1955.81	23S rRNA m2A2503 methyltransferase	Streptococcus infantis X	complement(2008..3093)	protein_id:EGV11194.1
AFUQ01000001.529	119.36	225.492	317.901	252.503	341.205	421.471	557.82	712.711	907.643	response regulator receiver domain protein	Streptococcus infantis X	490111..490767	protein_id:EGV15024.1
AFUQ01000015.54	33.7942	27.2221	24.0498	60.0362	59.3611	49.4237	64.6224	91.5917	116.584	anaerobic ribonucleoside-triphosphate reductase activating protein	Streptococcus infantis X	complement(44664..45257)	protein_id:EGV11343.1
AFUQ01000001.292	239.16	101.47	116.42	167.126	174.588	161.858	291.825	300.76	382.802	ribonuclease HIII	Streptococcus infantis X	complement(264520..265401)	protein_id:EGV15025.1
AFUQ01000001.221	830.733	1376.89	2131.34	2591.71	3495.4	4175.83	6003.91	7317.02	9311.38	3-oxoacyl-(acyl carrier protein) synthase II	Streptococcus infantis X	196889..197890	protein_id:EGV15784.1
AFUQ01000013.11	0.643851	7.33357	4.43544	11.3935	7.78952	13.7437	6.53713	15.325	19.4984	iron chelate uptake ABC transporter, FeCT family, permease protein	Streptococcus infantis X	complement(8050..9096)	protein_id:EGV11711.1
AFUQ01000012.359	4165.98	2289.91	2722.25	3257.5	3641.54	4275.24	5860.15	6677.92	8493.53	oligopeptide-binding protein SarA	Streptococcus infantis X	368146..370104	protein_id:EGV11883.1
AFUQ01000012.139	135.93	81.0653	98.9186	156.604	127.601	133.433	195.919	216.308	275.106	PAP2 family protein	Streptococcus infantis X	152771..153274	protein_id:EGV12035.1
AFUQ01000001.129	505.76	1256.68	1788.79	2229.39	2746.29	2013.21	2905.25	3969.22	5046.81	glutamyl aminopeptidase	Streptococcus infantis X	110861..111364	protein_id:EGV15625.1
AFUQ01000001.218	156.958	246.351	320.011	598.042	803.523	1234.21	1499.79	2798.07	3553.88	[acyl-carrier-protein] S-malonyltransferase	Streptococcus infantis X	194946..195866	protein_id:EGV15463.1
AFUQ01000001.668	23.213	29.4631	45.4771	54.7379	60.866	96.8228	88.8143	126.7	160.856	SsrA-binding protein	Streptococcus infantis X	625733..626200	protein_id:EGV15091.1
AFUQ01000001.612	480.617	110.83	162.984	215.42	282.268	285.851	447.78	574.643	729.515	hypothetical protein	Streptococcus infantis X	571182..571667	protein_id:EGV15672.1
AFUQ01000015.5	9227.7	14337.3	15743.1	24565.5	28309.9	30464.3	40946.9	56766.5	72062.1	aldehyde-alcohol dehydrogenase 2	Streptococcus infantis X	complement(10481..12235)	protein_id:EGV11282.1
AFUQ01000007.48	47.0103	37.5349	30.951	54.3413	68.7181	43.8362	64.762	88.6256	112.504	DJ-1 family protein	Streptococcus infantis X	complement(44838..45386)	protein_id:EGV13203.1
AFUQ01000012.37	568.756	102.025	109.918	143.986	164.231	258.238	302.653	370.08	469.618	putative membrane protein	Streptococcus infantis X	complement(42170..43180)	protein_id:EGV11860.1
AFUQ01000001.608	346.286	175.428	236.658	354.386	407.264	448.422	595.089	875.346	1110.77	polyamine ABC transporter, ATP-binding protein	Streptococcus infantis X	567115..568272	protein_id:EGV15283.1
AFUQ01000012.327	125.764	350.542	513.226	506.89	660.069	660.241	958.007	1213.98	1539.49	putative N-acetylneuraminate lyase	Streptococcus infantis X	330851..331675	protein_id:EGV11723.1
AFUQ01000014.14	204.307	43.0583	72.8022	77.0998	129.455	133.243	195.006	251.355	318.696	DNA polymerase III, subunit gamma and tau	Streptococcus infantis X	complement(11504..13168)	protein_id:EGV11435.1
AFUQ01000011.10	1633.5	443.004	574.563	683.882	929.071	892.461	1532.12	1605.99	2036.17	cell division ATP-binding protein FtsE	Streptococcus infantis X	complement(9518..10210)	protein_id:EGV12721.1
AFUQ01000004.16	29641	8168.48	5486.23	7056.76	6149.19	5865.41	7488.38	7778.54	9856.53	DNA-directed RNA polymerase, beta subunit	Streptococcus infantis X	complement(26799..30401)	protein_id:EGV13394.1
AFUQ01000007.61	493.494	2077.8	2365.74	3043.99	3067.09	3545.46	4036.13	4918.2	6229.46	hypothetical protein	Streptococcus infantis X	64326..64625	protein_id:EGV13194.1
AFUQ01000004.15	25149.4	9402.67	7185.99	10318.9	9052.46	7746.62	10116.2	10600	13415.7	DNA-directed RNA polymerase, beta' subunit	Streptococcus infantis X	complement(23119..26766)	protein_id:EGV13367.1
AFUQ01000015.105	1976.23	384.811	400.636	714.661	834.369	941.913	1410.3	1568.52	1984.11	translation elongation factor Ts	Streptococcus infantis X	complement(99058..100098)	protein_id:EGV11316.1
AFUQ01000001.475	73.383	57.9662	69.5512	80.3455	131.544	101.956	137.196	188.275	238.107	putative ComE operon protein 2	Streptococcus infantis X	441520..441987	protein_id:EGV14969.1
AFUQ01000004.59	8.70917	27.3279	24.6299	39.0317	41.9099	52.4271	86.3285	117.942	149.114	metallo-beta-lactamase domain protein	Streptococcus infantis X	complement(69706..70521)	protein_id:EGV13422.1
AFUQ01000003.3	312.9	495.052	326.461	359.77	179.055	191.607	177.339	183.565	231.953	5-methylcytosine-specific restriction enzyme B family protein	Streptococcus infantis X	complement(2348..4198)	protein_id:EGV13443.1
AFUQ01000001.594	910.909	403.768	487.304	638.851	636.314	763.605	1200.32	1465.3	1847.53	phosphate ABC transporter, permease protein PstC	Streptococcus infantis X	557248..558165	protein_id:EGV15136.1
AFUQ01000001.580	524.677	325.616	342.409	677.669	687.7	663.547	875.499	1470.26	1853.15	HPr(Ser) kinase/phosphatase	Streptococcus infantis X	547494..548429	protein_id:EGV15717.1
AFUQ01000015.110	344.524	84.1359	121.808	144.085	226.499	232.421	333.276	500.605	630.835	cobalt transport protein	Streptococcus infantis X	complement(103827..104621)	protein_id:EGV11307.1
AFUQ01000009.16	408.071	395.94	483.393	719.307	742.369	935.697	1238.75	1847.92	2328.01	RelA/SpoT family protein	Streptococcus infantis X	complement(14230..16446)	protein_id:EGV13068.1
AFUQ01000001.496	4351.79	3993.21	4637.88	5545.94	7444.44	6952.47	9886.8	10966.8	13815.1	UDP-N-acetylmuramoyl-L-alanyl-D-glutamate--L- lysine ligase	Streptococcus infantis X	complement(456397..457842)	protein_id:EGV15352.1
AFUQ01000015.36	5827.71	2484.25	2569.29	4744.32	4013.46	4356.08	5505.09	6494.23	8179.73	ribosomal protein L18	Streptococcus infantis X	complement(35806..36231)	protein_id:EGV11329.1
AFUQ01000003.20	277.8	136.143	119.887	171.042	200.889	141.184	209.218	213.847	269.235	L-lactate dehydrogenase	Streptococcus infantis X	21495..22355	protein_id:EGV13439.1
AFUQ01000012.330	490.048	36.283	60.8612	78.8032	71.6921	64.9746	112.182	111.587	140.433	SIS domain protein	Streptococcus infantis X	complement(340132..340983)	protein_id:EGV11751.1
AFUQ01000001.902	107.736	80.1019	98.6781	133.79	135.05	217.046	214.067	390.946	491.842	ribosomal RNA large subunit methyltransferase J	Streptococcus infantis X	complement(846243..847058)	protein_id:EGV15517.1
AFUQ01000001.519	1003.36	796.757	956.193	1128.87	1213.48	1316.21	1821.38	2272.78	2859.31	hypothetical protein	Streptococcus infantis X	complement(480080..481423)	protein_id:EGV15303.1
AFUQ01000011.46	27.9147	28.774	17.8984	24.1558	17.2907	14.4057	17.2434	17.2301	21.6764	methyltransferase domain protein	Streptococcus infantis X	complement(48084..48824)	protein_id:EGV12723.1
AFUQ01000001.747	1327.97	1102.1	1886.29	1752.98	2579.79	2213.64	3558.19	3862.32	4857.23	hypothetical protein	Streptococcus infantis X	700343..701317	protein_id:EGV15697.1
AFUQ01000001.29	3244.99	781.101	829.547	1315.18	1329.65	1774.32	2377.06	3106.09	3906.18	putative membrane protein	Streptococcus infantis X	complement(30927..32771)	protein_id:EGV14984.1
AFUQ01000012.86	117.327	4.2792	7.36006	5.72059	13.4074	7.96227	15.4141	14.6998	18.4827	bacterial membrane protein YfhO domain protein	Streptococcus infantis X	99306..100775	protein_id:EGV11934.1
AFUQ01000001.452	1295.52	1383.39	1906.39	1931.16	2356.83	2797.02	3712.64	4737.61	5955.01	UDP-N-acetylmuramoyl-L-alanine--D-glutamate ligase	Streptococcus infantis X	421212..422564	protein_id:EGV15050.1
AFUQ01000001.863	238.77	73.3231	94.6287	149.884	150.577	211.51	332.428	404.264	508.142	ATP-dependent DNA helicase PcrA	Streptococcus infantis X	complement(808020..810311)	protein_id:EGV15518.1
AFUQ01000014.19	351.827	76.168	63.327	90.0021	91.8672	177.945	207.373	266.669	335.161	putative membrane protein	Streptococcus infantis X	complement(16336..17259)	protein_id:EGV11394.1
AFUQ01000001.690	87.2177	32.7273	33.6574	49.0115	76.164	87.0735	117.996	179.636	225.677	hypothetical protein	Streptococcus infantis X	648312..648530	protein_id:EGV15252.1
AFUQ01000012.273	6261.71	5836.91	3613.8	4613.61	3651.59	4316.2	4626.84	6074.65	7631.32	hypothetical protein	Streptococcus infantis X	280760..282049	protein_id:EGV11948.1
AFUQ01000001.420	943.51	349.316	368.363	537.256	692.087	652.862	945.376	1203.64	1512.07	hypothetical protein	Streptococcus infantis X	384788..386107	protein_id:EGV15274.1
AFUQ01000009.25	175.469	38.5417	43.2296	105.792	89.6539	117.239	150.429	157.098	197.303	5-methyltetrahydropteroyltriglutamate-- homocysteine S-methyltransferase	Streptococcus infantis X	complement(25406..27655)	protein_id:EGV13064.1
AFUQ01000012.78	417.263	255.333	152.411	395.297	452.177	530.798	649.588	816.721	1025.55	peptidase dimerization domain protein	Streptococcus infantis X	89083..90456	protein_id:EGV12047.1
AFUQ01000015.32	3256.97	910.771	1690.71	1601.01	2378.31	2124.1	3640.3	3950.69	4960.66	preprotein translocase, SecY subunit	Streptococcus infantis X	complement(33189..34499)	protein_id:EGV11313.1
AFUQ01000001.499	349.386	259.15	231.724	431.579	394.194	506.215	629.753	867.056	1088.68	cystathionine gamma-synthase	Streptococcus infantis X	461876..462970	protein_id:EGV15685.1
AFUQ01000016.5	4960.77	612.305	727.627	898.355	1063.6	1088.33	1708.5	1924.18	2415.11	glycerol facilitator-aquaporin	Streptococcus infantis X	complement(3807..4712)	protein_id:EGV11189.1
AFUQ01000001.153	1786.12	701.168	685.557	1177.42	1335.74	1345.42	1863.84	2294.74	2879.56	hypothetical protein	Streptococcus infantis X	140613..142274	protein_id:EGV15326.1
AFUQ01000001.311	19.3751	30.7625	36.39	67.9007	65.2278	83.3592	127.623	172.263	216.08	ABC transporter, ATP-binding protein	Streptococcus infantis X	283788..284681	protein_id:EGV15589.1
AFUQ01000011.74	4721.78	2921.63	3039.1	4609.56	5231.67	5005.66	7218.82	8288.03	10389.3	DegT/DnrJ/EryC1/StrS aminotransferase family protein	Streptococcus infantis X	complement(71278..72504)	protein_id:EGV12733.1
AFUQ01000015.89	97.7989	185.023	212.606	260.077	282.212	315.758	406.97	545.102	683.167	glycosyl hydrolase family 38, N-terminal domain protein	Streptococcus infantis X	complement(78111..80756)	protein_id:EGV11274.1
AFUQ01000014.32	689.287	152.482	187.081	220.735	280.934	277.161	441.143	541.583	678.546	ABC transporter, ATP-binding protein	Streptococcus infantis X	complement(30036..30578)	protein_id:EGV11412.1
AFUQ01000012.345	8.45484	5.04596	12.0249	23.0902	25.8168	18.4775	30.8518	43.6668	54.6844	ImpB/MucB/SamB family protein	Streptococcus infantis X	352938..354353	protein_id:EGV12042.1
AFUQ01000015.112	224.012	85.7157	101.144	140.62	146.805	212.905	295.286	436.789	546.799	cobalt ATP-binding cassette C-terminal domain protein	Streptococcus infantis X	complement(105438..106265)	protein_id:EGV11348.1
AFUQ01000009.26	23.7973	71.2902	92.4893	111.235	122.402	98.8168	103.4	102.845	128.745	DNA-binding helix-turn-helix protein	Streptococcus infantis X	complement(28007..28300)	protein_id:EGV13057.1
AFUQ01000014.24	216.455	91.7615	129.929	173.831	170.518	137.374	166.094	176.239	220.603	streptomycin adenylyltransferase	Streptococcus infantis X	complement(23927..24745)	protein_id:EGV11443.1
AFUQ01000012.266	274.461	378.418	458	707.165	768.865	831.585	972.944	1421.58	1779.37	aminopeptidase PepS	Streptococcus infantis X	274135..275376	protein_id:EGV11846.1
AFUQ01000010.38	223.877	229.684	249.164	301.59	305.937	423.219	626.762	766.31	959.153	hypothetical protein	Streptococcus infantis X	complement(28900..29742)	protein_id:EGV12807.1
AFUQ01000012.178	67.334	31.9812	32.5215	73.7251	64.1491	93.0569	87.9364	132.155	165.326	acetyltransferase, GNAT family	Streptococcus infantis X	190587..191045	protein_id:EGV11944.1
AFUQ01000001.707	61.1498	224.261	246.482	275.148	254.587	340.814	447.302	575.927	720.46	hypothetical protein	Streptococcus infantis X	663964..665238	protein_id:EGV15072.1
AFUQ01000001.764	507.939	1400.02	1617.21	1889.21	2151.5	2330.81	2734.67	3276.67	4096.18	hypothetical protein	Streptococcus infantis X	complement(711796..712359)	protein_id:EGV15566.1
AFUQ01000007.49	124.096	77.3532	92.8642	123.925	130.054	202.901	233.113	338.913	423.63	cell cycle protein, FtsW/RodA/SpoVE family	Streptococcus infantis X	complement(45397..46620)	protein_id:EGV13155.1
AFUQ01000012.105	990.419	211.416	248.789	304.837	345.39	332.436	530.61	528.809	660.929	tyrosine--tRNA ligase	Streptococcus infantis X	complement(118360..119616)	protein_id:EGV11904.1
AFUQ01000009.21	118.217	36.4203	51.9438	85.909	125.887	130.877	274.264	282.973	353.668	phosphorylase family protein	Streptococcus infantis X	complement(20471..21232)	protein_id:EGV13047.1
AFUQ01000001.382	13916.4	3714.82	6082.86	6777.71	9888.49	10293.8	17533	18740.2	23420.7	ferritin-like protein	Streptococcus infantis X	354279..354797	protein_id:EGV14915.1
AFUQ01000012.318	73.4425	106.957	102.194	139.886	146.724	174.833	234.814	298.826	373.436	peptidase, S9A/B/C family, catalytic domain protein	Streptococcus infantis X	319981..320964	protein_id:EGV11798.1
AFUQ01000001.25	4262.7	3402.03	3740.72	4845.98	6096.63	6206.77	8983.85	9964.06	12451.6	glucose-6-phosphate isomerase	Streptococcus infantis X	25841..27190	protein_id:EGV15429.1
AFUQ01000007.57	185.026	28.8552	22.6602	38.272	43.5942	33.3746	82.5843	85.5638	106.909	ABC transporter, permease protein	Streptococcus infantis X	complement(60114..60797)	protein_id:EGV13166.1
AFUQ01000004.44	67.2836	58.2473	69.6724	115.373	128.975	141.862	228.526	247.08	308.703	hydrolase, NUDIX family	Streptococcus infantis X	complement(55912..56685)	protein_id:EGV13386.1
AFUQ01000001.841	244.345	220.1	295.984	352.104	365.698	480.803	666.934	838.83	1048.01	dihydroorotase	Streptococcus infantis X	complement(784323..785591)	protein_id:EGV15217.1
AFUQ01000011.64	700.393	302.532	256.184	453.856	492.355	712.585	790.519	1151.42	1438.48	tRNA pseudouridine synthase A	Streptococcus infantis X	complement(60804..61553)	protein_id:EGV12709.1
AFUQ01000001.425	2134.65	538.306	570.747	885.991	736.551	1108.72	1719.71	1907.64	2382.83	LICD family protein	Streptococcus infantis X	390269..391081	protein_id:EGV15779.1
AFUQ01000001.861	208.493	218.876	238.623	273.684	377.582	435.436	544.976	693.565	866.298	response regulator receiver domain protein	Streptococcus infantis X	complement(806906..807607)	protein_id:EGV15305.1
AFUQ01000007.43	424.22	88.4	133.121	127.191	198.669	193.332	301.442	381.382	475.992	polysaccharide deacetylase	Streptococcus infantis X	complement(38887..40281)	protein_id:EGV13193.1
AFUQ01000007.53	70.9175	36.4788	45.6338	64.2906	65.1973	56.8513	94.5372	118.446	147.784	Gram-positive signal peptide protein, YSIRK family	Streptococcus infantis X	complement(50413..57702)	protein_id:EGV13183.1
AFUQ01000001.479	2539.19	600.447	702.292	741.07	1012	1224.65	1745.83	1891.93	2359.09	receptor family ligand-binding region	Streptococcus infantis X	443890..445050	protein_id:EGV15611.1
AFUQ01000015.35	793.683	258.386	411.206	533.914	785.255	720.289	1072.37	1323.91	1649.76	ribosomal protein S5	Streptococcus infantis X	complement(35294..35788)	protein_id:EGV11241.1
AFUQ01000012.90	77.3056	53.4705	40.7638	47.612	46.1279	48.9283	39.5057	44.6046	55.5711	PspC domain protein	Streptococcus infantis X	102834..103184	protein_id:EGV12075.1
AFUQ01000004.10	577.468	225.209	326.642	290.449	354.459	363.784	613.6	714.849	890.551	hypothetical protein	Streptococcus infantis X	13674..14306	protein_id:EGV13408.1
AFUQ01000001.618	355.632	472.023	934.34	586.344	911.492	1175.31	1473.7	1706.63	2125.82	superoxide dismutase	Streptococcus infantis X	583710..584315	protein_id:EGV15726.1
AFUQ01000012.356	184.643	215.131	340.855	460.068	593.381	633.592	801.595	1161.37	1446.49	glucan 1,6-alpha-glucosidase	Streptococcus infantis X	364239..365849	protein_id:EGV11924.1
AFUQ01000001.785	505.489	245.5	242.214	382.469	318.381	442.128	510.815	722.533	899.437	putative permease	Streptococcus infantis X	complement(733699..734604)	protein_id:EGV15343.1
AFUQ01000007.56	1239.91	180.192	199.29	279.568	335.39	373.136	459.881	576.998	717.905	ABC transporter, ATP-binding protein	Streptococcus infantis X	complement(59380..60114)	protein_id:EGV13201.1
AFUQ01000012.15	396.406	284.671	256.669	331.407	247.318	519.499	542.432	773.334	961.839	DNA polymerase III, beta subunit	Streptococcus infantis X	15148..16284	protein_id:EGV11789.1
AFUQ01000016.12	104.831	92.1814	81.8429	178.084	154.149	219.95	270.334	464.866	577.728	beta-N-acetylglucosaminidase	Streptococcus infantis X	complement(10809..19250)	protein_id:EGV11186.1
AFUQ01000001.896	54.237	107.274	234.647	170.141	243.207	200.512	373.8	432.223	536.963	phosphoenolpyruvate-dependent sugar phosphotransferase system, EIIA 2	Streptococcus infantis X	complement(840175..840666)	protein_id:EGV15619.1
AFUQ01000001.332	86.913	133.877	137.892	125.534	136.251	145.324	162.627	248.15	308.243	hypothetical protein	Streptococcus infantis X	296986..298140	protein_id:EGV15607.1
AFUQ01000012.166	201.876	51.5072	80.6342	96.7572	127.468	142.537	203.058	288.348	358.173	peptidase, S54 family	Streptococcus infantis X	complement(178356..179048)	protein_id:EGV12041.1
AFUQ01000001.741	208.484	72.9766	103.742	131.715	214.896	212.407	371.128	469.101	582.678	protein-(glutamine-N5) methyltransferase, release factor-specific	Streptococcus infantis X	695401..696237	protein_id:EGV14925.1
AFUQ01000001.203	282.426	93.6125	103.378	142.428	140.831	202.654	226.421	354.383	440.019	ABC transporter, solute-binding protein	Streptococcus infantis X	181153..182451	protein_id:EGV15111.1
AFUQ01000011.16	327.294	416.287	525.251	624.723	769.246	856.315	1008.62	1216.85	1510.27	hypothetical protein	Streptococcus infantis X	complement(16551..17273)	protein_id:EGV12757.1
AFUQ01000015.30	102.874	9.87927	10.3089	11.4412	17.4618	17.1975	22.8928	29.5069	36.6106	translation initiation factor IF-1	Streptococcus infantis X	complement(32059..32277)	protein_id:EGV11321.1
AFUQ01000001.136	55.8294	52.936	73.2256	85.6411	150.392	106.984	135.74	195.489	242.446	bifunctional protein FolC	Streptococcus infantis X	122194..123339	protein_id:EGV15319.1
AFUQ01000001.881	3278.25	905.505	811.179	1766.23	1454.86	1719.73	2339.34	2758.26	3420.57	ribonucleoside-diphosphate reductase, alpha subunit	Streptococcus infantis X	825263..827422	protein_id:EGV14885.1
AFUQ01000011.63	386.026	175.738	210.563	291.084	377.739	420.419	531.343	758.559	940.689	putative phosphomethylpyrimidine kinase	Streptococcus infantis X	complement(60041..60814)	protein_id:EGV12729.1
AFUQ01000001.192	606.542	631.625	695.006	1116.07	1031.18	1140.85	1421.38	1813.43	2248.62	hypothetical protein	Streptococcus infantis X	173634..174968	protein_id:EGV14893.1
AFUQ01000014.83	5840.78	6301.59	5550.01	5939.41	6714.22	5431.12	7391.48	6879	8521.05	methionine--tRNA ligase	Streptococcus infantis X	complement(74771..76768)	protein_id:EGV11454.1
AFUQ01000014.13	350.404	142.239	167.601	169.92	262.891	228.331	389.739	483.685	599.034	hypothetical protein	Streptococcus infantis X	complement(11287..11481)	protein_id:EGV11466.1
AFUQ01000012.302	96.3508	73.7777	153.834	100.749	114.85	163.811	199.367	309.43	383.189	ABC transporter, ATP-binding family protein	Streptococcus infantis X	complement(303105..303836)	protein_id:EGV11772.1
AFUQ01000001.856	716.464	420.819	473.647	600.148	616.623	911.806	1184.55	1569.61	1943.52	ATP-dependent nuclease subunit B	Streptococcus infantis X	complement(799869..803120)	protein_id:EGV14922.1
AFUQ01000001.169	2522.79	7334.46	10920.8	9422.4	14753.9	14272.2	23469.5	27393.5	33890.2	heat-inducible transcription repressor HrcA	Streptococcus infantis X	154600..155634	protein_id:EGV15195.1
AFUQ01000001.530	131.967	287.275	401.343	397.718	566.989	443.663	843.267	952.773	1178.72	HAMP domain protein	Streptococcus infantis X	490823..492082	protein_id:EGV14989.1
AFUQ01000004.57	155.416	138.651	157.34	250.017	243.671	294.306	381.771	534.731	661.512	3-oxoacyl-[acyl-carrier-protein] synthase III	Streptococcus infantis X	complement(67507..68451)	protein_id:EGV13382.1
AFUQ01000001.113	1365.55	228.361	296.745	344.511	434.874	504.681	747.597	833.124	1030.45	oligopeptide/dipeptide transporter, C-terminal domain protein	Streptococcus infantis X	95816..96883	protein_id:EGV15027.1
AFUQ01000012.115	1020.94	334.31	325.084	600.543	677.299	1000.2	1123.4	1688.91	2088.83	metallopeptidase family M24	Streptococcus infantis X	129241..130302	protein_id:EGV11777.1
AFUQ01000014.55	2118.66	1071.54	1438.82	1464.43	1958.29	1920.89	2807.24	3093.79	3826.08	peptidase, U32 family	Streptococcus infantis X	complement(48147..49076)	protein_id:EGV11459.1
AFUQ01000012.334	3036.03	934.84	1211.89	1559.16	2018.49	2061.41	3398.8	3906.88	4829.9	D-ala D-ala ligase N-terminal domain protein	Streptococcus infantis X	343991..345034	protein_id:EGV11778.1
AFUQ01000007.63	1231.21	242.277	292.431	440.398	550.075	601.762	849.976	971.697	1201.05	methionine adenosyltransferase	Streptococcus infantis X	complement(65472..66662)	protein_id:EGV13177.1
AFUQ01000001.149	6.04899	9.68044	7.58946	10.5089	4.81194	1.88854	4.33077	4.45793	5.50964	pullulanase, extracellular	Streptococcus infantis X	complement(132489..136199)	protein_id:EGV15586.1
AFUQ01000001.248	1.93155	4.81548	2.64671	6.04183	2.521	8.20338	12.4877	12.9084	15.952	PAP2 family protein	Streptococcus infantis X	220029..220679	protein_id:EGV15461.1
AFUQ01000001.840	37.9116	7.98376	22.9139	6.61191	25.3105	18.6166	35.1112	36.2968	44.8354	multidrug efflux protein	Streptococcus infantis X	complement(782939..784279)	protein_id:EGV15746.1
AFUQ01000001.757	13.5804	6.05143	24.3277	11.8397	14.1065	17.1049	37.3647	41.464	51.2051	hypothetical protein	Streptococcus infantis X	707548..707751	protein_id:EGV15288.1
AFUQ01000001.403	254.681	52.3578	44.7778	95.0814	116.961	102.223	198.984	187.223	231.182	adenine phosphoribosyltransferase	Streptococcus infantis X	371607..372119	protein_id:EGV15152.1
AFUQ01000011.33	95.0287	31.2319	40.9578	64.2372	76.2052	53.9512	104.695	152.561	188.38	phosphatase 2C domain protein	Streptococcus infantis X	complement(36356..36883)	protein_id:EGV12704.1
AFUQ01000001.554	152.24	75.3432	95.3654	101.074	114.747	155.955	224.922	277.621	342.68	MraW methylase-like family protein	Streptococcus infantis X	complement(513468..514025)	protein_id:EGV15584.1
AFUQ01000009.6	32.0574	66.1655	68.0646	84.9783	82.2277	107.01	149.124	255.513	315.358	response regulator receiver domain protein	Streptococcus infantis X	complement(4993..5670)	protein_id:EGV13040.1
AFUQ01000001.272	133.059	21.2896	21.1009	24.9928	31.4989	33.3752	68.2004	61.3378	75.6828	penicillin-binding protein, 1A family	Streptococcus infantis X	complement(243508..245661)	protein_id:EGV15621.1
AFUQ01000001.676	3512.19	1066.27	1435.89	1470.61	2104.27	2228.61	3566.08	4260.36	5254.68	phosphoenolpyruvate carboxylase	Streptococcus infantis X	634652..637477	protein_id:EGV15530.1
AFUQ01000007.33	5634.3	5263.4	5221.4	6069.65	6166.84	5413.37	7212.55	6445.46	7948.18	pyruvate kinase	Streptococcus infantis X	complement(30483..31988)	protein_id:EGV13196.1
AFUQ01000001.694	437.528	638.564	647.304	974.683	1115.78	1331.45	1520.65	2276.12	2805.94	PAS domain S-box protein	Streptococcus infantis X	652892..654241	protein_id:EGV15542.1
AFUQ01000009.17	440.426	924.601	990.732	1224.55	1489.77	1185.15	1598.9	1778.59	2192.54	TOBE domain protein	Streptococcus infantis X	complement(16591..17721)	protein_id:EGV13059.1
AFUQ01000001.915	345.576	251.518	314.074	405.266	455.834	557.141	781.321	1015.55	1251.91	1,4-alpha-glucan branching enzyme	Streptococcus infantis X	complement(857064..858992)	protein_id:EGV15754.1
AFUQ01000001.47	450.008	252.955	301.588	337.883	452.164	562.659	755.249	922.002	1135.89	putative membrane protein	Streptococcus infantis X	47224..47907	protein_id:EGV15064.1
AFUQ01000015.103	103.534	229.83	239.062	359.699	398.289	346.391	436.536	612.601	754.582	YigZ family protein	Streptococcus infantis X	97254..97889	protein_id:EGV11355.1
AFUQ01000001.254	625.562	141.115	165.353	242.503	300.922	353.555	595.105	713.733	878.708	acetolactate synthase, large subunit, biosynthetic type	Streptococcus infantis X	223233..224933	protein_id:EGV15580.1
AFUQ01000012.39	60.5059	47.1713	84.2339	85.6095	112.361	182.474	302.463	432.444	532.361	DNA repair protein RecO	Streptococcus infantis X	44501..45271	protein_id:EGV11954.1
AFUQ01000001.196	1056.67	598.979	690.337	823.649	1051.39	988.18	1727.72	1910.37	2351.75	tRNA binding domain protein	Streptococcus infantis X	176082..176708	protein_id:EGV15439.1
AFUQ01000015.80	48.0184	41.2513	62.0213	47.1231	86.8759	91.1507	115.359	173.328	213.325	hypothetical protein	Streptococcus infantis X	complement(68019..68879)	protein_id:EGV11278.1
AFUQ01000012.257	751.867	379.05	370.879	640.545	802.83	860.99	1075.74	1350.24	1660.47	DNA mismatch repair protein MutS	Streptococcus infantis X	260357..262891	protein_id:EGV12009.1
AFUQ01000001.252	28050.2	7729.28	7912.03	8246.89	7887.51	6032.82	7006.76	5122.59	6298.66	hypothetical protein	Streptococcus infantis X	complement(222240..222356)	protein_id:EGV15491.1
AFUQ01000001.381	844.872	467.965	535.842	774.263	872.104	1155.83	1388.07	2024.29	2487.19	ABC transporter transmembrane region	Streptococcus infantis X	352351..354132	protein_id:EGV15524.1
AFUQ01000015.118	159.558	88.3978	80.1996	135.401	96.6499	196.135	168.525	241.819	297.066	S4 domain protein YaaA	Streptococcus infantis X	110374..110742	protein_id:EGV11244.1
AFUQ01000012.375	2393.01	1514.63	1907.27	3184.44	3130.59	4280.75	5145.66	7704.57	9463.11	cell division protein FtsZ	Streptococcus infantis X	385652..386905	protein_id:EGV11990.1
AFUQ01000011.29	209.178	121.114	139.524	138.439	160.225	163.913	212.885	300.662	369.243	hypothetical protein	Streptococcus infantis X	complement(32970..33419)	protein_id:EGV12787.1
AFUQ01000001.226	579.026	812.127	951.15	1486.87	1711.9	2070.46	2368.76	3278.79	4026.41	acetyl-CoA carboxylase, carboxyl transferase, alpha subunit	Streptococcus infantis X	201068..201835	protein_id:EGV15516.1
AFUQ01000001.476	2591.14	1603.92	1965.39	2948.93	3028.09	3034.98	4284.23	5572.71	6841.96	uracil phosphoribosyltransferase	Streptococcus infantis X	442077..442706	protein_id:EGV15229.1
AFUQ01000001.692	219.649	174.826	182.515	239.835	310.704	352.405	420.864	616.942	757.308	A/G-specific adenine glycosylase	Streptococcus infantis X	650971..652131	protein_id:EGV15553.1
AFUQ01000001.917	1652.17	667.732	841.308	904.926	1321.46	1291.26	1966.54	2302.47	2825.84	DNA ligase (NAD+)	Streptococcus infantis X	complement(861788..863746)	protein_id:EGV15161.1
AFUQ01000001.467	329.461	645.534	482.949	634.834	623.17	499.183	641.528	683.856	839.099	putative phosphomannose isomerase type I	Streptococcus infantis X	435403..436347	protein_id:EGV15109.1
AFUQ01000006.5	583.084	340.148	300.852	388.786	390.75	565.602	696.293	912.25	1118.76	putative membrane protein	Streptococcus infantis X	complement(4840..5889)	protein_id:EGV13359.1
AFUQ01000015.114	266.66	69.0564	120.95	99.2203	158.277	177.88	302.448	363.382	445.491	hypothetical protein	Streptococcus infantis X	complement(106819..107622)	protein_id:EGV11261.1
AFUQ01000001.478	164.354	192.97	253.711	354.32	298.932	342.136	434.506	564.613	691.999	hypothetical protein	Streptococcus infantis X	443533..443802	protein_id:EGV15041.1
AFUQ01000001.268	6420.6	15134.6	16904.8	24131.6	25402	28224.7	39311	48960.4	60001.5	formate C-acetyltransferase	Streptococcus infantis X	235881..238196	protein_id:EGV15330.1
AFUQ01000015.66	444.383	88.9531	111.971	144.542	192.69	216.558	360.045	409.575	501.69	LysM domain protein	Streptococcus infantis X	complement(55928..56548)	protein_id:EGV11302.1
AFUQ01000012.119	262.162	223.799	372.66	280.68	351.995	489.792	570.623	858.841	1051.84	hypothetical protein	Streptococcus infantis X	134733..134999	protein_id:EGV11992.1
AFUQ01000012.304	891.037	1504.28	1616.38	2203.8	2034.29	2996.26	3982.63	4830.87	5911.41	LexA DNA-binding domain protein	Streptococcus infantis X	complement(304551..304916)	protein_id:EGV11987.1
AFUQ01000001.559	314.094	250.8	354.694	421.476	621.186	500.343	693.315	911.757	1115.44	beta-lactamase	Streptococcus infantis X	519076..520008	protein_id:EGV15535.1
AFUQ01000001.428	148.113	60.3683	52.149	83.8632	89.9848	122.057	148.548	217.325	265.792	cell wall-binding repeat protein	Streptococcus infantis X	392460..393668	protein_id:EGV15112.1
AFUQ01000001.30	26.4575	96.9023	124.757	144.614	182.035	179.398	212.939	337.249	412.413	hydrolase, TatD family	Streptococcus infantis X	32925..33701	protein_id:EGV15583.1
AFUQ01000001.423	820.905	244.727	240.824	321.567	367.852	562.932	646.933	945.512	1156.2	O-antigen ligase	Streptococcus infantis X	388069..389265	protein_id:EGV15594.1
AFUQ01000001.131	2001.25	439.943	496.915	638.65	744.313	779.132	997.532	1284.45	1570.59	Na/Pi-cotransporter II-like protein	Streptococcus infantis X	complement(111714..113345)	protein_id:EGV15154.1
AFUQ01000001.581	574.409	252.286	348.94	373.72	467.922	597.93	811.183	1026.87	1255.46	prolipoprotein diacylglyceryl transferase	Streptococcus infantis X	548422..549195	protein_id:EGV15053.1
AFUQ01000009.23	1147.15	246.074	284.431	462.719	531.751	666.411	868.224	1121.94	1371.64	polyribonucleotide nucleotidyltransferase	Streptococcus infantis X	complement(21899..24121)	protein_id:EGV13041.1
AFUQ01000001.361	188.735	65.9492	75.7885	162.417	185.29	181.288	285.771	369.631	451.822	CTP synthase	Streptococcus infantis X	330997..332604	protein_id:EGV15043.1
AFUQ01000011.82	51.5424	60.525	87.0635	118.94	140.802	153.662	198.898	249.24	304.466	galactokinase	Streptococcus infantis X	complement(80344..81522)	protein_id:EGV12772.1
AFUQ01000009.7	418.959	542.482	586.284	737.951	851.013	1061.46	1228.94	1664.34	2032.42	hypothetical protein	Streptococcus infantis X	5766..6842	protein_id:EGV13050.1
AFUQ01000003.6	35.1918	19.3195	36.7518	37.478	59.2925	59.6986	125.866	150.593	183.857	3-isopropylmalate dehydratase, large subunit	Streptococcus infantis X	complement(5902..7284)	protein_id:EGV13463.1
AFUQ01000001.567	273.921	210.634	292.175	331.493	372.086	412.153	609.16	819.349	999.653	hypothetical protein	Streptococcus infantis X	526272..526814	protein_id:EGV15360.1
AFUQ01000012.384	116.844	24.4835	43.2053	40.7667	42.2191	66.962	94.2495	87.7393	107.019	preprotein translocase, SecE subunit	Streptococcus infantis X	394899..395075	protein_id:EGV12101.1
AFUQ01000001.758	172.36	278.437	318.183	383.675	375.82	521.916	673.755	954.247	1163.88	hypothetical protein	Streptococcus infantis X	707748..708455	protein_id:EGV15711.1
AFUQ01000012.126	152.705	28.2571	25.7304	76.0883	84.5132	73.6959	111.015	171.611	209.29	hydrolase, P-loop family	Streptococcus infantis X	140322..140765	protein_id:EGV11750.1
AFUQ01000001.621	1913.01	998.824	931.854	1346.81	1417.43	2008.26	2149.35	2861.74	3489.95	pseudouridine synthase, RluA family	Streptococcus infantis X	585823..586716	protein_id:EGV15471.1
AFUQ01000015.94	659.246	1027.31	923.572	996.827	992.755	1091.57	1310.84	1646.73	2007.29	5'-3' exonuclease, N-terminal resolvase-like domain protein	Streptococcus infantis X	complement(87408..89093)	protein_id:EGV11280.1
AFUQ01000001.842	123.383	115.28	103.429	202.511	195.354	301.828	271.891	401.355	489.031	mutator MutT protein	Streptococcus infantis X	complement(785604..786068)	protein_id:EGV15612.1
AFUQ01000012.286	919.229	460.087	455.777	859.171	785.261	906.132	1083.77	1528	1861.4	recombination factor protein RarA	Streptococcus infantis X	complement(291877..293148)	protein_id:EGV12027.1
AFUQ01000001.215	458.165	309.329	490.519	596.712	905.109	1018.57	1772.61	2316.64	2821.48	3-oxoacyl-[acyl-carrier-protein] synthase III	Streptococcus infantis X	192605..193579	protein_id:EGV15275.1
AFUQ01000001.697	3448.23	3743.74	3457.02	6183.12	5506.98	5916.17	7346.99	8733.76	10634.6	phosphoglucomutase/phosphomannomutase, alpha/beta/alpha domain I	Streptococcus infantis X	complement(655542..657260)	protein_id:EGV15676.1
AFUQ01000001.32	424.795	667.746	783.491	1003.31	1172.06	1354.81	1653.86	2424.77	2952.1	hypothetical protein	Streptococcus infantis X	34395..35813	protein_id:EGV15106.1
AFUQ01000012.27	509.742	239.503	259.605	419.767	503.142	434.664	569.491	734.48	894.207	adenylosuccinate synthase	Streptococcus infantis X	33866..35152	protein_id:EGV12083.1
AFUQ01000001.338	6.8876	28.0149	19.3607	29.6744	27.1819	76.8764	54.1581	82.898	100.924	ATPase, AAA family	Streptococcus infantis X	305630..307135	protein_id:EGV15729.1
AFUQ01000012.358	3099.88	799.435	909.352	1224.46	1547.31	1662	2449.22	2596.82	3160.64	oligopeptide-binding protein AmiA	Streptococcus infantis X	366797..367984	protein_id:EGV12006.1
AFUQ01000012.155	1222.59	1006.34	920.601	1177.17	1005.54	1086.21	1365.31	1585.36	1929.09	valine--tRNA ligase	Streptococcus infantis X	complement(166825..169482)	protein_id:EGV11831.1
AFUQ01000011.14	1237.12	284.836	328.543	440.407	531.569	571.119	871.693	1021.65	1243.11	homoserine kinase	Streptococcus infantis X	complement(14107..14976)	protein_id:EGV12737.1
AFUQ01000001.285	24.9498	26.7564	41.1033	67.7977	80.6647	73.8718	129.933	193.311	235	isopentenyl-diphosphate delta-isomerase, type 2	Streptococcus infantis X	256572..257573	protein_id:EGV15125.1
AFUQ01000001.808	733.264	326.703	378.371	447.048	572.002	762.593	1093.92	1425.6	1732.48	chloride transporter, ClC family	Streptococcus infantis X	751321..752871	protein_id:EGV15602.1
AFUQ01000015.74	948.44	410.742	507.429	621.145	733.463	816.096	1130.15	1728.19	2099.77	putative amylovoran biosynthesis glycosyltransferase AmsE	Streptococcus infantis X	complement(62658..63488)	protein_id:EGV11296.1
AFUQ01000014.54	575.051	542.835	696.268	1123.16	1373.01	1386.8	1932.1	2737.08	3324.42	ribose 5-phosphate isomerase A	Streptococcus infantis X	complement(47359..48042)	protein_id:EGV11409.1
AFUQ01000001.124	29.5667	42.9273	55.8103	49.3842	56.9395	125.227	130.902	202.97	246.505	ScpA/B protein	Streptococcus infantis X	107923..108657	protein_id:EGV15284.1
AFUQ01000011.45	23.7721	12.5636	23.3131	40.1308	37.3432	38.7006	75.4059	92.6942	112.564	hypothetical protein	Streptococcus infantis X	complement(46968..48074)	protein_id:EGV12773.1
AFUQ01000001.511	1789.72	427.67	447.281	683.368	659.584	868.696	1036.91	1485.8	1804.17	amino acid permease	Streptococcus infantis X	472720..474093	protein_id:EGV15587.1
AFUQ01000001.394	919.653	182.396	194.165	296.189	352.985	474.136	640.692	933.054	1132.98	TIGR00159 family protein	Streptococcus infantis X	362482..363339	protein_id:EGV14923.1
AFUQ01000001.854	8.90393	8.68167	3.85536	9.58228	8.24071	13.0227	15.0127	22.7509	27.6211	hypothetical protein	Streptococcus infantis X	complement(795635..796132)	protein_id:EGV15708.1
AFUQ01000001.667	504.956	317.282	329.374	575.605	494.605	589.699	729.884	1030.31	1250.5	ribonuclease R	Streptococcus infantis X	623428..625770	protein_id:EGV15510.1
AFUQ01000001.480	307.605	68.408	74.8203	105.215	119.189	93.276	171.999	242.548	294.362	branched-chain amino acid ABC transporter, permease protein	Streptococcus infantis X	445166..446035	protein_id:EGV15033.1
AFUQ01000011.61	35.5057	12.2186	8.24229	16.1666	12.531	12.669	20.2586	27.2518	33.0643	hypothetical protein	Streptococcus infantis X	complement(59319..59543)	protein_id:EGV12756.1
AFUQ01000001.593	326.556	151.039	194.224	263.861	302.966	365.43	429.268	643.264	779.4	phosphate binding protein	Streptococcus infantis X	556370..557248	protein_id:EGV15705.1
AFUQ01000012.130	235.102	175.658	222.628	452.659	498.087	439.58	505.154	744.338	901.747	RecA protein	Streptococcus infantis X	143754..144875	protein_id:EGV11822.1
AFUQ01000001.370	188.33	69.416	123.524	73.7022	121.731	161.556	228.324	277.714	336.435	transporter, major facilitator family protein	Streptococcus infantis X	341576..342775	protein_id:EGV15226.1
AFUQ01000001.648	608.143	81.2781	80.8151	70.0883	72.1396	53.676	67.4434	54.1809	65.622	ribosomal protein L7/L12	Streptococcus infantis X	607931..608299	protein_id:EGV15088.1
AFUQ01000001.632	1656.85	623.859	758.68	979.806	1162.02	1157.44	1481.33	1830.33	2216.64	glucose-6-phosphate dehydrogenase	Streptococcus infantis X	complement(596894..598381)	protein_id:EGV15701.1
AFUQ01000010.21	208.34	304.602	311.849	329.677	397.87	558.95	743.352	1039.5	1258.07	putative membrane protein	Streptococcus infantis X	complement(12504..13667)	protein_id:EGV12792.1
AFUQ01000014.64	84.1085	96.1473	124.587	140.87	162.602	226.786	318.949	440.584	533.127	PEP-utilizing enzyme, TIM barrel domain protein	Streptococcus infantis X	complement(59546..60355)	protein_id:EGV11386.1
AFUQ01000001.792	143.123	98.3363	79.8469	140.397	108.865	160.198	157.616	199.698	241.632	DNA repair protein RadC	Streptococcus infantis X	740265..740756	protein_id:EGV15389.1
AFUQ01000001.629	326.717	78.164	93.5545	140.918	222.629	249.431	298.749	439.031	531.052	Cof-like hydrolase	Streptococcus infantis X	593889..594680	protein_id:EGV15012.1
AFUQ01000004.27	3011.7	1522.89	1787.89	2301.99	2452.39	3343.72	4432.87	6215.3	7515.74	D-alanyl-lipoteichoic acid biosynthesis protein DltB	Streptococcus infantis X	complement(40605..41615)	protein_id:EGV13424.1
AFUQ01000003.12	286.255	79.6679	84.1146	123.517	139.205	195.032	226.307	315.079	380.963	CutC family protein	Streptococcus infantis X	complement(11179..11811)	protein_id:EGV13451.1
AFUQ01000012.49	4.22742	84.4553	101.735	154.788	103.299	98.7861	60.0103	57.4664	69.4621	phosphoribosylglycinamide formyltransferase	Streptococcus infantis X	57149..57703	protein_id:EGV12064.1
AFUQ01000001.367	86.0148	27.3316	43.4347	30.3646	57.41	115.604	126.781	176.302	213.102	hypothetical protein	Streptococcus infantis X	338265..338639	protein_id:EGV15546.1
AFUQ01000015.111	511.733	178.973	246.638	277.151	377.748	463.161	650.562	997.533	1205.3	cobalt ATP-binding cassette C-terminal domain protein	Streptococcus infantis X	complement(104614..105453)	protein_id:EGV11294.1
AFUQ01000012.306	54.5417	59.7034	53.3202	107.581	92.7701	121.094	163.164	212.708	256.982	hypothetical protein	Streptococcus infantis X	305530..306699	protein_id:EGV11802.1
AFUQ01000012.77	2476.14	574.657	658.376	830.98	1023.04	1228.49	1712.13	2085.05	2519.03	NLPA lipoprotein	Streptococcus infantis X	88107..88961	protein_id:EGV11889.1
AFUQ01000001.453	575.085	583.787	686.255	934.197	974.517	972.302	1364.36	1838.68	2220.2	glycosyltransferase family 28 N-terminal domain protein	Streptococcus infantis X	422628..423623	protein_id:EGV15302.1
AFUQ01000011.27	885.636	339.509	330.369	579.046	772.304	838.093	1022.92	1297.77	1566.25	hydroxymethylglutaryl-CoA reductase, degradative	Streptococcus infantis X	complement(30361..31635)	protein_id:EGV12767.1
AFUQ01000012.100	50.3739	198.183	430.73	357.763	527.866	463.335	602.994	521.294	628.721	maltodextrin-binding protein MdxE	Streptococcus infantis X	complement(111918..113189)	protein_id:EGV11933.1
AFUQ01000001.508	250.827	40.4543	71.159	62.586	127.306	127.914	173.69	228.341	275.372	YceG-like family protein	Streptococcus infantis X	470592..471647	protein_id:EGV14976.1
AFUQ01000012.385	45.3331	20.6593	34.1293	29.4619	39.6801	40.6791	76.7886	77.8213	93.8224	transcription termination/antitermination factor NusG	Streptococcus infantis X	395125..395661	protein_id:EGV11960.1
AFUQ01000012.193	88.565	43.8154	44.0633	41.8324	67.5864	82.3764	122.789	137.755	166.067	hypothetical protein	Streptococcus infantis X	203543..204820	protein_id:EGV11962.1
AFUQ01000009.2	287.247	550.885	674.912	762.61	870.192	998.484	1257.66	1691.7	2038.62	efflux ABC transporter, permease protein	Streptococcus infantis X	complement(800..2791)	protein_id:EGV13058.1
AFUQ01000015.55	1.93155	4.71118	5.54707	7.76535	3.91999	4.98058	13.641	9.20217	11.0878	acetyltransferase, GNAT family	Streptococcus infantis X	complement(45263..45763)	protein_id:EGV11347.1
AFUQ01000012.60	52.8897	20.2043	21.3788	28.4599	21.0467	20.4261	34.9139	50.2265	60.4999	PTS system sorbose subfamily IIB component	Streptococcus infantis X	72965..73441	protein_id:EGV11941.1
AFUQ01000012.187	8643.34	7448.94	7798.78	10920.8	13605.1	11764.9	16676.8	19409.6	23359.7	aminopeptidase C	Streptococcus infantis X	197565..198899	protein_id:EGV11737.1
AFUQ01000001.349	8.06532	5.21315	8.47169	6.80161	10.8084	6.96654	18.3549	25.8135	31.0553	BRCA1 C-terminal domain protein	Streptococcus infantis X	320710..320991	protein_id:EGV15351.1
AFUQ01000012.199	72.1548	6.19255	7.73498	21.604	22.3587	17.759	34.9944	43.6671	52.5271	tRNA-guanine transglycosylase	Streptococcus infantis X	210880..212022	protein_id:EGV11977.1
AFUQ01000001.489	406.843	335.589	385.546	587.077	539.879	582.518	816.65	1139.66	1370.76	Cof-like hydrolase	Streptococcus infantis X	451298..452698	protein_id:EGV15574.1
AFUQ01000012.156	45.6126	40.2595	68.6689	60.0656	86.6743	141.397	211.16	307.529	369.857	hypothetical protein	Streptococcus infantis X	complement(169475..170053)	protein_id:EGV11728.1
AFUQ01000001.609	437.562	196.484	195.096	305.928	412.094	453.11	707.345	1031.84	1240.7	ABC transporter, permease protein	Streptococcus infantis X	568253..569059	protein_id:EGV15158.1
AFUQ01000001.889	159.288	406.353	652.481	657.958	694.832	596.856	715.997	769.578	924.442	tagatose-bisphosphate aldolase	Streptococcus infantis X	complement(834160..835140)	protein_id:EGV15448.1
AFUQ01000012.127	61.8189	10.9313	22.3338	37.2606	50.1893	54.5582	72.7657	114.081	136.999	acetyltransferase, GNAT family	Streptococcus infantis X	140755..141276	protein_id:EGV11961.1
AFUQ01000014.102	326.208	142.887	128.95	161.642	174.243	260.999	312.35	377.47	453.214	peptidyl-prolyl cis-trans isomerase, cyclophilin-type	Streptococcus infantis X	89026..89832	protein_id:EGV11425.1
AFUQ01000001.728	22.7891	8.02324	9.07602	14.0627	18.8315	16.7176	29.5606	35.034	42.0549	dihydroorotate dehydrogenase, electron transfer subunit	Streptococcus infantis X	678906..679706	protein_id:EGV14943.1
AFUQ01000001.626	129.916	24.2483	31.615	43.0726	60.5096	89.3867	128.227	152.402	182.841	RecF/RecN/SMC N-terminal domain protein	Streptococcus infantis X	589489..591039	protein_id:EGV14902.1
AFUQ01000015.7	89.6236	33.8675	41.1872	60.9533	77.8984	89.1341	134.229	159.917	191.761	MORN repeat protein	Streptococcus infantis X	complement(13429..13842)	protein_id:EGV11295.1
AFUQ01000012.292	384.088	447.336	353.933	618.569	632.955	649.536	710.244	1090.6	1307.75	MIP family channel protein	Streptococcus infantis X	297355..298023	protein_id:EGV11840.1
AFUQ01000001.616	904.411	652.651	743.335	1097.75	999.394	1368.16	1549.77	2165.51	2596.24	dihydroorotate dehydrogenase 1A	Streptococcus infantis X	581635..582570	protein_id:EGV14958.1
AFUQ01000010.14	5.51512	3.7128	3.20253	5.66816	8.59344	13.9107	5.14943	15.1315	18.1376	flavodoxin	Streptococcus infantis X	complement(7863..8306)	protein_id:EGV12818.1
AFUQ01000001.156	222.674	284.169	273.035	445.384	566.989	599.599	672.999	1051.25	1259.9	excinuclease ABC, C subunit	Streptococcus infantis X	143999..145825	protein_id:EGV15539.1
AFUQ01000012.56	166.819	480.014	494.108	687.574	697.139	989.506	1138.93	1601.53	1919.23	gram positive anchor	Streptococcus infantis X	complement(65722..69444)	protein_id:EGV11825.1
AFUQ01000001.548	74.2559	37.949	65.3694	58.1801	80.8047	88.1257	134.711	175.939	210.841	transporter, dicarboxylate/amino acid:cation Na+/H+ symporter family protein	Streptococcus infantis X	507820..509070	protein_id:EGV14934.1
AFUQ01000001.334	178.069	128.376	154.244	173.492	126.768	220.162	264.782	380.849	456.287	hypothetical protein	Streptococcus infantis X	298529..302578	protein_id:EGV15338.1
AFUQ01000015.109	674.756	235.023	250.251	305.721	318.891	473.143	578.944	904.668	1083.69	rod shape-determining protein MreC	Streptococcus infantis X	complement(102974..103795)	protein_id:EGV11336.1
AFUQ01000008.17	16.3506	11.3265	4.99126	24.0224	9.67797	8.66254	3.73443	4.26267	5.10363	hypothetical protein	Streptococcus infantis X	complement(7510..8397)	protein_id:EGV13147.1
AFUQ01000015.95	1	4.80168	3.87962	3.93796	9.08979	3.59512	4.33154	16.1972	19.3809	CHAP domain protein	Streptococcus infantis X	complement(89158..90279)	protein_id:EGV11327.1
AFUQ01000014.7	285.366	227.051	234.929	255.058	251.879	181.416	253.087	271.271	324.514	FeS assembly protein SufB	Streptococcus infantis X	complement(5941..7131)	protein_id:EGV11432.1
AFUQ01000004.26	2635.29	1325.14	1377.75	1988.98	2199.97	2313.92	3743.79	5458.68	6529.68	D-alanine--poly(phosphoribitol) ligase, subunit 2	Streptococcus infantis X	complement(40263..40502)	protein_id:EGV13372.1
AFUQ01000001.140	139.633	60.8508	95.5948	86.9193	115.578	145.04	223.271	251.909	301.301	hypothetical protein	Streptococcus infantis X	125563..126183	protein_id:EGV15100.1
AFUQ01000001.558	354.92	398.697	602.665	589.317	839.733	911.177	1277.2	1384.99	1655.21	CppA protein	Streptococcus infantis X	518354..519079	protein_id:EGV15709.1
AFUQ01000001.799	3811.78	3886.51	3597.84	5836.94	5142.15	6041.12	7390.47	9905.26	11836	ribose-phosphate diphosphokinase	Streptococcus infantis X	complement(744410..745354)	protein_id:EGV14990.1
AFUQ01000001.914	709.872	631.725	772.489	977.736	851.438	1155.66	1492.71	1907.97	2279.74	glucose-1-phosphate adenylyltransferase	Streptococcus infantis X	complement(855932..857074)	protein_id:EGV15623.1
AFUQ01000004.56	111.659	45.0775	49.9611	87.1825	129.972	108.968	133.977	241.411	288.354	phospholipase D domain protein	Streptococcus infantis X	complement(65803..67335)	protein_id:EGV13412.1
AFUQ01000012.121	3330.64	5542.19	5024.3	7325.72	7027.25	9032.21	8828.35	13730.4	16387.7	hypothetical protein	Streptococcus infantis X	135438..135743	protein_id:EGV11791.1
AFUQ01000001.546	574.636	375.681	339.394	581.112	552.159	579.573	710.166	917.578	1095.06	N-acetylmuramoyl-L-alanine amidase	Streptococcus infantis X	complement(505412..506761)	protein_id:EGV15075.1
AFUQ01000001.857	1956.34	1922.98	1907.59	2891.62	3018.23	3243.73	4090.13	5303.29	6326.17	Cof-like hydrolase	Streptococcus infantis X	803237..804046	protein_id:EGV15649.1
AFUQ01000001.832	1	10.3057	14.7201	7.73101	11.8998	16.7463	21.3792	25.9634	30.9706	hypothetical protein	Streptococcus infantis X	773217..775064	protein_id:EGV15460.1
AFUQ01000001.477	1042.01	649.006	1013.49	876.546	1312.94	1406.65	2245.13	3009.49	3589.42	ATP-dependent Clp protease, proteolytic subunit ClpP	Streptococcus infantis X	442867..443457	protein_id:EGV15140.1
AFUQ01000012.50	94.9783	305.384	279.135	384.718	350.625	293.153	365.056	311.777	371.774	phosphoribosylaminoimidazolecarboxamide formyltransferase/IMP cyclohydrolase	Streptococcus infantis X	57779..59326	protein_id:EGV12040.1
AFUQ01000001.518	1066.47	952.77	1110.79	1264.01	1614.62	1735.1	2453.42	2881.03	3433.6	CobB/CobQ-like glutamine amidotransferase domain protein	Streptococcus infantis X	complement(479298..480080)	protein_id:EGV15728.1
AFUQ01000003.28	587.025	198.804	385.459	302.822	402.956	490.306	615.914	752.202	895.828	UDP-N-acetylglucosamine 1-carboxyvinyltransferase	Streptococcus infantis X	complement(26530..27789)	protein_id:EGV13460.1
AFUQ01000012.294	33.9293	32.4446	51.3749	73.2742	66.2396	57.2127	73.6004	80.0244	95.2832	7-cyano-7-deazaguanosine (preQ0) biosynthesis protein QueE	Streptococcus infantis X	complement(298755..299471)	protein_id:EGV12103.1
AFUQ01000001.118	258.603	121.744	206.454	147.218	267.652	284.205	380.31	491.089	583.889	hypothetical protein	Streptococcus infantis X	104023..104268	protein_id:EGV15603.1
AFUQ01000009.24	98.0532	20.9711	28.5095	44.5455	51.5267	39.9332	75.3022	104.149	123.815	methylenetetrahydrofolate reductase (NAD(P)H)	Streptococcus infantis X	complement(24483..25343)	protein_id:EGV13062.1
AFUQ01000001.730	12.5723	3.92544	2.94887	5.17721	11.2221	6.3869	14.3352	14.0817	16.7379	riboflavin biosynthesis protein RibF	Streptococcus infantis X	680677..681618	protein_id:EGV15756.1
AFUQ01000001.429	300.633	64.553	98.665	97.1423	128.05	140.586	230.406	296.867	352.786	putative membrane protein	Streptococcus infantis X	complement(393743..394336)	protein_id:EGV15244.1
AFUQ01000012.271	65.2924	26.8956	27.7596	36.9183	40.6999	36.3495	74.3211	102.788	122.096	hypothetical protein	Streptococcus infantis X	complement(278683..279216)	protein_id:EGV12051.1
AFUQ01000015.13	138.744	20.8923	22.7926	34.6161	21.7711	34.6293	67.519	66.2723	78.7183	HTH domain protein	Streptococcus infantis X	complement(19095..19727)	protein_id:EGV11243.1
AFUQ01000003.26	434.716	121.397	178.102	242.753	287.965	361.364	431.043	615.519	731.041	DRTGG domain protein	Streptococcus infantis X	complement(24907..25968)	protein_id:EGV13442.1
AFUQ01000012.116	4429.74	3160.48	3362.97	4171.97	4458.82	6160.89	7925.6	10719.3	12728.2	magnesium-importing ATPase	Streptococcus infantis X	130808..133468	protein_id:EGV11955.1
AFUQ01000012.57	3.58357	3.91317	4.99126	8.5518	5.63857	10.8722	13.3428	24.7109	29.3241	Gram-positive signal peptide protein, YSIRK family	Streptococcus infantis X	complement(69441..69872)	protein_id:EGV11958.1
AFUQ01000001.691	1907.69	1428.77	1752.39	1851.7	1903.65	2622.33	3526.68	4540	5386.19	Xaa-Pro dipeptidyl-peptidase	Streptococcus infantis X	complement(648521..650800)	protein_id:EGV15322.1
AFUQ01000007.59	2360.7	10904.1	8908.62	15790.3	11005.8	15750.9	15969.9	22521.2	26700.7	ATP-dependent Clp protease ATP-binding subunit ClpE	Streptococcus infantis X	61474..63723	protein_id:EGV13207.1
AFUQ01000001.238	171.471	40.3548	77.5752	57.7235	90.8852	129.084	185.328	220.124	260.88	TIGR02206 family protein	Streptococcus infantis X	210998..211717	protein_id:EGV15156.1
AFUQ01000001.284	97.7393	89.8713	99.428	207.848	194.156	254.49	309.173	586.108	694.275	phosphomevalonate kinase	Streptococcus infantis X	255581..256594	protein_id:EGV15180.1
AFUQ01000014.42	72.2052	95.8345	195.274	214.913	328.139	242.669	367.966	531.922	629.908	ribosomal protein L11 methyltransferase-like protein	Streptococcus infantis X	complement(39375..39845)	protein_id:EGV11417.1
AFUQ01000014.11	232.79	116.531	118.462	153.706	175.412	219.245	317.285	428.905	507.891	FeS assembly protein SufD	Streptococcus infantis X	complement(9074..10336)	protein_id:EGV11389.1
AFUQ01000007.17	35.9205	16.0484	11.7712	29.0958	28.2385	37.2353	65.9934	63.8275	75.5523	acetyltransferase, GNAT family	Streptococcus infantis X	complement(16849..17349)	protein_id:EGV13172.1
AFUQ01000012.97	137.482	115.713	171.71	157.371	250.463	282.791	456.812	582.512	689.313	putative maltodextrose utilization protein MalA	Streptococcus infantis X	complement(108655..109455)	protein_id:EGV11912.1
AFUQ01000014.35	1688.52	949.044	1316.42	1631.68	2083.84	1954.36	2942.64	4055.83	4796.92	branched-chain amino acid ABC transporter, permease protein	Streptococcus infantis X	complement(32207..33163)	protein_id:EGV11419.1
AFUQ01000001.776	79.6359	134.836	315.18	187.474	253.283	313.848	508.797	556.428	658.008	death-on-curing family protein	Streptococcus infantis X	724385..724798	protein_id:EGV15267.1
AFUQ01000001.538	5.23558	2.61012	7.58946	7.06949	7.41787	7.03613	10.4528	11.1344	13.1629	hypothetical protein	Streptococcus infantis X	496899..497684	protein_id:EGV15251.1
AFUQ01000001.751	52.9745	42.3084	34.2021	43.4996	24.555	37.1298	74.0091	107.51	127.062	hypothetical protein	Streptococcus infantis X	704134..704625	protein_id:EGV15157.1
AFUQ01000001.197	634.754	306.385	427.759	469.147	605.11	656.704	835.047	987.101	1166.39	KR domain protein	Streptococcus infantis X	176750..177511	protein_id:EGV15777.1
AFUQ01000001.44	1358.91	520.023	621.445	730.469	862.39	875.245	1221.84	1415.22	1672.15	60Kd inner membrane protein	Streptococcus infantis X	complement(45117..46043)	protein_id:EGV15560.1
AFUQ01000001.595	58.1001	35.8997	34.963	33.252	39.3296	48.3486	69.8575	101.282	119.635	phosphate ABC transporter, permease protein PtsA family protein	Streptococcus infantis X	558155..558493	protein_id:EGV15245.1
AFUQ01000004.31	134.168	106.429	128.006	93.0859	92.0205	259.639	227.625	433.319	511.465	DltD domain protein	Streptococcus infantis X	complement(43925..44047)	protein_id:EGV13388.1
AFUQ01000012.272	36.2	16.3234	14.3209	32.6705	31.2291	22.7799	44.7501	57.879	68.2183	hypothetical protein	Streptococcus infantis X	279455..280114	protein_id:EGV11832.1
AFUQ01000012.159	553.203	219.323	210.515	270.349	259.674	298.58	373.453	409.943	483.165	conserved domain protein	Streptococcus infantis X	171293..171448	protein_id:EGV12070.1
AFUQ01000014.101	6.8876	34.0087	43.362	36.883	38.2047	46.6632	57.9632	88.869	104.709	Cof-like hydrolase	Streptococcus infantis X	88142..88960	protein_id:EGV11460.1
AFUQ01000001.650	2547.48	1150.54	1395.22	1709.03	1998.3	2752.62	3848.71	4950.3	5832.15	glycine--tRNA ligase, beta subunit	Streptococcus infantis X	609915..611951	protein_id:EGV15484.1
AFUQ01000001.177	98.6123	40.9773	36.8003	53.8713	76.0975	97.3682	174.425	223.601	263.232	ABC transporter, ATP-binding protein	Streptococcus infantis X	162097..162657	protein_id:EGV15718.1
AFUQ01000001.372	1605.04	746.98	1032.41	1072.79	1269.18	1433.72	1839.61	2253.28	2651.55	hypothetical protein	Streptococcus infantis X	342929..343609	protein_id:EGV15430.1
AFUQ01000001.494	218.937	106.709	196.373	135.056	260.697	238.487	412.136	467.211	549.763	hypothetical protein	Streptococcus infantis X	455217..455729	protein_id:EGV15219.1
AFUQ01000001.303	1222.29	218.16	268.767	293.769	410.702	438.952	589.784	785.469	923.799	branched-chain amino acid transport system II carrier protein	Streptococcus infantis X	275017..276342	protein_id:EGV15526.1
AFUQ01000012.26	3224.33	1482.59	1427.54	2072.83	2347.56	3295.57	3869.64	5829.63	6854.33	ATP-dependent metallopeptidase HflB	Streptococcus infantis X	25802..27760	protein_id:EGV11923.1
AFUQ01000001.470	55.4147	27.4925	33.8999	39.4941	69.0312	58.265	104.288	135.119	158.819	hypothetical protein	Streptococcus infantis X	complement(438743..439054)	protein_id:EGV15049.1
AFUQ01000001.258	2161.23	11131.8	12431.8	18112.5	16985.8	22192.1	21537.6	31860	37442.9	SPFH/Band 7/PHB domain protein	Streptococcus infantis X	228005..228901	protein_id:EGV15411.1
AFUQ01000001.306	607.573	1569.46	1365.4	2450.54	2433.51	3325.31	3218.63	5399	6342.26	histidine triad domain protein	Streptococcus infantis X	278088..278558	protein_id:EGV15095.1
AFUQ01000001.834	114.149	171.286	196.992	278.077	291.71	334.179	450.36	587.699	690.328	lipoyltransferase and lipoate-protein ligase	Streptococcus infantis X	complement(776483..777472)	protein_id:EGV15248.1
AFUQ01000012.122	17.0792	3.3069	7.38431	16.463	17.1443	16.5935	19.4999	36.5959	42.9838	bifunctional protein FolC	Streptococcus infantis X	135906..137156	protein_id:EGV12058.1
AFUQ01000012.339	989.876	289.423	295.463	315.947	360.627	282.734	400.505	358.214	420.708	ribosomal protein S9	Streptococcus infantis X	348510..348902	protein_id:EGV11874.1
AFUQ01000007.3	1230.57	403.345	523.047	879.037	978.725	1352.11	1839.68	2769.34	3252.07	1-phosphofructokinase	Streptococcus infantis X	complement(4455..5366)	protein_id:EGV13179.1
AFUQ01000009.28	217.702	124.214	162.859	140.727	151.835	147.569	281.943	287.634	337.575	hypothetical protein	Streptococcus infantis X	complement(28813..29175)	protein_id:EGV13065.1
AFUQ01000001.885	165.761	75.398	80.235	96.4052	124.677	171.457	185.039	278.6	326.596	PTS system, lactose-specific IIC component	Streptococcus infantis X	complement(831054..832745)	protein_id:EGV15317.1
AFUQ01000001.740	49.5857	42.0923	28.2073	62.201	47.5101	69.2019	72.0624	130.523	152.998	peptide chain release factor 1	Streptococcus infantis X	694322..695401	protein_id:EGV15432.1
AFUQ01000004.52	141.565	41.5836	39.9058	47.1326	67.741	92.6021	107.263	149.828	175.573	NMT1/THI5-like protein	Streptococcus infantis X	complement(63310..64113)	protein_id:EGV13369.1
AFUQ01000001.574	0.643851	1.51415	6.1514	2.73494	3.42187	7.00334	8.36792	13.4732	15.7859	glucosamine-6-phosphate isomerase/6-phosphogluconolactonase	Streptococcus infantis X	541288..541815	protein_id:EGV15382.1
AFUQ01000001.786	120.063	144.347	185.766	221.827	252.58	334.375	370.777	591.443	692.836	hypothetical protein	Streptococcus infantis X	complement(734605..734736)	protein_id:EGV15421.1
AFUQ01000012.16	43.3167	31.5368	36.0747	43.5483	44.5327	79.2633	66.9683	101.378	118.639	hypothetical protein	Streptococcus infantis X	16351..16545	protein_id:EGV12084.1
AFUQ01000014.22	199.97	32.556	38.975	62.4441	95.5063	71.8176	134.941	217.441	254.451	branched-chain-amino-acid transaminase	Streptococcus infantis X	complement(19969..20991)	protein_id:EGV11461.1
AFUQ01000016.1	898.55	182.333	206.443	306.651	377.448	353.145	418.743	539.366	630.391	ABC transporter, ATP-binding protein	Streptococcus infantis X	complement(<1..1531)	protein_id:EGV11193.1
AFUQ01000001.310	373.337	139.859	170.428	224.052	235.093	277.031	407.67	632.736	739.436	phenylalanine--tRNA ligase, beta subunit	Streptococcus infantis X	281187..283592	protein_id:EGV15737.1
AFUQ01000015.16	0.643851	7.56672	10.8162	16.0217	18.8662	13.097	22.4717	28.7879	33.6302	orotidine 5'-phosphate decarboxylase	Streptococcus infantis X	complement(21470..22135)	protein_id:EGV11337.1
AFUQ01000006.2	1711.44	1129.17	1084.39	1450.22	1526.35	1808.16	2171.91	3058.24	3566.25	putative membrane protein	Streptococcus infantis X	complement(2171..3220)	protein_id:EGV13362.1
AFUQ01000001.261	2508.17	454.241	495.138	677.54	715.34	988.129	1094.89	1621.27	1890.35	ABC transporter, permease protein	Streptococcus infantis X	complement(230050..231318)	protein_id:EGV14930.1
AFUQ01000012.255	1096.25	845.869	965.902	1182.36	1325.75	1694.95	1956.47	2886.58	3365.27	arginine--tRNA ligase	Streptococcus infantis X	complement(258019..259710)	protein_id:EGV11800.1
AFUQ01000012.58	1952.68	3779.51	3504.89	5663.06	5825.13	6459.4	7741.83	10261.4	11962.9	bacterial regulatory protein, GntR family	Streptococcus infantis X	complement(70143..70859)	protein_id:EGV12022.1
AFUQ01000001.473	1357.33	953.237	1110.73	1397.96	1553.64	1388.27	2051.32	2586.49	3015.35	hypothetical protein	Streptococcus infantis X	complement(439974..440819)	protein_id:EGV15174.1
AFUQ01000001.734	50.1448	72.3669	79.8116	103.02	101.707	149.461	151.095	195.848	228.314	histidine triad protein	Streptococcus infantis X	686717..690169	protein_id:EGV15344.1
AFUQ01000001.918	279.69	71.3679	90.1205	98.4053	145.319	169.314	228.025	246.841	287.549	xanthine permease	Streptococcus infantis X	complement(863839..865098)	protein_id:EGV15469.1
AFUQ01000011.38	633.279	138.169	124.938	193.333	237.044	246.744	336.164	436.889	508.669	guanylate kinase	Streptococcus infantis X	complement(41972..42598)	protein_id:EGV12724.1
AFUQ01000001.586	650.647	557.652	630.146	751.859	815.548	947.322	1245.88	1700.41	1979.29	HAD hydrolase, TIGR01457 family	Streptococcus infantis X	551970..552743	protein_id:EGV15780.1
AFUQ01000001.491	709.448	522.91	504.684	822.793	810.129	924.019	1078.76	1634.45	1902.02	methyltransferase small domain protein	Streptococcus infantis X	453111..453860	protein_id:EGV14895.1
AFUQ01000001.771	21.1371	0.895606	3.80686	8.23821	5.67657	8.812	23.3557	14.0777	16.3822	agmatine deiminase	Streptococcus infantis X	719362..720447	protein_id:EGV15197.1
AFUQ01000015.100	4656.94	4898.06	6529.02	7058.25	8611.17	11063.2	14061.5	18824.7	21905	ribosomal subunit interface protein	Streptococcus infantis X	complement(94613..95161)	protein_id:EGV11270.1
AFUQ01000007.7	262.593	352.996	388.354	654.972	718.428	751.817	798.508	1445.78	1681.12	Cof-like hydrolase	Streptococcus infantis X	complement(9116..9973)	protein_id:EGV13168.1
AFUQ01000001.225	913.746	1456.82	1986.47	2579.45	3258.75	3662.06	4954.71	7449.21	8660.62	acetyl-CoA carboxylase, carboxyl transferase, beta subunit	Streptococcus infantis X	200205..201068	protein_id:EGV15265.1
AFUQ01000015.9	1559.81	858.411	696.008	1281.48	1182.14	1989.2	2070.3	2892.81	3362.76	preprotein translocase, YajC subunit	Streptococcus infantis X	complement(14321..14641)	protein_id:EGV11251.1
AFUQ01000015.24	45.0787	60.238	54.1186	113.218	139.999	118.373	197.872	329.582	383.097	hypothetical protein	Streptococcus infantis X	complement(27882..29219)	protein_id:EGV11346.1
AFUQ01000001.111	3734.55	824.02	930.871	1270.32	1430.65	2160.24	2717.72	4007.65	4658.23	ABC transporter, permease protein	Streptococcus infantis X	93385..94881	protein_id:EGV15148.1
AFUQ01000001.288	177.002	261.917	220.109	378.324	358.002	461.544	537.538	848.664	985.62	response regulator receiver domain protein	Streptococcus infantis X	259371..260003	protein_id:EGV15529.1
AFUQ01000001.855	1118.05	765.777	862.762	1138.12	1194.98	1637.59	2032.1	2818.3	3273.11	helicase-exonuclease AddAB, AddA subunit	Streptococcus infantis X	complement(796222..799872)	protein_id:EGV15367.1
AFUQ01000012.198	212.287	140.354	107.209	132.708	156.907	251.372	297.627	440.915	512	hypothetical protein	Streptococcus infantis X	complement(209907..210764)	protein_id:EGV11969.1
AFUQ01000001.674	2455.8	1483.36	1337.81	2316.41	2180.68	3047.33	3864.28	5093.48	5914.65	foldase protein PrsA	Streptococcus infantis X	632231..633205	protein_id:EGV15750.1
AFUQ01000001.787	827.344	851.136	1178.05	1233.3	1463.75	1449.19	2144.04	2696.28	3130.5	Tex-like protein N-terminal domain protein	Streptococcus infantis X	734892..737021	protein_id:EGV15399.1
AFUQ01000015.98	59.9721	30.0744	42.8547	62.8617	58.8957	85.7841	116.962	171.907	199.57	ribosomal protein L9	Streptococcus infantis X	complement(92038..92490)	protein_id:EGV11335.1
AFUQ01000001.287	113.955	134.342	148.626	216.203	239.412	294.248	310.429	521.661	605.556	histidine kinase	Streptococcus infantis X	258363..259352	protein_id:EGV15176.1
AFUQ01000009.9	1518.07	920.08	1154.25	1633.04	1688.94	2001.09	2658.73	3635.63	4216.71	peptidase family M13	Streptococcus infantis X	complement(7613..9505)	protein_id:EGV13044.1
AFUQ01000001.43	292.856	123.741	208.217	226.004	296.18	258.502	401.166	586.061	679.421	pyruvate formate-lyase 1-activating enzyme	Streptococcus infantis X	44248..45042	protein_id:EGV15396.1
AFUQ01000001.748	706.41	668.941	811.947	952.743	1082.27	872.063	1206.53	1301.98	1508.81	23S rRNA (uracil-5-)-methyltransferase RumA	Streptococcus infantis X	701393..702763	protein_id:EGV15098.1
AFUQ01000012.323	14.9529	95.3676	91.4242	125.287	121.999	206.958	202.975	356.778	413.409	ABC transporter, permease protein	Streptococcus infantis X	327474..328361	protein_id:EGV11756.1
AFUQ01000001.617	346.999	327.845	411.431	373.835	421.871	653.838	914.516	1312.76	1520.99	DNA polymerase III, delta subunit	Streptococcus infantis X	582603..583640	protein_id:EGV15334.1
AFUQ01000001.805	768.123	243.327	298.351	358.739	410.343	594.025	726.177	958.213	1110.1	ribosome biogenesis GTP-binding protein YlqF	Streptococcus infantis X	749690..750541	protein_id:EGV15282.1
AFUQ01000001.134	13710.8	10229.3	10920.8	15438.8	18920	17850.4	28053	32744.1	37912.6	phosphoglycerate kinase	Streptococcus infantis X	119645..120844	protein_id:EGV14994.1
AFUQ01000009.11	683.932	178.274	152.881	307.733	312.672	357.68	386.283	596	690.008	metal ion ABC transporter, permease protein	Streptococcus infantis X	10405..11253	protein_id:EGV13060.1
AFUQ01000001.726	2088.18	305.098	398.588	362.081	426.205	506.546	747.447	887.271	1027.12	EamA-like transporter family protein	Streptococcus infantis X	677078..677956	protein_id:EGV15137.1
AFUQ01000001.485	990.284	209.914	216.499	326.087	436.38	492.88	648.73	984.673	1139.73	ribosomal protein S6	Streptococcus infantis X	449571..449861	protein_id:EGV15573.1
AFUQ01000003.23	18.6465	19.0343	22.1883	26.7116	20.4381	40.3261	42.7569	65.9129	76.2836	cytochrome C-type biogenesis protein CcdA family protein	Streptococcus infantis X	complement(22988..23161)	protein_id:EGV13456.1
AFUQ01000014.61	1889.44	1009.43	1570.77	1599.46	2077.93	2504.72	3783.9	5207.58	6025.52	membrane alanyl aminopeptidase	Streptococcus infantis X	complement(53719..56265)	protein_id:EGV11469.1
AFUQ01000010.10	2505.37	282.318	427.157	425.463	556.063	642.798	1131.24	1060.38	1225.92	ribosomal protein L19	Streptococcus infantis X	complement(6323..6670)	protein_id:EGV12823.1
AFUQ01000012.64	22.5944	11.5238	8.77386	10.3783	7.14115	8.74721	17.8162	19.0583	22.0257	sugar isomerase, AgaS family	Streptococcus infantis X	75856..77019	protein_id:EGV12093.1
AFUQ01000010.22	1266.93	323.801	392.243	447.293	614.929	657.653	880.059	1171.34	1353.34	carboxy-cis,cis-muconate cyclase	Streptococcus infantis X	13856..14869	protein_id:EGV12814.1
AFUQ01000001.355	138.829	80.4682	134.243	100.618	95.7585	134.789	123.851	112.675	130.17	CobQ/CobB/MinD/ParA nucleotide binding domain protein	Streptococcus infantis X	326406..327224	protein_id:EGV15215.1
AFUQ01000001.366	1.2877	3.2164	5.84924	7.02848	6.16603	4.55737	13.3784	12.6636	14.628	flavin reductase	Streptococcus infantis X	complement(337335..337883)	protein_id:EGV15785.1
AFUQ01000001.418	104.432	71.1234	64.9237	132.135	114.144	129.039	192.766	323.728	373.062	shikimate kinase	Streptococcus infantis X	383470..383946	protein_id:EGV15483.1
AFUQ01000010.13	22.6791	75.76	76.4039	77.6572	71.6266	120.34	152.792	267.043	307.713	chorismate mutase	Streptococcus infantis X	complement(7482..7748)	protein_id:EGV12817.1
AFUQ01000014.86	315.982	303.71	340.773	501.079	561.994	826.202	1076.34	1727.67	1990.26	efflux transporter, RND family, MFP subunit	Streptococcus infantis X	complement(78850..80037)	protein_id:EGV11448.1
AFUQ01000001.651	115.437	97.4525	113.508	177.735	204.943	200.184	291.409	281.183	323.843	hypothetical protein	Streptococcus infantis X	612008..612235	protein_id:EGV15422.1
AFUQ01000001.603	1003.42	217.436	327.006	284.233	420.046	480.193	645.618	748.853	862.15	ABC transporter, substrate-binding protein, family 3	Streptococcus infantis X	561962..562777	protein_id:EGV15531.1
AFUQ01000001.348	121.282	79.3306	91.3777	122.091	115.31	99.5041	161.588	195.582	224.996	putative membrane protein	Streptococcus infantis X	318458..320701	protein_id:EGV15281.1
AFUQ01000001.606	70.5532	41.3509	38.1656	69.9061	60.494	81.5269	89.8424	124.073	142.572	conserved domain protein	Streptococcus infantis X	565203..565952	protein_id:EGV14913.1
AFUQ01000001.445	45.1887	102.216	104.755	139.155	144.345	123.134	123.839	184.596	211.941	ribonuclease Z	Streptococcus infantis X	409129..410058	protein_id:EGV14956.1
AFUQ01000001.860	336.656	297.533	407.865	302.204	416.536	531.096	741.887	960.163	1102.22	ATPase/histidine kinase/DNA gyrase B/HSP90 domain protein	Streptococcus infantis X	complement(806031..806909)	protein_id:EGV14945.1
AFUQ01000001.761	132.516	550.606	578.525	699.117	627.324	962.83	1066.54	1708.34	1960.49	putative lipoprotein	Streptococcus infantis X	710338..711222	protein_id:EGV15184.1
AFUQ01000012.2	1669.88	578.37	578.264	866.905	890.214	1112.29	1376.15	2045.85	2347.33	tryptophan--tRNA ligase	Streptococcus infantis X	complement(1648..2472)	protein_id:EGV11881.1
AFUQ01000001.627	1067.67	181.984	223.967	242.748	359.711	459.009	645.381	858.242	984.573	RecF/RecN/SMC N-terminal domain protein	Streptococcus infantis X	591216..593027	protein_id:EGV15059.1
AFUQ01000001.569	500.398	162.762	148.855	234.542	250.287	262.224	386.26	523.338	600.306	pyrimidine operon regulatory protein/uracil phosphoribosyltransferase PyrR	Streptococcus infantis X	527654..528175	protein_id:EGV15304.1
AFUQ01000012.4	819.906	343.428	377.899	489.104	706.295	930.833	1244.83	1788.74	2051.36	ABC transporter, ATP-binding protein	Streptococcus infantis X	2879..4501	protein_id:EGV11787.1
AFUQ01000016.2	53.3388	10.8408	12.8101	26.1854	22.11	22.2565	22.616	31.8626	36.539	VanZ-like protein	Streptococcus infantis X	complement(1533..1910)	protein_id:EGV11190.1
AFUQ01000012.241	83.2446	54.7564	84.7058	53.2764	89.6508	107.752	149.529	224.425	257.357	cadmium resistance transporter family protein	Streptococcus infantis X	248517..249131	protein_id:EGV11963.1
AFUQ01000001.34	140.437	256.351	230.37	391.336	395.224	475.77	561.574	891.944	1021.81	dimethyladenosine transferase	Streptococcus infantis X	36632..37504	protein_id:EGV15380.1
AFUQ01000001.550	89.4288	19.5798	42.0563	27.9166	42.6741	65.1687	78.1655	107.469	123.109	hypothetical protein	Streptococcus infantis X	complement(510108..510230)	protein_id:EGV15492.1
AFUQ01000001.867	662.642	215.049	307.14	348.321	454.429	612.078	924.864	1241.16	1420.52	UDP-N-acetylglucosamine diphosphorylase/glucosamine-1-phosphate N-acetyltransferase	Streptococcus infantis X	complement(812022..813401)	protein_id:EGV15681.1
AFUQ01000007.41	1213.21	240.893	304.18	416.531	399.039	353.212	345.191	303.263	347.024	ribosomal protein L35	Streptococcus infantis X	complement(37889..38089)	protein_id:EGV13215.1
AFUQ01000004.42	119.529	151.411	159.043	231.8	218.444	271.719	289.395	429.073	490.776	putative lipoprotein	Streptococcus infantis X	complement(54501..55199)	protein_id:EGV13377.1
AFUQ01000001.800	18.2822	22.7128	20.7988	21.7184	14.1078	43.0403	42.3403	46.4006	53.0569	adenylate cyclase	Streptococcus infantis X	complement(745480..746049)	protein_id:EGV15513.1
AFUQ01000004.55	30.9644	16.7135	24.4005	24.3275	10.779	47.684	52.6938	79.392	90.7348	hypothetical protein	Streptococcus infantis X	complement(65074..65364)	protein_id:EGV13413.1
AFUQ01000014.41	285.712	611.684	579.614	1271.46	933.208	1509.46	1081.93	2261.16	2583.89	pyrimidine-nucleoside phosphorylase	Streptococcus infantis X	complement(38095..39378)	protein_id:EGV11458.1
AFUQ01000012.109	111.973	57.04	59.2665	53.3479	68.3582	53.3696	86.1375	76.8628	87.8285	LD-carboxypeptidase	Streptococcus infantis X	complement(122993..123688)	protein_id:EGV11852.1
AFUQ01000007.10	809.073	920.151	1565.39	1266.04	1779.93	1810.44	2728.05	3594.46	4106.46	RNA methyltransferase, TrmH family, group 3	Streptococcus infantis X	12087..12815	protein_id:EGV13190.1
AFUQ01000012.32	4.95605	3.67963	8.21804	14.158	25.2796	27.6163	25.8427	46.9266	53.6043	DNA repair protein RadA	Streptococcus infantis X	37537..38874	protein_id:EGV11876.1
AFUQ01000001.533	2.29587	50.5334	88.2368	82.8423	98.7081	77.4297	126.514	75.503	86.2313	hypothetical protein	Streptococcus infantis X	493574..494173	protein_id:EGV15550.1
AFUQ01000001.523	58.6935	4.31754	16.2067	12.4164	12.4014	25.5424	36.0976	30.6391	34.983	GTP-sensing transcriptional pleiotropic repressor CodY	Streptococcus infantis X	485015..485803	protein_id:EGV15407.1
AFUQ01000015.75	1057.49	334.008	269.492	458.645	404.14	621.841	626.97	977.548	1115.44	transporter, major facilitator family protein	Streptococcus infantis X	63706..64872	protein_id:EGV11242.1
AFUQ01000001.308	347.04	170.799	140.432	308.508	308.139	616.552	622.45	1194.78	1363.01	phenylalanine--tRNA ligase, alpha subunit	Streptococcus infantis X	279555..280601	protein_id:EGV15108.1
AFUQ01000014.48	113.531	111.924	150.512	264.197	253.904	368.334	373.502	638.499	728.214	purine nucleoside phosphorylase	Streptococcus infantis X	complement(42447..43157)	protein_id:EGV11376.1
AFUQ01000001.376	39.8683	53.5894	63.6777	80.2349	71.1121	95.3847	94.4691	175.601	200.231	regulatory protein RecX	Streptococcus infantis X	complement(346512..347288)	protein_id:EGV15763.1
AFUQ01000001.305	778.817	1446.7	1954.4	2630.64	2989.83	2654.03	3627.33	4729.8	5390.56	M42 glutamyl aminopeptidase	Streptococcus infantis X	277049..278086	protein_id:EGV15221.1
AFUQ01000001.426	526.89	192.534	257.745	265.737	280.076	479.527	536.548	800.876	911.648	metallo-beta-lactamase domain protein	Streptococcus infantis X	391121..391642	protein_id:EGV15292.1
AFUQ01000007.66	14099.4	4177.95	4944.06	5821.85	7021.78	8288.11	11956.1	14743	16780.6	GMP synthase (glutamine-hydrolyzing)	Streptococcus infantis X	67743..69305	protein_id:EGV13167.1
AFUQ01000001.335	30.1854	32.3427	43.6641	40.7276	28.5506	38.4416	39.6006	44.4111	50.5276	hypothetical protein	Streptococcus infantis X	302563..303381	protein_id:EGV15401.1
AFUQ01000001.41	785.452	444.144	711.401	722.774	977.058	959.255	1462.52	1813.97	2063.28	pur operon repressor PurR	Streptococcus infantis X	41967..42791	protein_id:EGV15652.1
AFUQ01000014.65	173.851	1071.72	1036.78	1596.83	1141.3	1603.04	1361.08	1644.38	1869.93	hydrolase, NUDIX family	Streptococcus infantis X	complement(60333..60833)	protein_id:EGV11444.1
AFUQ01000001.141	9.463	6.54937	5.84924	12.1628	5.57635	10.8026	11.9089	17.9246	20.3784	hypothetical protein	Streptococcus infantis X	complement(126216..126533)	protein_id:EGV15687.1
AFUQ01000001.173	399.327	909.825	1018.58	2017.04	2083.39	2157.66	2204.55	4034.56	4585.24	chaperone protein DnaJ	Streptococcus infantis X	159392..160528	protein_id:EGV14905.1
AFUQ01000012.203	11863	4619.24	5289.83	5231.57	5604.54	4927.91	6759.91	6035.24	6857.27	ribosomal protein L32	Streptococcus infantis X	216410..216592	protein_id:EGV12012.1
AFUQ01000001.653	1050.93	873.128	817.444	1217.79	1137.7	1493.58	1862.95	2684.97	3049.37	flavin reductase	Streptococcus infantis X	complement(613576..614181)	protein_id:EGV15598.1
AFUQ01000004.47	1228.18	1897.79	2072.87	2884.67	3362.87	3787.2	4696.49	7223.36	8196.98	Clp amino terminal domain protein	Streptococcus infantis X	complement(58771..61203)	protein_id:EGV13392.1
AFUQ01000016.6	176.087	45.3674	64.8024	66.0321	80.1354	113.634	128.916	201.39	228.507	carbamoyl-phosphate synthase L chain, ATP-binding domain protein	Streptococcus infantis X	complement(4871..6037)	protein_id:EGV11192.1
AFUQ01000001.175	11.5641	18.6049	12.7505	16.8195	25.3881	19.6889	55.5442	59.0026	66.9194	hypothetical protein	Streptococcus infantis X	complement(161322..161609)	protein_id:EGV15644.1
AFUQ01000012.33	133.44	51.859	71.2318	89.845	118.633	128.574	141.521	193.009	218.819	TIGR00266 family protein	Streptococcus infantis X	38946..39641	protein_id:EGV11919.1
AFUQ01000001.899	107.906	46.4833	62.1072	102.372	102.374	157.11	159.794	262.819	297.908	Ser/Thr phosphatase domain protein	Streptococcus infantis X	complement(843582..844145)	protein_id:EGV15005.1
AFUQ01000007.15	41.4104	59.1462	57.5505	52.284	53.6618	105.6	127.758	243.49	275.881	transcriptional regulator, Spx/MgsR family	Streptococcus infantis X	complement(15975..16331)	protein_id:EGV13195.1
AFUQ01000001.607	185.177	63.9124	88.1883	148.42	173.32	206.965	294.347	475.105	538.287	UDP-N-acetylmuramate dehydrogenase	Streptococcus infantis X	566071..566976	protein_id:EGV15218.1
AFUQ01000012.19	992.3	322.957	331.682	424.699	455.977	732.461	906.079	1295.31	1466.47	transcription-repair coupling factor	Streptococcus infantis X	18379..21882	protein_id:EGV11815.1
AFUQ01000012.112	385.545	67.1338	78.5918	78.4075	103.543	161.423	169.837	244.762	277.077	hypothetical protein	Streptococcus infantis X	complement(124643..125317)	protein_id:EGV12049.1
AFUQ01000010.11	17.5535	6.78615	6.12715	8.18003	12.5859	13.9432	15.2055	24.7848	28.0525	putative protein CrcB	Streptococcus infantis X	complement(6770..7117)	protein_id:EGV12799.1
AFUQ01000001.219	32.5912	49.4569	74.8224	99.9783	187.551	234.903	410.792	629.751	712.25	3-oxoacyl-[acyl-carrier-protein] reductase	Streptococcus infantis X	195899..196633	protein_id:EGV15345.1
AFUQ01000001.646	27.9743	14.1059	15.5781	8.09233	19.4076	26.9288	27.3814	39.4675	44.6363	hypothetical protein	Streptococcus infantis X	complement(606019..606546)	protein_id:EGV15280.1
AFUQ01000001.635	1083.47	365.432	298.556	459.742	351.814	711.368	667.78	1011.66	1142.98	ABC transporter, permease protein	Streptococcus infantis X	complement(599270..600715)	protein_id:EGV15504.1
AFUQ01000015.3	538.131	328.989	273.238	441.273	383.032	515.209	566.047	771.609	871.42	pseudouridine synthase, RluA family	Streptococcus infantis X	8318..9094	protein_id:EGV11342.1
AFUQ01000015.88	0.643851	1.72679	10.0068	4.88935	17.1405	12.5531	22.4202	24.1349	27.2483	ROK family protein	Streptococcus infantis X	complement(77157..78026)	protein_id:EGV11258.1
AFUQ01000012.238	104.272	39.5802	39.1206	57.2592	57.1451	83.2072	85.4623	157.608	177.929	hypothetical protein	Streptococcus infantis X	246066..246659	protein_id:EGV11848.1
AFUQ01000001.831	5.04082	0.618545	4.08476	2.76832	4.44366	6.16306	2.61453	6.33038	7.14307	conserved domain protein	Streptococcus infantis X	772495..773208	protein_id:EGV15318.1
AFUQ01000003.11	54.0079	20.2383	23.5425	26.7736	33.9666	48.9632	78.2512	118.114	133.239	hypothetical protein	Streptococcus infantis X	complement(10479..11135)	protein_id:EGV13445.1
AFUQ01000001.643	273.259	139.073	159.733	238.938	219.814	280.223	389.066	490.238	552.961	hydrolase, NUDIX family	Streptococcus infantis X	605061..605489	protein_id:EGV15167.1
AFUQ01000001.910	140.912	38.1487	79.9086	57.6653	95.0205	93.0747	159.311	184.947	208.438	glycerate kinase	Streptococcus infantis X	complement(851542..852651)	protein_id:EGV15323.1
AFUQ01000001.624	473.077	226.571	283.992	253.506	387.983	408.82	694.055	859.625	968.382	helix-turn-helix protein, YlxM/p13 family	Streptococcus infantis X	complement(588314..588646)	protein_id:EGV15618.1
AFUQ01000011.39	6599.01	1326.12	1253.78	2140.54	2126.6	3003.62	2953.43	4920.66	5542.28	YmdA/YtgF family protein	Streptococcus infantis X	complement(42735..44348)	protein_id:EGV12706.1
AFUQ01000012.129	58.0153	30.547	26.3943	60.6433	58.1476	66.5055	87.6119	177.536	199.871	competence/damage-inducible protein CinA	Streptococcus infantis X	142415..143671	protein_id:EGV11806.1
AFUQ01000016.4	319.041	83.9279	89.8911	125.56	141.754	182.123	231.336	349.92	393.899	hypothetical protein	Streptococcus infantis X	complement(3110..3643)	protein_id:EGV11187.1
AFUQ01000015.81	5.96421	11.3808	12.8586	7.01131	11.3641	10.6182	21.9391	22.6221	25.4611	hypothetical protein	Streptococcus infantis X	complement(69003..69989)	protein_id:EGV11351.1
AFUQ01000001.631	881.977	355.11	351.953	610.534	563.712	737.169	828.452	1241.39	1396.53	signal recognition particle-docking protein FtsY	Streptococcus infantis X	595502..596854	protein_id:EGV15143.1
AFUQ01000001.733	1.65202	7.20473	18.8291	12.7777	17.8735	15.2906	11.1699	19.3173	21.7172	periplasmic solute-binding family protein	Streptococcus infantis X	685770..686672	protein_id:EGV15276.1
AFUQ01000015.22	8.90393	3.22157	7.71073	3.42702	14.2838	19.9114	8.97259	26.2368	29.4515	60Kd inner membrane protein	Streptococcus infantis X	complement(26410..27225)	protein_id:EGV11340.1
AFUQ01000003.24	1375.06	399.078	421.543	666.91	821.436	745.733	914.91	1312.57	1473.17	methionyl aminopeptidase	Streptococcus infantis X	complement(23816..24676)	protein_id:EGV13453.1
AFUQ01000003.4	44.0706	8.86977	9.95826	29.0577	35.4882	24.3844	31.5347	44.7139	50.1664	YrdC domain protein	Streptococcus infantis X	complement(4492..5271)	protein_id:EGV13454.1
AFUQ01000001.655	5803.48	2983.73	3296.18	4820.16	5609.24	6038.44	8568.57	10930.9	12243	NADH oxidase	Streptococcus infantis X	615455..616834	protein_id:EGV15436.1
AFUQ01000015.33	1803.13	484.36	710.146	945.653	1195.13	1531.7	1940.51	3150.45	3527.45	ribosomal protein L15	Streptococcus infantis X	complement(34512..34952)	protein_id:EGV11272.1
AFUQ01000012.68	36.5391	71.1919	133.807	137.38	190.624	159.579	225.366	308.844	345.788	hypothetical protein	Streptococcus infantis X	80299..80505	protein_id:EGV11953.1
AFUQ01000009.27	102.62	212.047	343.708	314.522	422.156	423.746	474.777	588.133	658.423	conserved domain protein	Streptococcus infantis X	complement(28290..28655)	protein_id:EGV13053.1
AFUQ01000012.125	2261.96	216.459	181.064	353.542	353.682	424.523	503.787	755.347	845.535	permease family protein	Streptococcus infantis X	138811..140232	protein_id:EGV11720.1
AFUQ01000011.86	630.788	820.53	837.104	1166.41	957.433	1481.26	1752.25	2409.62	2697.24	transcriptional regulator, TetR family	Streptococcus infantis X	84903..85448	protein_id:EGV12777.1
AFUQ01000010.16	277.131	471.335	563.408	562.762	532.931	605.211	713.36	888.465	993.971	DHHA1 domain protein	Streptococcus infantis X	8601..9347	protein_id:EGV12830.1
AFUQ01000004.8	14.5038	2.68835	9.75311	5.63479	8.32916	16.5635	24.0393	20.8918	23.3725	phosphorylase family protein	Streptococcus infantis X	complement(12270..13034)	protein_id:EGV13370.1
AFUQ01000001.198	2.5754	2.99149	5.29342	5.05614	7.18782	12.0084	15.0037	12.3911	13.8284	single-stranded DNA-binding protein	Streptococcus infantis X	177584..177979	protein_id:EGV15309.1
AFUQ01000009.19	11.2846	3.00529	7.31155	5.03897	7.39542	7.30028	15.2335	15.7406	17.5645	RNase3 domain protein	Streptococcus infantis X	complement(18699..19091)	protein_id:EGV13052.1
AFUQ01000012.133	1230.66	340.573	345.316	519.548	688.281	631.449	947.955	958.903	1069.84	DNA-binding regulatory protein, YebC/PmpR family	Streptococcus infantis X	147051..147767	protein_id:EGV12043.1
AFUQ01000012.297	4305.09	3683.58	4472.6	5150.7	6241.56	6903.6	10660.4	11489.3	12808.9	thioredoxin	Streptococcus infantis X	complement(300763..301077)	protein_id:EGV11761.1
AFUQ01000012.204	1939.87	592.363	676.576	711.758	770.453	728.926	1054.94	987.624	1100.42	ribosomal protein L33	Streptococcus infantis X	216608..216757	protein_id:EGV11733.1
AFUQ01000001.260	500.772	99.0694	78.8344	140.594	144.814	158.283	220.322	258.666	288.046	ABC transporter, ATP-binding protein	Streptococcus infantis X	complement(229310..230050)	protein_id:EGV15031.1
AFUQ01000001.683	115.607	44.7657	44.6919	80.9967	75.7875	92.6243	120.31	150.677	167.755	hypothetical protein	Streptococcus infantis X	643737..644066	protein_id:EGV15495.1
AFUQ01000001.736	3822.6	3855.3	2256.9	3179.38	2467.58	2527.59	2776.42	3140.67	3496.09	tRNA modification GTPase TrmE	Streptococcus infantis X	complement(691442..692815)	protein_id:EGV15307.1
AFUQ01000001.402	328.082	73.8561	104.66	99.4423	168.261	174.138	277.25	384.843	428.309	hypothetical protein	Streptococcus infantis X	370874..371467	protein_id:EGV15036.1
AFUQ01000001.309	33.6246	33.1173	40.3292	64.6814	84.4439	123.408	148.87	295.306	328.523	FR47-like protein	Streptococcus infantis X	280601..281110	protein_id:EGV15447.1
AFUQ01000010.19	524.651	393.309	435.869	659.705	575.262	687.132	797.74	1346.07	1497.48	hypothetical protein	Streptococcus infantis X	complement(10278..11114)	protein_id:EGV12810.1
AFUQ01000012.258	226.842	2215.93	2765.73	6060.56	5373.51	6230.5	5149.35	7599.98	8453.89	hypothetical protein	Streptococcus infantis X	complement(262931..263389)	protein_id:EGV11732.1
AFUQ01000012.274	9631.06	7548.44	5024.56	6116.16	4955.35	6036.88	5327.03	7178.1	7973.65	putative membrane protein	Streptococcus infantis X	282059..283147	protein_id:EGV11886.1
AFUQ01000003.29	9884.56	1935.45	1870.47	2725.9	2837.3	4115.11	4225.3	5739.65	6375.74	ribosomal protein L27	Streptococcus infantis X	complement(28001..28294)	protein_id:EGV13433.1
AFUQ01000001.912	333.205	209.121	290.953	296.361	365.883	519.796	589.857	967.402	1074.59	glycogen/starch synthase, ADP-glucose type	Streptococcus infantis X	complement(853373..854806)	protein_id:EGV15363.1
AFUQ01000001.213	12.9366	65.6365	61.0926	139.807	154.766	180.768	153.041	361.594	401.558	enoyl-CoA hydratase/isomerase family protein	Streptococcus infantis X	191288..192079	protein_id:EGV15558.1
AFUQ01000015.19	39.7584	42.8861	53.2364	61.7245	77.6658	94.4466	115.712	163.868	181.94	PTS system sugar-specific permease protein	Streptococcus infantis X	complement(23018..24475)	protein_id:EGV11349.1
AFUQ01000003.22	29.3468	4.25312	9.95826	9.58135	3.02601	12.0141	18.5515	28.9075	32.0867	redoxin domain protein	Streptococcus infantis X	complement(22749..22928)	protein_id:EGV13431.1
AFUQ01000012.242	26.8813	19.8747	24.932	28.8451	40.3538	34.0124	60.3486	103.009	114.226	putative cadmium efflux system accessory protein	Streptococcus infantis X	249143..249475	protein_id:EGV11888.1
AFUQ01000001.298	10.1069	19.2577	18.9615	26.6773	37.4111	25.1737	43.8615	54.0074	59.8805	ABC transporter, substrate-binding protein, family 3	Streptococcus infantis X	complement(270875..271684)	protein_id:EGV15182.1
AFUQ01000012.383	15450.2	7313.41	7014.67	9896.06	12095.7	15992.5	17407.4	19973.1	22144.6	phosphoglycerate mutase 1 family	Streptococcus infantis X	393924..394616	protein_id:EGV11783.1
AFUQ01000001.289	3133.68	790.093	564.325	711.046	510.851	723.219	750.763	892.302	989.309	trigger factor	Streptococcus infantis X	260116..261399	protein_id:EGV15264.1
AFUQ01000012.24	539.76	242.634	292.322	263.781	357.376	533.554	716.657	908.104	1006.57	tRNA(Ile)-lysidine synthetase	Streptococcus infantis X	23961..25238	protein_id:EGV11844.1
AFUQ01000010.20	533.42	559.134	702.579	853.609	1012.35	1202.34	1428.34	2286.47	2533.78	tetratricopeptide repeat protein	Streptococcus infantis X	complement(11282..12514)	protein_id:EGV12795.1
AFUQ01000012.172	368.067	1164.94	1197.32	1779.02	1379.76	2073.97	2021.55	3502.8	3879.61	transglycosylase	Streptococcus infantis X	complement(182452..184725)	protein_id:EGV11849.1
AFUQ01000011.28	2112.03	905.793	1020.1	1261.17	1594.82	1679.13	2531.48	3338.7	3696.32	hydroxymethylglutaryl-CoA synthase	Streptococcus infantis X	complement(31635..32807)	protein_id:EGV12753.1
AFUQ01000001.504	2535.55	1824.89	1898.67	2392.19	2392.88	3302.71	3683.94	5374.75	5950.16	UDP-N-acetylmuramate--L-alanine ligase	Streptococcus infantis X	467981..469315	protein_id:EGV15424.1
AFUQ01000001.788	130.34	105.303	172.519	145.883	197.084	178.515	292.499	377.965	418.091	SprT-like family protein	Streptococcus infantis X	737008..737457	protein_id:EGV15592.1
AFUQ01000007.44	596.912	159.154	286.154	209.752	269.04	271.021	436.495	585.334	647.04	septation ring formation regulator EzrA	Streptococcus infantis X	complement(40397..41947)	protein_id:EGV13192.1
AFUQ01000011.57	4047.54	770.948	845.973	1037.93	1219.92	1378.97	1918.76	2349.95	2593.12	GTP-binding protein TypA	Streptococcus infantis X	complement(55856..57697)	protein_id:EGV12762.1
AFUQ01000011.78	559.039	337.301	363.998	496.18	598.874	670.706	789.766	1207.34	1332.19	exodeoxyribonuclease III	Streptococcus infantis X	77082..77909	protein_id:EGV12715.1
AFUQ01000004.48	34.9375	82.3435	68.005	136.831	111.651	205.421	200.378	308.014	339.712	class III stress gene transcriptional repressor CtsR	Streptococcus infantis X	complement(61210..61668)	protein_id:EGV13419.1
AFUQ01000001.875	105.745	95.8014	66.1192	131.172	115.841	131.878	115.983	235.657	259.512	phosphopantothenoylcysteine decarboxylase	Streptococcus infantis X	820725..821276	protein_id:EGV15773.1
AFUQ01000007.21	5668.33	2104.56	2025.27	2962.46	3421.92	4706.86	5989.1	7676.55	8448.71	pyridoxal 5'-phosphate synthase, synthase subunit Pdx1	Streptococcus infantis X	complement(19182..20120)	protein_id:EGV13158.1
AFUQ01000001.220	244.379	489.285	571.892	781.277	899.042	1477.84	1578.34	2722.82	2989.1	3-oxoacyl-(acyl carrier protein) synthase II domain protein	Streptococcus infantis X	196656..196934	protein_id:EGV15392.1
AFUQ01000001.344	154.162	141.31	153.52	206.505	184.188	248.244	264.108	387.736	425.34	single-strand binding family protein	Streptococcus infantis X	313860..314297	protein_id:EGV15017.1
AFUQ01000004.33	425.514	203.091	191.106	283.523	217.637	481.785	514.364	735.57	806	D-alanyl-lipoteichoic acid biosynthesis protein DltD-like protein	Streptococcus infantis X	complement(44399..45094)	protein_id:EGV13384.1
AFUQ01000001.735	2587.26	1324.75	1531.68	1964.51	2260.81	2722.05	3145.65	4486.21	4914.93	peptidase T	Streptococcus infantis X	complement(690196..691419)	protein_id:EGV15164.1
AFUQ01000012.12	1106.35	2256.42	3096.2	2465.63	2458.05	4394.81	5133.26	7316.26	8013.31	ParB-like protein	Streptococcus infantis X	12658..13419	protein_id:EGV11907.1
AFUQ01000001.725	600.621	146.48	216.845	192.904	247.131	493.157	639.441	873.177	956.36	choline/ethanolamine kinase	Streptococcus infantis X	676219..677088	protein_id:EGV15056.1
AFUQ01000012.202	13374.5	9335.24	7867.13	15053.7	13310.8	18602.1	19266.9	33299.7	36467.9	dihydroxy-acid dehydratase	Streptococcus infantis X	complement(214488..216191)	protein_id:EGV12039.1
AFUQ01000001.49	99.4761	78.3481	65.7574	123.922	139.551	198.214	212.456	455.821	498.829	RNA methyltransferase, RsmD family	Streptococcus infantis X	48953..49594	protein_id:EGV15748.1
AFUQ01000012.173	768.05	258.749	281.431	379.322	442.983	698.447	825.862	1237.43	1354.02	nucleotidyl transferase	Streptococcus infantis X	complement(185113..185724)	protein_id:EGV11749.1
AFUQ01000012.6	20.3833	89.8807	110.736	83.6312	95.0044	108.674	146.158	205.296	224.627	transcriptional regulator, TetR family	Streptococcus infantis X	7477..8019	protein_id:EGV12046.1
AFUQ01000001.290	208.839	117.295	128.719	164.563	197.699	205.636	231.709	342.789	374.786	helicase, RecD/TraA family	Streptococcus infantis X	complement(261445..263811)	protein_id:EGV15769.1
AFUQ01000001.417	378.234	198.578	147.331	290.637	323.294	519.944	518.048	942.782	1030.46	3-phosphoshikimate 1-carboxyvinyltransferase	Streptococcus infantis X	382194..383477	protein_id:EGV14896.1
AFUQ01000001.570	17.4435	1.1604	2.06664	3.95513	2.16137	7.436	3.49616	6.62778	7.2422	aspartate carbamoyltransferase	Streptococcus infantis X	528193..529116	protein_id:EGV14937.1
AFUQ01000001.598	1571.59	1270.16	1213.23	1530.14	1373.35	1373.3	1409.2	1536.14	1677.48	phosphate ABC transporter, ATP-binding protein	Streptococcus infantis X	559198..559851	protein_id:EGV15744.1
AFUQ01000012.201	92.3937	48.8784	34.0566	71.7432	64.2344	109.036	106.034	182.586	199.375	hypothetical protein	Streptococcus infantis X	214091..214432	protein_id:EGV11917.1
AFUQ01000001.337	1	0.303137	0.580073	8.7091	4.76704	2.80439	4.55309	13.5592	14.8053	conserved domain protein	Streptococcus infantis X	305379..305636	protein_id:EGV14916.1
AFUQ01000001.615	3604.44	1133.63	1123.1	1756.76	1984.42	2080.86	2843.09	3651.51	3985.71	Glu/Leu/Phe/Val dehydrogenase, dimerization domain protein	Streptococcus infantis X	complement(580060..581406)	protein_id:EGV15150.1
AFUQ01000001.313	25.3645	23.5906	21.6567	16.3466	13.0965	44.2825	10.5014	14.4552	15.7589	hypothetical protein	Streptococcus infantis X	286212..286712	protein_id:EGV14971.1
AFUQ01000011.75	1350.8	478.373	724.337	608.518	885.655	1106.66	1699.75	2247.38	2447.71	bacterial sugar transferase	Streptococcus infantis X	complement(72543..73235)	protein_id:EGV12776.1
AFUQ01000001.522	6047.6	413.015	431.533	717.589	777.692	803.947	1260.97	1450.94	1579.83	DEAD/DEAH box helicase	Streptococcus infantis X	483170..484744	protein_id:EGV14875.1
AFUQ01000001.119	45.7226	82.2528	121.471	156.382	169.329	231.742	188.523	339.976	370.094	glutamate racemase	Streptococcus infantis X	104476..105270	protein_id:EGV15707.1
AFUQ01000001.231	298.767	182.028	236.1	289.492	313.352	410.721	538.84	743.418	808.797	conserved domain protein	Streptococcus infantis X	complement(204237..205388)	protein_id:EGV15298.1
AFUQ01000001.647	34280.1	2421.5	3254.37	4561.78	6527.26	4600.7	8600.69	8311.07	9040.38	ribosomal protein L10	Streptococcus infantis X	607356..607856	protein_id:EGV15525.1
AFUQ01000001.715	7.89577	5.38341	2.67096	5.64525	5.89107	2.75583	5.8065	2.20809	2.40021	hypothetical protein	Streptococcus infantis X	668165..668983	protein_id:EGV15246.1
AFUQ01000001.40	531.372	506.029	717.603	806.101	977.275	1121.98	1553.16	1961.52	2132.15	HD domain protein	Streptococcus infantis X	40923..41864	protein_id:EGV15522.1
AFUQ01000001.364	105.729	55.257	50.3471	58.9846	78.6422	85.0971	110.932	154.382	167.801	biotin--[acetyl-CoA-carboxylase] ligase	Streptococcus infantis X	complement(334955..335890)	protein_id:EGV14907.1
AFUQ01000001.325	44.4349	96.0031	64.3416	83.5922	35.8669	36.1571	53.1992	55.7816	60.5662	hypothetical protein	Streptococcus infantis X	293258..293560	protein_id:EGV15416.1
AFUQ01000001.176	640.54	259.829	266.398	361.079	294.41	514.123	632.943	779.289	845.775	scavenger mRNA decapping enzyme	Streptococcus infantis X	complement(161619..162029)	protein_id:EGV15647.1
AFUQ01000012.110	37.9964	19.4633	17.2698	26.2607	23.6161	14.9033	39.709	52.873	57.2733	LD-carboxypeptidase domain protein	Streptococcus infantis X	complement(123685..124023)	protein_id:EGV11952.1
AFUQ01000001.430	740.245	197.187	190.524	244.098	281.185	452.253	541.638	861.537	932.624	polysaccharide biosynthesis protein	Streptococcus infantis X	complement(394333..395220)	protein_id:EGV15428.1
AFUQ01000015.27	8683.78	981.013	928.144	1156.25	1264.75	1295.8	2097.2	2367.45	2562.53	DNA-directed RNA polymerase, alpha subunit	Streptococcus infantis X	complement(30155..31090)	protein_id:EGV11325.1
AFUQ01000012.305	21.5014	77.2936	68.296	219.202	103.883	134.114	108.033	248.199	268.551	transcriptional regulator NrdR	Streptococcus infantis X	305056..305529	protein_id:EGV11891.1
AFUQ01000012.332	56.8376	20.4043	17.0161	22.6345	37.822	36.4585	39.2237	88.3452	95.5803	penicillin-binding protein, transpeptidase domain protein	Streptococcus infantis X	341218..343218	protein_id:EGV11991.1
AFUQ01000011.7	185.491	104.172	58.4924	137.754	99.9709	119.805	147.734	221.307	239.424	SNARE-like domain protein	Streptococcus infantis X	6603..7223	protein_id:EGV12731.1
AFUQ01000004.9	69.3847	18.7878	36.8114	22.7603	21.1953	48.3011	87.7346	95.1295	102.839	hypothetical protein	Streptococcus infantis X	13225..13677	protein_id:EGV13387.1
AFUQ01000001.512	275.344	147.501	167.323	220.171	279.124	261.348	356.658	532.771	575.425	acetyltransferase, GNAT family	Streptococcus infantis X	474191..474601	protein_id:EGV15198.1
AFUQ01000012.261	27441	3257.8	2530.37	3092.19	3162.01	3020.57	3943.85	4309.71	4654.25	ribosomal protein S7	Streptococcus infantis X	264601..265071	protein_id:EGV11816.1
AFUQ01000001.117	12.4875	10.8215	13.9945	23.0263	17.8355	15.7935	36.9839	45.6792	49.3265	gram positive anchor	Streptococcus infantis X	complement(98417..103711)	protein_id:EGV15208.1
AFUQ01000014.93	182.916	360.13	369.218	462.852	509.305	717.098	615.296	988.18	1066.76	16S rRNA processing protein RimM	Streptococcus infantis X	complement(84075..84593)	protein_id:EGV11390.1
AFUQ01000001.468	33.7942	10.9488	14.1643	17.6813	33.6618	37.7455	32.7956	42.1006	45.4332	sodium:neurotransmitter symporter domain protein	Streptococcus infantis X	complement(436389..437729)	protein_id:EGV15225.1
AFUQ01000014.63	2.29587	77.5296	68.0909	112.337	87.6648	43.8084	56.7915	38.879	41.9283	ASCH domain protein	Streptococcus infantis X	complement(59072..59512)	protein_id:EGV11467.1
AFUQ01000015.28	3004.54	341.998	343.671	415.437	359.784	388.971	470.4	584.972	630.819	30S ribosomal protein S11	Streptococcus infantis X	complement(31134..31517)	protein_id:EGV11352.1
AFUQ01000001.850	15.8763	31.6553	30.8055	57.5404	44.5329	50.353	63.9419	93.8217	101.138	hypothetical protein	Streptococcus infantis X	complement(793474..793617)	protein_id:EGV15078.1
AFUQ01000001.620	166.675	146.101	216.287	191.008	253.756	245.64	362.223	505.019	544.117	signal peptidase II	Streptococcus infantis X	585372..585833	protein_id:EGV15378.1
AFUQ01000001.13	25.1698	1009.53	980.078	1300.9	1239.3	1748.25	1843.72	2931.69	3157.93	GroES-like protein	Streptococcus infantis X	14908..15966	protein_id:EGV15308.1
AFUQ01000001.424	1123.38	339.89	377.256	461.894	503.178	865.357	1074.28	1634.36	1758.95	LICD family protein	Streptococcus infantis X	389441..390220	protein_id:EGV15634.1
AFUQ01000001.878	3627.53	1749.03	2481.62	2562.49	3813.09	4019.84	5725.29	7768.44	8354.19	phosphoenolpyruvate-protein phosphotransferase	Streptococcus infantis X	complement(822615..824339)	protein_id:EGV14963.1
AFUQ01000001.400	335.501	135.851	118.981	258.985	273.685	363.709	375.747	721.002	774.843	tRNA nucleotidyltransferase/poly(A) polymerase family protein	Streptococcus infantis X	367825..369009	protein_id:EGV15417.1
AFUQ01000001.56	3455.86	490.925	483.251	628.859	815.883	1236.38	1383.5	1972.38	2119.63	hypothetical protein	Streptococcus infantis X	53861..55192	protein_id:EGV15243.1
AFUQ01000001.273	50.3991	25.1168	15.095	44.7208	26.5475	26.3962	41.6196	52.1697	56.0608	holliday junction resolvase RecU family protein	Streptococcus infantis X	complement(245658..245771)	protein_id:EGV15066.1
AFUQ01000001.277	68.5965	29.3594	40.7638	58.8569	34.1442	55.266	88.083	123.251	132.394	hypothetical protein	Streptococcus infantis X	247736..248914	protein_id:EGV15398.1
AFUQ01000014.12	375.523	101.896	168.556	177.482	207.649	303.623	377.455	607.184	652.223	FeS assembly ATPase SufC	Streptococcus infantis X	complement(10364..11134)	protein_id:EGV11418.1
AFUQ01000001.110	11030.9	1406.2	1358.94	1981.27	2015.08	2537.65	3523.75	4767.33	5120.82	oligopeptide-binding protein AmiA	Streptococcus infantis X	91337..93319	protein_id:EGV15636.1
AFUQ01000001.908	11426.1	18956.9	13729.4	17643.6	11027	6658.01	6530.97	5342.03	5729.5	phosphopyruvate hydratase	Streptococcus infantis X	complement(849628..850932)	protein_id:EGV15337.1
AFUQ01000012.17	2533.63	616.97	612.151	895.408	949.042	1264.2	1589.09	2147.96	2302.84	GTP-binding protein YchF	Streptococcus infantis X	16630..17745	protein_id:EGV12011.1
AFUQ01000007.20	1944.31	1254.28	1029.27	1876.73	1523.77	2491.04	2508.35	4113.28	4407.24	pyridoxal 5'-phosphate synthase, glutaminase subunit Pdx2	Streptococcus infantis X	complement(18609..19181)	protein_id:EGV13220.1
AFUQ01000012.14	11.005	9.95904	16.1097	15.4068	11.4588	9.61218	24.6356	30.385	32.5118	putative chromosomal replication initiation protein	Streptococcus infantis X	14309..14989	protein_id:EGV11922.1
AFUQ01000012.55	592.013	552.579	402.055	491.332	371.991	352.674	449.232	519.293	555.106	adenylosuccinate lyase	Streptococcus infantis X	64378..65676	protein_id:EGV12054.1
AFUQ01000009.15	109.922	89.0248	127.053	164.453	189.666	292.886	250.867	457.438	488.658	D-tyrosyl-tRNA(Tyr) deacylase	Streptococcus infantis X	complement(13756..14199)	protein_id:EGV13039.1
AFUQ01000001.299	2295.8	3513.49	3679.57	4693.27	5063.12	7469.81	8218.49	14328.7	15306	nitroreductase family protein	Streptococcus infantis X	271916..272521	protein_id:EGV15045.1
AFUQ01000012.104	202.096	354.258	304.467	512.897	449.857	563.105	512.475	708.049	756.226	methyltransferase domain protein	Streptococcus infantis X	complement(117458..118306)	protein_id:EGV11968.1
AFUQ01000015.119	133.898	51.4232	88.5965	64.5755	87.56	121.04	176.118	247.243	263.811	DNA replication and repair protein RecF	Streptococcus infantis X	110745..111836	protein_id:EGV11239.1
AFUQ01000003.1	1077.25	168.228	153.789	251.377	285.49	257.173	351.226	494.221	527.074	GMP reductase	Streptococcus infantis X	complement(<1..883)	protein_id:EGV13459.1
AFUQ01000006.1	650.832	319.693	303.238	505.927	516.04	559.775	664.053	876.076	934.063	threonine--tRNA ligase	Streptococcus infantis X	17..1960	protein_id:EGV13360.1
AFUQ01000001.412	14.1647	16.3665	25.7415	31.4322	25.5566	91.1073	56.7168	120.333	128.276	3-dehydroquinate synthase domain protein	Streptococcus infantis X	378398..378655	protein_id:EGV15590.1
AFUQ01000001.830	16.9097	1.76667	3.50469	4.52803	5.69037	10.0072	11.4104	13.3723	14.2497	conserved domain protein	Streptococcus infantis X	770832..772502	protein_id:EGV15013.1
AFUQ01000001.162	124.925	114.52	105.396	139.65	132.981	182.444	225.024	421.816	449.151	hypothetical protein	Streptococcus infantis X	150697..151062	protein_id:EGV15202.1
AFUQ01000001.537	4.95605	5.5669	7.58946	5.92747	6.87175	5.68896	3.58419	5.56323	5.91847	putative membrane protein	Streptococcus infantis X	496079..496897	protein_id:EGV15366.1
AFUQ01000001.750	70.0285	232.693	264.413	264.763	220.238	509.545	487.825	1047.5	1112.27	peptidase family S51	Streptococcus infantis X	703452..704060	protein_id:EGV15105.1
AFUQ01000001.250	106.084	85.8113	67.4118	95.6969	98.149	102.821	143.718	232.848	247.097	acetyltransferase, GNAT domain protein	Streptococcus infantis X	221101..221586	protein_id:EGV15002.1
AFUQ01000012.303	1759.24	1943.36	1644.6	2623.49	1830.63	3764.72	3706.62	5689.13	6037.24	ABC transporter, ATP-binding protein	Streptococcus infantis X	complement(303852..304547)	protein_id:EGV12062.1
AFUQ01000015.91	84.4728	64.5854	68.4749	85.9927	95.1101	132.961	155.148	271.045	287.574	putative alpha-1,2-mannosidase	Streptococcus infantis X	82396..84480	protein_id:EGV11308.1
AFUQ01000001.657	232.442	187.77	204.895	263.091	177.484	348.626	403.67	616.869	653.784	hypothetical protein	Streptococcus infantis X	complement(617816..618727)	protein_id:EGV15200.1
AFUQ01000007.65	431.419	177.048	145.882	292.577	225.275	280.072	301.846	477.96	506.258	bacterial regulatory protein, GntR family	Streptococcus infantis X	complement(67120..67602)	protein_id:EGV13180.1
AFUQ01000012.18	76.467	26.8897	41.4762	25.6563	24.5417	55.403	75.5501	112.397	119.033	aminoacyl-tRNA hydrolase	Streptococcus infantis X	17817..18386	protein_id:EGV11722.1
AFUQ01000012.355	3415.69	1894.82	1980.57	2776.31	3478.91	3985.16	5009.41	7118.11	7528.55	hypothetical protein	Streptococcus infantis X	complement(362607..364091)	protein_id:EGV11819.1
AFUQ01000001.151	50.6786	13.2751	19.0828	27.8079	34.1546	46.0138	62.6664	105.762	111.694	single-stranded-DNA-specific exonuclease RecJ	Streptococcus infantis X	137205..139424	protein_id:EGV15494.1
AFUQ01000012.131	362.807	228.142	220.906	273.523	263.083	378.054	377.947	612.06	643.161	acetyltransferase, GNAT family	Streptococcus infantis X	complement(144920..145474)	protein_id:EGV11928.1
AFUQ01000015.108	155.104	29.0613	37.7068	35.6294	51.4974	86.727	133.261	188.127	197.593	putative rod shape-determining protein MreD	Streptococcus infantis X	complement(102483..102977)	protein_id:EGV11310.1
AFUQ01000012.260	5287.29	827.279	600.768	851.992	646.191	712.044	718.478	835.224	875.918	ribosomal protein S12	Streptococcus infantis X	264168..264581	protein_id:EGV11982.1
AFUQ01000001.670	22.9335	122.919	127.402	151.878	143.846	198.54	183.736	403.887	423.555	hypothetical protein	Streptococcus infantis X	627265..628413	protein_id:EGV15391.1
AFUQ01000001.604	411.519	262.244	259.933	345.994	308.731	375.022	404.418	569.453	596.322	bacterial regulatory protein, GntR family	Streptococcus infantis X	complement(562896..564224)	protein_id:EGV15115.1
AFUQ01000012.289	4.03266	1.25089	2.39305	2.10386	1.93998	1.93725	5.59476	5.15185	5.38656	ribosomal protein L11 methyltransferase	Streptococcus infantis X	294310..295260	protein_id:EGV11899.1
AFUQ01000012.320	4.03266	2.87491	4.68909	5.06378	9.2038	7.1982	11.7647	32.9799	34.4669	LPXTG-motif cell wall anchor domain protein	Streptococcus infantis X	322300..324834	protein_id:EGV12033.1
AFUQ01000001.27	5293.25	2201.86	2780.63	3296.25	5566.51	4443.4	7589.57	10590.1	11053.1	putative aminotransferase AlaT	Streptococcus infantis X	29251..30465	protein_id:EGV15642.1
AFUQ01000001.628	572.942	96.9836	103.065	131.821	145.108	178.452	266.062	365.901	381.4	putative membrane protein	Streptococcus infantis X	593115..593774	protein_id:EGV15331.1
AFUQ01000012.23	971.899	512.685	549.314	621.065	588.503	885.872	1048.24	1645.46	1708.61	hypothetical protein	Streptococcus infantis X	22696..23964	protein_id:EGV11771.1
AFUQ01000015.37	669.08	279.078	403.603	474.638	567.381	719.708	972.474	1427.41	1481.94	ribosomal protein L6	Streptococcus infantis X	complement(36246..36782)	protein_id:EGV11312.1
AFUQ01000015.40	480.65	217.963	254.929	461.862	443.306	518.711	818.317	922.915	954.582	50S ribosomal protein L5	Streptococcus infantis X	complement(37785..38327)	protein_id:EGV11309.1
AFUQ01000001.564	308.849	322.61	154.718	245.64	158.84	173.923	144.416	188.182	194.611	LemA family protein	Streptococcus infantis X	524246..524806	protein_id:EGV15328.1
AFUQ01000001.393	987.275	332.63	339.597	440.505	547.14	589.191	716.784	1056.26	1090.75	pyridine nucleotide-disulfide oxidoreductase	Streptococcus infantis X	complement(361381..362349)	protein_id:EGV15787.1
AFUQ01000011.80	995.146	222.292	297.01	341.605	389.324	473.924	651.608	749.856	773.847	putative acyl-coenzyme A thioesterase PaaI	Streptococcus infantis X	complement(78370..78774)	protein_id:EGV12735.1
AFUQ01000001.500	868.807	421.583	509.159	653.186	851.649	869.953	1399.44	1907.79	1967.39	aminotransferase, class I/II	Streptococcus infantis X	462975..464141	protein_id:EGV14884.1
AFUQ01000015.12	390.593	76.2256	74.7961	101.666	101.007	140.391	190.038	269.155	276.671	PRD domain protein	Streptococcus infantis X	complement(18056..19048)	protein_id:EGV11255.1
AFUQ01000009.4	1	1.23709	5.31767	9.00845	6.8662	13.0784	5.07049	17.2877	17.7662	hypothetical protein	Streptococcus infantis X	complement(3567..3680)	protein_id:EGV13043.1
AFUQ01000015.84	35.7853	20.9931	14.998	18.2837	18.5892	14.9472	29.2971	33.0152	33.8372	ABC transporter, permease protein	Streptococcus infantis X	complement(72914..73843)	protein_id:EGV11285.1
AFUQ01000001.833	35.9205	628.08	860.464	1261.97	1307.16	1405.8	1317.71	1537.2	1574.3	site-specific tyrosine recombinase XerS	Streptococcus infantis X	775340..776410	protein_id:EGV15306.1
AFUQ01000001.179	26.627	18.7214	36.776	37.8316	34.084	54.0883	86.4858	131.406	134.538	bacterial ABC transporter protein EcsB domain protein	Streptococcus infantis X	162824..163873	protein_id:EGV15502.1
AFUQ01000004.14	72.7139	19.0644	40.0867	26.2417	32.7888	22.6548	20.2298	26.1412	26.6384	gram positive anchor	Streptococcus infantis X	complement(16766..22768)	protein_id:EGV13398.1
AFUQ01000012.252	445.093	189.371	159.782	263.909	333.874	419.77	498.915	811.699	823.186	putative nrdI protein	Streptococcus infantis X	256480..256947	protein_id:EGV11975.1
AFUQ01000007.40	488.259	148.439	210.272	243.38	302.841	308.248	335.257	257.426	260.763	ribosomal protein L20	Streptococcus infantis X	complement(37480..37839)	protein_id:EGV13198.1
AFUQ01000012.3	76.8313	33.9224	42.4555	46.5282	52.7078	46.3422	73.2658	130.054	131.517	tryptophanyl-tRNA synthetase II domain protein	Streptococcus infantis X	complement(2544..2672)	protein_id:EGV11882.1
AFUQ01000012.232	12.4875	16.4405	10.3089	10.9064	12.6519	8.53959	7.6494	4.47026	4.51793	CHAP domain protein	Streptococcus infantis X	241961..243073	protein_id:EGV11827.1
AFUQ01000012.88	66.6397	39.6099	45.2235	36.7496	43.5007	26.3114	54.0003	56.3089	56.8934	DNA-binding helix-turn-helix protein	Streptococcus infantis X	102431..102634	protein_id:EGV11853.1
AFUQ01000001.874	85.2266	52.1418	74.7344	55.6519	93.2819	114.471	148.298	249.38	251.554	phosphopantothenate--cysteine ligase	Streptococcus infantis X	820025..820657	protein_id:EGV15450.1
AFUQ01000009.8	112.887	55.8291	30.371	69.6306	71.6676	98.0017	68.4102	149.115	150.09	metallo-beta-lactamase domain protein	Streptococcus infantis X	6945..7574	protein_id:EGV13056.1
AFUQ01000014.100	44.9939	144.208	179.549	167.169	179.778	260.344	284.302	478.336	481.457	transcriptional regulator, DeoR family	Streptococcus infantis X	87385..88128	protein_id:EGV11453.1
AFUQ01000012.62	173.003	44.6083	48.5826	66.2924	56.7656	60.0258	89.7208	129.238	130.074	PTS system mannose/fructose/sorbose family IID component	Streptococcus infantis X	74360..75181	protein_id:EGV11745.1
AFUQ01000015.2	82.0074	40.0934	60.7288	68.647	76.5405	97.94	142.938	266.115	266.346	penicillin-binding protein, 1A family	Streptococcus infantis X	complement(5905..8130)	protein_id:EGV11288.1
AFUQ01000001.8	2.01633	376.131	585.355	631.14	552.272	721.508	716.977	793.241	792.802	hypothetical protein	Streptococcus infantis X	10634..11254	protein_id:EGV15255.1
AFUQ01000001.484	412.637	1734.32	1531.7	2185.6	2282.36	4302.28	3454.66	7676.45	7664.85	CBS domain protein	Streptococcus infantis X	448786..449442	protein_id:EGV15561.1
AFUQ01000015.26	6727.22	749.958	535.137	649.043	616.941	778.556	861.948	1189.64	1187.59	ribosomal protein L17	Streptococcus infantis X	complement(29757..30143)	protein_id:EGV11323.1
AFUQ01000001.498	115.437	32.8366	31.7605	41.4549	46.559	61.4675	71.1057	91.558	91.381	oligopeptide-binding protein SarA	Streptococcus infantis X	459772..461730	protein_id:EGV15069.1
AFUQ01000004.43	1.93155	387.764	433.435	564.139	437.213	688.962	708.662	1282.86	1280.06	conserved domain protein	Streptococcus infantis X	55484..55714	protein_id:EGV13366.1
AFUQ01000001.358	164.083	137.384	145.435	193.075	188.43	196.952	174.497	177.459	177.005	hypothetical protein	Streptococcus infantis X	327918..328247	protein_id:EGV15743.1
AFUQ01000012.152	401.186	1736.13	1442.45	1405.39	812.212	852.346	680.081	539.42	537.436	DNA (cytosine-5-)-methyltransferase	Streptococcus infantis X	complement(163112..164332)	protein_id:EGV11768.1
AFUQ01000001.375	813.044	151.818	271.725	205.935	433.845	331.966	640.936	859.314	855.935	hypothetical protein	Streptococcus infantis X	complement(345890..346423)	protein_id:EGV15557.1
AFUQ01000003.30	1117.02	159.188	253.61	221.96	297.18	385.601	572.407	874.542	869.238	hypothetical protein	Streptococcus infantis X	complement(28311..28655)	protein_id:EGV13436.1
AFUQ01000001.551	118.521	33.5805	38.6486	40.9897	38.4898	64.6973	79.4154	139.823	138.819	ribonuclease BN-like family protein	Streptococcus infantis X	complement(510251..511114)	protein_id:EGV15395.1
AFUQ01000012.146	1	6.02649	8.24229	8.50701	14.1491	17.7309	28.1288	41.9378	41.5615	hypothetical protein	Streptococcus infantis X	157903..158097	protein_id:EGV11856.1
AFUQ01000004.5	2.93972	45.9359	32.7155	69.7328	40.0235	37.0254	47.3046	52.9603	52.1525	Gram-positive signal peptide protein, YSIRK family	Streptococcus infantis X	complement(7940..10027)	protein_id:EGV13426.1
AFUQ01000012.46	22.3148	292.888	219.63	306.312	272.127	252.974	200.477	203.8	200.467	phosphoribosylformylglycinamidine synthase	Streptococcus infantis X	50754..54479	protein_id:EGV12091.1
AFUQ01000001.48	1757.62	570.226	507.575	964.799	914.792	1326.52	1256.76	2620.53	2575.98	aspartate--ammonia ligase	Streptococcus infantis X	48003..48995	protein_id:EGV15018.1
AFUQ01000012.196	1.2877	2.06981	1.20865	3.24588	2.16827	10.8825	5.76172	11.7708	11.5627	haloacid dehalogenase-like hydrolase	Streptococcus infantis X	207724..208338	protein_id:EGV12072.1
AFUQ01000001.427	347.615	133.489	143.706	225.547	187.67	320.774	308.774	655.617	641.658	cell wall-binding repeat protein	Streptococcus infantis X	391687..392466	protein_id:EGV15666.1
AFUQ01000007.32	62.2771	22.3244	30.2851	28.5505	41.9429	33.4433	68.8917	100.463	98.1936	acyltransferase	Streptococcus infantis X	29245..29994	protein_id:EGV13181.1
AFUQ01000001.274	185.042	25.1814	43.7369	28.4885	48.3198	66.9412	112.744	140.185	136.948	recombination protein U	Streptococcus infantis X	complement(245735..246253)	protein_id:EGV15714.1
AFUQ01000001.849	26.7966	57.6328	74.3615	63.9416	110.361	96.7881	163.825	235.418	229.393	hypothetical protein	Streptococcus infantis X	complement(793074..793358)	protein_id:EGV15771.1
AFUQ01000001.634	482.176	102.861	110.871	178.913	216.04	173.786	225.298	321.044	312.355	ABC transporter, ATP-binding protein	Streptococcus infantis X	complement(598530..599270)	protein_id:EGV15346.1
AFUQ01000001.172	93.3171	281.86	353.085	557.74	561.386	1495.87	1172.89	3538.39	3441.79	DJ-1/PfpI family protein	Streptococcus infantis X	158561..159193	protein_id:EGV15038.1
AFUQ01000001.397	105.305	21.8556	31.9414	33.2254	43.2033	83.3061	148.713	212.273	205.943	hypothetical protein	Streptococcus infantis X	365554..365928	protein_id:EGV15473.1
AFUQ01000016.8	59.6673	22.6361	27.6272	27.9175	23.7232	44.4483	60.1506	95.0077	92.1672	putative esterase	Streptococcus infantis X	complement(6812..7636)	protein_id:EGV11197.1
AFUQ01000004.51	336.45	137.07	100.321	201.273	169.172	260.807	232.528	440.289	426.618	ABC transporter, ATP-binding protein	Streptococcus infantis X	complement(62582..63310)	protein_id:EGV13373.1
AFUQ01000015.116	7.89577	4.33288	6.17566	3.45558	7.02376	5.80132	10.4749	14.1438	13.6904	peptidase M16 inactive domain protein	Streptococcus infantis X	complement(108965..109813)	protein_id:EGV11287.1
AFUQ01000012.25	1987.16	1307.3	1151.32	1435.12	1434.92	2966.59	2667.87	5426.72	5240.08	hypoxanthine phosphoribosyltransferase	Streptococcus infantis X	25243..25785	protein_id:EGV12081.1
AFUQ01000001.502	13.3261	29.3345	26.4671	64.9903	65.4312	54.4022	50.7691	105.104	101.423	helicase C-terminal domain protein	Streptococcus infantis X	466673..467329	protein_id:EGV15501.1
AFUQ01000014.8	1.2877	4.74589	6.22416	7.41071	4.10825	9.31988	5.00828	5.7759	5.56764	conserved domain protein	Streptococcus infantis X	complement(7104..7352)	protein_id:EGV11462.1
AFUQ01000001.357	350.617	263.936	407.66	313.577	286.446	455.246	377.7	423.929	408.432	replication initiator protein A, N-terminal domain protein	Streptococcus infantis X	327520..327900	protein_id:EGV14965.1
AFUQ01000001.10	7.61623	37.3963	45.6712	38.2024	29.6282	52.1177	33.9088	37.8165	36.42	flavin reductase	Streptococcus infantis X	12189..12752	protein_id:EGV14886.1
AFUQ01000001.201	6.8876	0.554122	2.94887	1.61866	5.63857	3.4513	6.53713	33.3706	32.0895	conserved domain protein	Streptococcus infantis X	180299..180466	protein_id:EGV15593.1
AFUQ01000001.51	72.7139	29.4326	38.7456	30.4237	51.6488	70.7627	113.291	197.047	188.868	putative membrane protein	Streptococcus infantis X	51181..51333	protein_id:EGV15169.1
AFUQ01000001.753	59.9721	129.552	163.331	169.969	152.879	224.199	244.161	454.606	435.603	hypothetical protein	Streptococcus infantis X	705284..705850	protein_id:EGV15778.1
AFUQ01000001.658	48.2476	20.8173	26.9744	27.6392	32.246	39.591	65.6331	115.254	110.301	fibronectin-binding protein A, N-terminal domain protein	Streptococcus infantis X	complement(618690..619469)	protein_id:EGV15101.1
AFUQ01000001.384	155.255	404.413	458.268	407.63	417.858	927.265	888.176	1963	1877.27	hypothetical protein	Streptococcus infantis X	355431..355601	protein_id:EGV15601.1
AFUQ01000012.11	3898.92	9104.45	7802.01	11392.5	8791.78	15074.9	15177.6	27663.9	26375.7	serine protease do-like HtrA	Streptococcus infantis X	11417..12598	protein_id:EGV11845.1
AFUQ01000012.350	151.832	182.331	123.513	179.416	117.563	156.967	79.0646	116.134	110.487	hypothetical protein	Streptococcus infantis X	356225..357331	protein_id:EGV11951.1
AFUQ01000012.45	2.5754	111.248	181.306	174.289	185.738	189.086	189.578	250.368	237.947	phosphoribosylaminoimidazolesuccinocarboxamide synthase	Streptococcus infantis X	50087..50698	protein_id:EGV12087.1
AFUQ01000001.405	138.735	57.879	71.7502	74.1197	96.5653	168.151	143.449	274.154	260.427	replication initiation and membrane attachment protein, DnaB/DnaD family	Streptococcus infantis X	373265..373939	protein_id:EGV14975.1
AFUQ01000012.270	484.604	95.6781	74.313	167.325	160.334	157.802	172.223	292.421	277.088	transferrin-binding protein-like solute-binding domain protein	Streptococcus infantis X	277952..278500	protein_id:EGV11866.1
AFUQ01000003.33	154.128	65.9032	77.6722	98.6063	99.3238	119.074	144.264	232.198	219.627	oxidoreductase, NAD-binding domain protein	Streptococcus infantis X	30003..30980	protein_id:EGV13452.1
AFUQ01000015.117	55.1352	7.06321	18.1763	7.7444	20.784	9.66886	23.3935	41.7012	39.321	hypothetical protein	Streptococcus infantis X	complement(109798..110214)	protein_id:EGV11276.1
AFUQ01000010.8	16.8845	230.569	259.172	269.11	202.216	281.008	282.45	287.62	271.173	putative membrane protein	Streptococcus infantis X	complement(2842..3627)	protein_id:EGV12794.1
AFUQ01000014.6	21.1967	2.84884	2.04238	5.06189	4.69793	7.07194	14.5834	22.6746	21.2934	amino acid permease family protein	Streptococcus infantis X	complement(5502..5720)	protein_id:EGV11380.1
AFUQ01000012.234	1	19.6723	12.0491	18.6965	11.5886	3.91046	4.63349	7.8229	7.34006	site-specific recombinase, phage integrase family	Streptococcus infantis X	243355..244626	protein_id:EGV12065.1
AFUQ01000012.20	106.339	68.0286	44.9102	116.002	72.1184	125.83	81.6525	261.821	245.585	S4 domain protein	Streptococcus infantis X	21948..22199	protein_id:EGV11925.1
AFUQ01000012.285	5.87944	86.2044	230.718	84.907	102.543	90.3991	112.866	65.2029	61.0382	transcriptional regulator, Cro/CI family	Streptococcus infantis X	complement(291032..291388)	protein_id:EGV11979.1
AFUQ01000001.846	137.651	37.2231	20.6906	18.1369	12.9148	34.9839	44.4579	83.7622	78.4025	LPXTG-motif cell wall anchor domain protein	Streptococcus infantis X	788786..790642	protein_id:EGV15664.1
AFUQ01000008.12	10.1069	15.5643	7.91587	5.67098	9.87639	4.21304	7.32772	22.4192	20.9481	hypothetical protein	Streptococcus infantis X	complement(4769..5425)	protein_id:EGV13132.1
AFUQ01000001.822	29.1176	6.41342	26.7561	14.28	4.79152	16.0858	14.8239	18.075	16.8266	ABC transporter, ATP-binding protein	Streptococcus infantis X	764752..765453	protein_id:EGV15387.1
AFUQ01000001.645	400.693	126.269	129.689	190.511	184.32	235.502	269.44	388.812	360.57	HTH domain protein	Streptococcus infantis X	complement(605704..606000)	protein_id:EGV15138.1
AFUQ01000014.88	1.00816	25.0127	35.8321	39.7343	33.8077	53.9047	57.0907	120.046	110.938	BioY family protein	Streptococcus infantis X	81763..82302	protein_id:EGV11374.1
AFUQ01000001.673	1493.75	533.792	557.649	698.223	758.316	969.827	1452.66	1982.36	1825.75	O-methyltransferase	Streptococcus infantis X	631429..632142	protein_id:EGV15347.1
AFUQ01000012.63	19.8242	4.21631	5.03976	4.50133	9.88531	2.44281	3.53031	9.11008	8.38361	PTS system fructose IIA component	Streptococcus infantis X	75185..75589	protein_id:EGV11811.1
AFUQ01000012.284	1408.17	1311.86	1238.15	1363.43	964.784	793.511	655.111	669.903	616.173	putative membrane protein	Streptococcus infantis X	complement(290294..290809)	protein_id:EGV12068.1
AFUQ01000001.738	40.5122	16.2334	12.9556	24.6431	14.8008	34.1675	34.169	78.3928	71.9922	thymidine kinase	Streptococcus infantis X	693244..693843	protein_id:EGV15034.1
AFUQ01000015.62	17.1892	2.99149	7.68647	8.6395	5.79775	10.3483	13.402	32.9207	30.208	hydrolase, NUDIX family	Streptococcus infantis X	complement(52452..52907)	protein_id:EGV11314.1
AFUQ01000009.29	215.557	326.07	219.783	316.06	261.081	330.592	286.161	340.969	311.811	hypothetical protein	Streptococcus infantis X	complement(29159..29563)	protein_id:EGV13048.1
AFUQ01000001.732	15.8763	81.706	30.1416	103.685	65.9339	139.396	76.8159	153.36	139.765	histidine triad protein	Streptococcus infantis X	682992..685517	protein_id:EGV15538.1
AFUQ01000012.348	521.001	626.933	426.844	540.479	304.305	422.406	301.709	332.602	302.037	hypothetical protein	Streptococcus infantis X	355179..355784	protein_id:EGV11893.1
AFUQ01000012.21	9.07348	8.88204	7.86737	7.87782	3.05535	6.67657	11.5355	19.1525	17.3785	septum formation initiator	Streptococcus infantis X	22272..22574	protein_id:EGV12069.1
AFUQ01000014.98	1	13.1411	9.40244	9.65281	16.1049	8.19062	15.7229	12.8806	11.6186	DNA-binding helix-turn-helix protein	Streptococcus infantis X	86639..86863	protein_id:EGV11416.1
AFUQ01000001.318	8.53962	1.93943	3.52895	0.34604	2.21493	7.12283	8.35959	11.2597	10.1364	hypothetical protein	Streptococcus infantis X	288956..289378	protein_id:EGV15633.1
AFUQ01000001.780	28.7533	24.045	23.2646	24.3026	23.4188	13.7533	17.2587	15.3112	13.779	hypothetical protein	Streptococcus infantis X	728576..730384	protein_id:EGV15660.1
AFUQ01000004.40	11.8436	14.865	6.42931	12.3639	14.5419	5.94282	13.3663	14.318	12.8335	chaperonin HslO	Streptococcus infantis X	52586..53458	protein_id:EGV13399.1
AFUQ01000001.242	351.861	192.545	325.286	256.475	316.769	401.158	510.671	1024.04	910.698	cation transport protein	Streptococcus infantis X	complement(215337..216359)	protein_id:EGV14977.1
AFUQ01000009.12	186.703	21.5896	28.0618	18.8147	17.8477	51.7279	23.0263	32.5833	28.8531	manganese ABC transporter substrate-binding lipoprotein	Streptococcus infantis X	11280..12212	protein_id:EGV13061.1
AFUQ01000001.256	1373.74	343.651	450.66	516.802	681.072	1005.21	1224.05	2087.89	1841.59	ketol-acid reductoisomerase	Streptococcus infantis X	225677..226591	protein_id:EGV15181.1
AFUQ01000001.543	974.834	537.559	229.693	458.131	247.097	432.706	204.125	483.989	426.001	LPXTG-motif cell wall anchor domain protein	Streptococcus infantis X	502246..504606	protein_id:EGV15702.1
AFUQ01000012.380	117.428	99.3031	195.032	138.292	197.663	264.34	409.904	842.692	741.307	DivIVA domain protein	Streptococcus infantis X	389190..389444	protein_id:EGV11915.1
AFUQ01000001.324	1.93155	16.7753	7.58946	8.44883	7.71501	8.06999	6.47415	4.34406	3.8075	hypothetical protein	Streptococcus infantis X	292566..292853	protein_id:EGV15552.1
AFUQ01000001.354	21.9505	30.8459	15.5538	39.5007	19.6681	33.3441	29.8542	79.6663	69.7702	hypothetical protein	Streptococcus infantis X	325692..326282	protein_id:EGV15300.1
AFUQ01000001.315	17.3588	11.4747	22.7441	18.1951	20.5575	22.8553	21.8223	26.4241	23.1308	primase alpha helix C-terminal domain protein	Streptococcus infantis X	286977..288479	protein_id:EGV15099.1
AFUQ01000012.5	239.432	250.671	168.578	166.072	102.991	168.313	118.395	134.371	117.234	YhgE/Pip C-terminal domain protein	Streptococcus infantis X	complement(4694..7348)	protein_id:EGV11970.1
AFUQ01000001.457	101.467	33.9868	54.2136	68.8214	58.2502	46.7658	79.1044	149.458	130.018	orotate phosphoribosyltransferase	Streptococcus infantis X	426197..426469	protein_id:EGV14898.1
AFUQ01000014.96	122.368	86.3995	144.925	89.1194	84.9145	128.244	109.053	124.12	107.946	ribosomal protein S16	Streptococcus infantis X	complement(85302..85574)	protein_id:EGV11437.1
AFUQ01000003.38	182.755	189.424	199.079	216.34	212.025	310.818	342.358	649.026	560.809	Cof-like hydrolase	Streptococcus infantis X	34005..34811	protein_id:EGV13446.1
AFUQ01000001.340	91.5803	118.484	142.484	107.841	102.102	265.395	225.037	461.135	397.96	hypothetical protein	Streptococcus infantis X	307578..308399	protein_id:EGV15479.1
AFUQ01000001.321	14.8934	6.349	3.85536	6.43266	6.23541	9.66638	6.88239	6.39884	5.50171	conserved domain protein	Streptococcus infantis X	290262..290747	protein_id:EGV15622.1
AFUQ01000001.727	1766.61	703.678	360.91	1095.65	792.603	2293.88	1198	3997.63	3427.93	hypothetical protein	Streptococcus infantis X	677969..678658	protein_id:EGV15739.1
AFUQ01000012.171	13.1314	2.09588	6.55058	5.93792	6.79885	9.79398	8.09179	24.8511	21.2697	EamA-like transporter domain protein	Streptococcus infantis X	complement(182026..182280)	protein_id:EGV11833.1
AFUQ01000001.675	37.2677	4.40957	13.6923	8.38594	18.8335	15.3567	18.402	31.0823	26.3746	cell cycle protein, FtsW/RodA/SpoVE family	Streptococcus infantis X	633522..634628	protein_id:EGV15581.1
AFUQ01000001.359	39.2841	52.1838	53.4284	52.7321	56.3065	51.669	56.2401	79.2129	67.0803	hypothetical protein	Streptococcus infantis X	328357..329694	protein_id:EGV15350.1
AFUQ01000003.36	7.08236	10.9482	8.24229	16.0178	27.3596	16.2261	36.2402	47.663	40.2224	hypothetical protein	Streptococcus infantis X	complement(32238..32603)	protein_id:EGV13462.1
AFUQ01000001.625	32.3369	8.30894	10.986	15.4592	22.9471	24.4053	25.889	71.3312	60.1735	ribonuclease III	Streptococcus infantis X	588800..589498	protein_id:EGV15694.1
AFUQ01000001.20	1	3.08199	2.11515	4.6672	6.86444	6.89795	12.5553	20.3401	17.1195	hypothetical protein	Streptococcus infantis X	19824..20261	protein_id:EGV15293.1
AFUQ01000011.56	6.69284	1.21255	5.87349	4.90744	5.28584	7.74669	9.77382	12.811	10.6939	hypothetical protein	Streptococcus infantis X	complement(55582..55836)	protein_id:EGV12730.1
AFUQ01000010.9	22.2896	822.993	691.68	739.484	367.779	946.817	500.203	664.903	546.413	ABC transporter, ATP-binding protein	Streptococcus infantis X	complement(4418..5404)	protein_id:EGV12831.1
AFUQ01000001.774	5.32036	2.75277	2.62246	8.60423	2.65949	7.41844	4.96203	10.9432	8.96773	type I restriction modification DNA specificity domain protein	Streptococcus infantis X	722944..724092	protein_id:EGV15761.1
AFUQ01000008.22	5.23558	18.8395	27.8809	27.2722	52.869	58.0747	54.3562	84.9267	68.6709	hypothetical protein	Streptococcus infantis X	complement(11466..11864)	protein_id:EGV13129.1
AFUQ01000015.96	7.25191	4.95699	6.01902	12.0684	10.5893	14.013	21.7252	47.7806	38.6109	hypothetical protein	Streptococcus infantis X	complement(90374..90640)	protein_id:EGV11320.1
AFUQ01000013.2	1	4.46576	9.10027	9.38022	19.186	15.8344	23.15	26.8931	21.7037	zeta toxin domain protein	Streptococcus infantis X	complement(1363..1692)	protein_id:EGV11716.1
AFUQ01000012.341	93.851	38.5237	48.426	60.4737	36.6382	36.8089	51.9282	44.6829	35.8737	hypothetical protein	Streptococcus infantis X	complement(349489..350097)	protein_id:EGV11868.1
AFUQ01000001.208	17.5283	9.58438	32.5457	16.6184	21.2624	43.3937	68.4251	136.189	108.985	hypothetical protein	Streptococcus infantis X	185372..185665	protein_id:EGV15440.1
AFUQ01000001.639	14.0547	86.3464	137.686	81.7782	81.6758	104.599	135.76	159.596	127.54	hypothetical protein	Streptococcus infantis X	604067..604321	protein_id:EGV15001.1
AFUQ01000001.801	214.998	116.998	143.683	155.656	129.304	256.481	303.922	658.609	525.957	RelA/SpoT domain protein	Streptococcus infantis X	746183..746854	protein_id:EGV15627.1
AFUQ01000015.18	7.16714	2.80493	3.25104	4.58903	5.97398	9.18882	9.09707	26.5685	21.1738	PTS system, Lactose/Cellobiose specific IIB subunit	Streptococcus infantis X	complement(22714..22995)	protein_id:EGV11252.1
AFUQ01000014.94	12.5723	2.0489	3.80686	3.61673	3.53102	1.5268	2.49921	4.37676	3.46402	MazG nucleotide pyrophosphohydrolase domain protein	Streptococcus infantis X	complement(84668..85000)	protein_id:EGV11457.1
AFUQ01000001.9	15.7068	74.6349	96.1638	78.193	84.8245	119.483	85.1656	106.139	83.076	transcriptional regulator, TetR family	Streptococcus infantis X	11596..12189	protein_id:EGV14932.1
AFUQ01000012.338	6727.9	2810.86	2222.46	2329.42	2047.34	2856.57	2118.58	3603.05	2813.71	ribosomal protein L13	Streptococcus infantis X	348045..348491	protein_id:EGV11741.1
AFUQ01000001.640	42.139	388.784	488.162	408.091	371.255	437.707	364.627	451.366	349.601	hypothetical protein	Streptococcus infantis X	604339..604566	protein_id:EGV15549.1
AFUQ01000012.151	11.0302	22.9577	29.802	20.4599	14.3498	13.4355	15.1547	35.6751	27.6185	hypothetical protein	Streptococcus infantis X	complement(161467..163041)	protein_id:EGV11863.1
AFUQ01000012.7	4.95605	3.17805	3.48044	1.86172	1.74306	1.50128	5.04243	7.98561	6.0441	LytTr DNA-binding domain protein	Streptococcus infantis X	complement(8263..9015)	protein_id:EGV11835.1
AFUQ01000012.89	21.671	10.8025	16.3148	16.1065	17.1078	21.0304	29.2024	41.2177	30.6007	hypothetical protein	Streptococcus infantis X	102634..102837	protein_id:EGV11744.1
AFUQ01000001.845	5.51512	13.038	16.3633	20.2351	21.8661	12.2635	18.1683	13.1487	9.75677	HAD hydrolase, TIGR02254 family	Streptococcus infantis X	complement(787565..788257)	protein_id:EGV15342.1
AFUQ01000001.781	5.79466	6.2514	2.92462	10.1895	9.04691	0.962247	7.67369	5.01826	3.69132	putative nucleotidyltransferase	Streptococcus infantis X	730404..731180	protein_id:EGV15738.1
AFUQ01000001.316	1	0.277061	1.16015	1	0.938881	6.00415	5.50526	18.2522	13.0548	conserved domain protein	Streptococcus infantis X	288568..288729	protein_id:EGV15600.1
AFUQ01000012.372	33.5994	288.159	300.695	277.099	198.518	136.833	155.649	208.599	142.089	UDP-galactopyranose mutase	Streptococcus infantis X	381791..382804	protein_id:EGV11812.1
AFUQ01000001.541	21.671	8.96469	3.85536	5.89502	8.20297	1.39589	10.1206	10.5014	6.89615	PA domain protein	Streptococcus infantis X	498921..500576	protein_id:EGV15241.1
AFUQ01000012.225	13.4957	12.1945	8.21804	11.2972	9.93021	9.40109	12.6449	4.21496	2.74172	hypothetical protein	Streptococcus infantis X	235662..236510	protein_id:EGV12094.1
AFUQ01000012.229	8.1753	9.03025	6.77998	7.45361	19.1786	4.04949	7.31862	3.25732	2.08159	hypothetical protein	Streptococcus infantis X	237472..239820	protein_id:EGV12060.1
AFUQ01000012.221	5.04082	5.83993	17.2941	12.8959	7.67416	4.60129	3.88691	7.05349	4.34279	FtsK/SpoIIIE family protein	Streptococcus infantis X	231716..233404	protein_id:EGV12050.1
AFUQ01000012.30	1.2877	3.3069	3.80686	7.01895	4.85197	1.01096	5.16762	4.73512	2.9151	phosphoglycerate mutase family protein	Streptococcus infantis X	36421..36963	protein_id:EGV11937.1
AFUQ01000012.28	1	2.50025	1.76447	0.303137	0.328514	3.64384	1.2003	13.5302	8.16589	cytidine and deoxycytidylate deaminase zinc-binding region	Streptococcus infantis X	35351..35818	protein_id:EGV12059.1
AFUQ01000012.218	1	16.5239	7.89162	15.035	12.2938	21.685	7.56676	11.5424	6.86185	bacteriophage CI repressor protein	Streptococcus infantis X	complement(229716..230045)	protein_id:EGV11842.1
AFUQ01000001.228	1506.19	285.8	471.219	269.172	348.966	752.382	789.851	1864.23	1033.62	transcription antitermination factor NusB	Streptococcus infantis X	complement(202770..203192)	protein_id:EGV15745.1
AFUQ01000001.535	1	1.79121	11.0699	0.34604	7.26409	1.24974	16.7169	69.1919	35.8572	hypothetical protein	Streptococcus infantis X	complement(494818..494943)	protein_id:EGV15721.1
AFUQ01000012.230	5.04082	4.84042	7.05789	3.05618	4.034	6.07838	0.853571	2.47757	1.15331	putative membrane protein	Streptococcus infantis X	239832..241718	protein_id:EGV12100.1
AFUQ01000001.779	17.3588	1.70742	2.39305	4.15247	4.94177	2.09384	1.90287	3.6328	1.53838	type III restriction enzyme, res subunit	Streptococcus infantis X	727446..728624	protein_id:EGV15153.1
AFUQ01000015.65	5.79466	6.2585	7.36006	11.2982	6.84375	1.89897	4.34064	4.72502	1.91592	conserved domain protein	Streptococcus infantis X	54474..55277	protein_id:EGV11281.1
AFUQ01000012.223	2.66018	4.15189	7.94013	6.62237	4.05469	4.52606	0.880864	0.293621	0.0978738	hypothetical protein	Streptococcus infantis X	234858..235091	protein_id:EGV11885.1
