# Supplementary material for: Uncovering complex microbiome activities via metatranscriptomics during 24 hours of oral biofilm assembly and maturation
Source: Microbiome. 2018 Dec 6;6:217. doi: 10.1186/s40168-018-0591-4 (PMC6284299; doi:10.1186/s40168-018-0591-4)
Supplement: Supplementary file 7 — Table S5. DESeq normalized RNASeq data representing the Granulicatella adiacens ATCC 49175 genome in the in vitro biofilm model system across different pH stages. Average DESeq values are represented for all pH stages. (XLS 605 kb) [file 40168_2018_591_MOESM7_ESM.xls]

## Sheet: Sheet1
Genome and loci id	pH 5.5 average 6H	pH 4.7 average 9H	pH 4.5 average 11H	pH 4.4 average 13H	pH 4.4 average 15H	pH 4.4 average 17H	pH 4.3 average 21H	pH 4.3 average 24H	NA	Genome	Coordinates	Protein ID
ACKZ01000004.17	40.9613	1.51415	0	0	0.581019	0.900771	2.88069	4.00828	MazG nucleotide pyrophosphohydrolase domain protein	Granulicatella adiacens ATCC 49175	15513..15854	protein_id:EEW38192.1
ACKZ01000020.233	34.6923	3.65355	0.882237	0.303137	0.641475	0.313017	5.75346	4.90526	hypothetical protein	Granulicatella adiacens ATCC 49175	complement(218276..218647)	protein_id:EEW37067.1
ACKZ01000017.44	14.6138	1.74059	1.16015	2.60624	1.16204	5.08018	9.4572	5.64867	hypothetical protein	Granulicatella adiacens ATCC 49175	complement(37799..38224)	protein_id:EEW37333.1
ACKZ01000020.55	31.024	17.6076	0.302164	5.69861	0.29051	1.39589	5.75873	2.41075	hypothetical protein	Granulicatella adiacens ATCC 49175	complement(55093..55461)	protein_id:EEW36889.1
ACKZ01000020.201	27.8299	2.89946	2.04238	0.34604	0.871529	0.348973	6.30668	10.6138	hypothetical protein	Granulicatella adiacens ATCC 49175	complement(186924..187244)	protein_id:EEW37035.1
ACKZ01000008.15	87.692	33.5339	14.0188	11.4658	3.19561	6.861	7.64904	16.4237	hypothetical protein	Granulicatella adiacens ATCC 49175	16303..16908	protein_id:EEW37924.1
ACKZ01000020.268	16.7997	11.9732	1.20865	4.2411	0	1.74486	3.02295	8.06589	hypothetical protein	Granulicatella adiacens ATCC 49175	complement(248188..248358)	protein_id:EEW37102.1
ACKZ01000026.37	37.3777	2.7405	0.302164	2.12196	0.619024	0.697945	14.5502	7.85772	hypothetical protein	Granulicatella adiacens ATCC 49175	complement(37655..38299)	protein_id:EEW36647.1
ACKZ01000009.50	288.814	6.86324	6.12715	2.59671	3.75552	1.04692	11.2343	6.7524	hypothetical protein	Granulicatella adiacens ATCC 49175	complement(56481..57107)	protein_id:EEW37895.1
ACKZ01000017.43	25.5089	7.25841	1.78873	3.33451	0	1.04692	1.79028	6.59184	hypothetical protein	Granulicatella adiacens ATCC 49175	complement(37345..37806)	protein_id:EEW37332.1
ACKZ01000008.138	47.6289	11.5127	0.604327	6.19145	0	0	2.60013	5.38828	exodeoxyribonuclease VII, small subunit	Granulicatella adiacens ATCC 49175	149933..150145	protein_id:EEW38047.1
ACKZ01000020.91	201.622	12.7711	7.5652	8.35631	2.8633	1.50128	18.1151	13.5878	hypothetical protein	Granulicatella adiacens ATCC 49175	complement(92139..92411)	protein_id:EEW36925.1
ACKZ01000021.9	11.8436	19.2454	2.92462	6.75482	7.40232	4.07733	5.08983	16.6136	hypothetical protein	Granulicatella adiacens ATCC 49175	complement(10994..11323)	protein_id:EEW36710.1
ACKZ01000016.167	23.0687	6.3281	6.1514	0.909411	1.97109	1.74486	8.20884	12.2504	macro domain protein	Granulicatella adiacens ATCC 49175	complement(170388..171182)	protein_id:EEW37512.1
ACKZ01000020.20	13.6904	1	0.906491	0.34604	0.581019	5.42916	10.1559	7.88666	hypothetical protein	Granulicatella adiacens ATCC 49175	complement(16788..16967)	protein_id:EEW36854.1
ACKZ01000016.200	15.1477	1.10824	4.36267	0	3.19561	3.44319	6.0286	7.57405	putative L-ribulose-5-phosphate 4-epimerase	Granulicatella adiacens ATCC 49175	complement(203140..203862)	protein_id:EEW37545.1
ACKZ01000017.29	18.8412	7.77226	2.41731	6.28396	4.79815	3.44319	15.292	33.0272	DNA repair protein RadC	Granulicatella adiacens ATCC 49175	complement(26072..26755)	protein_id:EEW37318.1
ACKZ01000008.175	125.798	32.8856	7.61371	20.4885	3.28541	5.22401	26.7691	29.9159	diacylglycerol kinase catalytic domain protein	Granulicatella adiacens ATCC 49175	complement(189071..190012)	protein_id:EEW38084.1
ACKZ01000014.13	50.0348	1.92006	0.604327	0	1.18449	1.04692	1.52028	6.58265	hypothetical protein	Granulicatella adiacens ATCC 49175	complement(14493..14870)	protein_id:EEW37578.1
ACKZ01000021.11	3.02449	15.9911	9.72886	6.22671	3.77663	8.18018	14.8063	18.5607	hypothetical protein	Granulicatella adiacens ATCC 49175	complement(12216..12380)	protein_id:EEW36712.1
ACKZ01000020.259	15.5372	11.212	1.78873	7.52896	3.02601	7.7003	50.7678	57.6634	isochorismatase family protein	Granulicatella adiacens ATCC 49175	complement(242312..242836)	protein_id:EEW37093.1
ACKZ01000020.284	13.97	6.18181	7.1064	4.61476	12.6708	8.3424	17.2019	32.453	Transketolase, thiamine diphosphate binding domain protein	Granulicatella adiacens ATCC 49175	complement(260938..261795)	protein_id:EEW37118.1
ACKZ01000020.280	53.7031	20.2663	8.59296	14.6069	2.45188	5.3932	38.0744	38.2463	hypothetical protein	Granulicatella adiacens ATCC 49175	complement(258217..259248)	protein_id:EEW37114.1
ACKZ01000021.23	8.53962	10.395	9.05177	7.93789	5.61436	4.67552	19.5762	21.4424	DNA-binding helix-turn-helix protein	Granulicatella adiacens ATCC 49175	complement(21046..21240)	protein_id:EEW36724.1
ACKZ01000029.58	21.781	20.7585	10.889	8.08751	3.73483	3.84666	22.0339	28.9701	ABC transporter, ATP-binding protein	Granulicatella adiacens ATCC 49175	complement(49550..50254)	protein_id:EEW36416.1
ACKZ01000016.203	125.968	16.9143	2.3688	7.27529	2.23738	1.91406	7.8268	8.60402	N-formylglutamate amidohydrolase	Granulicatella adiacens ATCC 49175	206793..207518	protein_id:EEW37548.1
ACKZ01000020.71	36.09	10.9329	2.97313	6.19145	3.19182	1.74486	8.70473	25.839	pantetheine-phosphate adenylyltransferase	Granulicatella adiacens ATCC 49175	complement(72910..73443)	protein_id:EEW36905.1
ACKZ01000020.235	43.2319	3.17652	3.20253	1.7302	6.77126	1.80154	12.1951	13.189	ABC transporter, permease protein	Granulicatella adiacens ATCC 49175	complement(219474..221165)	protein_id:EEW37069.1
ACKZ01000030.6	100.629	25.1784	14.6473	9.31533	3.1296	6.12478	22.6937	32.1573	histidine kinase	Granulicatella adiacens ATCC 49175	complement(4612..5742)	protein_id:EEW36355.1
ACKZ01000016.45	70.9175	7.14701	4.13327	1.51569	0	0	3.05141	3.02223	transcriptional regulator, Fur family	Granulicatella adiacens ATCC 49175	complement(51382..51651)	protein_id:EEW37390.1
ACKZ01000014.2	456.158	21.9654	8.31506	10.4325	2.32408	8.6347	14.8995	16.0955	serine-type D-Ala-D-Ala carboxypeptidase	Granulicatella adiacens ATCC 49175	complement(3196..4611)	protein_id:EEW37567.1
ACKZ01000027.4	37.3525	35.3891	13.3063	18.3294	8.84594	16.1378	47.3354	42.7664	alanine racemase domain protein	Granulicatella adiacens ATCC 49175	complement(2954..4108)	protein_id:EEW36591.1
ACKZ01000029.194	60.1164	26.2979	2.90036	11.0845	9.02068	8.3472	18.9465	22.3361	hypothetical protein	Granulicatella adiacens ATCC 49175	complement(174860..176185)	protein_id:EEW36552.1
ACKZ01000020.188	147.343	17.2941	5.31767	12.2857	1.54235	3.97194	8.55849	18.9542	tellurite resistance protein TehB	Granulicatella adiacens ATCC 49175	178532..179398	protein_id:EEW37022.1
ACKZ01000020.271	55.4651	22.2149	14.8767	6.69382	13.0098	14.9391	44.4311	48.9778	transcriptional regulator, AbrB family	Granulicatella adiacens ATCC 49175	complement(249869..250285)	protein_id:EEW37105.1
ACKZ01000020.19	68.4269	4.51791	6.50207	1.55859	0.31296	2.04512	9.09425	21.0167	hypothetical protein	Granulicatella adiacens ATCC 49175	complement(16174..16782)	protein_id:EEW36853.1
ACKZ01000020.364	22.0353	1.30151	2.62246	1.7302	5.81993	10.253	22.0214	30.6213	hypothetical protein	Granulicatella adiacens ATCC 49175	complement(337395..337526)	protein_id:EEW37198.1
ACKZ01000012.2	267.913	11.1317	7.61371	5.09233	7.56989	1.94769	10.8798	9.76311	preprotein translocase, YajC subunit	Granulicatella adiacens ATCC 49175	complement(301..618)	protein_id:EEW37691.1
ACKZ01000016.195	1.93155	2.31369	2.90036	5.22775	10.3923	3.14075	11.7701	16.5057	branched-chain amino acid ABC transporter, permease protein	Granulicatella adiacens ATCC 49175	complement(198172..199155)	protein_id:EEW37540.1
ACKZ01000004.9	222.834	19.1431	18.8049	13.3667	6.40988	7.15908	33.8855	45.974	peptide chain release factor 2	Granulicatella adiacens ATCC 49175	8875..9960	protein_id:EEW38184.1
ACKZ01000020.220	184.602	10.3005	6.75573	6.6662	2.92552	12.3548	12.3145	29.9286	DNA-3-methyladenine glycosylase I	Granulicatella adiacens ATCC 49175	complement(207251..207820)	protein_id:EEW37054.1
ACKZ01000028.7	28.9733	66.3494	37.9251	84.8401	53.6304	67.7302	270.082	351.335	FAD dependent oxidoreductase	Granulicatella adiacens ATCC 49175	complement(4177..5298)	protein_id:EEW36568.1
ACKZ01000024.2	155.764	44.2787	12.605	17.3713	5.9169	13.7021	16.6364	26.5384	transposase	Granulicatella adiacens ATCC 49175	complement(833..1558)	protein_id:EEW36689.1
ACKZ01000020.267	59.193	16.308	3.60171	7.86347	3.74863	1.04692	13.0614	10.4297	glyoxalase family protein	Granulicatella adiacens ATCC 49175	complement(247744..248175)	protein_id:EEW37101.1
ACKZ01000018.18	362.197	110.275	21.5243	47.7367	5.9449	11.4727	49.6235	69.1711	transcriptional regulator, MarR family	Granulicatella adiacens ATCC 49175	complement(18334..18723)	protein_id:EEW37283.1
ACKZ01000020.373	113.93	90.0824	33.3795	59.0263	35.1371	92.9305	264.439	294.643	O-methyltransferase	Granulicatella adiacens ATCC 49175	complement(344777..345505)	protein_id:EEW37207.1
ACKZ01000008.42	125.205	24.6152	3.29955	6.27633	2.46744	10.0871	26.0341	25.6001	acetyltransferase, GNAT family	Granulicatella adiacens ATCC 49175	43088..43612	protein_id:EEW37951.1
ACKZ01000018.3	43.1724	33.1861	11.4206	12.9282	6.82995	3.12785	11.2273	18.7604	hypothetical protein	Granulicatella adiacens ATCC 49175	complement(550..708)	protein_id:EEW37268.1
ACKZ01000029.130	18.0026	38.626	21.0898	21.48	7.46251	9.19693	46.059	72.9957	hypothetical protein	Granulicatella adiacens ATCC 49175	complement(109793..110137)	protein_id:EEW36488.1
ACKZ01000029.59	12.767	9.29544	1.16015	5.78441	1.64257	2.29666	11.782	20.6411	ABC transporter, ATP-binding protein	Granulicatella adiacens ATCC 49175	complement(50255..51025)	protein_id:EEW36417.1
ACKZ01000027.7	77.6447	32.6862	18.7806	15.687	21.2854	20.2639	71.9067	85.743	hypothetical protein	Granulicatella adiacens ATCC 49175	complement(5418..6515)	protein_id:EEW36594.1
ACKZ01000020.89	142.733	16.0776	6.3808	12.1141	13.6893	4.24435	18.668	35.1147	hypothetical protein	Granulicatella adiacens ATCC 49175	complement(90600..90899)	protein_id:EEW36923.1
ACKZ01000020.31	109.313	9.46934	1.78873	5.43837	3.29407	1.95001	11.4132	15.263	hypothetical protein	Granulicatella adiacens ATCC 49175	complement(29748..30107)	protein_id:EEW36865.1
ACKZ01000020.139	264.295	30.7865	10.3574	24.5695	15.4168	4.90387	44.7648	74.7916	ABC transporter, ATP-binding protein	Granulicatella adiacens ATCC 49175	complement(144552..145403)	protein_id:EEW36973.1
ACKZ01000020.350	379.437	26.5039	12.7262	9.39725	5.57122	11.6746	33.7606	38.1809	VanZ-like protein	Granulicatella adiacens ATCC 49175	complement(324898..325509)	protein_id:EEW37184.1
ACKZ01000008.113	351.334	260.869	42.7334	111.226	20.0318	21.0032	166.731	148.194	hypothetical protein	Granulicatella adiacens ATCC 49175	125087..125401	protein_id:EEW38022.1
ACKZ01000013.31	57.3119	42.5266	23.6152	29.4293	20.6194	25.8065	114.426	150.037	ABC transporter, permease protein	Granulicatella adiacens ATCC 49175	complement(31808..32464)	protein_id:EEW37643.1
ACKZ01000013.23	150.07	21.3517	3.27529	7.18666	0	0	8.73187	11.7921	GIY-YIG catalytic domain protein	Granulicatella adiacens ATCC 49175	complement(23804..25558)	protein_id:EEW37635.1
ACKZ01000016.185	32.0574	7.18842	2.92462	6.6662	1.85531	7.4718	16.3696	14.5401	PTS system sorbose-specific iic component	Granulicatella adiacens ATCC 49175	complement(190968..191780)	protein_id:EEW37530.1
ACKZ01000029.136	35.2514	10.6911	2.92462	2.16486	3.8264	2.33494	5.87392	11.9632	hypothetical protein	Granulicatella adiacens ATCC 49175	complement(113772..114068)	protein_id:EEW36494.1
ACKZ01000008.117	20.0442	6.11029	2.94887	2.468	2.2996	1.04692	6.75253	17.9418	branched-chain amino acid ABC transporter, permease protein	Granulicatella adiacens ATCC 49175	130674..131732	protein_id:EEW38026.1
ACKZ01000016.141	297.184	65.2241	11.5661	24.8783	13.7926	9.19926	38.8371	54.8103	glycosyltransferase, group 2 family protein	Granulicatella adiacens ATCC 49175	complement(144584..145600)	protein_id:EEW37486.1
ACKZ01000020.261	80.8892	29.0998	18.1763	23.091	16.2967	25.3594	121.888	185.239	hypothetical protein	Granulicatella adiacens ATCC 49175	complement(243636..244301)	protein_id:EEW37095.1
ACKZ01000027.11	18.2822	43.7269	23.977	28.1557	23.8704	15.6914	62.257	64.6826	beta-lactamase	Granulicatella adiacens ATCC 49175	complement(9113..10483)	protein_id:EEW36598.1
ACKZ01000020.107	672.091	6.84387	9.68035	6.5709	6.17982	7.55895	9.67489	13.2504	ABC transporter, solute-binding protein	Granulicatella adiacens ATCC 49175	complement(114863..115933)	protein_id:EEW36941.1
ACKZ01000008.124	394.921	779.629	107.595	367.066	107.183	253.3	962.48	838.311	putative enoyl-[acyl-carrier-protein] reductase II	Granulicatella adiacens ATCC 49175	137419..138351	protein_id:EEW38033.1
ACKZ01000008.162	469.374	32.4071	5.01551	14.6507	3.82816	4.74743	17.3952	22.3303	RNA methyltransferase, TrmH family	Granulicatella adiacens ATCC 49175	175632..176402	protein_id:EEW38071.1
ACKZ01000019.47	57.9053	33.8737	39.544	40.9172	56.6413	45.3931	209.986	403.562	prolipoprotein diacylglyceryl transferase	Granulicatella adiacens ATCC 49175	complement(59146..60003)	protein_id:EEW37262.1
ACKZ01000020.88	78.1099	12.5151	0	3.27351	0	1.04692	4.97266	10.5189	hypothetical protein	Granulicatella adiacens ATCC 49175	90242..90559	protein_id:EEW36922.1
ACKZ01000013.46	290.482	161.412	41.743	86.7349	26.0242	31.1001	190.113	195.121	transcriptional regulator, MarR family	Granulicatella adiacens ATCC 49175	complement(50699..51145)	protein_id:EEW37658.1
ACKZ01000020.35	860.831	166.355	72.5506	129.354	83.6565	81.9738	432.834	555.368	fatty acid/phospholipid synthesis protein PlsX	Granulicatella adiacens ATCC 49175	complement(32382..33389)	protein_id:EEW36869.1
ACKZ01000016.100	64.1399	24.8265	10.2604	8.54791	2.69749	6.83068	11.0939	24.6707	ABC transporter, ATP-binding protein	Granulicatella adiacens ATCC 49175	complement(96881..97732)	protein_id:EEW37445.1
ACKZ01000008.118	92.6985	51.507	19.5658	27.4607	23.8684	34.4437	98.206	132.546	branched-chain amino acid ABC transporter, permease protein	Granulicatella adiacens ATCC 49175	131739..132698	protein_id:EEW38027.1
ACKZ01000016.65	273.767	16.5414	2.97313	4.39743	0.31296	5.3062	3.17828	8.64924	transcriptional regulator, Spx/MgsR family	Granulicatella adiacens ATCC 49175	complement(68450..68803)	protein_id:EEW37410.1
ACKZ01000020.302	711.7	236.94	93.9274	106.201	62.4225	91.4627	468.194	615.836	CamS sex pheromone family protein	Granulicatella adiacens ATCC 49175	complement(279909..281036)	protein_id:EEW37136.1
ACKZ01000008.77	635.504	282.441	58.6379	149.114	31.482	120.814	271.583	257.642	hypothetical protein	Granulicatella adiacens ATCC 49175	80421..80750	protein_id:EEW37986.1
ACKZ01000008.85	322.404	20.0162	9.72886	9.06274	1.54235	12.6426	33.5326	27.6893	dihydrofolate reductase	Granulicatella adiacens ATCC 49175	93249..93758	protein_id:EEW37994.1
ACKZ01000019.46	135.032	62.3131	61.5272	86.4512	108.717	119.144	516.941	741.591	glycerol-3-phosphate dehydrogenase [NAD(P)+]	Granulicatella adiacens ATCC 49175	complement(58114..59133)	protein_id:EEW37261.1
ACKZ01000029.20	86.9038	14.3978	10.2847	18.5544	21.0484	38.523	99.2954	126.093	hypothetical protein	Granulicatella adiacens ATCC 49175	complement(15372..15857)	protein_id:EEW36378.1
ACKZ01000020.330	211.559	131.665	185.717	151.179	195.741	185.862	868.114	1204.15	anhydro-N-acetylmuramic acid kinase	Granulicatella adiacens ATCC 49175	complement(308536..309678)	protein_id:EEW37164.1
ACKZ01000016.193	9.09869	9.13495	4.99126	8.66805	1.74306	1.59872	22.6079	29.3028	carbohydrate kinase, FGGY family protein	Granulicatella adiacens ATCC 49175	complement(195491..196981)	protein_id:EEW37538.1
ACKZ01000029.169	1.93155	8.67133	10.2604	12.5545	14.1545	7.69565	40.6535	43.7488	hypothetical protein	Granulicatella adiacens ATCC 49175	complement(147753..148289)	protein_id:EEW36527.1
ACKZ01000020.367	23.1534	6.36644	0.604327	0.606274	1.52856	10.2379	20.086	23.8194	hypothetical protein	Granulicatella adiacens ATCC 49175	complement(339118..339441)	protein_id:EEW37201.1
ACKZ01000029.88	56.6337	44.4913	21.2707	32.9212	31.1238	36.8088	79.5141	131.758	ribonuclease M5	Granulicatella adiacens ATCC 49175	complement(76030..76596)	protein_id:EEW36446.1
ACKZ01000020.186	43.9858	6.2514	7.05789	14.465	7.45277	9.44501	30.4931	39.4062	ABC transporter, permease protein	Granulicatella adiacens ATCC 49175	complement(176333..177028)	protein_id:EEW37020.1
ACKZ01000008.141	142.903	32.3735	7.86737	21.2522	7.93843	3.06884	25.7883	51.7865	DNA repair protein RecN	Granulicatella adiacens ATCC 49175	151857..153578	protein_id:EEW38050.1
ACKZ01000017.45	23.4925	14.9659	3.29955	10.2753	4.74107	6.88637	9.22419	7.08492	hypothetical protein	Granulicatella adiacens ATCC 49175	complement(38251..38679)	protein_id:EEW37334.1
ACKZ01000016.171	12.9618	4.70044	0	7.34207	1.56656	0.939051	6.20348	9.967	Amidase	Granulicatella adiacens ATCC 49175	complement(173714..175141)	protein_id:EEW37516.1
ACKZ01000008.98	63.9795	9.42235	2.32029	5.19341	13.1569	8.51872	18.4013	27.1873	TIGR00730 family protein	Granulicatella adiacens ATCC 49175	107863..108399	protein_id:EEW38007.1
ACKZ01000020.270	49.9591	18.0758	9.30542	15.4124	4.76041	11.5828	37.2744	50.4408	hypothetical protein	Granulicatella adiacens ATCC 49175	249638..249802	protein_id:EEW37104.1
ACKZ01000008.86	319.203	20.4829	7.31155	7.05796	8.5419	3.44101	20.9219	33.0806	uracil-DNA glycosylase	Granulicatella adiacens ATCC 49175	93742..94398	protein_id:EEW37995.1
ACKZ01000020.21	128.17	19.0134	15.4215	20.2732	15.7262	24.4723	116.013	122.73	flavodoxin-like protein	Granulicatella adiacens ATCC 49175	complement(16954..17640)	protein_id:EEW36855.1
ACKZ01000008.195	262.432	33.4062	8.79811	17.5229	4.55254	7.09978	30.2348	25.6884	hypothetical protein	Granulicatella adiacens ATCC 49175	212247..212480	protein_id:EEW38104.1
ACKZ01000027.2	30.6597	15.7729	18.624	10.7976	6.34739	4.32655	19.2941	27.9356	hypothetical protein	Granulicatella adiacens ATCC 49175	complement(709..1725)	protein_id:EEW36589.1
ACKZ01000016.76	52.0511	42.3571	15.9773	14.9291	7.25517	9.0405	14.8689	37.63	ribonuclease HI	Granulicatella adiacens ATCC 49175	complement(76672..77079)	protein_id:EEW37421.1
ACKZ01000020.208	14.9781	65.0243	50.8676	44.8522	44.8752	61.6161	241.269	297.094	Fic family protein	Granulicatella adiacens ATCC 49175	complement(194348..195343)	protein_id:EEW37042.1
ACKZ01000012.68	913.409	126.74	27.9779	50.524	16.1809	34.3556	119.278	131.26	tyrosine recombinase XerD	Granulicatella adiacens ATCC 49175	complement(72593..73477)	protein_id:EEW37757.1
ACKZ01000013.22	223.327	18.8027	12.8829	12.3801	6.80926	10.4616	17.569	17.1735	hypothetical protein	Granulicatella adiacens ATCC 49175	complement(23512..23814)	protein_id:EEW37634.1
ACKZ01000016.208	86.5395	6.10319	2.69522	5.32212	2.44499	4.04153	2.49807	4.88328	ABC transporter substrate binding protein	Granulicatella adiacens ATCC 49175	complement(211295..212329)	protein_id:EEW37553.1
ACKZ01000027.22	12.877	6.32849	0.882237	4.10383	0.581019	0	5.01375	10.1828	hypothetical protein	Granulicatella adiacens ATCC 49175	22668..23216	protein_id:EEW36609.1
ACKZ01000020.297	66.3854	28.2093	8.47169	24.1664	9.98025	13.9432	43.3861	53.05	hypothetical protein	Granulicatella adiacens ATCC 49175	complement(275849..276268)	protein_id:EEW37131.1
ACKZ01000008.41	134.278	9.37174	4.08476	4.60713	4.17939	1.50128	8.65056	22.9345	hydrolase, P-loop family	Granulicatella adiacens ATCC 49175	42622..43095	protein_id:EEW37950.1
ACKZ01000019.14	170.038	46.0802	23.5667	26.8793	31.667	10.4851	129.764	157.626	ABC transporter, ATP-binding protein	Granulicatella adiacens ATCC 49175	complement(14091..15896)	protein_id:EEW37229.1
ACKZ01000029.176	26.9066	34.9717	14.3209	19.1178	17.915	25.4542	96.1556	117.739	Alpha-L-fucosidase	Granulicatella adiacens ATCC 49175	complement(156038..157366)	protein_id:EEW36534.1
ACKZ01000020.216	144.979	137.185	17.7417	48.687	7.99199	19.122	79.012	70.2878	hypothetical protein	Granulicatella adiacens ATCC 49175	205057..205635	protein_id:EEW37050.1
ACKZ01000026.14	84.1085	88.455	54.445	63.2177	46.0465	64.1013	222.453	263.289	hypothetical protein	Granulicatella adiacens ATCC 49175	complement(13882..14856)	protein_id:EEW36624.1
ACKZ01000017.41	17.2488	5.26013	1.20865	3.11718	4.06848	5.55774	3.58583	3.18017	hypothetical protein	Granulicatella adiacens ATCC 49175	complement(36437..36862)	protein_id:EEW37330.1
ACKZ01000029.117	133.745	94.3582	34.5396	41.5624	19.3938	31.7537	116.999	113.833	hypothetical protein	Granulicatella adiacens ATCC 49175	complement(103189..104058)	protein_id:EEW36475.1
ACKZ01000021.132	1043.07	150.008	21.2949	63.0155	12.3747	19.7214	93.1462	92.0223	DNA replication and repair protein RecF	Granulicatella adiacens ATCC 49175	complement(118292..119419)	protein_id:EEW36833.1
ACKZ01000020.66	410.969	226.579	61.5029	91.6658	26.0787	20.2024	81.1222	122.982	hypothetical protein	Granulicatella adiacens ATCC 49175	complement(67466..67744)	protein_id:EEW36900.1
ACKZ01000025.19	20.8324	18.9705	7.94013	5.55851	5.42407	15.4898	28.7315	61.8776	hypothetical protein	Granulicatella adiacens ATCC 49175	complement(19324..20685)	protein_id:EEW36687.1
ACKZ01000007.27	105.525	19.7909	19.482	16.7671	18.8422	24.892	55.7914	96.6746	ABC transporter, solute-binding protein	Granulicatella adiacens ATCC 49175	27410..28972	protein_id:EEW38141.1
ACKZ01000020.230	5.32036	9.49695	2.32029	9.03219	7.81726	3.81303	21.8502	22.7724	hypothetical protein	Granulicatella adiacens ATCC 49175	complement(214495..215283)	protein_id:EEW37064.1
ACKZ01000029.98	231.12	206.191	106.206	175.277	129.048	222.322	605.618	738.158	tRNA uridine 5-carboxymethylaminomethyl modification enzyme GidA	Granulicatella adiacens ATCC 49175	complement(82856..84781)	protein_id:EEW36456.1
ACKZ01000019.36	888.171	36.1673	7.68647	22.9546	9.22138	11.8935	27.4272	29.7047	LPXTG-motif cell wall anchor domain protein	Granulicatella adiacens ATCC 49175	complement(41293..43245)	protein_id:EEW37251.1
ACKZ01000004.43	1686.14	87.9827	22.636	41.9361	30.9006	35.887	137.28	132.41	UDP-N-acetylglucosamine 1-carboxyvinyltransferase	Granulicatella adiacens ATCC 49175	44445..45761	protein_id:EEW38218.1
ACKZ01000020.189	546.24	39.7974	8.82237	19.744	6.80548	6.9432	8.26884	13.6833	hypothetical protein	Granulicatella adiacens ATCC 49175	complement(179448..180014)	protein_id:EEW37023.1
ACKZ01000013.26	312.721	53.2414	12.0006	22.3741	5.16493	5.39666	27.5843	27.0992	DNA (cytosine-5-)-methyltransferase	Granulicatella adiacens ATCC 49175	complement(26317..27672)	protein_id:EEW37638.1
ACKZ01000029.168	1.93155	6.87302	7.98864	15.442	15.2161	11.2384	49.721	70.3009	asparaginase	Granulicatella adiacens ATCC 49175	complement(146775..147737)	protein_id:EEW36526.1
ACKZ01000029.167	37.4625	45.8797	34.3345	44.3251	44.6028	44.4105	212.125	281.216	putative dipeptidase	Granulicatella adiacens ATCC 49175	complement(145642..146778)	protein_id:EEW36525.1
ACKZ01000031.1	204.841	40.8291	25.4393	30.2177	20.0076	22.2084	126.314	141.666	integrase core domain protein	Granulicatella adiacens ATCC 49175	complement(32..865)	protein_id:EEW36348.1
ACKZ01000020.342	48.4423	12.5989	15.2517	13.9006	10.8173	8.08043	49.058	84.5057	hypothetical protein	Granulicatella adiacens ATCC 49175	complement(317978..318316)	protein_id:EEW37176.1
ACKZ01000017.32	205.171	824.385	439.259	596.734	470.883	421.952	2481.95	2941.39	putative esterase	Granulicatella adiacens ATCC 49175	complement(31149..31931)	protein_id:EEW37321.1
ACKZ01000020.246	12.8518	14.8773	7.91587	6.71192	5.6717	13.5096	32.2756	42.3085	glycosyltransferase, group 2 family protein	Granulicatella adiacens ATCC 49175	231932..233038	protein_id:EEW37080.1
ACKZ01000008.142	167.284	59.9323	38.9508	34.4235	30.7351	19.6751	131.158	122.577	glycerophosphodiester phosphodiesterase family protein	Granulicatella adiacens ATCC 49175	153575..154303	protein_id:EEW38051.1
ACKZ01000028.10	0	6.47938	2.32029	12.6814	9.62239	13.1295	36.0889	34.3142	hypothetical protein	Granulicatella adiacens ATCC 49175	complement(7698..8060)	protein_id:EEW36571.1
ACKZ01000030.2	7.72621	6.99919	2.94887	2.93511	1.83286	2.94589	7.97889	6.13824	hypothetical protein	Granulicatella adiacens ATCC 49175	complement(1425..2579)	protein_id:EEW36351.1
ACKZ01000020.112	159.982	3.10653	3.29955	3.72252	5.32385	2.33494	17.4037	18.7131	DNA-binding helix-turn-helix protein	Granulicatella adiacens ATCC 49175	complement(118683..119225)	protein_id:EEW36946.1
ACKZ01000020.341	22.8487	4.00367	0.580073	4.50133	0	3.86407	5.10847	6.26479	hypothetical protein	Granulicatella adiacens ATCC 49175	complement(317681..317932)	protein_id:EEW37175.1
ACKZ01000020.312	34.7175	184.049	55.3272	109.378	26.7228	46.22	167.451	188.657	hypothetical protein	Granulicatella adiacens ATCC 49175	complement(291265..291495)	protein_id:EEW37146.1
ACKZ01000004.29	12.0384	33.5378	20.2429	25.0719	17.0455	24.9139	61.5279	98.0552	competence protein CoiA-like protein	Granulicatella adiacens ATCC 49175	27651..28748	protein_id:EEW38204.1
ACKZ01000017.22	760.498	111.975	50.3228	72.1814	29.6028	35.5172	232.881	201.404	rod shape-determining protein MreD	Granulicatella adiacens ATCC 49175	complement(19290..19850)	protein_id:EEW37311.1
ACKZ01000027.14	322.514	527.739	486.317	546.072	612.503	603.016	2484.9	3445.81	efflux ABC transporter, permease protein	Granulicatella adiacens ATCC 49175	complement(13475..16858)	protein_id:EEW36601.1
ACKZ01000020.303	609.243	299.414	102.207	176.589	105.953	159.99	663.699	900.4	DNA ligase (NAD+)	Granulicatella adiacens ATCC 49175	complement(281049..283055)	protein_id:EEW37137.1
ACKZ01000008.70	1540.9	706.647	215.797	428.717	189.831	383.145	1394.66	1546.83	magnesium transporter	Granulicatella adiacens ATCC 49175	72692..74059	protein_id:EEW37979.1
ACKZ01000013.47	601.618	57.4967	10.0795	17.9757	4.76704	3.55105	20.4418	24.8194	CsbD-like protein	Granulicatella adiacens ATCC 49175	51318..51512	protein_id:EEW37659.1
ACKZ01000026.53	605.016	297.727	59.3878	121.441	25.9032	56.0326	127.026	181.676	putative bacteriocin export ABC transporter, lactococcin 972 group	Granulicatella adiacens ATCC 49175	complement(55140..56030)	protein_id:EEW36663.1
ACKZ01000016.169	27.6604	10.0077	3.50469	3.74826	4.01845	3.19743	21.4289	26.0095	luciferase family oxidoreductase, FMN-dependent, PP_0088 family	Granulicatella adiacens ATCC 49175	complement(171509..172501)	protein_id:EEW37514.1
ACKZ01000029.89	113.251	58.8875	39.2418	47.5376	27.7694	27.1098	153.591	207.587	hydrolase, TatD family	Granulicatella adiacens ATCC 49175	complement(76593..77378)	protein_id:EEW36447.1
ACKZ01000020.301	129.627	26.1813	13.2578	25.2473	16.0839	39.7357	122.615	146.018	aspartyl/glutamyl-tRNA(Asn/Gln) amidotransferase, C subunit	Granulicatella adiacens ATCC 49175	complement(279535..279843)	protein_id:EEW37135.1
ACKZ01000014.30	84.7019	9.43656	8.03715	6.71863	6.19714	9.92984	38.0578	41.4909	hypothetical protein	Granulicatella adiacens ATCC 49175	complement(30164..30517)	protein_id:EEW37595.1
ACKZ01000016.42	253.936	53.0284	28.5337	21.7678	25.1849	30.2623	48.7725	108.795	HTH-type transcriptional regulator MalR	Granulicatella adiacens ATCC 49175	48196..49179	protein_id:EEW37387.1
ACKZ01000029.105	171.377	42.5496	14.14	22.0796	21.7889	25.2166	66.4131	111.815	L-serine dehydratase, iron-sulfur-dependent, beta subunit	Granulicatella adiacens ATCC 49175	complement(90873..91550)	protein_id:EEW36463.1
ACKZ01000020.218	57.3119	28.8835	11.844	20.807	12.7521	12.3294	84.2878	77.4695	acetyltransferase, GNAT family	Granulicatella adiacens ATCC 49175	complement(206385..206942)	protein_id:EEW37052.1
ACKZ01000020.304	1086.04	620.29	148.07	292.913	157.097	216.255	869.617	1107	ATP-dependent DNA helicase PcrA	Granulicatella adiacens ATCC 49175	complement(283059..285380)	protein_id:EEW37138.1
ACKZ01000029.166	29.7363	40.9967	25.9355	27.3931	34.374	19.4479	126.955	180.616	CutC family protein	Granulicatella adiacens ATCC 49175	complement(144908..145645)	protein_id:EEW36524.1
ACKZ01000015.2	375.379	209.247	52.5593	81.5602	9.90397	52.0479	86.0374	114.373	transposase	Granulicatella adiacens ATCC 49175	complement(833..1558)	protein_id:EEW37565.1
ACKZ01000011.12	140.057	37.4868	32.4002	12.4401	6.39608	15.6476	63.6047	75.1106	ribosomal protein L7Ae	Granulicatella adiacens ATCC 49175	complement(10471..10797)	protein_id:EEW37804.1
ACKZ01000016.181	368.576	188.274	45.6954	87.7586	43.9173	35.2623	246.105	272.109	UDP-N-acetylglucosamine 1-carboxyvinyltransferase	Granulicatella adiacens ATCC 49175	complement(187109..188368)	protein_id:EEW37526.1
ACKZ01000021.113	145.572	84.0774	49.284	35.9362	33.6103	42.1814	139.202	260.576	YycH protein	Granulicatella adiacens ATCC 49175	complement(89395..90747)	protein_id:EEW36814.1
ACKZ01000014.16	188.829	17.4404	5.24491	5.49937	0	5.19369	13.4137	15.3174	hypothetical protein	Granulicatella adiacens ATCC 49175	complement(16305..16571)	protein_id:EEW37581.1
ACKZ01000027.15	96.8755	58.1217	28.0507	44.124	39.361	29.4437	129.618	154.341	ABC transporter, ATP-binding protein	Granulicatella adiacens ATCC 49175	complement(16945..17646)	protein_id:EEW36602.1
ACKZ01000016.97	202.944	130.539	48.4634	53.3324	37.4808	38.2304	115.317	145.691	phosphodiesterase family protein	Granulicatella adiacens ATCC 49175	complement(93763..94311)	protein_id:EEW37442.1
ACKZ01000028.8	56.6337	135.654	133.05	172.099	202.957	277.49	873.281	1062.92	Amidase	Granulicatella adiacens ATCC 49175	complement(5310..6758)	protein_id:EEW36569.1
ACKZ01000021.127	15.9863	46.1529	22.6602	34.4807	16.679	31.4117	127.831	161.038	methionine synthase, vitamin-B12 independent	Granulicatella adiacens ATCC 49175	complement(109433..110569)	protein_id:EEW36828.1
ACKZ01000009.8	385.841	172.679	52.1005	96.8719	34.9038	61.0685	196.426	278.802	pyroglutamyl-peptidase I	Granulicatella adiacens ATCC 49175	9071..9706	protein_id:EEW37853.1
ACKZ01000017.30	62.4375	38.6878	26.7935	31.0518	32.5621	35.9229	137.825	165.231	bifunctional protein FolC	Granulicatella adiacens ATCC 49175	complement(26799..28070)	protein_id:EEW37319.1
ACKZ01000012.7	1960.32	645.054	175.781	369.327	120.09	167.701	723.896	717.607	Acyl-ACP thioesterase	Granulicatella adiacens ATCC 49175	complement(3658..4380)	protein_id:EEW37696.1
ACKZ01000020.329	216.54	419.276	683.734	405.931	434.202	567.945	2619.53	2507.4	BadF/BadG/BcrA/BcrD ATPase family protein	Granulicatella adiacens ATCC 49175	307630..308481	protein_id:EEW37163.1
ACKZ01000021.126	53.6435	52.1004	36.7164	40.6331	32.521	41.0898	186.012	239.791	methionine synthase, vitamin-B12 independent	Granulicatella adiacens ATCC 49175	complement(108253..109452)	protein_id:EEW36827.1
ACKZ01000004.49	220.419	58.43	16.3633	32.8837	9.01378	11.2212	51.1322	54.5083	hypothetical protein	Granulicatella adiacens ATCC 49175	53305..53829	protein_id:EEW38224.1
ACKZ01000020.174	36.0052	7.22524	0.580073	4.15529	5.52253	2.19112	14.5672	14.3092	hypothetical protein	Granulicatella adiacens ATCC 49175	complement(165118..165333)	protein_id:EEW37008.1
ACKZ01000014.33	199.452	52.0941	30.1769	35.2862	43.4892	55.7384	159.841	194.29	hypothetical protein	Granulicatella adiacens ATCC 49175	complement(31546..32730)	protein_id:EEW37598.1
ACKZ01000020.41	133.33	4.70447	0.604327	1.25545	0.31296	1.39589	6.19932	8.45169	hypothetical protein	Granulicatella adiacens ATCC 49175	complement(39909..40298)	protein_id:EEW36875.1
ACKZ01000007.19	325.14	25.4186	11.7712	12.1837	8.21853	21.3154	60.3775	60.9007	5-formyltetrahydrofolate cyclo-ligase	Granulicatella adiacens ATCC 49175	18852..19991	protein_id:EEW38133.1
ACKZ01000011.13	486.726	177.146	99.5098	65.5971	35.3786	51.7999	216.282	320.261	hypothetical protein	Granulicatella adiacens ATCC 49175	complement(10781..11086)	protein_id:EEW37805.1
ACKZ01000020.258	215.337	26.2216	9.65609	11.3019	3.39253	6.93623	25.7996	23.5169	hypothetical protein	Granulicatella adiacens ATCC 49175	complement(241314..242105)	protein_id:EEW37092.1
ACKZ01000016.196	18.7312	5.52855	1.48656	2.84838	2.67504	0	10.5792	23.0256	ABC transporter, ATP-binding protein	Granulicatella adiacens ATCC 49175	complement(199174..200670)	protein_id:EEW37541.1
ACKZ01000014.44	759.609	214.177	49.7802	99.3921	28.2189	29.7471	124.526	198.06	phosphogluconate dehydrogenase (decarboxylating), NAD binding domain protein	Granulicatella adiacens ATCC 49175	complement(39567..40454)	protein_id:EEW37609.1
ACKZ01000029.31	65.7415	17.3739	7.91587	16.0282	9.69299	17.4663	45.467	51.4557	hypothetical protein	Granulicatella adiacens ATCC 49175	complement(22403..22774)	protein_id:EEW36389.1
ACKZ01000020.243	106.813	73.1655	33.4411	33.5712	28.8206	42.7003	102.688	148.601	hypothetical protein	Granulicatella adiacens ATCC 49175	complement(229807..230220)	protein_id:EEW37077.1
ACKZ01000016.85	76.2127	32.0374	34.1889	26.0147	15.8368	30.2015	106.024	148.225	16S rRNA processing protein RimM	Granulicatella adiacens ATCC 49175	complement(83050..83565)	protein_id:EEW37430.1
ACKZ01000029.29	149.147	48.9749	29.0653	19.6544	16.7484	33.5577	84.8076	109.866	hypothetical protein	Granulicatella adiacens ATCC 49175	complement(21460..21921)	protein_id:EEW36387.1
ACKZ01000016.67	336.688	21.7294	2.94887	9.39725	0	5.23459	15.6441	16.2023	YihY family protein	Granulicatella adiacens ATCC 49175	complement(70019..70939)	protein_id:EEW37412.1
ACKZ01000008.127	62.827	60.1026	34.5285	52.0094	33.481	31.2254	149.016	199.179	beta-ketoacyl-acyl-carrier-protein synthase II	Granulicatella adiacens ATCC 49175	140144..141379	protein_id:EEW38036.1
ACKZ01000013.14	40.0379	9.72032	12.2785	6.06181	8.17538	4.35687	23.0945	32.6608	cupin domain protein	Granulicatella adiacens ATCC 49175	complement(14756..15112)	protein_id:EEW37626.1
ACKZ01000020.205	66.7497	55.5763	61.8162	55.9674	55.8965	70.5661	326.595	456.325	auxin efflux carrier	Granulicatella adiacens ATCC 49175	complement(190397..191341)	protein_id:EEW37039.1
ACKZ01000016.14	38.0216	25.5996	12.0491	13.2809	17.0058	14.5273	47.3845	53.3601	HD domain protein	Granulicatella adiacens ATCC 49175	complement(15564..16211)	protein_id:EEW37359.1
ACKZ01000013.45	516.187	459.274	213.005	274.499	221.014	230.319	903.238	1195.02	ABC transporter, ATP-binding protein	Granulicatella adiacens ATCC 49175	complement(49947..50678)	protein_id:EEW37657.1
ACKZ01000016.147	30.5497	18.6589	14.0915	11.1513	9.18162	5.54281	10.8795	29.8544	hypothetical protein	Granulicatella adiacens ATCC 49175	complement(151505..151708)	protein_id:EEW37492.1
ACKZ01000012.60	155.06	17.0416	8.24229	9.34296	16.0355	9.15751	33.8719	29.2557	hypothetical protein	Granulicatella adiacens ATCC 49175	complement(66679..67746)	protein_id:EEW37749.1
ACKZ01000020.327	19.5447	35.624	60.8501	48.5662	61.376	51.7721	143.165	250.673	N-acetylmuramic acid 6-phosphate etherase	Granulicatella adiacens ATCC 49175	complement(305725..306630)	protein_id:EEW37161.1
ACKZ01000030.7	434.098	51.1387	13.1365	20.6105	3.70549	8.60107	11.8631	31.3325	CAAX amino terminal protease family protein	Granulicatella adiacens ATCC 49175	complement(5760..6410)	protein_id:EEW36356.1
ACKZ01000020.375	494.519	155.978	35.4107	116.787	56.7488	44.2808	236.899	292.099	hypothetical protein	Granulicatella adiacens ATCC 49175	complement(347401..348078)	protein_id:EEW37209.1
ACKZ01000010.4	415.511	59.981	13.5115	19.0252	16.6874	21.5227	69.5099	72.3756	cupin family protein	Granulicatella adiacens ATCC 49175	4761..5249	protein_id:EEW37838.1
ACKZ01000009.6	1853.47	556.038	135.622	227.968	106.086	130.226	525.696	733.489	peptidase T	Granulicatella adiacens ATCC 49175	6088..7314	protein_id:EEW37851.1
ACKZ01000016.15	86.5395	98.6665	51.3264	66.09	58.2636	98.8704	224.047	296.776	oxidoreductase, NAD-binding domain protein	Granulicatella adiacens ATCC 49175	complement(16208..17191)	protein_id:EEW37360.1
ACKZ01000020.206	203.299	274.383	198.514	282.508	249.471	382.732	1638.35	1723.43	malic enzyme, NAD binding domain protein	Granulicatella adiacens ATCC 49175	complement(191354..193048)	protein_id:EEW37040.1
ACKZ01000008.181	194.539	33.2547	35.0601	39.2194	31.7425	41.5617	159.012	244.59	RNA methyltransferase, RsmE family	Granulicatella adiacens ATCC 49175	197178..197927	protein_id:EEW38090.1
ACKZ01000029.33	101.188	60.974	20.5693	50.9017	40.4735	51.2528	179.924	239.928	recombination protein RecR	Granulicatella adiacens ATCC 49175	complement(24040..24636)	protein_id:EEW36391.1
ACKZ01000029.178	424.44	110.93	72.3545	69.0023	90.0895	64.7522	287.115	399.026	hypothetical protein	Granulicatella adiacens ATCC 49175	complement(157809..159281)	protein_id:EEW36536.1
ACKZ01000008.170	401.286	23.8642	12.9314	10.3887	11.6453	13.2095	40.119	37.9657	cell wall-binding repeat protein	Granulicatella adiacens ATCC 49175	184043..185713	protein_id:EEW38079.1
ACKZ01000020.221	98.4084	19.9058	19.3122	19.8328	19.8608	25.7069	91.0176	99.7638	LD-carboxypeptidase	Granulicatella adiacens ATCC 49175	complement(208038..209072)	protein_id:EEW37055.1
ACKZ01000016.4	294.125	56.9382	20.7745	36.3566	26.9893	18.3858	100.497	135.126	methionyl-tRNA formyltransferase	Granulicatella adiacens ATCC 49175	complement(4266..5222)	protein_id:EEW37349.1
ACKZ01000012.41	2815	229.498	70.5415	105.831	35.3083	59.3511	185.949	189.865	aspartate transaminase	Granulicatella adiacens ATCC 49175	complement(42122..43309)	protein_id:EEW37730.1
ACKZ01000029.32	19.7394	6.04587	1.74022	2.12196	0.871529	5.00362	6.57334	11.6244	hypothetical protein	Granulicatella adiacens ATCC 49175	complement(22786..23238)	protein_id:EEW36390.1
ACKZ01000008.84	205.925	14.9365	8.72535	10.6928	4.04779	1.64743	15.9536	22.8725	thymidylate synthase	Granulicatella adiacens ATCC 49175	92286..93233	protein_id:EEW37993.1
ACKZ01000012.12	1724.14	419.44	165.775	240.269	104.744	152.528	678.503	784.707	oxidoreductase, short chain dehydrogenase/reductase family protein	Granulicatella adiacens ATCC 49175	complement(9339..10136)	protein_id:EEW37701.1
ACKZ01000020.177	39.8683	163.402	119.404	178.816	160.691	166.086	653.791	816.652	hypothetical protein	Granulicatella adiacens ATCC 49175	complement(166756..167661)	protein_id:EEW37011.1
ACKZ01000020.311	152.764	560.566	246.929	372.08	274.872	349.921	1795.64	1878.74	ABC transporter, ATP-binding protein	Granulicatella adiacens ATCC 49175	complement(290557..291246)	protein_id:EEW37145.1
ACKZ01000019.8	96.4608	159.174	89.9265	62.7315	22.4589	40.1242	116.248	170.951	hypothetical protein	Granulicatella adiacens ATCC 49175	9700..10245	protein_id:EEW37223.1
ACKZ01000003.39	204.188	289.555	290.69	418.823	575.457	363.932	1905.08	3105.38	HMGL-like protein	Granulicatella adiacens ATCC 49175	36039..	0
ACKZ01000027.3	101.247	83.154	32.376	39.244	32.8786	26.0216	160.713	158.825	metalloenzyme superfamily	Granulicatella adiacens ATCC 49175	complement(1735..2949)	protein_id:EEW36590.1
ACKZ01000020.362	104.881	28.5104	5.06402	21.6477	3.52033	18.8192	47.053	60.1664	citrate lyase acyl carrier protein	Granulicatella adiacens ATCC 49175	complement(336036..336344)	protein_id:EEW37196.1
ACKZ01000021.28	529.541	767.991	515.817	544.918	507.163	553.666	2278.52	3201.92	phosphomevalonate kinase	Granulicatella adiacens ATCC 49175	25052..26161	protein_id:EEW36729.1
ACKZ01000012.28	533.386	127.055	39.4227	62.3979	20.2252	30.7583	107.06	156.349	apurinic endonuclease (APN1)	Granulicatella adiacens ATCC 49175	complement(25055..25957)	protein_id:EEW37717.1
ACKZ01000029.85	92.9276	105.356	53.9246	60.9299	44.9086	60.7225	221.311	305.587	hypothetical protein	Granulicatella adiacens ATCC 49175	complement(74019..74672)	protein_id:EEW36443.1
ACKZ01000020.353	43.0028	17.8448	4.967	9.84441	6.77463	8.65211	23.5127	39.2259	hypothetical protein	Granulicatella adiacens ATCC 49175	complement(327783..328319)	protein_id:EEW37187.1
ACKZ01000028.18	177.866	530.519	568.579	678.871	881.101	819.37	3052.75	4030.98	hypothetical protein	Granulicatella adiacens ATCC 49175	complement(15510..16604)	protein_id:EEW36579.1
ACKZ01000020.24	643.326	124.775	36.7033	79.2366	50.291	54.1268	268.333	312.117	ABC transporter, ATP-binding protein	Granulicatella adiacens ATCC 49175	complement(20683..22422)	protein_id:EEW36858.1
ACKZ01000020.29	406.852	1385.61	1719.11	1429.04	1903.65	2047.08	8416.65	12921.7	peptidase, C69 family	Granulicatella adiacens ATCC 49175	complement(27911..29344)	protein_id:EEW36863.1
ACKZ01000014.11	245.548	13.1008	3.57745	10.8387	11.8477	16.255	63.945	82.8808	hypothetical protein	Granulicatella adiacens ATCC 49175	complement(11880..12614)	protein_id:EEW37576.1
ACKZ01000011.7	569.189	66.8937	24.7026	34.1869	18.7068	18.0008	61.4904	79.0145	tRNA pseudouridine synthase B	Granulicatella adiacens ATCC 49175	complement(4213..5124)	protein_id:EEW37799.1
ACKZ01000016.66	582.6	34.0259	8.24229	18.9347	3.74349	7.4905	32.3461	29.9112	cell cycle protein, FtsW/RodA/SpoVE family	Granulicatella adiacens ATCC 49175	complement(68800..70047)	protein_id:EEW37411.1
ACKZ01000026.3	201.138	191.562	97.5291	97.4811	64.8782	75.4529	309.503	331.074	response regulator receiver domain protein	Granulicatella adiacens ATCC 49175	complement(1692..2375)	protein_id:EEW36613.1
ACKZ01000020.72	141.734	45.6845	9.82587	23.8641	14.6264	13.9028	89.6364	81.0289	RNA methyltransferase, RsmD family	Granulicatella adiacens ATCC 49175	complement(73445..74020)	protein_id:EEW36906.1
ACKZ01000019.48	567.977	425.764	795.04	534.092	775.296	766.114	3228.18	4421.67	HPr(Ser) kinase/phosphatase	Granulicatella adiacens ATCC 49175	complement(60017..60946)	protein_id:EEW37263.1
ACKZ01000029.104	78.7285	35.2449	23.591	22.2894	28.3952	24.8164	108.321	101.723	L-serine dehydratase, iron-sulfur-dependent, alpha subunit	Granulicatella adiacens ATCC 49175	complement(89944..90846)	protein_id:EEW36462.1
ACKZ01000016.165	80.8044	5.15543	4.38693	1.25545	6.39121	2.50414	15.557	14.72	lipoyltransferase and lipoate-protein ligase	Granulicatella adiacens ATCC 49175	complement(168479..169501)	protein_id:EEW37510.1
ACKZ01000020.229	18.147	8.55282	13.3306	11.0894	5.45544	4.60608	17.252	26.7032	hypothetical protein	Granulicatella adiacens ATCC 49175	complement(213538..214443)	protein_id:EEW37063.1
ACKZ01000017.14	3759.06	6887.05	3210.13	5257.48	4129.61	5159.33	21095.8	25586.8	anaerobic ribonucleoside-triphosphate reductase	Granulicatella adiacens ATCC 49175	complement(10896..13094)	protein_id:EEW37303.1
ACKZ01000029.18	164.345	88.9579	35.7725	67.559	43.4977	36.2635	208.49	257.228	feruloyl esterase	Granulicatella adiacens ATCC 49175	complement(13631..14536)	protein_id:EEW36376.1
ACKZ01000020.287	9.54778	5.551	2.99738	6.22579	1.49745	1.74486	12.792	15.6822	phosphoenolpyruvate-dependent sugar phosphotransferase system, EIIA 2	Granulicatella adiacens ATCC 49175	complement(263445..265472)	protein_id:EEW37121.1
ACKZ01000021.20	105.186	73.8135	22.0559	30.0773	11.481	25.409	62.3344	44.3481	TipAS antibiotic-recognition domain protein	Granulicatella adiacens ATCC 49175	complement(19398..20126)	protein_id:EEW36721.1
ACKZ01000014.36	241.804	47.0445	46.7828	24.0442	30.2423	38.5721	158.475	214.981	hydrolase, HD family	Granulicatella adiacens ATCC 49175	complement(33838..34443)	protein_id:EEW37601.1
ACKZ01000020.331	227.715	146.192	246.976	149.729	193.791	207.041	942.82	1417.68	SIS domain protein	Granulicatella adiacens ATCC 49175	complement(309678..310523)	protein_id:EEW37165.1
ACKZ01000029.87	768.201	130.3	72.3808	80.3767	82.2814	93.9499	405.624	480.137	dimethyladenosine transferase	Granulicatella adiacens ATCC 49175	complement(75168..76037)	protein_id:EEW36445.1
ACKZ01000020.272	130.839	89.8779	70.495	60.1684	81.5411	74.9667	234.789	390.534	hydrolase, alpha/beta domain protein	Granulicatella adiacens ATCC 49175	complement(250317..251375)	protein_id:EEW37106.1
ACKZ01000029.202	34.4976	30.0291	12.0006	5.63761	8.73706	13.861	17.5709	40.7176	glutaredoxin-like protein	Granulicatella adiacens ATCC 49175	complement(185413..185691)	protein_id:EEW36560.1
ACKZ01000012.13	884.58	225.767	111.488	117.445	75.4262	102.721	351.242	514.399	ribonuclease Z	Granulicatella adiacens ATCC 49175	complement(10123..11067)	protein_id:EEW37702.1
ACKZ01000021.117	1464.46	385.308	121.738	207.318	88.7995	98.8087	362.612	522.381	replicative DNA helicase	Granulicatella adiacens ATCC 49175	complement(94742..96127)	protein_id:EEW36818.1
ACKZ01000011.26	15.4272	7.03197	1.20865	2.4251	0.625921	2.1018	16.6035	16.5625	iron chelate uptake ABC transporter, FeCT family, permease protein	Granulicatella adiacens ATCC 49175	complement(25293..26270)	protein_id:EEW37818.1
ACKZ01000016.112	1268.78	166.77	30.66	71.756	16.1687	28.8994	101.861	97.4033	hypothetical protein	Granulicatella adiacens ATCC 49175	108122..108688	protein_id:EEW37457.1
ACKZ01000020.308	36.5643	35.5642	39.1317	19.2836	36.9404	29.4842	102.374	131.641	hypothetical protein	Granulicatella adiacens ATCC 49175	288138..288533	protein_id:EEW37142.1
ACKZ01000020.374	271.217	302.548	146.367	184.186	158.436	154.671	516.681	843.503	hypothetical protein	Granulicatella adiacens ATCC 49175	complement(345492..347306)	protein_id:EEW37208.1
ACKZ01000020.68	6.8876	10.3701	6.45357	3.03137	2.87886	3.38186	42.6721	37.323	DNA internalization competence protein ComEC/Rec2-like protein	Granulicatella adiacens ATCC 49175	complement(68852..71179)	protein_id:EEW36902.1
ACKZ01000029.19	30.1258	35.1119	31.8818	45.7693	36.8259	73.2205	205.148	242.018	HAD hydrolase, TIGR02254 family	Granulicatella adiacens ATCC 49175	complement(14664..15350)	protein_id:EEW36377.1
ACKZ01000016.111	1591.89	70.7467	14.6231	26.679	13.9418	4.24435	18.6865	20.8365	hypothetical protein	Granulicatella adiacens ATCC 49175	107586..108038	protein_id:EEW37456.1
ACKZ01000003.2	43.4863	6.87705	1.1844	2.12196	0	0	0.293621	2.65475	protein CrcB	Granulicatella adiacens ATCC 49175	complement(2048..2410)	protein_id:EEW38230.1
ACKZ01000004.20	760.001	86.337	68.9822	90.9428	77.5795	88.2349	449.113	544.908	universal bacterial protein YeaZ	Granulicatella adiacens ATCC 49175	19132..19863	protein_id:EEW38195.1
ACKZ01000016.116	818.923	73.2721	30.9025	37.0172	15.225	15.368	65.901	121.058	phenylalanine--tRNA ligase, alpha subunit	Granulicatella adiacens ATCC 49175	complement(113218..114273)	protein_id:EEW37461.1
ACKZ01000020.266	16.7149	7.87139	3.80686	9.36777	7.2365	3.76679	25.3552	43.2315	acetyltransferase, GNAT family	Granulicatella adiacens ATCC 49175	complement(247062..247661)	protein_id:EEW37100.1
ACKZ01000011.2	357.197	30.7621	15.2759	22.4657	13.4785	19.9604	92.8318	81.6698	Asp/Glu/Hydantoin racemase	Granulicatella adiacens ATCC 49175	complement(122..793)	protein_id:EEW37794.1
ACKZ01000007.10	109.762	210.37	279.438	350.93	530.064	438.293	1687.73	2323.19	glycosyl hydrolase, family 1	Granulicatella adiacens ATCC 49175	11042..12481	protein_id:EEW38124.1
ACKZ01000008.99	18.4769	6.69566	4.15753	3.28879	6.14182	4.23391	7.19405	16.844	hypothetical protein	Granulicatella adiacens ATCC 49175	108494..108910	protein_id:EEW38008.1
ACKZ01000020.13	82.0921	23.5124	5.94625	13.3944	8.35162	4.82167	34.3806	47.4509	dTMP kinase	Granulicatella adiacens ATCC 49175	complement(9218..9865)	protein_id:EEW36847.1
ACKZ01000012.16	1939.42	176.052	73.6844	82.143	64.0418	65.2844	312.058	371.645	glycine--tRNA ligase, beta subunit	Granulicatella adiacens ATCC 49175	complement(14244..16313)	protein_id:EEW37705.1
ACKZ01000008.89	32.1673	27.6508	34.008	12.9024	5.5021	4.83908	17.1281	47.4666	putative DNA polymerase IV	Granulicatella adiacens ATCC 49175	96944..98002	protein_id:EEW37998.1
ACKZ01000010.11	232.84	21.761	7.91587	11.872	9.70881	8.81102	41.0007	28.6647	hypothetical protein	Granulicatella adiacens ATCC 49175	complement(11006..	0
ACKZ01000028.11	15.9863	45.2606	32.1839	41.4721	47.5401	59.1201	250.338	284.211	ImpB/MucB/SamB family protein	Granulicatella adiacens ATCC 49175	complement(8057..9097)	protein_id:EEW36572.1
ACKZ01000029.142	166.354	13.1653	7.98864	4.2411	2.46054	4.30103	25.3426	31.9973	type VII secretion protein EssB	Granulicatella adiacens ATCC 49175	complement(122494..123615)	protein_id:EEW36500.1
ACKZ01000020.244	100.764	57.709	32.2436	31.0516	15.4894	23.1019	102.169	113.425	hypothetical protein	Granulicatella adiacens ATCC 49175	complement(230244..231059)	protein_id:EEW37078.1
ACKZ01000029.48	866.717	6123.32	1391.42	3094.14	809.933	1210.27	3837.03	4303	serine-type D-Ala-D-Ala carboxypeptidase	Granulicatella adiacens ATCC 49175	39891..40670	protein_id:EEW36406.1
ACKZ01000004.3	122.045	128.258	124.746	156.973	346.92	164.479	662.775	1359.11	sodium ion-translocating decarboxylase, beta subunit	Granulicatella adiacens ATCC 49175	786..1913	protein_id:EEW38178.1
ACKZ01000009.17	236.305	85.703	59.2665	53.9302	27.2058	52.6256	168.946	280.832	Gram-positive signal peptide protein, YSIRK family	Granulicatella adiacens ATCC 49175	18779..24295	protein_id:EEW37862.1
ACKZ01000029.42	329.487	151.013	62.1557	151.794	134.508	190.331	921.302	1042.33	low molecular weight phosphotyrosine protein phosphatase	Granulicatella adiacens ATCC 49175	complement(33053..33538)	protein_id:EEW36400.1
ACKZ01000020.36	577.321	382.695	231.969	287.349	290.675	305.582	1180.04	1477.04	ATP-dependent DNA helicase RecG	Granulicatella adiacens ATCC 49175	complement(33426..35477)	protein_id:EEW36870.1
ACKZ01000020.338	64.9533	82.87	106.049	65.6955	80.5629	72.3135	316.572	395.281	N-acetylmuramic acid 6-phosphate etherase	Granulicatella adiacens ATCC 49175	complement(315608..316543)	protein_id:EEW37172.1
ACKZ01000029.193	284.154	203.311	98.5568	103.308	74.2359	62.8983	258.729	285.258	hypothetical protein	Granulicatella adiacens ATCC 49175	complement(173502..174863)	protein_id:EEW36551.1
ACKZ01000019.45	1145.78	383.795	484.694	369.098	480.447	496.386	1998.33	2881.05	UTP--glucose-1-phosphate uridylyltransferase	Granulicatella adiacens ATCC 49175	complement(57200..58093)	protein_id:EEW37260.1
ACKZ01000013.49	9.74254	14.569	12.5807	14.5202	7.01998	3.50001	31.8973	61.1096	cobalt transport protein	Granulicatella adiacens ATCC 49175	complement(52788..53477)	protein_id:EEW37661.1
ACKZ01000021.36	416.73	309.299	75.8481	125.032	68.0922	65.9511	297.72	386.87	ATPase/histidine kinase/DNA gyrase B/HSP90 domain protein	Granulicatella adiacens ATCC 49175	complement(34172..35377)	protein_id:EEW36737.1
ACKZ01000012.93	310.95	733.668	496.225	403.605	391.183	423.915	1459.45	1997.98	glycosyl hydrolase family 2, sugar binding domain protein	Granulicatella adiacens ATCC 49175	complement(96572..97954)	protein_id:EEW37782.1
ACKZ01000008.143	195.793	61.8035	29.1138	44.0647	31.1254	37.3452	107.401	151.126	tRNA dimethylallyltransferase	Granulicatella adiacens ATCC 49175	154293..155234	protein_id:EEW38052.1
ACKZ01000021.114	959.226	402.333	180.845	214.095	144.586	142.453	656.779	964.283	PAS domain S-box protein	Granulicatella adiacens ATCC 49175	complement(90737..92593)	protein_id:EEW36815.1
ACKZ01000027.12	577.466	283.634	128.215	204.317	168.528	146.013	636.801	861.062	Inosine-uridine preferring nucleoside hydrolase	Granulicatella adiacens ATCC 49175	complement(10716..11654)	protein_id:EEW36599.1
ACKZ01000019.44	736.194	205.896	123.224	199.693	166.881	122.81	512.588	768.246	thioredoxin-disulfide reductase	Granulicatella adiacens ATCC 49175	complement(56165..57103)	protein_id:EEW37259.1
ACKZ01000027.23	29.3124	16.2499	1.46231	8.55555	6.17469	1.89897	10.2017	10.378	hypothetical protein	Granulicatella adiacens ATCC 49175	23237..23614	protein_id:EEW36610.1
ACKZ01000016.127	570.156	140.973	38.9882	71.3681	13.283	26.2973	93.3202	113.053	ATPase/histidine kinase/DNA gyrase B/HSP90 domain protein	Granulicatella adiacens ATCC 49175	complement(129507..130961)	protein_id:EEW37472.1
ACKZ01000008.54	907.816	40.2534	25.2584	24.3207	20.3395	36.1733	93.3024	157.254	TrkA N-terminal domain protein	Granulicatella adiacens ATCC 49175	56090..57442	protein_id:EEW37963.1
ACKZ01000020.98	139.099	78.3642	49.0061	67.3818	61.9703	84.1181	342.631	473.558	hypothetical protein	Granulicatella adiacens ATCC 49175	complement(102587..103648)	protein_id:EEW36932.1
ACKZ01000021.109	106.618	74.8518	44.0522	71.52	91.8171	101.901	403.235	452.319	rRNA large subunit m3Psi methyltransferase RlmH	Granulicatella adiacens ATCC 49175	complement(85388..85867)	protein_id:EEW36810.1
ACKZ01000016.117	265.761	93.5874	58.5914	112.362	77.689	131.009	595.234	764.465	hypothetical protein	Granulicatella adiacens ATCC 49175	complement(114600..114881)	protein_id:EEW37462.1
ACKZ01000029.201	222.903	24.7989	13.1608	10.9264	8.30117	9.48112	46.3305	67.8651	ABC transporter, ATP-binding protein	Granulicatella adiacens ATCC 49175	complement(183695..185275)	protein_id:EEW36559.1
ACKZ01000007.2	3074.81	216.307	88.7684	146.014	152.603	154.238	609.717	962.679	isoleucine--tRNA ligase	Granulicatella adiacens ATCC 49175	1250..4039	protein_id:EEW38116.1
ACKZ01000020.70	741.059	134.164	32.6913	73.3509	10.5005	26.4527	113.65	103.298	hypothetical protein	Granulicatella adiacens ATCC 49175	complement(71880..72923)	protein_id:EEW36904.1
ACKZ01000016.52	192.828	248.552	159.952	195.057	200.893	168.877	596.774	838.785	prolyl aminopeptidase	Granulicatella adiacens ATCC 49175	complement(57391..58347)	protein_id:EEW37397.1
ACKZ01000020.25	720.744	77.1283	19.7599	46.7148	14.6592	27.3055	54.147	53.3869	rhodanese-like protein	Granulicatella adiacens ATCC 49175	22750..23733	protein_id:EEW36859.1
ACKZ01000016.96	106.178	43.292	19.8195	12.831	16.5753	8.83767	22.3274	51.6758	CBS domain protein	Granulicatella adiacens ATCC 49175	complement(93309..93773)	protein_id:EEW37441.1
ACKZ01000020.85	675.477	175.216	68.6578	81.3556	60.4775	50.3688	205.821	292.632	ABC transporter, ATP-binding protein	Granulicatella adiacens ATCC 49175	complement(87101..88147)	protein_id:EEW36919.1
ACKZ01000005.1	2479.52	338.872	107.887	158.495	69.5566	83.1476	324.13	444.186	hypothetical protein	Granulicatella adiacens ATCC 49175	190..1863	protein_id:EEW38172.1
ACKZ01000020.9	2554.97	137.945	57.0917	72.6399	50.5471	64.5772	246.032	291.772	arylsulfatase	Granulicatella adiacens ATCC 49175	complement(5965..7548)	protein_id:EEW36843.1
ACKZ01000019.49	53.8475	429.041	799.674	497.883	531.139	742.049	2656.33	3723.66	hypothetical protein	Granulicatella adiacens ATCC 49175	61137..61586	protein_id:EEW37264.1
ACKZ01000020.289	51.0681	96.5518	17.669	27.6455	3.25404	11.0033	27.1406	29.1786	ABC transporter, ATP-binding protein	Granulicatella adiacens ATCC 49175	complement(266399..267223)	protein_id:EEW37123.1
ACKZ01000017.31	1798.37	341.592	146.33	215.722	190.971	214.395	997.049	1391.84	valine--tRNA ligase	Granulicatella adiacens ATCC 49175	complement(28178..30820)	protein_id:EEW37320.1
ACKZ01000017.13	363.272	798.835	425.057	463.689	423.591	521.003	1973.63	2636.07	anaerobic ribonucleoside-triphosphate reductase activating protein	Granulicatella adiacens ATCC 49175	complement(10340..10903)	protein_id:EEW37302.1
ACKZ01000020.279	246.157	125.402	83.4861	78.4987	96.5153	79.6395	299.275	392.199	23S rRNA (uracil-5-)-methyltransferase RumA	Granulicatella adiacens ATCC 49175	complement(256751..258154)	protein_id:EEW37113.1
ACKZ01000020.131	466.51	229.242	56.0771	120.567	65.9573	68.4259	346.412	330.063	transcriptional regulator, LysR family	Granulicatella adiacens ATCC 49175	complement(136623..137555)	protein_id:EEW36965.1
ACKZ01000025.7	882.985	407.01	188.799	195.75	114.729	112.234	375.746	474.627	ApbE family protein	Granulicatella adiacens ATCC 49175	complement(4700..5824)	protein_id:EEW36675.1
ACKZ01000004.22	1025.92	144.489	96.6711	114.4	118.881	100.855	462.841	599.606	putative glycoprotease GCP	Granulicatella adiacens ATCC 49175	20940..21959	protein_id:EEW38197.1
ACKZ01000012.77	634.855	268.909	184.096	155.531	147.035	152.006	613.55	725.927	S-adenosylmethionine:tRNA ribosyltransferase-isomerase	Granulicatella adiacens ATCC 49175	complement(82245..83282)	protein_id:EEW37766.1
ACKZ01000018.16	60.3364	35.7479	17.3911	30.9231	18.6134	29.7383	102.402	162.07	histidine triad protein	Granulicatella adiacens ATCC 49175	complement(15413..17638)	protein_id:EEW37281.1
ACKZ01000020.212	335.976	442.501	333.774	349.541	362.239	375.026	1337.5	1810.99	putative hyalurononglucosaminidase	Granulicatella adiacens ATCC 49175	complement(197859..203021)	protein_id:EEW37046.1
ACKZ01000014.24	239.524	48.0179	36.196	31.0022	27.1885	30.7273	138.259	172.191	phospho-N-acetylmuramoyl-pentapeptide- transferase	Granulicatella adiacens ATCC 49175	complement(23928..24884)	protein_id:EEW37589.1
ACKZ01000012.31	1321.44	510.213	233.572	242.338	183.892	209.633	850.903	1025.4	aminotransferase, class V	Granulicatella adiacens ATCC 49175	complement(28800..29924)	protein_id:EEW37720.1
ACKZ01000029.141	334.452	89.6301	45.2831	46.3441	46.4729	59.592	211.077	273.284	type VII secretion protein EssC	Granulicatella adiacens ATCC 49175	complement(118088..122479)	protein_id:EEW36499.1
ACKZ01000020.43	357.706	24.0792	6.22416	24.154	19.549	22.4513	80.2884	76.1162	ribulose-phosphate 3-epimerase	Granulicatella adiacens ATCC 49175	complement(41088..41795)	protein_id:EEW36877.1
ACKZ01000004.21	482.572	92.5784	51.3991	56.871	54.4654	89.663	391.35	343.07	ribosomal-protein-alanine acetyltransferase	Granulicatella adiacens ATCC 49175	19847..20929	protein_id:EEW38196.1
ACKZ01000008.61	246.107	30.0842	27.1553	36.5922	24.5482	40.8694	81.48	110.97	aspartate kinase	Granulicatella adiacens ATCC 49175	63127..64503	protein_id:EEW37970.1
ACKZ01000013.67	3391.94	1921.33	1083.99	1008.07	636.553	991.987	3258.06	3881.29	hypothetical protein	Granulicatella adiacens ATCC 49175	complement(72223..72843)	protein_id:EEW37679.1
ACKZ01000020.28	847.099	3518.3	4795.5	4165.25	5502.6	5186.27	19146	29686.5	amino acid permease	Granulicatella adiacens ATCC 49175	complement(26434..27882)	protein_id:EEW36862.1
ACKZ01000016.103	1196.62	69.9548	28.0264	42.2707	28.9213	41.5236	77.5413	88.0518	MutS2 family protein	Granulicatella adiacens ATCC 49175	complement(98654..101011)	protein_id:EEW37448.1
ACKZ01000020.262	121.96	84.1959	60.3428	64.0139	69.8073	55.3828	280.727	383.674	ADP-ribosylglycohydrolase	Granulicatella adiacens ATCC 49175	complement(244339..245163)	protein_id:EEW37096.1
ACKZ01000019.29	6566.42	3243.88	1185.12	1895.67	1349.67	1108.83	5276.95	7641.51	triose-phosphate isomerase	Granulicatella adiacens ATCC 49175	complement(33591..34346)	protein_id:EEW37244.1
ACKZ01000008.120	138.54	17.947	18.8291	13.5926	12.5601	9.07863	44.6676	59.3309	amidohydrolase family protein	Granulicatella adiacens ATCC 49175	133859..135445	protein_id:EEW38029.1
ACKZ01000011.18	379.945	62.3007	44.8	40.1963	33.6626	47.5669	131.774	196.884	phosphatidate cytidylyltransferase	Granulicatella adiacens ATCC 49175	complement(18503..19303)	protein_id:EEW37810.1
ACKZ01000029.73	1314.91	2119.81	1388.42	1486.93	1056.56	1467.45	5438.78	6184.58	transporter, major intrinsic protein (MIP) family protein	Granulicatella adiacens ATCC 49175	66217..66945	protein_id:EEW36431.1
ACKZ01000012.43	665.955	220.796	64.6084	84.2276	41.5276	28.4536	166.664	207.686	putative DnaQ family exonuclease/DinG family helicase	Granulicatella adiacens ATCC 49175	complement(43899..46526)	protein_id:EEW37732.1
ACKZ01000016.98	758.152	867.984	230.215	403.745	106.87	146.017	636.926	745.163	glutamate racemase	Granulicatella adiacens ATCC 49175	complement(94308..95756)	protein_id:EEW37443.1
ACKZ01000026.25	571.501	425.142	204.765	292.141	296.519	286.548	1249.29	1595.28	transcription-repair coupling factor	Granulicatella adiacens ATCC 49175	complement(24784..28326)	protein_id:EEW36635.1
ACKZ01000006.7	528.219	36.3325	32.8236	31.3931	32.4348	59.6763	267.377	262.344	ATP synthase, subunit F	Granulicatella adiacens ATCC 49175	5016..5327	protein_id:EEW38167.1
ACKZ01000020.138	384.012	16.1516	10.9375	13.0998	9.39964	16.0006	43.2543	50.6108	ABC transporter, ATP-binding protein	Granulicatella adiacens ATCC 49175	complement(143701..144576)	protein_id:EEW36972.1
ACKZ01000020.333	141.75	106.693	164.469	101.129	138.713	133.93	539.139	858.338	hypothetical protein	Granulicatella adiacens ATCC 49175	complement(312065..313156)	protein_id:EEW37167.1
ACKZ01000021.22	182.017	964.097	276.998	556.427	276.918	354.66	1399.02	1539.45	hypothetical protein	Granulicatella adiacens ATCC 49175	complement(20370..20876)	protein_id:EEW36723.1
ACKZ01000020.332	121.317	115.908	209.379	152.631	236.634	202.587	785.833	1206.7	glycosyl hydrolase, family 1	Granulicatella adiacens ATCC 49175	complement(310614..312059)	protein_id:EEW37166.1
ACKZ01000026.35	45.9425	6.66958	2.69522	2.60624	4.73796	2.70231	5.59981	12.733	hypothetical protein	Granulicatella adiacens ATCC 49175	complement(36168..36785)	protein_id:EEW36645.1
ACKZ01000004.53	44.1553	663.343	301.714	343.342	247.439	174.85	818.762	1284.15	transcriptional regulator	Granulicatella adiacens ATCC 49175	56478..56894	protein_id:EEW38228.1
ACKZ01000021.18	504.667	248.966	117.931	175.089	96.3662	127.388	375.376	506.98	GMP synthase (glutamine-hydrolyzing) domain protein	Granulicatella adiacens ATCC 49175	complement(17316..18869)	protein_id:EEW36719.1
ACKZ01000007.45	502.618	452.909	189.837	259.643	191.995	196.42	949.439	1222.71	competence/damage-inducible domain protein CinA	Granulicatella adiacens ATCC 49175	44656..45978	protein_id:EEW38159.1
ACKZ01000003.38	314.882	364.058	409.817	423.742	627.296	392.094	1856.85	3333.44	hypothetical protein	Granulicatella adiacens ATCC 49175	34371..36020	protein_id:EEW38266.1
ACKZ01000020.133	784.034	450.072	128.637	231.788	67.2071	100.58	335.296	402.052	2-dehydropantoate 2-reductase	Granulicatella adiacens ATCC 49175	complement(138729..139676)	protein_id:EEW36967.1
ACKZ01000016.75	35.311	18.0226	10.6596	11.3162	2.10958	2.44281	8.70273	28.476	hypothetical protein	Granulicatella adiacens ATCC 49175	complement(76396..76659)	protein_id:EEW37420.1
ACKZ01000003.23	6179.79	2049.77	875.825	1340.81	918.227	1147.8	4590.85	5723.46	ATP synthase F1, beta subunit	Granulicatella adiacens ATCC 49175	20523..21947	protein_id:EEW38251.1
ACKZ01000028.17	998.72	1786.85	1648.37	1959.61	2581.83	2353.46	9008.53	13150	hypothetical protein	Granulicatella adiacens ATCC 49175	complement(14319..15494)	protein_id:EEW36578.1
ACKZ01000008.78	506.956	1347.29	694.195	937.051	544.265	665.661	1843.91	2603.22	hypothetical protein	Granulicatella adiacens ATCC 49175	complement(81085..81390)	protein_id:EEW37987.1
ACKZ01000016.61	238.346	92.6402	48.4502	46.5404	46.7427	40.1859	163.361	214.101	FeS assembly protein SufD	Granulicatella adiacens ATCC 49175	complement(65053..66372)	protein_id:EEW37406.1
ACKZ01000021.27	471.306	507.563	265.059	384.829	299.08	317.155	1203.27	1821.18	diphosphomevalonate decarboxylase	Granulicatella adiacens ATCC 49175	24052..25074	protein_id:EEW36728.1
ACKZ01000020.117	27.1861	1.90779	1.16015	0.606274	2.9949	4.66973	8.66335	10.8072	ABC transporter, permease protein	Granulicatella adiacens ATCC 49175	complement(124045..124686)	protein_id:EEW36951.1
ACKZ01000003.22	1920.44	509.558	311.862	303.055	239.746	328.073	1289.34	1866.86	ATP synthase F1, gamma subunit	Granulicatella adiacens ATCC 49175	19567..20499	protein_id:EEW38250.1
ACKZ01000021.125	4.22742	28.7046	25.0533	23.3018	18.0551	26.3575	71.1062	121.851	putative cyclase	Granulicatella adiacens ATCC 49175	complement(107414..108166)	protein_id:EEW36826.1
ACKZ01000012.44	2182.22	904.506	366.025	385.733	184.441	197.938	767.645	877.595	glucose-1-phosphate adenylyltransferase, GlgD subunit	Granulicatella adiacens ATCC 49175	complement(46683..47837)	protein_id:EEW37733.1
ACKZ01000020.27	301.725	86.4665	72.4404	72.8593	46.567	97.5378	343.208	477.614	glycosyltransferase, group 2 family protein	Granulicatella adiacens ATCC 49175	complement(25278..26294)	protein_id:EEW36861.1
ACKZ01000021.130	2773.46	585.379	234.615	344.495	281.415	259.879	931.336	1389.97	DNA gyrase, A subunit	Granulicatella adiacens ATCC 49175	complement(113720..116305)	protein_id:EEW36831.1
ACKZ01000026.18	2041.96	179.154	60.4266	68.2298	46.6306	43.7775	207.603	191.31	hypoxanthine phosphoribosyltransferase	Granulicatella adiacens ATCC 49175	complement(18905..19447)	protein_id:EEW36628.1
ACKZ01000010.5	971.917	7962.03	4914.98	4906.35	5315.41	6220.47	24878.7	34193.3	chaperone protein DnaJ	Granulicatella adiacens ATCC 49175	complement(5300..6472)	protein_id:EEW37839.1
ACKZ01000013.63	1065.43	4398.36	3915.03	3507.98	3672.24	4112.14	13864.9	18178.3	malic enzyme, NAD binding domain protein	Granulicatella adiacens ATCC 49175	complement(68904..70529)	protein_id:EEW37675.1
ACKZ01000029.110	2068.38	6559.06	4353.13	4207.57	2730.94	3047.66	13273.6	18483.3	UbiC transcription regulator-associated domain protein	Granulicatella adiacens ATCC 49175	95511..96263	protein_id:EEW36468.1
ACKZ01000008.51	5833.4	7001.86	3131.96	4726.43	2801.22	3706.43	10638.2	12330.5	glutathione-disulfide reductase	Granulicatella adiacens ATCC 49175	53674..55023	protein_id:EEW37960.1
ACKZ01000009.4	734.627	58.2178	20.8958	47.6254	23.3514	30.8227	151.182	187.218	hypothetical protein	Granulicatella adiacens ATCC 49175	4256..4963	protein_id:EEW37849.1
ACKZ01000012.87	155.34	184.043	103.464	121.466	106.694	59.7928	265.283	432.471	oxidoreductase, short chain dehydrogenase/reductase family protein	Granulicatella adiacens ATCC 49175	complement(91310..92173)	protein_id:EEW37776.1
ACKZ01000020.344	95.9521	18.587	15.953	17.1408	10.1879	8.97887	59.2886	76.8879	hypothetical protein	Granulicatella adiacens ATCC 49175	complement(319809..320585)	protein_id:EEW37178.1
ACKZ01000012.22	489.164	192.77	49.381	94.8861	32.5539	37.9238	134.763	182.377	translation metalloprotein YbeY	Granulicatella adiacens ATCC 49175	complement(19844..20353)	protein_id:EEW37711.1
ACKZ01000004.30	67.0544	108.238	96.1901	92.9991	118.486	100.194	588.671	764.183	uridine phosphorylase	Granulicatella adiacens ATCC 49175	28929..29762	protein_id:EEW38205.1
ACKZ01000013.44	1140.71	932.863	666.642	697.624	673.6	618.255	2254.96	3185.79	ABC transporter, substrate-binding protein, QAT family	Granulicatella adiacens ATCC 49175	complement(48437..49954)	protein_id:EEW37656.1
ACKZ01000014.29	3129.86	299.014	54.2045	147.636	59.0503	50.2894	248.178	323.431	protein MraZ	Granulicatella adiacens ATCC 49175	complement(29552..30037)	protein_id:EEW37594.1
ACKZ01000012.61	141.954	56.3369	20.6179	24.4417	7.63927	3.84666	33.0238	42.7195	ferredoxin	Granulicatella adiacens ATCC 49175	67745..67999	protein_id:EEW37750.1
ACKZ01000020.121	4058.71	863.695	440.781	460.353	230.957	247.048	998.063	1414.41	metal ion ABC transporter, permease protein	Granulicatella adiacens ATCC 49175	complement(127299..128132)	protein_id:EEW36955.1
ACKZ01000016.1	1315.58	271.521	104.393	127.295	67.5574	102.764	318.831	394.439	kinase domain protein	Granulicatella adiacens ATCC 49175	complement(216..2183)	protein_id:EEW37346.1
ACKZ01000030.9	721.968	14.2434	5.64409	15.1151	6.53944	13.404	8.08761	12.6607	LPXTG-motif cell wall anchor domain protein	Granulicatella adiacens ATCC 49175	complement(7283..8521)	protein_id:EEW36358.1
ACKZ01000016.80	128.408	148.601	44.1118	52.6135	9.79753	14.2029	38.7183	62.5827	hypothetical protein	Granulicatella adiacens ATCC 49175	78952..79227	protein_id:EEW37425.1
ACKZ01000004.52	705.001	9843.05	2878.3	4535.15	1865.36	2095.87	9080.06	10748.1	pyridine nucleotide-disulfide oxidoreductase	Granulicatella adiacens ATCC 49175	55102..56469	protein_id:EEW38227.1
ACKZ01000020.379	516.256	234.724	38.8801	95.0262	28.3916	39.3113	174.098	234.588	sporulation initiation inhibitor protein Soj	Granulicatella adiacens ATCC 49175	complement(350331..351092)	protein_id:EEW37213.1
ACKZ01000026.24	385.266	123.435	43.9794	71.2214	50.8373	56.966	219.991	257.927	polysaccharide biosynthesis protein	Granulicatella adiacens ATCC 49175	complement(23184..24815)	protein_id:EEW36634.1
ACKZ01000020.223	62.1327	9.51688	2.69522	4.23253	0.581019	4.67785	22.2497	20.9005	hypothetical protein	Granulicatella adiacens ATCC 49175	complement(209589..210128)	protein_id:EEW37057.1
ACKZ01000020.101	1797.26	444.732	158.044	241.792	174.071	171.766	596.606	871.368	23S rRNA m2A2503 methyltransferase	Granulicatella adiacens ATCC 49175	complement(105947..107062)	protein_id:EEW36935.1
ACKZ01000006.8	2310.12	378.974	242.831	261.801	249.359	222.349	1043.7	1451.95	ATP synthase ab domain protein	Granulicatella adiacens ATCC 49175	5293..7140	protein_id:EEW38168.1
ACKZ01000029.72	2072.21	2746.03	1745.69	1872.49	1369.48	1794.85	6447.16	8946.52	TIGR00299 family protein	Granulicatella adiacens ATCC 49175	64800..66203	protein_id:EEW36430.1
ACKZ01000020.99	130.314	93.0684	72.1625	71.8097	72.7286	78.3925	298.115	399.457	hypothetical protein	Granulicatella adiacens ATCC 49175	complement(103645..104796)	protein_id:EEW36933.1
ACKZ01000020.355	31.6083	8.6924	3.80686	3.34122	0.657029	3.12552	39.2318	28.6269	RNase3 domain protein	Granulicatella adiacens ATCC 49175	complement(329201..329602)	protein_id:EEW37189.1
ACKZ01000011.40	122.35	68.363	25.029	33.2128	25.3141	15.737	83.2259	100.194	DRTGG domain protein	Granulicatella adiacens ATCC 49175	complement(42354..43670)	protein_id:EEW37832.1
ACKZ01000021.131	842.592	277.962	117.688	158.434	96.268	131.835	407.478	515.812	DNA gyrase, B subunit	Granulicatella adiacens ATCC 49175	complement(116351..118288)	protein_id:EEW36832.1
ACKZ01000029.175	925.878	847.909	561.138	596.26	564.046	644.245	2673.35	3372.25	type III restriction enzyme, res subunit	Granulicatella adiacens ATCC 49175	complement(153316..156006)	protein_id:EEW36533.1
ACKZ01000019.28	15962.6	7785.8	3625.37	4776.27	3734.15	3221.14	13403	20611.2	2,3-bisphosphoglycerate-independent phosphoglycerate mutase	Granulicatella adiacens ATCC 49175	complement(32062..33591)	protein_id:EEW37243.1
ACKZ01000020.150	1492.68	146.883	66.8933	131.391	101.429	102.458	476.695	611.08	ribosomal protein S5	Granulicatella adiacens ATCC 49175	complement(151048..151548)	protein_id:EEW36984.1
ACKZ01000012.69	645.045	50.554	9.45095	26.4035	16.9909	16.5946	51.9151	65.5485	transcriptional regulator, Fur family	Granulicatella adiacens ATCC 49175	complement(73481..73945)	protein_id:EEW37758.1
ACKZ01000020.51	567.968	5835.28	2705.07	3504.77	2787.06	2621.59	10873.3	15399.5	chaperonin GroL	Granulicatella adiacens ATCC 49175	complement(52018..53637)	protein_id:EEW36885.1
ACKZ01000026.23	185.431	42.9716	16.2309	29.2319	12.3614	30.9492	86.5474	89.7015	S4 domain protein	Granulicatella adiacens ATCC 49175	complement(22922..23200)	protein_id:EEW36633.1
ACKZ01000008.75	1219.4	90.4038	59.2907	50.7824	39.868	31.892	169.15	181.177	Cof-like hydrolase	Granulicatella adiacens ATCC 49175	complement(78720..79529)	protein_id:EEW37984.1
ACKZ01000020.377	39.5888	22.7247	7.05789	7.94927	5.10245	7.76177	20.2846	34.9137	hypothetical protein	Granulicatella adiacens ATCC 49175	complement(349216..349425)	protein_id:EEW37211.1
ACKZ01000012.47	2304.92	2372.92	726.58	915.202	242.386	410.577	1688.42	1757.85	alpha amylase, catalytic domain protein	Granulicatella adiacens ATCC 49175	51124..52953	protein_id:EEW37736.1
ACKZ01000021.29	477.1	399.68	317.387	323.703	312.656	335.595	1295.05	1854.07	isopentenyl-diphosphate delta-isomerase, type 2	Granulicatella adiacens ATCC 49175	26171..27235	protein_id:EEW36730.1
ACKZ01000020.105	1977.63	607.081	177.921	286.394	130.448	168.909	469.372	673.535	hypothetical protein	Granulicatella adiacens ATCC 49175	complement(111412..112698)	protein_id:EEW36939.1
ACKZ01000004.19	695.929	101.376	72.017	101.628	72.6829	86.2257	381.17	503.517	putative UTP--hexose-1-phosphate uridylyltransferase	Granulicatella adiacens ATCC 49175	17629..19113	protein_id:EEW38194.1
ACKZ01000006.3	1419.2	98.5241	29.1734	39.1001	31.0556	27.5515	108.913	164.22	putative V-type sodium ATPase, I subunit	Granulicatella adiacens ATCC 49175	950..2914	protein_id:EEW38163.1
ACKZ01000021.26	180.315	192.808	79.8136	108.415	90.8907	87.4891	280.707	434.186	mevalonate kinase	Granulicatella adiacens ATCC 49175	23081..24052	protein_id:EEW36727.1
ACKZ01000008.9	784.307	2133.24	1460.97	1273.13	877.384	1081.09	3486.81	4195.36	cache domain protein	Granulicatella adiacens ATCC 49175	9415..11106	protein_id:EEW37918.1
ACKZ01000016.125	2682.76	3737.99	1322.14	1933.93	924.339	1168.76	4588.12	4986.77	metallo-beta-lactamase domain protein	Granulicatella adiacens ATCC 49175	complement(125744..128146)	protein_id:EEW37470.1
ACKZ01000014.23	971.839	195.347	106.243	108.96	62.7224	60.9972	271.47	340.211	UDP-N-acetylmuramoyl-L-alanine--D-glutamate ligase	Granulicatella adiacens ATCC 49175	complement(22479..23837)	protein_id:EEW37588.1
ACKZ01000020.90	491.749	40.647	26.7935	15.4715	23.5904	16.0627	59.5301	84.0872	cell cycle protein, FtsW/RodA/SpoVE family	Granulicatella adiacens ATCC 49175	complement(90912..92105)	protein_id:EEW36924.1
ACKZ01000007.8	710.873	662.858	382.818	470.747	352.931	441.818	1839.5	2565.56	mannose-6-phosphate isomerase, class I	Granulicatella adiacens ATCC 49175	complement(9221..10174)	protein_id:EEW38122.1
ACKZ01000014.37	971.599	267.126	92.271	132.551	67.0689	130.761	413.771	489.224	nicotinate-nucleotide adenylyltransferase	Granulicatella adiacens ATCC 49175	complement(34440..35078)	protein_id:EEW37602.1
ACKZ01000012.91	344.229	480.5	232.231	252.512	160.505	129.125	581.887	742.611	FCD domain protein	Granulicatella adiacens ATCC 49175	complement(95379..96059)	protein_id:EEW37780.1
ACKZ01000017.3	631.508	127.308	16.1824	53.7755	8.82065	7.51587	61.3368	64.9882	ABC transporter, ATP-binding protein	Granulicatella adiacens ATCC 49175	complement(1792..2481)	protein_id:EEW37292.1
ACKZ01000021.34	633.728	397.654	174.948	265.381	250.507	264.262	816.633	1267.59	excinuclease ABC, A subunit	Granulicatella adiacens ATCC 49175	complement(30395..33238)	protein_id:EEW36735.1
ACKZ01000011.14	2782.8	1113.93	532.975	515.715	254.535	285.852	1339.01	1651.27	transcription termination factor NusA	Granulicatella adiacens ATCC 49175	complement(11104..12204)	protein_id:EEW37806.1
ACKZ01000016.60	160.745	89.9626	70.1797	59.0208	62.7286	61.6695	249.685	354.199	cysteine desulfurase, SufS subfamily	Granulicatella adiacens ATCC 49175	complement(63828..65060)	protein_id:EEW37405.1
ACKZ01000013.38	691.251	154.035	34.9145	61.8134	23.4779	48.7369	72.1294	88.6229	hypothetical protein	Granulicatella adiacens ATCC 49175	41393..42055	protein_id:EEW37650.1
ACKZ01000005.3	846.753	184.346	41.6349	90.5506	17.1663	40.0444	67.6591	112.19	phospholipase D domain protein	Granulicatella adiacens ATCC 49175	2553..4013	protein_id:EEW38174.1
ACKZ01000016.86	23.0434	15.4458	3.87962	15.0789	6.82819	13.5711	61.2221	43.3649	hypothetical protein	Granulicatella adiacens ATCC 49175	complement(83578..83919)	protein_id:EEW37431.1
ACKZ01000021.115	2296.64	652.493	293.734	314.293	218.655	267.392	1126.69	1399.61	response regulator receiver domain protein	Granulicatella adiacens ATCC 49175	complement(92676..93392)	protein_id:EEW36816.1
ACKZ01000020.100	163.446	83.72	38.2868	67.0997	50.2517	54.8385	360.4	377.962	ABC transporter, ATP-binding protein	Granulicatella adiacens ATCC 49175	complement(104872..105756)	protein_id:EEW36934.1
ACKZ01000008.82	579.262	27.5386	9.10027	15.3333	10.9178	10.0631	31.1182	48.8799	formate--tetrahydrofolate ligase	Granulicatella adiacens ATCC 49175	88696..90360	protein_id:EEW37991.1
ACKZ01000012.11	3742.71	830.028	450.638	420.474	294.759	364.987	1394.59	1758.89	single-stranded-DNA-specific exonuclease RecJ	Granulicatella adiacens ATCC 49175	complement(7011..9326)	protein_id:EEW37700.1
ACKZ01000004.31	164.998	181.826	156.544	133.26	133.6	105.914	405.715	559.611	deoxyribose-phosphate aldolase	Granulicatella adiacens ATCC 49175	29741..30412	protein_id:EEW38206.1
ACKZ01000029.47	95.613	26.1956	16.3391	14.5039	14.1874	13.8156	64.2267	94.0633	inosine-5'-monophosphate dehydrogenase	Granulicatella adiacens ATCC 49175	complement(38214..39692)	protein_id:EEW36405.1
ACKZ01000004.18	1060.55	113.28	75.4732	76.6419	71.8273	68.74	327.283	427.527	proline--tRNA ligase	Granulicatella adiacens ATCC 49175	16145..17593	protein_id:EEW38193.1
ACKZ01000008.180	443.586	17.5365	14.0673	31.0929	44.4016	47.683	177.534	215.232	ribosomal protein L11 methyltransferase	Granulicatella adiacens ATCC 49175	196233..197177	protein_id:EEW38089.1
ACKZ01000006.9	7911.88	1118.55	474.959	681.713	498.044	485.877	1992.81	2709.51	ATP synthase ab domain protein	Granulicatella adiacens ATCC 49175	7133..8509	protein_id:EEW38169.1
ACKZ01000029.106	206.983	57.6265	16.6544	26.19	7.66727	13.294	42.5887	45.2348	SIS domain protein	Granulicatella adiacens ATCC 49175	complement(91606..92376)	protein_id:EEW36464.1
ACKZ01000012.65	573.44	154.637	94.0112	96.1332	52.1292	101.529	330.977	351.186	hypothetical protein	Granulicatella adiacens ATCC 49175	complement(70160..70543)	protein_id:EEW37754.1
ACKZ01000008.136	380.834	47.3305	3.80686	25.578	16.449	10.0026	35.2559	45.6366	tetrahydrofolate dehydrogenase/cyclohydrolase, NAD(P)-binding domain protein	Granulicatella adiacens ATCC 49175	147747..148595	protein_id:EEW38045.1
ACKZ01000029.41	35.6409	19.0679	14.9738	13.3677	15.2696	16.8013	79.3783	116.151	hypothetical protein	Granulicatella adiacens ATCC 49175	complement(31718..33034)	protein_id:EEW36399.1
ACKZ01000006.2	579.823	42.1151	10.128	20.9728	14.3787	12.5811	31.9038	51.4499	hypothetical protein	Granulicatella adiacens ATCC 49175	637..963	protein_id:EEW38162.1
ACKZ01000004.47	251.088	68.7837	31.3856	34.6265	24.9315	25.9573	133.751	159.472	hypothetical protein	Granulicatella adiacens ATCC 49175	49813..52242	protein_id:EEW38222.1
ACKZ01000014.25	755.102	280.383	197.804	191.26	108.417	130.817	605.927	698.545	UDP-N-acetylmuramoyl-L-alanyl-D-glutamate--2, 6-diaminopimelate ligase	Granulicatella adiacens ATCC 49175	complement(24905..26398)	protein_id:EEW37590.1
ACKZ01000016.73	55.016	25.0802	9.45095	14.6679	5.6855	8.1467	22.9096	35.2571	hypothetical protein	Granulicatella adiacens ATCC 49175	complement(75440..76096)	protein_id:EEW37418.1
ACKZ01000030.5	29.482	5.92526	7.08215	4.9789	2.62812	4.69525	8.29545	13.7932	response regulator receiver domain protein	Granulicatella adiacens ATCC 49175	complement(3947..4597)	protein_id:EEW36354.1
ACKZ01000026.7	66.0211	24.4408	7.98864	11.2657	8.27695	12.5475	29.6941	33.8784	1-phosphofructokinase	Granulicatella adiacens ATCC 49175	complement(6043..6960)	protein_id:EEW36617.1
ACKZ01000016.110	102.645	13.5288	3.5532	7.20383	5.61814	2.57605	27.0755	28.9751	M42 glutamyl aminopeptidase	Granulicatella adiacens ATCC 49175	complement(106387..107427)	protein_id:EEW37455.1
ACKZ01000013.76	730.771	80.8677	45.4064	65.0216	47.1456	57.0405	151.004	186.136	peptidase, S9A/B/C family, catalytic domain protein	Granulicatella adiacens ATCC 49175	complement(78360..80309)	protein_id:EEW37688.1
ACKZ01000016.16	113.506	98.391	40.8497	65.8079	42.2143	75.4703	250.56	279.32	hypothetical protein	Granulicatella adiacens ATCC 49175	complement(17284..18015)	protein_id:EEW37361.1
ACKZ01000016.47	74.6455	25.9312	12.1462	14.8147	8.82525	2.88906	25.8024	25.7249	DJ-1 family protein	Granulicatella adiacens ATCC 49175	complement(51977..52531)	protein_id:EEW37392.1
ACKZ01000009.40	347.439	48.7239	20.2672	31.6228	40.2434	30.6101	88.696	143.882	hypothetical protein	Granulicatella adiacens ATCC 49175	47605..48666	protein_id:EEW37885.1
ACKZ01000014.45	817.423	267.065	71.5097	121.715	64.714	58.1658	239.007	313.734	glycosyltransferase, group 1 family protein	Granulicatella adiacens ATCC 49175	complement(40435..41670)	protein_id:EEW37610.1
ACKZ01000020.337	268.836	197.863	262.362	164.7	209.34	179.758	675.513	1104.93	lichenan-specific phosphotransferase enzyme IIA component	Granulicatella adiacens ATCC 49175	complement(315282..315608)	protein_id:EEW37171.1
ACKZ01000020.106	367.313	153.167	74.6041	110.736	80.5195	127.64	267.217	419.085	hypothetical protein	Granulicatella adiacens ATCC 49175	112844..114331	protein_id:EEW36940.1
ACKZ01000012.81	103.358	5.6574	1.16015	0.727343	1.74306	0	3.57807	5.67385	PspC domain protein	Granulicatella adiacens ATCC 49175	86009..86194	protein_id:EEW37770.1
ACKZ01000008.152	2258.78	187.274	24.9078	70.2565	21.1385	20.5608	93.5213	107.327	serine-type D-Ala-D-Ala carboxypeptidase	Granulicatella adiacens ATCC 49175	165499..167001	protein_id:EEW38061.1
ACKZ01000026.26	252.985	24.6129	1.76447	14.8862	4.69793	3.4513	18.6646	17.6599	aminoacyl-tRNA hydrolase	Granulicatella adiacens ATCC 49175	complement(28396..29007)	protein_id:EEW36636.1
ACKZ01000017.24	1637.82	132.103	68.3314	92.2696	52.776	54.8943	196.622	221.393	cell shape determining protein, MreB/Mrl family	Granulicatella adiacens ATCC 49175	complement(20733..21734)	protein_id:EEW37313.1
ACKZ01000007.1	433.692	20.5094	25.2342	14.2838	16.7239	26.0072	60.8046	94.5439	LPXTG-motif cell wall anchor domain protein	Granulicatella adiacens ATCC 49175	<1..801	protein_id:EEW38115.1
ACKZ01000026.30	295.981	52.6217	33.053	29.1653	25.3967	23.5171	96.6381	141.598	hypothetical protein	Granulicatella adiacens ATCC 49175	complement(31346..32323)	protein_id:EEW36640.1
ACKZ01000019.2	5535.8	985.204	608.334	563.073	507.487	721.708	2789.92	3767.77	hypothetical protein	Granulicatella adiacens ATCC 49175	complement(1857..2480)	protein_id:EEW37217.1
ACKZ01000003.32	468.746	108.771	41.84	84.5416	67.252	105.889	269.018	244.684	SsrA-binding protein	Granulicatella adiacens ATCC 49175	28206..28670	protein_id:EEW38260.1
ACKZ01000029.102	4.50696	5.75653	0.580073	5.03897	2.55211	3.44319	8.84874	11.4409	hypothetical protein	Granulicatella adiacens ATCC 49175	88532..89362	protein_id:EEW36460.1
ACKZ01000020.361	753.782	89.9235	59.412	54.2286	42.5139	39.8848	207.143	290.477	citrate (pro-3S)-lyase, beta subunit	Granulicatella adiacens ATCC 49175	complement(335161..336048)	protein_id:EEW37195.1
ACKZ01000021.52	586.718	156.833	48.5473	94.3497	71.7602	57.4622	259.818	315.395	DNA repair protein RadA	Granulicatella adiacens ATCC 49175	complement(48472..49761)	protein_id:EEW36753.1
ACKZ01000029.171	7.16714	11.7222	13.4144	3.85216	6.31115	6.5281	25.463	26.0221	PTS system, Lactose/Cellobiose specific IIB subunit	Granulicatella adiacens ATCC 49175	complement(149716..150036)	protein_id:EEW36529.1
ACKZ01000014.10	654.975	169.631	110.086	100.174	135.439	145.986	402.629	518.898	transporter, betaine/carnitine/choline family	Granulicatella adiacens ATCC 49175	complement(10361..11887)	protein_id:EEW37575.1
ACKZ01000016.79	352.801	201.764	76.0775	112.097	57.7744	95.1714	284.599	297.353	hypothetical protein	Granulicatella adiacens ATCC 49175	complement(78355..78804)	protein_id:EEW37424.1
ACKZ01000019.3	470.873	62.0476	14.5988	28.8525	16.5114	33.4813	65.7884	65.3888	A/G-specific adenine glycosylase	Granulicatella adiacens ATCC 49175	complement(2527..3699)	protein_id:EEW37218.1
ACKZ01000008.53	154.068	155.577	90.7733	113.378	35.5072	63.8311	190.46	242.492	metallopeptidase, SprT family	Granulicatella adiacens ATCC 49175	complement(55534..55968)	protein_id:EEW37962.1
ACKZ01000007.29	168.057	157.468	115.15	129.589	115.738	141.05	462.928	636.13	glycosyl hydrolase, family 31	Granulicatella adiacens ATCC 49175	29712..31940	protein_id:EEW38143.1
ACKZ01000016.175	521.654	116.691	116.804	60.0759	62.323	67.5114	187.474	295.79	TIGR01906 family protein	Granulicatella adiacens ATCC 49175	complement(181643..182287)	protein_id:EEW37520.1
ACKZ01000017.33	44.5449	165.756	63.896	100.805	33.6703	46.8114	171.095	208.356	hypothetical protein	Granulicatella adiacens ATCC 49175	complement(31991..32341)	protein_id:EEW37322.1
ACKZ01000008.25	299.666	209.874	94.9309	98.8498	67.8627	47.2619	229.073	292.551	SIS domain protein	Granulicatella adiacens ATCC 49175	24689..25510	protein_id:EEW37934.1
ACKZ01000029.49	5175.77	2835.61	1242.65	1428.01	683.513	921.7	3293.07	4219.11	heavy metal translocating P-type ATPase	Granulicatella adiacens ATCC 49175	complement(40920..42974)	protein_id:EEW36407.1
ACKZ01000020.354	378.394	149.038	66.7852	119.641	108.966	128.132	381.745	570.118	RNA methyltransferase, TrmH family, group 3	Granulicatella adiacens ATCC 49175	complement(328336..329199)	protein_id:EEW37188.1
ACKZ01000008.165	4063.72	1287.73	621.845	635.026	272.567	347.803	1419.22	1464.78	pyruvate formate-lyase 1-activating enzyme	Granulicatella adiacens ATCC 49175	179511..180275	protein_id:EEW38074.1
ACKZ01000026.6	112.853	46.8631	19.6629	28.4484	16.2171	25.3465	71.5453	94.2894	phosphoenolpyruvate-dependent sugar phosphotransferase system, EIIA 2	Granulicatella adiacens ATCC 49175	complement(4073..6040)	protein_id:EEW36616.1
ACKZ01000029.90	136.176	38.0988	19.3607	21.0052	12.4841	17.3075	111.129	108.554	metallo-beta-lactamase domain protein	Granulicatella adiacens ATCC 49175	complement(77387..78025)	protein_id:EEW36448.1
ACKZ01000020.136	261.484	48.0076	22.3338	41.2641	25.5285	33.6367	86.4665	114.671	tRNA pseudouridine synthase A	Granulicatella adiacens ATCC 49175	complement(142114..142863)	protein_id:EEW36970.1
ACKZ01000016.17	127.027	142.319	92.0416	83.3737	46.3707	63.6447	228.369	325.186	glyoxalase family protein	Granulicatella adiacens ATCC 49175	18214..19068	protein_id:EEW37362.1
ACKZ01000012.15	838.001	178.276	120.915	104.23	94.5119	118.185	581.076	724.753	Obg family GTPase CgtA	Granulicatella adiacens ATCC 49175	complement(12905..14254)	protein_id:EEW37704.1
ACKZ01000004.1	74.1116	75.3789	89.8669	73.338	147.459	88.9843	472.53	812.605	sodium pump decarboxylase, gamma subunit	Granulicatella adiacens ATCC 49175	86..403	protein_id:EEW38176.1
ACKZ01000013.20	7.25191	8.70258	10.6353	14.3019	12.1818	16.1426	21.5972	40.4649	branched-chain amino acid ABC transporter, permease protein	Granulicatella adiacens ATCC 49175	complement(20849..21838)	protein_id:EEW37632.1
ACKZ01000004.27	188.321	67.8267	25.404	32.8134	21.7257	18.6234	83.857	84.1354	putative dihydroxyacetone kinase regulator	Granulicatella adiacens ATCC 49175	25132..25674	protein_id:EEW38202.1
ACKZ01000009.49	133.559	75.9664	55.6405	52.2505	41.3865	32.0256	104.93	146.603	phosphonate ABC transporter, permease protein PhnE	Granulicatella adiacens ATCC 49175	55601..56410	protein_id:EEW37894.1
ACKZ01000026.1	90.0635	66.3939	25.8031	42.2574	25.9122	27.1805	116.666	137.797	6-O-methylguanine DNA methyltransferase, DNA binding domain protein	Granulicatella adiacens ATCC 49175	complement(116..433)	protein_id:EEW36611.1
ACKZ01000012.8	482.496	124.957	44.6434	59.5144	21.8626	20.3939	178.679	189.346	hypothetical protein	Granulicatella adiacens ATCC 49175	complement(4423..5127)	protein_id:EEW37697.1
ACKZ01000026.2	335.756	245.6	143.368	111.193	76.9736	87.6572	339.795	402.328	ATPase/histidine kinase/DNA gyrase B/HSP90 domain protein	Granulicatella adiacens ATCC 49175	complement(414..1652)	protein_id:EEW36612.1
ACKZ01000003.21	6530.28	2125.66	884.974	1161.27	738.971	768.158	3375.36	4527.26	ATP synthase F1, alpha subunit	Granulicatella adiacens ATCC 49175	18034..19542	protein_id:EEW38249.1
ACKZ01000016.54	2412.73	1141.84	218.116	485.127	145.812	227.61	824.28	882.577	hypothetical protein	Granulicatella adiacens ATCC 49175	complement(59045..60124)	protein_id:EEW37399.1
ACKZ01000020.339	999.323	668.704	441.057	364.591	251.337	232.469	952.066	1287.46	SIS domain protein	Granulicatella adiacens ATCC 49175	316662..317465	protein_id:EEW37173.1
ACKZ01000009.21	776.335	483.425	300.333	422.154	444.66	580.779	1776.78	2125.61	ribonuclease HII	Granulicatella adiacens ATCC 49175	27076..27846	protein_id:EEW37866.1
ACKZ01000021.123	191.549	12.4332	2.34455	4.936	0.657029	2.50414	8.76443	7.42284	LPXTG-motif cell wall anchor domain protein	Granulicatella adiacens ATCC 49175	complement(100296..106013)	protein_id:EEW36824.1
ACKZ01000029.113	12525.7	20973.9	18949.9	14483.9	14330.8	16618.6	62787.4	71412	tagatose-bisphosphate aldolase	Granulicatella adiacens ATCC 49175	98698..99702	protein_id:EEW36471.1
ACKZ01000016.84	113.446	39.7677	17.3668	28.0518	15.8506	21.6052	103.997	106.439	tRNA (guanine-N(1)-)-methyltransferase	Granulicatella adiacens ATCC 49175	complement(82308..83048)	protein_id:EEW37429.1
ACKZ01000020.290	365.985	1907.91	2051.47	1226.04	1166.12	1422.93	6179.54	6968.18	hypothetical protein	Granulicatella adiacens ATCC 49175	267492..268046	protein_id:EEW37124.1
ACKZ01000019.11	973.617	141.94	62.4933	87.1611	51.0676	43.0355	202.779	277.279	methionine aminopeptidase, type I	Granulicatella adiacens ATCC 49175	complement(12226..12999)	protein_id:EEW37226.1
ACKZ01000008.183	836.028	223.802	119.27	113.105	72.8936	113.07	366.332	383.896	D-tyrosyl-tRNA(Tyr) deacylase	Granulicatella adiacens ATCC 49175	200231..200680	protein_id:EEW38092.1
ACKZ01000020.22	152.9	34.8358	15.7347	18.4667	22.0014	24.2588	84.4024	98.2115	amidohydrolase	Granulicatella adiacens ATCC 49175	complement(17642..18790)	protein_id:EEW36856.1
ACKZ01000012.64	379.904	92.2222	47.9055	42.2496	25.4481	39.815	132.583	171.174	ScpA/B protein	Granulicatella adiacens ATCC 49175	complement(69411..70172)	protein_id:EEW37753.1
ACKZ01000012.53	1191.3	181.907	32.0142	72.1001	27.3615	32.9607	138.85	149.962	tetratricopeptide repeat protein	Granulicatella adiacens ATCC 49175	complement(59303..60574)	protein_id:EEW37742.1
ACKZ01000016.74	7.72621	13.5723	2.32029	6.49177	3.28514	3.70051	3.81951	16.9036	hypothetical protein	Granulicatella adiacens ATCC 49175	complement(76102..76392)	protein_id:EEW37419.1
ACKZ01000020.8	669.385	105.714	59.1584	64.6878	51.3108	56.9147	164.288	235.8	hypothetical protein	Granulicatella adiacens ATCC 49175	complement(5112..5963)	protein_id:EEW36842.1
ACKZ01000016.152	113.54	94.6997	38.2626	64.8823	39.7098	48.2592	159.909	195.22	MATE efflux family protein	Granulicatella adiacens ATCC 49175	complement(155914..157293)	protein_id:EEW37497.1
ACKZ01000019.50	338.315	288.465	752.262	423.212	603.313	554.355	2146.75	3515.31	hypothetical protein	Granulicatella adiacens ATCC 49175	61588..62220	protein_id:EEW37265.1
ACKZ01000020.335	105.305	49.2009	77.7449	39.6846	33.3825	41.4465	157.803	219.927	PTS system, Lactose/Cellobiose specific IIB subunit	Granulicatella adiacens ATCC 49175	complement(314582..314905)	protein_id:EEW37169.1
ACKZ01000021.37	546.739	342.353	104.152	199.237	116.669	118.231	406.851	629.798	response regulator receiver domain protein	Granulicatella adiacens ATCC 49175	complement(35364..36086)	protein_id:EEW36738.1
ACKZ01000016.160	549.203	132.158	23.6395	66.6742	25.9435	33.3762	102.518	129.475	S1 RNA binding domain protein	Granulicatella adiacens ATCC 49175	complement(165083..165472)	protein_id:EEW37505.1
ACKZ01000004.46	44.6296	21.1112	17.572	20.2493	17.3805	19.3132	70.9472	66.1462	Ser/Thr phosphatase family protein	Granulicatella adiacens ATCC 49175	48644..49813	protein_id:EEW38221.1
ACKZ01000016.77	37.8268	41.2477	13.185	13.9844	3.26296	6.13536	18.1714	26.3101	cold-shock DNA-binding domain protein	Granulicatella adiacens ATCC 49175	complement(77072..77287)	protein_id:EEW37422.1
ACKZ01000020.363	446.965	75.2017	42.8547	72.1416	34.143	54.605	225.313	263.912	[citrate (pro-3S)-lyase] ligase	Granulicatella adiacens ATCC 49175	complement(336372..337382)	protein_id:EEW37197.1
ACKZ01000029.74	16.5454	14.9964	8.64147	10.0418	16.5975	8.986	30.8677	67.3739	conserved hypothetical protein YidD	Granulicatella adiacens ATCC 49175	complement(67026..67310)	protein_id:EEW36432.1
ACKZ01000016.180	383.944	147.3	64.282	69.0651	43.0325	50.7833	241.623	300.61	transcription termination factor Rho	Granulicatella adiacens ATCC 49175	complement(185829..187097)	protein_id:EEW37525.1
ACKZ01000020.365	327.819	40.0754	21.1141	41.3243	39.5274	34.5865	152.616	228.222	sodium ion-translocating decarboxylase, beta subunit	Granulicatella adiacens ATCC 49175	complement(337554..338675)	protein_id:EEW37199.1
ACKZ01000011.33	2504.22	381.312	107.946	149.204	57.1125	70.2864	295.325	304.556	ATP-dependent Clp protease, ATP-binding subunit ClpX	Granulicatella adiacens ATCC 49175	complement(32514..33755)	protein_id:EEW37825.1
ACKZ01000012.48	1921.38	342.731	188.183	206.474	167.008	167.992	703.16	856.471	phosphorylase, glycogen/starch/alpha-glucan family	Granulicatella adiacens ATCC 49175	complement(52994..55390)	protein_id:EEW37737.1
ACKZ01000014.41	464.613	72.0957	18.9019	37.816	10.9158	25.8497	60.3599	69.5542	homoserine kinase	Granulicatella adiacens ATCC 49175	complement(37066..37962)	protein_id:EEW37606.1
ACKZ01000016.115	1586.23	262.067	122.968	166.46	152.833	122.78	601.404	822.76	phenylalanine--tRNA ligase, beta subunit	Granulicatella adiacens ATCC 49175	complement(110784..113204)	protein_id:EEW37460.1
ACKZ01000008.176	495.467	291.395	122.993	131.264	66.4254	75.4485	349.54	379.436	hypothetical protein	Granulicatella adiacens ATCC 49175	190113..191225	protein_id:EEW38085.1
ACKZ01000016.78	96.7059	50.4584	23.5425	28.5855	14.7574	16.1042	50.1601	48.102	hypothetical protein	Granulicatella adiacens ATCC 49175	complement(77339..78244)	protein_id:EEW37423.1
ACKZ01000016.161	729.763	185.939	67.05	104.059	39.3158	56.3898	202.294	242.897	peptidyl-prolyl cis-trans isomerase, cyclophilin-type	Granulicatella adiacens ATCC 49175	complement(165482..166072)	protein_id:EEW37506.1
ACKZ01000008.148	321.591	29.6405	11.1427	14.0788	2.46054	15.0074	39.6817	33.2782	signal recognition particle-docking protein FtsY	Granulicatella adiacens ATCC 49175	161815..162819	protein_id:EEW38057.1
ACKZ01000029.196	136.329	141.139	74.2534	73.2995	72.9052	62.9714	169.282	259.743	methyltransferase domain protein	Granulicatella adiacens ATCC 49175	complement(177856..178737)	protein_id:EEW36554.1
ACKZ01000029.185	173.139	12.2486	13.7409	11.9139	15.6382	10.0433	55.5379	60.7812	tagatose-6-phosphate kinase	Granulicatella adiacens ATCC 49175	164473..165387	protein_id:EEW36543.1
ACKZ01000026.20	2530.99	264.552	82.809	143.303	80.9477	128.732	456.043	458.348	S1 RNA binding domain protein	Granulicatella adiacens ATCC 49175	complement(20871..21365)	protein_id:EEW36630.1
ACKZ01000019.6	71.3071	85.4034	32.8722	44.2478	25.2347	36.0224	164.259	179.587	transcriptional regulator, GntR family	Granulicatella adiacens ATCC 49175	complement(7531..8754)	protein_id:EEW37221.1
ACKZ01000016.170	46.7812	6.81933	5.22066	3.27351	3.39253	6.48404	12.1758	20.9201	oxidoreductase, FAD/FMN-binding protein	Granulicatella adiacens ATCC 49175	complement(172491..173699)	protein_id:EEW37515.1
ACKZ01000010.7	364.442	4622.04	2504.79	2256.03	1238.62	1736.53	6802.9	8673.17	co-chaperone GrpE	Granulicatella adiacens ATCC 49175	complement(8450..9004)	protein_id:EEW37841.1
ACKZ01000020.300	1865.91	608.358	392.534	400.795	326.227	336.712	1119.21	1717.67	aspartyl/glutamyl-tRNA(Asn/Gln) amidotransferase, A subunit	Granulicatella adiacens ATCC 49175	complement(278081..279538)	protein_id:EEW37134.1
ACKZ01000023.1	52.3902	8.35285	8.16953	8.43073	2.55034	1.04692	10.3212	16.043	integrase core domain protein	Granulicatella adiacens ATCC 49175	complement(35..835)	protein_id:EEW36690.1
ACKZ01000029.55	168.836	313.642	254.614	178.714	191.482	232.696	796.61	1023.75	putative endoribonuclease L-PSP	Granulicatella adiacens ATCC 49175	complement(46946..47332)	protein_id:EEW36413.1
ACKZ01000017.12	760.017	953.251	477.939	501.396	318.819	370.758	1404.99	1573.09	holo-[acyl-carrier-protein] synthase	Granulicatella adiacens ATCC 49175	complement(9900..10289)	protein_id:EEW37301.1
ACKZ01000029.118	104.322	21.6836	13.8621	18.3781	19.8798	11.1342	64.3181	121.055	hypothetical protein	Granulicatella adiacens ATCC 49175	complement(104087..104431)	protein_id:EEW36476.1
ACKZ01000020.239	11.1998	5.56133	0.580073	3.75589	2.84775	5.55789	15.7962	14.2681	UDP-glucose 4-epimerase	Granulicatella adiacens ATCC 49175	complement(224223..225233)	protein_id:EEW37073.1
ACKZ01000003.19	805.561	165.088	69.9988	97.2257	64.831	112.407	372.572	498.261	ATP synthase F0, B subunit	Granulicatella adiacens ATCC 49175	16975..17481	protein_id:EEW38247.1
ACKZ01000016.140	556.482	45.9982	19.6871	29.8382	19.2947	17.6797	52.2273	72.7714	cell envelope-like function transcriptional attenuator common domain protein	Granulicatella adiacens ATCC 49175	complement(143158..144507)	protein_id:EEW37485.1
ACKZ01000020.320	5837.53	2337.53	828.534	1455.2	874.816	740.807	2715.5	3820.44	ApbE family protein	Granulicatella adiacens ATCC 49175	complement(298371..299297)	protein_id:EEW37154.1
ACKZ01000009.5	965.222	270.247	64.6569	109.01	57.8256	55.6035	279.931	351.295	dinuclear metal center protein, YbgI family	Granulicatella adiacens ATCC 49175	4950..6095	protein_id:EEW37850.1
ACKZ01000012.88	371.135	549.772	192.413	249.596	212.419	149.987	574.426	944.773	mannonate dehydratase	Granulicatella adiacens ATCC 49175	complement(92160..93212)	protein_id:EEW37777.1
ACKZ01000010.3	1390.55	87.8754	34.1051	49.6234	26.3588	33.1614	124.408	187.74	magnesium transporter	Granulicatella adiacens ATCC 49175	complement(3313..4644)	protein_id:EEW37837.1
ACKZ01000011.21	326.964	33.5895	4.10902	15.8308	2.5659	5.46511	9.39012	15.2414	haloacid dehalogenase-like hydrolase	Granulicatella adiacens ATCC 49175	20801..21508	protein_id:EEW37813.1
ACKZ01000018.24	46.7307	69.3752	9.10027	23.3816	5.26339	6.51203	32.8137	40.1734	transcriptional repressor of CtsR	Granulicatella adiacens ATCC 49175	complement(25095..25556)	protein_id:EEW37289.1
ACKZ01000021.25	444.161	48.6016	40.0271	39.6855	33.1314	45.1906	133.357	166.44	pantothenate kinase	Granulicatella adiacens ATCC 49175	complement(21979..22827)	protein_id:EEW36726.1
ACKZ01000009.37	80.101	62.0518	25.1372	29.4683	19.6448	19.4617	87.8326	71.6737	integrase core domain protein	Granulicatella adiacens ATCC 49175	complement(45234..45842)	protein_id:EEW37882.1
ACKZ01000008.69	613.769	211.358	70.1444	137.251	66.3481	88.1115	352.927	424.408	pseudouridine synthase, RluA family	Granulicatella adiacens ATCC 49175	71820..72674	protein_id:EEW37978.1
ACKZ01000020.328	340.127	333.383	491.713	312.312	223.823	282.229	1268.93	1226.53	SIS domain protein	Granulicatella adiacens ATCC 49175	306769..307572	protein_id:EEW37162.1
ACKZ01000020.247	55.8546	13.9157	5.01551	11.2019	14.0644	8.25209	41.5106	53.8176	hypothetical protein	Granulicatella adiacens ATCC 49175	233028..233999	protein_id:EEW37081.1
ACKZ01000029.54	263.44	325.392	268.912	187.981	197.494	188.62	701.426	1061.18	hypothetical protein	Granulicatella adiacens ATCC 49175	complement(46479..46913)	protein_id:EEW36412.1
ACKZ01000004.48	548.341	113.974	41.7784	34.0287	21.5119	16.6193	53.7806	93.5624	HDIG domain protein	Granulicatella adiacens ATCC 49175	52261..53217	protein_id:EEW38223.1
ACKZ01000020.352	3343.81	230.638	67.908	112.943	67.8428	70.138	189.187	246.421	response regulator receiver domain protein	Granulicatella adiacens ATCC 49175	complement(326950..327660)	protein_id:EEW37186.1
ACKZ01000029.100	171.885	57.6549	26.8178	31.7857	26.9398	34.2709	152.039	175.635	tRNA modification GTPase TrmE	Granulicatella adiacens ATCC 49175	complement(85544..86932)	protein_id:EEW36458.1
ACKZ01000020.310	219.709	617.249	335.899	296.595	181.709	204.888	813.044	969.427	hypothetical protein	Granulicatella adiacens ATCC 49175	complement(289757..290479)	protein_id:EEW37144.1
ACKZ01000008.160	864.474	54.9036	7.3358	32.0536	9.67797	22.1754	83.9365	76.0405	DEAD/DEAH box helicase	Granulicatella adiacens ATCC 49175	174109..175296	protein_id:EEW38069.1
ACKZ01000007.9	416.164	209.792	97.0086	103.619	57.2007	102.985	412.775	470.08	UbiC transcription regulator-associated domain protein	Granulicatella adiacens ATCC 49175	complement(10186..10914)	protein_id:EEW38123.1
ACKZ01000007.4	2650.67	8517.51	5080.14	4487.38	1687.63	2500.82	9534.79	9937.07	toxic anion resistance protein TelA	Granulicatella adiacens ATCC 49175	4846..6039	protein_id:EEW38118.1
ACKZ01000008.8	83.8289	222.5	130.571	106.705	49.6331	64.6904	251.302	262.469	response regulator receiver domain protein	Granulicatella adiacens ATCC 49175	8651..9418	protein_id:EEW37917.1
ACKZ01000029.187	596.426	36.4748	24.8835	24.0957	20.5748	30.9649	94.2244	129.187	tyrosine--tRNA ligase	Granulicatella adiacens ATCC 49175	complement(166217..167482)	protein_id:EEW36545.1
ACKZ01000012.79	347.285	61.9212	63.2189	63.2198	49.5377	52.7006	231.848	264.583	Holliday junction DNA helicase RuvA	Granulicatella adiacens ATCC 49175	complement(84317..84904)	protein_id:EEW37768.1
ACKZ01000029.103	284.967	55.6761	33.9484	30.6514	38.3307	29.416	167.439	170.447	peptide-methionine (S)-S-oxide reductase	Granulicatella adiacens ATCC 49175	complement(89411..89932)	protein_id:EEW36461.1
ACKZ01000016.105	278.547	20.077	6.12715	6.36588	3.10715	0.313017	13.077	18.2533	hypothetical protein	Granulicatella adiacens ATCC 49175	complement(101608..101964)	protein_id:EEW37450.1
ACKZ01000016.24	1551.42	658.488	355.588	338.82	278.829	341.194	1015.89	1313.57	glutamyl aminopeptidase	Granulicatella adiacens ATCC 49175	complement(27481..28566)	protein_id:EEW37369.1
ACKZ01000014.12	389.019	34.2832	20.0863	22.4161	14.002	16.2551	92.7273	111.543	Choline/ethanolamine kinase	Granulicatella adiacens ATCC 49175	complement(12614..14371)	protein_id:EEW37577.1
ACKZ01000004.4	43.6215	26.0238	22.5764	16.6899	16.1363	28.1993	82.0399	105.242	helicase C-terminal domain protein	Granulicatella adiacens ATCC 49175	1997..3355	protein_id:EEW38179.1
ACKZ01000020.122	7114.96	1748.42	964.089	740.261	423.338	544.999	2133.63	2711.83	ABC transporter, ATP-binding protein	Granulicatella adiacens ATCC 49175	complement(128125..128868)	protein_id:EEW36956.1
ACKZ01000019.30	7620.74	1971.42	780.521	981.144	669.489	641.659	2703.86	3639.5	phosphoglycerate kinase	Granulicatella adiacens ATCC 49175	complement(34377..35648)	protein_id:EEW37245.1
ACKZ01000003.18	263.644	37.5593	27.3493	31.7191	14.6768	21.2509	44.9204	75.8195	ATP synthase F0, C subunit	Granulicatella adiacens ATCC 49175	16718..16933	protein_id:EEW38246.1
ACKZ01000020.360	814.059	163.743	85.4446	100.214	100.021	86.4718	317.502	495.563	citrate lyase, alpha subunit	Granulicatella adiacens ATCC 49175	complement(333627..335159)	protein_id:EEW37194.1
ACKZ01000008.76	557.378	189.571	68.8983	90.8948	54.7468	80.0454	226	258.301	hypothetical protein	Granulicatella adiacens ATCC 49175	79648..80409	protein_id:EEW37985.1
ACKZ01000016.19	2307.17	707.021	260.172	337.811	184.217	246.133	773.522	976.188	DNA-directed DNA polymerase	Granulicatella adiacens ATCC 49175	complement(21153..23807)	protein_id:EEW37364.1
ACKZ01000016.199	45.443	15.711	9.37818	5.96366	14.1356	11.4565	42.8395	38.3814	arabinose isomerase	Granulicatella adiacens ATCC 49175	complement(201354..203150)	protein_id:EEW37544.1
ACKZ01000016.194	6.24375	9.97131	2.41731	4.06185	7.26072	2.79163	18.5155	28.1673	hypothetical protein	Granulicatella adiacens ATCC 49175	complement(197012..198154)	protein_id:EEW37539.1
ACKZ01000020.296	7287.55	490.77	131.103	282.642	110.092	192.915	616.229	526.498	DNA-directed RNA polymerase, delta subunit	Granulicatella adiacens ATCC 49175	complement(275157..275771)	protein_id:EEW37130.1
ACKZ01000007.30	681.288	1450.65	484.773	765.241	396.782	424.826	1644.26	1983.89	hypothetical protein	Granulicatella adiacens ATCC 49175	complement(32029..32685)	protein_id:EEW38144.1
ACKZ01000026.48	816.96	76.9456	40.4374	37.2651	23.2823	18.1566	90.378	118.37	ABC transporter, permease protein	Granulicatella adiacens ATCC 49175	complement(48101..48976)	protein_id:EEW36658.1
ACKZ01000020.343	234.797	105.563	61.5757	71.1901	68.1648	60.4755	330.946	401.356	hydrolase, alpha/beta domain protein	Granulicatella adiacens ATCC 49175	complement(318890..319816)	protein_id:EEW37177.1
ACKZ01000008.104	1806.53	91.4607	68.2586	67.1367	48.0017	39.6491	166.197	258.324	putative ATP synthase F0, A subunit	Granulicatella adiacens ATCC 49175	114149..115876	protein_id:EEW38013.1
ACKZ01000020.11	1365.89	326.899	59.1937	146.234	34.1561	55.55	256.386	244.867	DNA polymerase III, delta' subunit	Granulicatella adiacens ATCC 49175	complement(7916..8875)	protein_id:EEW36845.1
ACKZ01000010.6	2004.93	13943.8	11144	9643.91	11769.3	12727.5	49829.2	71532.2	chaperone protein DnaK	Granulicatella adiacens ATCC 49175	complement(6561..8396)	protein_id:EEW37840.1
ACKZ01000027.17	286.34	272.123	122.666	178.663	142.875	180.938	535.895	568.473	peptide deformylase	Granulicatella adiacens ATCC 49175	18341..18754	protein_id:EEW36604.1
ACKZ01000029.40	543.078	332.653	224.595	297.461	277.606	300.305	945.019	1483.32	cytidine and deoxycytidylate deaminase zinc-binding region	Granulicatella adiacens ATCC 49175	complement(31207..31713)	protein_id:EEW36398.1
ACKZ01000030.8	369.169	28.8108	7.03364	13.1274	7.14494	2.49949	33.0759	29.5825	Ser/Thr phosphatase family protein	Granulicatella adiacens ATCC 49175	complement(6420..7154)	protein_id:EEW36357.1
ACKZ01000013.75	647.054	409.091	170.609	228.936	148.422	153.88	538.311	699.657	AMP-binding enzyme	Granulicatella adiacens ATCC 49175	76758..78308	protein_id:EEW37687.1
ACKZ01000008.132	26.5422	15.1179	15.6266	10.218	6.75882	16.2064	35.8539	40.8838	Acetyl co-enzyme A carboxylase carboxyltransferase alpha subunit	Granulicatella adiacens ATCC 49175	144567..145334	protein_id:EEW38041.1
ACKZ01000021.5	700.578	307.134	103.753	175.692	96.8316	136.479	403.046	464.125	acyl-CoA dehydrogenase, C-terminal domain protein	Granulicatella adiacens ATCC 49175	complement(3365..4501)	protein_id:EEW36706.1
ACKZ01000029.107	252.58	740.723	241.272	309.425	122.547	143.799	434.23	594.242	1-phosphofructokinase	Granulicatella adiacens ATCC 49175	92477..93409	protein_id:EEW36465.1
ACKZ01000012.46	1072.91	598.626	282.131	264.251	184.423	152.222	554.087	693.458	1,4-alpha-glucan branching enzyme	Granulicatella adiacens ATCC 49175	complement(48985..50829)	protein_id:EEW37735.1
ACKZ01000026.5	75.0693	67.3808	16.2309	30.1956	13.4885	6.98742	70.2043	98.4915	putative proton-coupled thiamine transporter YuaJ	Granulicatella adiacens ATCC 49175	complement(3239..3838)	protein_id:EEW36615.1
ACKZ01000020.14	757.212	10.8021	11.1184	15.3906	8.87244	13.3924	45.3045	38.0187	hypothetical protein	Granulicatella adiacens ATCC 49175	complement(10289..10486)	protein_id:EEW36848.1
ACKZ01000008.28	244.26	55.4086	7.66222	13.075	0.91643	5.29592	30.8865	24.9031	hypothetical protein	Granulicatella adiacens ATCC 49175	26829..27077	protein_id:EEW37937.1
ACKZ01000011.11	3458.18	2296.51	1600.6	1743.92	1504.56	1786.98	6327.01	8524.51	translation initiation factor IF-2	Granulicatella adiacens ATCC 49175	complement(8005..10458)	protein_id:EEW37803.1
ACKZ01000029.111	2862.12	4706.09	4174.08	2836.6	2482.04	2861.04	11287.7	16514.9	sugar isomerase, AgaS family	Granulicatella adiacens ATCC 49175	96284..97450	protein_id:EEW36469.1
ACKZ01000020.219	38.835	10.6502	1.51082	10.5279	4.94177	1.28802	16.9442	19.1522	rhodanese-like protein	Granulicatella adiacens ATCC 49175	complement(206930..207214)	protein_id:EEW37053.1
ACKZ01000008.49	1423.56	3924.12	1472.93	1812.06	629.555	789.622	2868.38	3469.07	phosphoglycerate mutase 1 family	Granulicatella adiacens ATCC 49175	51758..52522	protein_id:EEW37958.1
ACKZ01000006.6	2178.99	334.175	135.598	157.774	119.539	141.144	508.477	736.976	ATP synthase, subunit C	Granulicatella adiacens ATCC 49175	4025..5026	protein_id:EEW38166.1
ACKZ01000016.174	255.57	145.434	32.6185	60.7876	13.1842	17.3667	68.8674	72.693	glycosyltransferase, group 2 family protein	Granulicatella adiacens ATCC 49175	complement(180554..181504)	protein_id:EEW37519.1
ACKZ01000026.12	12344.5	8081.47	4261.46	4689.21	3138.67	3211.21	11860	14130.5	acetoacetyl-CoA reductase PhaB	Granulicatella adiacens ATCC 49175	complement(11880..12629)	protein_id:EEW36622.1
ACKZ01000008.125	153.23	125.101	58.4813	70.5017	46.8415	46.7501	157.189	201.453	[acyl-carrier-protein] S-malonyltransferase	Granulicatella adiacens ATCC 49175	138356..139387	protein_id:EEW38034.1
ACKZ01000020.109	299.819	11.1037	4.71335	3.16008	1.60457	1.04692	19.3809	21.9493	ABC transporter, permease protein	Granulicatella adiacens ATCC 49175	complement(116763..117575)	protein_id:EEW36943.1
ACKZ01000016.124	757.572	135.056	65.0561	75.4711	61.3452	73.5448	203.503	331.579	glucose-6-phosphate dehydrogenase	Granulicatella adiacens ATCC 49175	complement(124155..125645)	protein_id:EEW37469.1
ACKZ01000029.135	986.189	515.987	201.609	296.042	187.85	187.295	538.807	796.592	hypothetical protein	Granulicatella adiacens ATCC 49175	complement(111999..113768)	protein_id:EEW36493.1
ACKZ01000025.11	43.6467	17.8396	3.22678	7.27247	4.76907	7.04063	24.9555	26.8555	heptaprenyl diphosphate synthase component I	Granulicatella adiacens ATCC 49175	complement(9733..10260)	protein_id:EEW36679.1
ACKZ01000004.2	23.323	56.9943	44.5595	72.2017	98.1233	50.3134	246.952	438.195	Biotin-requiring enzyme	Granulicatella adiacens ATCC 49175	404..772	protein_id:EEW38177.1
ACKZ01000011.10	543.969	219.707	221.27	130.739	119.847	122.459	514.002	670.421	ribosome-binding factor A	Granulicatella adiacens ATCC 49175	complement(7416..7775)	protein_id:EEW37802.1
ACKZ01000016.172	1234.26	472.051	265.719	270.442	181.446	197.552	769.764	932.972	bacterial membrane protein YfhO	Granulicatella adiacens ATCC 49175	complement(175310..177916)	protein_id:EEW37517.1
ACKZ01000009.63	258.01	51.4272	30.274	28.1719	19.7824	36.5095	89.2588	123.299	PTS system sucrose-specific IIBC component	Granulicatella adiacens ATCC 49175	complement(72540..74435)	protein_id:EEW37908.1
ACKZ01000011.22	413.884	54.1888	8.87087	17.8308	0	8.986	11.1179	30.7747	hypothetical protein	Granulicatella adiacens ATCC 49175	21582..21797	protein_id:EEW37814.1
ACKZ01000030.3	100.849	236.016	112.684	110.494	37.3969	54.9982	167.239	174.443	ABC transporter, ATP-binding protein	Granulicatella adiacens ATCC 49175	complement(2590..3522)	protein_id:EEW36352.1
ACKZ01000020.59	241.829	265.726	173.377	188.952	186.486	175.116	473.952	796.277	ABC transporter, ATP-binding protein	Granulicatella adiacens ATCC 49175	complement(58854..60482)	protein_id:EEW36893.1
ACKZ01000028.13	328.632	132.013	85.0322	63.9413	90.6376	97.4766	352.051	424.694	MATE efflux family protein	Granulicatella adiacens ATCC 49175	9753..11105	protein_id:EEW36574.1
ACKZ01000029.34	141.132	38.3687	20.7391	41.1956	37.6023	40.9905	174.503	192.879	DNA-binding protein, YbaB/EbfC family	Granulicatella adiacens ATCC 49175	complement(24654..25010)	protein_id:EEW36392.1
ACKZ01000012.62	1006.96	182.68	82.8686	108.906	53.4733	107.784	311.959	353.31	pseudouridine synthase B, ribosomal large subunit	Granulicatella adiacens ATCC 49175	complement(68064..68789)	protein_id:EEW37751.1
ACKZ01000013.65	539.183	192.327	157.689	118.865	111.902	119.001	394.008	554.882	hypothetical protein	Granulicatella adiacens ATCC 49175	complement(71820..72008)	protein_id:EEW37677.1
ACKZ01000020.69	4.50696	3.90453	1.76447	1.11629	2.5141	1.56508	9.60011	10.2179	ComE operon protein 1	Granulicatella adiacens ATCC 49175	complement(71176..71820)	protein_id:EEW36903.1
ACKZ01000011.15	699.403	285.939	152.371	125.637	63.2351	65.3071	300.046	388.621	hypothetical protein	Granulicatella adiacens ATCC 49175	complement(12224..12727)	protein_id:EEW37807.1
ACKZ01000020.334	1609.95	1205.81	2100.48	1265.52	1695.36	1175.31	4475.61	7348.92	putative PTS system, cellobiose-specific IIC component	Granulicatella adiacens ATCC 49175	complement(313223..314560)	protein_id:EEW37168.1
ACKZ01000009.44	1878.62	1671.02	348.045	688.512	194.055	190.023	898.802	1001.97	putative L-ribulose-5-phosphate 4-epimerase	Granulicatella adiacens ATCC 49175	51100..51789	protein_id:EEW37889.1
ACKZ01000020.372	5161.09	786.403	337.654	364.071	253.803	301.419	983.359	1514.98	glutamate--tRNA ligase	Granulicatella adiacens ATCC 49175	complement(343232..344731)	protein_id:EEW37206.1
ACKZ01000009.25	156.628	120.646	83.6316	96.8665	77.2491	94.4501	253.11	369.538	ATP-dependent protease HslVU, peptidase subunit	Granulicatella adiacens ATCC 49175	32121..32651	protein_id:EEW37870.1
ACKZ01000008.46	546.73	25.9174	14.998	15.033	9.28847	9.29669	27.3588	35.206	hypothetical protein	Granulicatella adiacens ATCC 49175	46233..46772	protein_id:EEW37955.1
ACKZ01000003.35	11.5641	6.17471	3.83111	4.1982	2.18383	1.39589	8.96019	8.49064	efflux ABC transporter, permease protein	Granulicatella adiacens ATCC 49175	30770..32146	protein_id:EEW38263.1
ACKZ01000004.33	9234.66	863.897	604.735	661.695	782.307	660.458	2658.46	4066.28	DNA-directed RNA polymerase, beta' subunit	Granulicatella adiacens ATCC 49175	34429..38046	protein_id:EEW38208.1
ACKZ01000019.17	338.017	241.756	79.3043	138.684	102.187	72.1662	262.951	380.037	nitroreductase family protein	Granulicatella adiacens ATCC 49175	complement(19468..20217)	protein_id:EEW37232.1
ACKZ01000020.299	4327.07	1222.15	796.644	752.996	663.332	723.701	2558.73	3755.75	aspartyl/glutamyl-tRNA(Asn/Gln) amidotransferase, B subunit	Granulicatella adiacens ATCC 49175	complement(276636..278066)	protein_id:EEW37133.1
ACKZ01000020.67	421.44	176.582	40.499	81.4841	31.5959	27.3903	85.8205	151.813	DNA polymerase III, delta subunit	Granulicatella adiacens ATCC 49175	complement(67785..68804)	protein_id:EEW36901.1
ACKZ01000004.28	678.518	1752.95	692.624	876.008	591.227	694.422	2950.78	3869.93	hypothetical protein	Granulicatella adiacens ATCC 49175	25815..27587	protein_id:EEW38203.1
ACKZ01000020.294	22.3148	7.31057	4.967	4.28682	1.93998	5.90439	15.0591	26.4229	xanthine phosphoribosyltransferase	Granulicatella adiacens ATCC 49175	complement(273820..274401)	protein_id:EEW37128.1
ACKZ01000029.162	210.246	258.198	276.112	155.461	113.754	159.616	503.541	669.741	hypothetical protein	Granulicatella adiacens ATCC 49175	complement(140138..141217)	protein_id:EEW36520.1
ACKZ01000012.30	331.556	138.006	57.3696	63.8231	59.0645	39.0885	173.312	251.666	thiamine biosynthesis/tRNA modification protein ThiI	Granulicatella adiacens ATCC 49175	complement(27569..28726)	protein_id:EEW37719.1
ACKZ01000021.110	1349.16	5627.24	1645.46	2780.46	1121	1314.05	4310.35	5305.42	trypsin	Granulicatella adiacens ATCC 49175	complement(86383..87618)	protein_id:EEW36811.1
ACKZ01000008.177	4616.12	63322.9	26439	31907.2	19758.9	21016.8	82088	100906	ATP-dependent chaperone protein ClpB	Granulicatella adiacens ATCC 49175	191357..193969	protein_id:EEW38086.1
ACKZ01000018.23	2012.33	3988.56	1008.06	1674.85	949.587	1015.82	3806.84	5586.2	ATPase family associated with various cellular activities (AAA)	Granulicatella adiacens ATCC 49175	complement(22597..25074)	protein_id:EEW37288.1
ACKZ01000016.128	959.578	260.6	71.3288	99.5102	40.7479	65.3906	184.422	191.266	response regulator receiver domain protein	Granulicatella adiacens ATCC 49175	complement(130969..131706)	protein_id:EEW37473.1
ACKZ01000016.109	368.626	33.24	17.1132	29.0422	16.0338	20.6917	65.0664	77.6092	histidine triad protein	Granulicatella adiacens ATCC 49175	complement(104128..106254)	protein_id:EEW37454.1
ACKZ01000029.35	625.56	183.766	88.4177	110.315	98.8436	79.4433	325.63	457.571	DNA polymerase III, subunit gamma and tau	Granulicatella adiacens ATCC 49175	complement(25000..26718)	protein_id:EEW36393.1
ACKZ01000008.35	1438.66	382.508	251.607	229.189	234.169	226.485	740.255	1244.34	DNA mismatch repair domain protein	Granulicatella adiacens ATCC 49175	33841..35751	protein_id:EEW37944.1
ACKZ01000020.127	248.531	192.468	46.9526	67.9573	34.4403	27.9179	99.3031	148.111	putative rhamnulose-1-phosphate aldolase	Granulicatella adiacens ATCC 49175	complement(132710..133591)	protein_id:EEW36961.1
ACKZ01000020.178	1552.57	4389.05	2762.62	2563.65	1960.05	2527.56	7995.24	10556.2	bacterial capsule synthesis protein	Granulicatella adiacens ATCC 49175	167863..169110	protein_id:EEW37012.1
ACKZ01000012.66	1550.04	171.905	103.197	94.8481	48.9659	62.9001	264.93	359.604	purine nucleoside phosphorylase I, inosine and guanosine-specific	Granulicatella adiacens ATCC 49175	complement(70564..71379)	protein_id:EEW37755.1
ACKZ01000029.53	121.8	128.344	104.419	101.758	130.293	101.903	443.035	599.646	flavoprotein family protein	Granulicatella adiacens ATCC 49175	complement(45141..46421)	protein_id:EEW36411.1
ACKZ01000016.2	188.371	48.0858	19.9054	34.3701	29.0178	42.8456	136.734	138.384	protein phosphatase 2C	Granulicatella adiacens ATCC 49175	complement(2183..2929)	protein_id:EEW37347.1
ACKZ01000020.92	2358.66	836.6	409.96	542.693	483.15	426.276	1496.96	2068.69	Tex-like protein N-terminal domain protein	Granulicatella adiacens ATCC 49175	complement(93126..95381)	protein_id:EEW36926.1
ACKZ01000007.44	357.784	56.9531	20.5936	22.2864	28.3212	18.0127	52.6151	85.0184	CDP-diacylglycerol--glycerol-3-phosphate 3-phosphatidyltransferase	Granulicatella adiacens ATCC 49175	44098..44652	protein_id:EEW38158.1
ACKZ01000020.305	975.221	429.01	105.216	200.519	77.621	75.5921	323.12	518.583	ATP-grasp domain protein	Granulicatella adiacens ATCC 49175	complement(285405..286550)	protein_id:EEW37139.1
ACKZ01000007.12	44.2401	60.6594	92.9966	57.7052	93.6626	93.1442	222.03	442.807	PTS system, Lactose/Cellobiose specific IIB subunit	Granulicatella adiacens ATCC 49175	13799..14101	protein_id:EEW38126.1
ACKZ01000020.61	1166.21	251.703	124.565	180.944	218.273	209.261	766.83	918.798	aspartate-semialdehyde dehydrogenase	Granulicatella adiacens ATCC 49175	complement(62844..63923)	protein_id:EEW36895.1
ACKZ01000026.34	387.935	373.523	159.043	194.908	101.608	111.731	417.825	521.171	response regulator receiver domain protein	Granulicatella adiacens ATCC 49175	complement(35423..36106)	protein_id:EEW36644.1
ACKZ01000020.52	86.7939	1023.49	248.923	392.447	95.5588	144.119	494.154	689.986	chaperonin GroS	Granulicatella adiacens ATCC 49175	complement(53652..53921)	protein_id:EEW36886.1
ACKZ01000017.11	2097.07	2007.67	864.532	1064.8	665.719	863.143	2953.78	3589.48	alanine racemase	Granulicatella adiacens ATCC 49175	complement(8766..9881)	protein_id:EEW37300.1
ACKZ01000021.124	21.5014	53.9555	75.3276	39.5387	50.8998	52.3181	190.667	260.35	methionine synthase, vitamin-B12 independent	Granulicatella adiacens ATCC 49175	complement(106256..107395)	protein_id:EEW36825.1
ACKZ01000013.29	131.882	107.534	72.7911	66.4428	48.8919	81.3533	222.824	330.933	ABC transporter, substrate-binding protein, family 3	Granulicatella adiacens ATCC 49175	complement(30308..31156)	protein_id:EEW37641.1
ACKZ01000017.7	106.678	71.5487	14.5392	19.4856	6.94599	6.71021	49.367	36.7958	CsbD-like protein	Granulicatella adiacens ATCC 49175	complement(5521..5760)	protein_id:EEW37296.1
ACKZ01000020.358	1137.19	118.054	85.674	92.3976	73.387	66.9016	313.043	524.584	HMGL-like protein	Granulicatella adiacens ATCC 49175	complement(331674..333068)	protein_id:EEW37192.1
ACKZ01000020.44	413.57	12.9542	2.69522	6.10282	5.79951	10.6437	23.4606	27.851	ribosome small subunit-dependent GTPase A	Granulicatella adiacens ATCC 49175	complement(41749..42639)	protein_id:EEW36878.1
ACKZ01000029.97	251.468	80.9737	36.196	71.0928	31.6808	34.8676	160.848	167.745	16S rRNA methyltransferase GidB	Granulicatella adiacens ATCC 49175	complement(82132..82845)	protein_id:EEW36455.1
ACKZ01000016.162	350.388	19.6293	3.83111	6.8397	0.954435	1.39589	13.7287	13.1686	divergent PAP2 family	Granulicatella adiacens ATCC 49175	166271..166780	protein_id:EEW37507.1
ACKZ01000014.1	2511.47	159.114	98.3871	105.834	66.0842	65.2988	315.822	375.996	Gram-positive signal peptide protein, YSIRK family	Granulicatella adiacens ATCC 49175	complement(<1..2925)	protein_id:EEW37566.1
ACKZ01000012.4	400.684	255.442	80.6827	120.267	42.4994	55.1107	180.333	195.677	HesB-like protein	Granulicatella adiacens ATCC 49175	complement(1943..2242)	protein_id:EEW37693.1
ACKZ01000009.9	461.827	245.071	72.4273	104.508	58.2299	50.2211	248.204	307.716	putative oxygen-independent coproporphyrinogen III oxidase	Granulicatella adiacens ATCC 49175	9725..10882	protein_id:EEW37854.1
ACKZ01000020.215	529.585	24.2862	7.63797	9.9149	8.36743	7.04078	35.3504	39.3636	hypothetical protein	Granulicatella adiacens ATCC 49175	204202..204855	protein_id:EEW37049.1
ACKZ01000016.50	1414.34	87.3036	63.1704	61.7822	34.29	40.7585	128.228	196.375	peptide chain release factor 3	Granulicatella adiacens ATCC 49175	complement(55180..56754)	protein_id:EEW37395.1
ACKZ01000020.369	832.877	206.156	42.0937	91.5934	23.1023	27.7055	98.0165	143.793	transcriptional regulator, GntR family	Granulicatella adiacens ATCC 49175	341276..341971	protein_id:EEW37203.1
ACKZ01000029.109	463.486	1636.34	891.474	781.477	651.947	647.946	2309	2676.26	phosphoenolpyruvate-dependent sugar phosphotransferase system, EIIA 2	Granulicatella adiacens ATCC 49175	94868..95317	protein_id:EEW36467.1
ACKZ01000026.50	146.47	97.9905	40.9689	40.3241	16.8086	20.0299	60.6917	74.3883	Gram-positive signal peptide protein, YSIRK family	Granulicatella adiacens ATCC 49175	complement(50287..52248)	protein_id:EEW36660.1
ACKZ01000009.27	573.561	917.595	517.988	567.523	348.837	365.585	1190.92	1577.42	CodY helix-turn-helix domain protein	Granulicatella adiacens ATCC 49175	34088..34891	protein_id:EEW37872.1
ACKZ01000009.7	1904.26	774.249	227.013	343.578	152.243	231.907	792.781	1084.1	fibronectin-binding protein A domain protein	Granulicatella adiacens ATCC 49175	7346..9061	protein_id:EEW37852.1
ACKZ01000014.34	119.106	24.6262	11.5661	13.7909	15.3027	14.7003	82.0823	92.8559	methyltransferase domain protein	Granulicatella adiacens ATCC 49175	complement(32740..33480)	protein_id:EEW37599.1
ACKZ01000012.92	174.605	325.161	211.708	174.094	110.205	110.962	590.338	575.593	glycosyl hydrolase family 2, TIM barrel domain protein	Granulicatella adiacens ATCC 49175	complement(96151..96615)	protein_id:EEW37781.1
ACKZ01000011.5	439.333	76.2833	38.298	38.9399	18.6086	24.485	106.679	104.204	acetyltransferase, GNAT family	Granulicatella adiacens ATCC 49175	complement(2811..3242)	protein_id:EEW37797.1
ACKZ01000014.39	352.2	93.0638	37.8038	51.9588	25.2794	32.839	118.842	162.517	ribosome biogenesis GTPase YqeH	Granulicatella adiacens ATCC 49175	complement(35425..36552)	protein_id:EEW37604.1
ACKZ01000007.28	4.03266	17.0627	13.7409	10.4889	7.68796	11.6235	33.7524	72.4403	hypothetical protein	Granulicatella adiacens ATCC 49175	29015..29740	protein_id:EEW38142.1
ACKZ01000019.27	33019.6	8008.85	4356.01	5165.83	5001.33	4109.64	15769.8	23166.7	phosphopyruvate hydratase	Granulicatella adiacens ATCC 49175	complement(30674..31975)	protein_id:EEW37242.1
ACKZ01000029.57	117.683	155.718	35.7372	83.6548	39.67	31.6302	143.891	208.317	CBS domain protein	Granulicatella adiacens ATCC 49175	complement(48906..49547)	protein_id:EEW36415.1
ACKZ01000020.194	158.949	18.3171	6.73147	14.3534	6.56703	6.64641	14.9275	30.9815	TIM-barrel protein, nifR3 family	Granulicatella adiacens ATCC 49175	complement(184073..185119)	protein_id:EEW37028.1
ACKZ01000011.20	471.358	50.6994	4.99126	13.1884	3.91106	1.74486	14.2368	19.8646	peptide deformylase	Granulicatella adiacens ATCC 49175	20251..20811	protein_id:EEW37812.1
ACKZ01000029.164	2957.21	1576.79	467.729	655.057	265.183	307.635	975.232	1284.52	CBS domain protein	Granulicatella adiacens ATCC 49175	143017..143697	protein_id:EEW36522.1
ACKZ01000020.283	23.1282	11.9756	5.26916	9.83488	15.8716	2.09384	29.2616	24.8325	Transketolase, C-terminal domain protein	Granulicatella adiacens ATCC 49175	complement(260012..260941)	protein_id:EEW37117.1
ACKZ01000029.112	2282.5	5758.75	5251.27	4562.59	3560.81	3875.08	12330.8	20292.6	N-acetylglucosamine-6-phosphate deacetylase	Granulicatella adiacens ATCC 49175	97478..98635	protein_id:EEW36470.1
ACKZ01000008.116	50.1448	25.6364	11.1912	15.3915	4.74661	5.81176	39.6891	37.8426	ABC transporter, ATP-binding protein	Granulicatella adiacens ATCC 49175	129122..130672	protein_id:EEW38025.1
ACKZ01000008.50	2327.2	5254.42	2654.67	2627.03	1353.91	1382.94	5251.82	6539.8	hypothetical protein	Granulicatella adiacens ATCC 49175	52528..53076	protein_id:EEW37959.1
ACKZ01000029.65	2194.64	917.05	270.738	422.573	175.323	192.17	547.262	738.384	serine--tRNA ligase	Granulicatella adiacens ATCC 49175	complement(57339..58631)	protein_id:EEW36423.1
ACKZ01000003.24	1532.34	410.564	212.123	279.4	238.633	209.78	863.818	1407.48	ATP synthase F1, epsilon subunit	Granulicatella adiacens ATCC 49175	21950..22375	protein_id:EEW38252.1
ACKZ01000020.319	2156.86	674.654	333.982	350.927	185.055	197.575	741.505	950.114	flavin reductase	Granulicatella adiacens ATCC 49175	complement(297764..298378)	protein_id:EEW37153.1
ACKZ01000013.34	128.509	72.7222	44.5595	53.0379	54.4633	35.7855	90.1435	177.376	cell wall-binding repeat protein	Granulicatella adiacens ATCC 49175	34898..35806	protein_id:EEW37646.1
ACKZ01000020.293	22.7891	23.2658	5.57133	10.8053	14.4292	12.7712	40.1481	61.8346	xanthine permease	Granulicatella adiacens ATCC 49175	complement(272561..273820)	protein_id:EEW37127.1
ACKZ01000029.56	515.282	2906.69	2949.35	2680.37	2638.58	2266.61	7082.37	9512.8	aminotransferase, class I/II	Granulicatella adiacens ATCC 49175	complement(47343..48572)	protein_id:EEW36414.1
ACKZ01000009.51	3111.27	189.723	84.7301	102.367	53.4131	43.6999	203.391	275.223	ATP-dependent nuclease subunit A	Granulicatella adiacens ATCC 49175	complement(57312..61007)	protein_id:EEW37896.1
ACKZ01000008.29	2010.95	623.606	242.606	386.808	285.588	257.728	1048.16	1499.54	transketolase	Granulicatella adiacens ATCC 49175	27269..29263	protein_id:EEW37938.1
ACKZ01000008.91	5728.96	3483.86	2013.82	2073.54	1721.41	1491.27	6160.2	9057.61	Transketolase, pyridine binding domain protein	Granulicatella adiacens ATCC 49175	99420..100397	protein_id:EEW38000.1
ACKZ01000013.8	602.578	1715.26	1257.47	949.383	509.833	747.563	2522.88	2909.97	ketose-bisphosphate aldolase	Granulicatella adiacens ATCC 49175	complement(8608..9432)	protein_id:EEW37620.1
ACKZ01000020.309	322.253	1106.11	712.949	621.77	395.6	607.901	1853.28	2544.99	hypothetical protein	Granulicatella adiacens ATCC 49175	complement(288577..289743)	protein_id:EEW37143.1
ACKZ01000029.173	221.251	427.127	189.763	199.367	137.57	89.9311	415.053	556.098	PRD domain protein	Granulicatella adiacens ATCC 49175	complement(150397..152304)	protein_id:EEW36531.1
ACKZ01000016.22	976.557	432.097	117.421	203.181	62.2088	112.057	303.215	347.65	hypothetical protein	Granulicatella adiacens ATCC 49175	complement(26015..26818)	protein_id:EEW37367.1
ACKZ01000007.13	121.91	167.243	184.277	199.754	290.05	193.627	937.333	1238.95	lichenan-specific phosphotransferase enzyme IIA component	Granulicatella adiacens ATCC 49175	14103..14420	protein_id:EEW38127.1
ACKZ01000013.50	54.8213	44.0735	10.031	22.0538	15.9218	20.1293	52.4182	73.205	ABC transporter, ATP-binding protein	Granulicatella adiacens ATCC 49175	complement(53461..54888)	protein_id:EEW37662.1
ACKZ01000016.83	135.761	29.0317	22.2368	12.6355	11.5348	17.6007	59.5343	47.5259	transcriptional regulator, ArsR family	Granulicatella adiacens ATCC 49175	complement(81963..82307)	protein_id:EEW37428.1
ACKZ01000008.156	358.284	288.369	84.6462	108.02	39.0123	47.5965	190.776	232.881	alcohol dehydrogenase, iron-dependent	Granulicatella adiacens ATCC 49175	169292..170470	protein_id:EEW38065.1
ACKZ01000012.63	661.143	107.929	36.3283	54.6459	31.6608	49.0211	156.943	231.899	segregation and condensation protein B	Granulicatella adiacens ATCC 49175	complement(68798..69418)	protein_id:EEW37752.1
ACKZ01000013.5	1412.51	95.0227	25.2827	42.2793	26.0558	28.0664	70.8766	96.9125	4-deoxy-L-threo-5-hexosulose-uronate ketol-isomerase	Granulicatella adiacens ATCC 49175	complement(6120..6950)	protein_id:EEW37617.1
ACKZ01000026.45	25805.2	4256.9	3230.63	2122.49	1665.98	1990.01	8959.69	10001.6	ABC transporter, solute-binding protein	Granulicatella adiacens ATCC 49175	complement(44682..45977)	protein_id:EEW36655.1
ACKZ01000007.21	733	101.136	29.3432	52.8596	32.2535	28.9566	96.1191	116.072	ROK family protein	Granulicatella adiacens ATCC 49175	20728..21696	protein_id:EEW38135.1
ACKZ01000019.15	677.563	115.164	24.4247	53.1418	43.2171	52.674	147.124	214.32	ABC transporter, ATP-binding protein	Granulicatella adiacens ATCC 49175	complement(15889..17625)	protein_id:EEW37230.1
ACKZ01000016.179	553.643	230.783	83.5234	109.903	50.672	61.3411	198.606	224.14	YbaK/EbsC protein	Granulicatella adiacens ATCC 49175	complement(185220..185723)	protein_id:EEW37524.1
ACKZ01000004.44	1253.36	139.196	71.2429	68.7773	48.7035	51.6009	176.967	215.164	penicillin-binding protein, 1A family	Granulicatella adiacens ATCC 49175	45947..48109	protein_id:EEW38219.1
ACKZ01000027.10	0	2.26154	0.580073	3.4604	0	5.11614	12.3346	14.9578	hypothetical protein	Granulicatella adiacens ATCC 49175	complement(8737..9099)	protein_id:EEW36597.1
ACKZ01000003.14	2321.1	1421.83	511.854	590.789	353.239	357.183	1502.49	1927.83	glycine hydroxymethyltransferase	Granulicatella adiacens ATCC 49175	13843..15075	protein_id:EEW38242.1
ACKZ01000008.157	879.725	537.785	164.178	242.572	86.8746	98.4284	438.158	500.335	excinuclease ABC, C subunit	Granulicatella adiacens ATCC 49175	170514..172292	protein_id:EEW38066.1
ACKZ01000029.192	762.753	280.309	139.246	138.336	64.0882	86.5128	354.188	373.072	hypothetical protein	Granulicatella adiacens ATCC 49175	complement(172026..173375)	protein_id:EEW36550.1
ACKZ01000029.188	3586.75	233.105	103.019	118.869	82.1577	96.2584	367.799	468.23	arginine--tRNA ligase	Granulicatella adiacens ATCC 49175	complement(167782..169473)	protein_id:EEW36546.1
ACKZ01000008.34	2633.18	570.578	184.676	301.401	142.025	190.397	732.779	890.894	DNA mismatch repair protein MutS	Granulicatella adiacens ATCC 49175	31240..33837	protein_id:EEW37943.1
ACKZ01000016.18	6398.9	432.052	220.039	229.241	146.883	185.362	552.463	756.589	GTP-binding protein TypA	Granulicatella adiacens ATCC 49175	complement(19117..20964)	protein_id:EEW37363.1
ACKZ01000012.70	1660.16	81.8341	16.3876	39.7264	23.2947	29.419	81.6459	87.6977	hypothetical protein	Granulicatella adiacens ATCC 49175	complement(73949..74812)	protein_id:EEW37759.1
ACKZ01000029.71	3994.14	6798.15	3335.15	3867.31	2434.94	2936.86	9691.34	14399.2	hypothetical protein	Granulicatella adiacens ATCC 49175	64027..64803	protein_id:EEW36429.1
ACKZ01000016.92	1657.53	2798.26	1872.41	1511.32	1228.66	1299.3	4665.23	5675.27	Creatinase	Granulicatella adiacens ATCC 49175	90245..91357	protein_id:EEW37437.1
ACKZ01000008.102	681.187	46.2436	28.3397	38.2365	21.8511	26.2634	70.0151	119.092	transporter, major facilitator family protein	Granulicatella adiacens ATCC 49175	110912..112282	protein_id:EEW38011.1
ACKZ01000009.47	156.958	296.767	145.315	219.201	123.12	137.419	404.394	497.8	phosphonate ABC transporter, ATP-binding protein	Granulicatella adiacens ATCC 49175	54019..54783	protein_id:EEW37892.1
ACKZ01000016.3	538.86	119.523	67.7139	72.8097	48.0086	73.8907	217.386	258.075	ribosomal RNA small subunit methyltransferase B	Granulicatella adiacens ATCC 49175	complement(2951..4273)	protein_id:EEW37348.1
ACKZ01000020.23	855.469	117.481	71.9685	93.1086	73.9938	74.9588	298.434	353.297	ABC transporter, ATP-binding protein	Granulicatella adiacens ATCC 49175	complement(18947..20686)	protein_id:EEW36857.1
ACKZ01000019.33	231.864	7.46952	4.41118	2.5109	3.20737	3.44897	20.6684	18.8998	hypothetical protein	Granulicatella adiacens ATCC 49175	complement(38033..38458)	protein_id:EEW37248.1
ACKZ01000016.144	1107.12	53.4545	21.4273	21.5943	17.5535	16.1298	34.7175	48.6668	bacterial sugar transferase	Granulicatella adiacens ATCC 49175	complement(148718..149425)	protein_id:EEW37489.1
ACKZ01000008.7	46.1717	89.3872	69.3945	44.9064	17.8949	22.8402	110.476	117.399	methionine-R-sulfoxide reductase	Granulicatella adiacens ATCC 49175	7433..8548	protein_id:EEW37916.1
ACKZ01000004.37	143.741	145.339	137.435	151.221	207.631	202.386	380.352	511.767	hypothetical protein	Granulicatella adiacens ATCC 49175	41246..41653	protein_id:EEW38212.1
ACKZ01000003.37	494.716	376.767	291.943	157.841	97.7842	104.283	332.205	476.484	histidine kinase A domain protein	Granulicatella adiacens ATCC 49175	32851..34170	protein_id:EEW38265.1
ACKZ01000029.79	801.074	195.233	48.9464	64.3568	33.2578	69.922	220.62	285.441	YbbR-like protein	Granulicatella adiacens ATCC 49175	complement(70644..71675)	protein_id:EEW36437.1
ACKZ01000016.210	64.7334	12.2344	6.52633	8.31248	5.68347	2.1018	12.8032	18.1822	hypothetical protein	Granulicatella adiacens ATCC 49175	complement(214415..214645)	protein_id:EEW37555.1
ACKZ01000008.93	5137.87	2515.45	2072.95	1426.62	1245.87	1266.18	4298.62	6292.34	dihydrolipoyl dehydrogenase	Granulicatella adiacens ATCC 49175	102174..103580	protein_id:EEW38002.1
ACKZ01000016.178	440.781	301.315	212.013	176.806	188.488	192.864	617.212	898.418	Ser/Thr phosphatase family protein	Granulicatella adiacens ATCC 49175	complement(183869..185248)	protein_id:EEW37523.1
ACKZ01000029.170	83.8289	212.626	210.453	165.842	187.415	125.996	425.422	786.716	putative PTS system, cellobiose-specific IIC component	Granulicatella adiacens ATCC 49175	complement(148348..149703)	protein_id:EEW36528.1
ACKZ01000021.128	2924.8	1186.34	378.651	509.086	221.176	244.507	974.597	1266.9	hypothetical protein	Granulicatella adiacens ATCC 49175	complement(111014..112657)	protein_id:EEW36829.1
ACKZ01000029.191	234.628	141.852	47.0011	70.72	51.2874	73.8095	164.493	227.094	putative iron-sulfur cluster-binding protein	Granulicatella adiacens ATCC 49175	complement(170466..171674)	protein_id:EEW36549.1
ACKZ01000029.52	327.376	28.3002	5.61984	12.0359	13.0029	20.0624	29.9195	37.8223	hypothetical protein	Granulicatella adiacens ATCC 49175	complement(44175..44885)	protein_id:EEW36410.1
ACKZ01000009.1	3803.46	259.414	32.8479	91.4533	32.0969	20.4214	118.608	115.978	histidine--tRNA ligase	Granulicatella adiacens ATCC 49175	342..1658	protein_id:EEW37846.1
ACKZ01000008.43	373.429	49.4638	15.2759	24.6963	10.8864	10.5151	37.3405	52.4679	MTA/SAH nucleosidase	Granulicatella adiacens ATCC 49175	43628..44326	protein_id:EEW37952.1
ACKZ01000010.1	165.921	10.985	13.1608	9.84533	7.71352	10.9544	25.5259	26.6353	MATE efflux family protein	Granulicatella adiacens ATCC 49175	complement(19..1374)	protein_id:EEW37835.1
ACKZ01000003.1	1924.94	1292.21	343.08	535.849	109.02	150.601	510.074	646.215	phosphoglycerate mutase family protein	Granulicatella adiacens ATCC 49175	complement(1261..1986)	protein_id:EEW38229.1
ACKZ01000008.55	1203.36	78.4854	64.9106	55.5279	51.8761	57.2674	230.777	260.513	cation transport protein	Granulicatella adiacens ATCC 49175	57453..58916	protein_id:EEW37964.1
ACKZ01000016.13	664.615	362.435	236.21	208.019	221.129	217.349	677.075	839.223	MATE efflux family protein	Granulicatella adiacens ATCC 49175	complement(14102..15469)	protein_id:EEW37358.1
ACKZ01000016.205	287.009	73.802	45.6226	52.2429	48.5772	55.0753	195.035	220.641	putative ATP synthase F0, A subunit	Granulicatella adiacens ATCC 49175	complement(207865..209412)	protein_id:EEW37550.1
ACKZ01000027.9	8.06532	31.8269	27.8081	23.0214	22.1794	19.6681	109.575	115.154	hypothetical protein	Granulicatella adiacens ATCC 49175	complement(7412..8716)	protein_id:EEW36596.1
ACKZ01000014.22	1334.28	219.779	150.73	162.634	114.183	142.779	394.71	539.263	undecaprenyldiphospho-muramoylpentapeptide beta-N-acetylglucosaminyltransferase	Granulicatella adiacens ATCC 49175	complement(21358..22461)	protein_id:EEW37587.1
ACKZ01000020.45	350.099	24.7134	7.94013	14.8929	14.5594	16.4833	44.189	48.4463	Gram-positive signal peptide protein, YSIRK family	Granulicatella adiacens ATCC 49175	complement(42779..47221)	protein_id:EEW36879.1
ACKZ01000007.46	574.23	248.245	104.3	170.129	139.753	130.179	443.7	597.089	RecA protein	Granulicatella adiacens ATCC 49175	46064..47110	protein_id:EEW38160.1
ACKZ01000021.116	2112.78	670.998	307.237	417.462	309.81	299.415	1159.82	1652.32	adenylosuccinate synthase	Granulicatella adiacens ATCC 49175	complement(93420..94709)	protein_id:EEW36817.1
ACKZ01000017.1	1469.45	423.265	153.617	198.006	61.4505	88.37	333.827	429.372	ATPase/histidine kinase/DNA gyrase B/HSP90 domain protein	Granulicatella adiacens ATCC 49175	complement(25..1077)	protein_id:EEW37290.1
ACKZ01000019.22	851.888	504.773	161.604	172.1	78.5252	66.984	287.904	346.423	histidine kinase	Granulicatella adiacens ATCC 49175	25050..26078	protein_id:EEW37237.1
ACKZ01000016.135	269.21	42.3042	30.8055	26.5971	18.9766	7.01046	53.517	85.4605	glycosyltransferase, group 2 family protein	Granulicatella adiacens ATCC 49175	complement(138540..139526)	protein_id:EEW37480.1
ACKZ01000017.2	832.375	230.096	52.052	94.9184	27.555	26.2009	97.8032	113.706	response regulator receiver domain protein	Granulicatella adiacens ATCC 49175	complement(1070..1777)	protein_id:EEW37291.1
ACKZ01000012.73	1167.4	281.46	156.965	155.86	190.407	174.901	634.259	885.038	DNA polymerase III, alpha subunit	Granulicatella adiacens ATCC 49175	complement(77523..80876)	protein_id:EEW37762.1
ACKZ01000021.39	2863.07	529.862	248.089	333.042	253.564	277.596	1122.87	1227.83	HD domain protein	Granulicatella adiacens ATCC 49175	37199..38551	protein_id:EEW36740.1
ACKZ01000012.78	680.763	123.684	91.2564	126.747	119.659	104.588	378.46	458.386	Holliday junction DNA helicase RuvB	Granulicatella adiacens ATCC 49175	complement(83297..84304)	protein_id:EEW37767.1
ACKZ01000021.119	1935.65	982.628	446.033	531.56	370.489	474.842	1915.2	2592.61	DHHA1 domain protein	Granulicatella adiacens ATCC 49175	complement(96782..98809)	protein_id:EEW36820.1
ACKZ01000020.132	315.246	169.219	86.0843	120.519	129.005	99.8655	591.488	688.437	hypothetical protein	Granulicatella adiacens ATCC 49175	complement(137659..138708)	protein_id:EEW36966.1
ACKZ01000013.9	246.437	676.941	380.255	400.79	233.046	284.469	717.939	992.755	PTS system, Lactose/Cellobiose specific IIB subunit	Granulicatella adiacens ATCC 49175	complement(9435..9719)	protein_id:EEW37621.1
ACKZ01000020.148	3619.28	278.235	175.422	271.661	229.758	230.885	873.269	1158.54	ribosomal protein L15	Granulicatella adiacens ATCC 49175	complement(150383..150871)	protein_id:EEW36982.1
ACKZ01000018.13	145.487	5.69728	5.26916	1.86172	2.41388	1.83982	9.65361	7.30887	cytidine deaminase	Granulicatella adiacens ATCC 49175	complement(10170..10640)	protein_id:EEW37278.1
ACKZ01000012.19	415.797	196.79	82.0591	99.2752	64.6826	77.8225	239.433	312.004	DNA repair protein RecO	Granulicatella adiacens ATCC 49175	complement(17762..18544)	protein_id:EEW37708.1
ACKZ01000021.111	158.644	76.2649	32.4619	41.7665	25.2381	33.7936	125.773	177.618	metallo-beta-lactamase domain protein	Granulicatella adiacens ATCC 49175	complement(87726..88529)	protein_id:EEW36812.1
ACKZ01000029.172	10.9203	19.6957	13.185	5.15333	5.70592	2.04512	12.4248	23.8832	PTS system, Lactose/Cellobiose specific IIA subunit	Granulicatella adiacens ATCC 49175	complement(150061..150378)	protein_id:EEW36530.1
ACKZ01000003.13	376.023	31.4194	24.6784	30.927	17.1785	23.9354	89.0598	115.112	Sua5/YciO/YrdC/YwlC family protein	Granulicatella adiacens ATCC 49175	12758..13768	protein_id:EEW38241.1
ACKZ01000020.376	749.468	382.039	107.586	210.736	112.231	138.759	548.27	589.467	GTP-binding protein YchF	Granulicatella adiacens ATCC 49175	complement(348099..349199)	protein_id:EEW37210.1
ACKZ01000008.161	73.5869	1.18647	0.604327	1.60149	0	1.39589	3.15847	2.05537	hypothetical protein	Granulicatella adiacens ATCC 49175	175262..175627	protein_id:EEW38070.1
ACKZ01000003.29	615.226	30.8701	6.45357	13.8948	5.71106	0.697945	16.3387	16.5551	preprotein translocase, SecG subunit	Granulicatella adiacens ATCC 49175	24884..25093	protein_id:EEW38257.1
ACKZ01000019.42	1448.6	144.513	58.1195	102.324	37.7084	52.1737	212.737	173.011	branched-chain-amino-acid transaminase	Granulicatella adiacens ATCC 49175	complement(54456..55481)	protein_id:EEW37257.1
ACKZ01000020.144	1462.41	121.753	48.3795	86.7255	58.8703	74.0131	195.496	257.076	ribosomal protein L36	Granulicatella adiacens ATCC 49175	complement(147879..147992)	protein_id:EEW36978.1
ACKZ01000016.166	38.6654	4.36969	0.906491	1.55859	1.20004	2.09384	4.92049	8.6782	hypothetical protein	Granulicatella adiacens ATCC 49175	complement(169505..170386)	protein_id:EEW37511.1
ACKZ01000016.41	2066.56	684.061	545.545	357.105	360.861	281.998	1051.13	1734.9	ABC transporter, permease protein	Granulicatella adiacens ATCC 49175	47230..48105	protein_id:EEW37386.1
ACKZ01000019.9	330.208	43.1275	14.5988	13.094	12.0069	11.1133	48.4443	57.3132	hypothetical protein	Granulicatella adiacens ATCC 49175	complement(10332..10625)	protein_id:EEW37224.1
ACKZ01000007.31	1277.69	14135.5	10825.2	10812.8	8589.21	12895.5	41071	50740.5	magnesium-importing ATPase	Granulicatella adiacens ATCC 49175	33135..35792	protein_id:EEW38145.1
ACKZ01000013.21	34.9719	39.3762	32.7994	19.5963	35.0095	12.9242	69.2277	116.535	ABC transporter, ATP-binding protein	Granulicatella adiacens ATCC 49175	complement(21835..23337)	protein_id:EEW37633.1
ACKZ01000016.136	465.571	74.6883	56.9219	59.1237	47.9666	35.8986	182.382	279.357	LICD family protein	Granulicatella adiacens ATCC 49175	complement(139480..140319)	protein_id:EEW37481.1
ACKZ01000020.236	34.9971	6.00752	9.42669	2.8493	2.80461	1.04692	14.3006	16.7772	ABC transporter, ATP-binding protein	Granulicatella adiacens ATCC 49175	complement(221177..222187)	protein_id:EEW37070.1
ACKZ01000026.9	245.463	151.809	114.327	116.774	97.1956	113.266	281.533	383.896	putative permease	Granulicatella adiacens ATCC 49175	complement(8062..9390)	protein_id:EEW36619.1
ACKZ01000020.62	63.3265	27.3197	9.32968	7.82056	4.68927	6.78429	32.1185	40.8634	hypothetical protein	Granulicatella adiacens ATCC 49175	complement(63874..64518)	protein_id:EEW36896.1
ACKZ01000008.149	1817.95	98.244	10.5868	34.8171	14.9169	14.6899	60.0508	57.7438	hypothetical protein	Granulicatella adiacens ATCC 49175	162853..163569	protein_id:EEW38058.1
ACKZ01000013.28	149.121	111.555	93.5656	101.319	159.31	106.315	323.224	525.4	oxidoreductase, short chain dehydrogenase/reductase family protein	Granulicatella adiacens ATCC 49175	complement(29331..30209)	protein_id:EEW37640.1
ACKZ01000020.114	447	183.835	225.211	199.51	190.439	187.478	650.269	903.124	ABC transporter, substrate-binding protein	Granulicatella adiacens ATCC 49175	complement(120922..122454)	protein_id:EEW36948.1
ACKZ01000029.5	206.103	84.3307	47.9055	45.2696	25.7898	30.0174	106.629	128.107	hypothetical protein	Granulicatella adiacens ATCC 49175	1540..2052	protein_id:EEW36363.1
ACKZ01000016.190	724.188	838.844	220.718	359.914	113.644	92.2643	441.414	445.311	PTS system fructose IIA component	Granulicatella adiacens ATCC 49175	complement(193277..193717)	protein_id:EEW37535.1
ACKZ01000029.165	77.9495	80.2923	51.194	70.1692	111.166	60.2131	215.573	288.152	hypothetical protein	Granulicatella adiacens ATCC 49175	complement(144000..144896)	protein_id:EEW36523.1
ACKZ01000020.63	1303.5	484.932	152.349	268.118	120.793	145.939	496.374	698.604	excinuclease ABC, B subunit	Granulicatella adiacens ATCC 49175	complement(64531..66513)	protein_id:EEW36897.1
ACKZ01000020.359	636.794	92.6282	58.4328	78.7191	56.4779	69.1375	372.59	453.227	holo-ACP synthase CitX	Granulicatella adiacens ATCC 49175	complement(333083..333634)	protein_id:EEW37193.1
ACKZ01000010.8	1491.14	10372.7	6814.05	5459.97	4451.23	4453.3	14464.8	24851.6	heat-inducible transcription repressor HrcA	Granulicatella adiacens ATCC 49175	complement(9022..10065)	protein_id:EEW37842.1
ACKZ01000020.245	115.717	51.6563	15.953	23.3816	14.6146	15.0191	69.8322	74.3669	transcriptional regulator, MerR family	Granulicatella adiacens ATCC 49175	complement(231056..231781)	protein_id:EEW37079.1
ACKZ01000020.222	49.1618	7.63671	5.57133	12.1094	3.64327	7.55183	14.4611	23.2968	acetyltransferase, GNAT family	Granulicatella adiacens ATCC 49175	complement(209116..209586)	protein_id:EEW37056.1
ACKZ01000006.10	3831.65	370.196	245.467	206.034	184.213	233.644	901.435	1042.73	V-type ATPase, D subunit	Granulicatella adiacens ATCC 49175	8545..9147	protein_id:EEW38170.1
ACKZ01000025.3	883.359	159.78	49.4538	81.4955	51.1589	49.8723	194.421	194.761	transcription termination/antitermination factor NusG	Granulicatella adiacens ATCC 49175	complement(2683..3228)	protein_id:EEW36671.1
ACKZ01000020.42	261	29.48	20.1591	28.8507	31.8469	24.4446	105.029	109.999	thiamine diphosphokinase	Granulicatella adiacens ATCC 49175	complement(40405..41076)	protein_id:EEW36876.1
ACKZ01000020.123	2555.84	871.521	400.388	468.74	361.764	438.666	1576.94	1737.91	glucosamine-6-phosphate deaminase	Granulicatella adiacens ATCC 49175	complement(129067..129774)	protein_id:EEW36957.1
ACKZ01000027.8	8.26008	14.4196	7.94013	14.3457	4.17939	18.6105	27.1483	37.0602	phosphotriesterase family protein	Granulicatella adiacens ATCC 49175	complement(6512..7399)	protein_id:EEW36595.1
ACKZ01000019.37	394.525	81.9627	55.7022	75.3044	57.7056	84.8792	285.024	304.674	ABC transporter, ATP-binding protein	Granulicatella adiacens ATCC 49175	complement(43400..44941)	protein_id:EEW37252.1
ACKZ01000018.15	5993.53	667.756	235.425	367.14	231.621	231.951	793.391	1003.63	peptidase C1-like family	Granulicatella adiacens ATCC 49175	complement(13940..15265)	protein_id:EEW37280.1
ACKZ01000017.4	1377.1	207.758	30.5761	77.627	14.7661	14.2587	52.6311	65.5852	efflux ABC transporter, permease protein	Granulicatella adiacens ATCC 49175	complement(2471..3562)	protein_id:EEW37293.1
ACKZ01000020.108	1450.68	169.757	219.406	105.915	201.658	277.769	908.819	1169.7	ABC transporter, permease protein	Granulicatella adiacens ATCC 49175	complement(115930..116766)	protein_id:EEW36942.1
ACKZ01000020.142	3125.6	131.935	97.0945	125.973	81.9439	97.5089	291.523	340.288	30S ribosomal protein S11	Granulicatella adiacens ATCC 49175	complement(147076..147462)	protein_id:EEW36976.1
ACKZ01000016.95	984.343	709.131	429.854	590.972	577.67	568.142	1473.94	2294.68	transporter, small conductance mechanosensitive ion channel MscS family protein	Granulicatella adiacens ATCC 49175	92341..93279	protein_id:EEW37440.1
ACKZ01000003.27	916.628	681.59	188.349	271.296	70.1669	95.0449	380.08	457.923	glutathione peroxidase	Granulicatella adiacens ATCC 49175	complement(23434..23910)	protein_id:EEW38255.1
ACKZ01000029.70	10123.9	16619.3	6283.65	7525.07	4082.58	4380.14	16800.9	21411.1	hypothetical protein	Granulicatella adiacens ATCC 49175	62697..64058	protein_id:EEW36428.1
ACKZ01000008.10	2277.61	203.17	88.8765	143.841	96.9818	106.03	353.41	485.617	alanine--tRNA ligase	Granulicatella adiacens ATCC 49175	11271..14015	protein_id:EEW37919.1
ACKZ01000026.21	1378.25	165.567	46.9879	66.8487	22.4509	32.2514	93.8681	109.791	putative cell division protein FtsL	Granulicatella adiacens ATCC 49175	complement(21434..21877)	protein_id:EEW36631.1
ACKZ01000016.23	1192.52	412.61	99.8736	194.162	64.8011	99.618	286.416	368.527	tRNA binding domain protein	Granulicatella adiacens ATCC 49175	complement(26835..27461)	protein_id:EEW37368.1
ACKZ01000029.68	1288.08	1828.74	391.57	983.286	313.713	437.991	1349.6	1260.2	TIGR00268 family protein	Granulicatella adiacens ATCC 49175	complement(61111..61935)	protein_id:EEW36426.1
ACKZ01000020.357	102.924	16.8357	8.21804	11.2981	5.40675	10.762	39.4128	36.5864	serine O-acetyltransferase	Granulicatella adiacens ATCC 49175	complement(331005..331565)	protein_id:EEW37191.1
ACKZ01000016.87	303.471	42.1836	19.965	14.6183	25.7464	14.0662	108.282	131.868	hypothetical protein	Granulicatella adiacens ATCC 49175	complement(83919..85211)	protein_id:EEW37432.1
ACKZ01000016.158	257.561	155.319	44.6545	53.032	14.6682	20.3926	91.6163	96.4443	dephospho-CoA kinase	Granulicatella adiacens ATCC 49175	complement(162945..163544)	protein_id:EEW37503.1
ACKZ01000015.1	443.994	143.122	75.1579	66.517	19.3661	39.7474	113.742	127.699	integrase core domain protein	Granulicatella adiacens ATCC 49175	complement(21..596)	protein_id:EEW37564.1
ACKZ01000012.80	907.887	1366.66	1128	781.355	391.449	352.827	1675.21	1859.58	flavin reductase	Granulicatella adiacens ATCC 49175	complement(85048..85623)	protein_id:EEW37769.1
ACKZ01000025.12	611.583	113.368	42.0209	54.4391	24.1576	37.684	116.203	115.54	FemAB family protein	Granulicatella adiacens ATCC 49175	complement(10318..11685)	protein_id:EEW36680.1
ACKZ01000014.18	1581.28	134.033	65.5149	63.6221	58.1773	49.0131	148.362	215.763	pyridoxal phosphate enzyme, YggS family	Granulicatella adiacens ATCC 49175	complement(17027..17710)	protein_id:EEW37583.1
ACKZ01000017.17	91.0465	54.069	40.9447	41.981	56.4304	44.0056	129.071	211.815	flavocytochrome c	Granulicatella adiacens ATCC 49175	complement(14635..16389)	protein_id:EEW37306.1
ACKZ01000020.190	614.149	217.621	49.6104	96.0642	37.0093	37.8763	145.695	155.063	hypothetical protein	Granulicatella adiacens ATCC 49175	complement(180138..180911)	protein_id:EEW37024.1
ACKZ01000020.182	4934.41	532.59	207.238	310.334	168.254	241.884	670.271	769.009	LPXTG-motif cell wall anchor domain protein	Granulicatella adiacens ATCC 49175	complement(172309..173424)	protein_id:EEW37016.1
ACKZ01000009.42	78.5681	13.5589	6.77998	8.39736	8.42275	11.3161	24.8308	40.8698	putative sugar-specific permease, SgaT/UlaA	Granulicatella adiacens ATCC 49175	49217..50713	protein_id:EEW37887.1
ACKZ01000013.18	63.0218	35.9061	40.4616	29.1195	63.7082	43.3099	123.7	172.452	putative autoinducer 2-binding protein LsrB	Granulicatella adiacens ATCC 49175	complement(18635..19756)	protein_id:EEW37630.1
ACKZ01000012.51	1183.46	137.95	27.4463	58.7421	26.5174	37.0913	136.669	142.931	tRNA nucleotidyltransferase/poly(A) polymerase family protein	Granulicatella adiacens ATCC 49175	complement(57540..58769)	protein_id:EEW37740.1
ACKZ01000020.104	527.619	124.492	35.3865	59.3208	71.6326	36.7731	154.719	228.022	acetyl-CoA C-acetyltransferase	Granulicatella adiacens ATCC 49175	110094..111284	protein_id:EEW36938.1
ACKZ01000029.99	42.6981	17.0993	2.64671	12.2771	2.69749	7.83353	26.7678	37.2427	mutator MutT protein	Granulicatella adiacens ATCC 49175	complement(84765..85241)	protein_id:EEW36457.1
ACKZ01000026.33	406.657	427.525	225.767	210.847	117.256	180.348	487.141	641.57	ATPase/histidine kinase/DNA gyrase B/HSP90 domain protein	Granulicatella adiacens ATCC 49175	complement(34428..35426)	protein_id:EEW36643.1
ACKZ01000012.18	41.1308	6.44467	0	1.51569	0	0.348973	2.98926	3.55329	hypothetical protein	Granulicatella adiacens ATCC 49175	complement(17233..17532)	protein_id:EEW37707.1
ACKZ01000029.160	532.132	51.1996	20.7149	20.6248	9.74532	14.3419	46.8672	61.9277	hypothetical protein	Granulicatella adiacens ATCC 49175	139178..139579	protein_id:EEW36518.1
ACKZ01000020.323	781.122	32.5277	29.2351	20.501	15.5359	22.9352	73.4111	94.8103	peptidase, U32 family	Granulicatella adiacens ATCC 49175	complement(300947..302188)	protein_id:EEW37157.1
ACKZ01000016.137	1233.88	414.815	249.622	215.138	258.323	237.136	764.664	992.689	GroES-like protein	Granulicatella adiacens ATCC 49175	complement(140335..141363)	protein_id:EEW37482.1
ACKZ01000020.306	263.211	79.6054	21.7295	35.5196	20.5019	19.0528	57.4822	104.189	mannosyl-glycoprotein endo-beta-N-acetylglucosaminidase	Granulicatella adiacens ATCC 49175	complement(286573..287283)	protein_id:EEW37140.1
ACKZ01000016.118	297.159	114.891	51.1697	77.9916	86.931	95.9329	339.689	418.192	hydrolase, NUDIX family	Granulicatella adiacens ATCC 49175	complement(114885..115475)	protein_id:EEW37463.1
ACKZ01000026.10	2475.15	383.252	129.969	253.079	147.337	152.084	510.284	710.73	cysteine synthase A	Granulicatella adiacens ATCC 49175	9615..10556	protein_id:EEW36620.1
ACKZ01000029.80	550.289	86.5836	27.9537	41.551	51.1021	40.4223	117.472	178.592	TIGR00159 family protein	Granulicatella adiacens ATCC 49175	complement(71668..72513)	protein_id:EEW36438.1
ACKZ01000029.62	66.5801	10.1508	3.22678	6.15526	5.93421	4.01586	15.0014	26.5653	receptor family ligand-binding protein	Granulicatella adiacens ATCC 49175	complement(52974..54131)	protein_id:EEW36420.1
ACKZ01000021.129	2515.85	1304.08	390.95	506.106	221.923	226.65	876.845	1127.21	ABC transporter, ATP-binding protein	Granulicatella adiacens ATCC 49175	complement(112647..113390)	protein_id:EEW36830.1
ACKZ01000020.38	3187.72	421.832	231.98	318.297	348.921	356.353	1293.62	1654.56	DAK2 domain fusion protein YloV	Granulicatella adiacens ATCC 49175	complement(36460..38145)	protein_id:EEW36872.1
ACKZ01000016.133	2211.77	206.326	60.6075	74.8026	26.4998	21.2446	128.589	173.019	polysaccharide biosynthesis protein	Granulicatella adiacens ATCC 49175	complement(136345..137790)	protein_id:EEW37478.1
ACKZ01000007.3	741.329	3587.4	3806.81	2183.06	1151.06	1368.42	5002.07	5803.35	hypothetical protein	Granulicatella adiacens ATCC 49175	4167..4844	protein_id:EEW38117.1
ACKZ01000016.188	171.86	115.175	52.1358	38.1077	22.6395	26.8907	50.9164	80.6036	hypothetical protein	Granulicatella adiacens ATCC 49175	complement(192503..193024)	protein_id:EEW37533.1
ACKZ01000008.114	3580	1222.24	628.27	667.467	538.344	589.728	2080.53	2705.74	FtsK/SpoIIIE family protein	Granulicatella adiacens ATCC 49175	125394..127838	protein_id:EEW38023.1
ACKZ01000029.101	1179.99	137.858	51.3991	72.3214	50.6262	58.9008	154.542	215.811	putative aromatic-amino-acid transaminase	Granulicatella adiacens ATCC 49175	87191..88357	protein_id:EEW36459.1
ACKZ01000012.42	719.149	63.5276	12.6292	30.2738	12.2295	11.626	37.07	59.2744	peptidase propeptide and YPEB domain protein	Granulicatella adiacens ATCC 49175	complement(43323..43799)	protein_id:EEW37731.1
ACKZ01000020.130	5086.5	2122.09	963.164	1201.44	1112.75	1054.72	3808.57	4987.67	phosphoglucomutase/phosphomannomutase, alpha/beta/alpha domain II	Granulicatella adiacens ATCC 49175	complement(134823..136610)	protein_id:EEW36964.1
ACKZ01000026.11	13700	5433.24	3370.97	4422.21	4612.64	3667.55	13108.9	17393.5	putative 2-keto-3-deoxygluconate transporter	Granulicatella adiacens ATCC 49175	complement(10895..11833)	protein_id:EEW36621.1
ACKZ01000022.9	1266.63	949.581	316.476	374.155	93.0011	158.143	700.805	583.57	DNA-binding helix-turn-helix protein	Granulicatella adiacens ATCC 49175	6355..7215	protein_id:EEW36700.1
ACKZ01000008.92	3009.11	1606.95	1516.76	1008.43	1059.35	941.08	3573.79	5337.95	putative dihydrolipoyllysine-residue acetyltransferase	Granulicatella adiacens ATCC 49175	100479..102095	protein_id:EEW38001.1
ACKZ01000008.68	496.645	162.387	69.249	81.6168	40.4801	74.2632	240.663	299.698	NAD(+)/NADH kinase	Granulicatella adiacens ATCC 49175	70957..71784	protein_id:EEW37977.1
ACKZ01000014.26	1177.67	175.893	89.9639	128.313	82.1349	93.5534	340.457	434.966	penicillin-binding protein, transpeptidase domain protein	Granulicatella adiacens ATCC 49175	complement(26416..28203)	protein_id:EEW37591.1
ACKZ01000011.9	1603.23	402.859	302.446	231.551	214.279	178.437	847.171	1173.49	hypothetical protein	Granulicatella adiacens ATCC 49175	complement(6148..7302)	protein_id:EEW37801.1
ACKZ01000004.6	2512.86	304.78	85.3961	130.612	69.1059	69.7369	186.72	262.938	alcohol dehydrogenase, iron-dependent	Granulicatella adiacens ATCC 49175	complement(4132..5232)	protein_id:EEW38181.1
ACKZ01000019.10	1296.53	321.47	160.013	213.754	222.949	215.217	821.924	1025.95	UDP-glucose 4-epimerase	Granulicatella adiacens ATCC 49175	complement(11203..12210)	protein_id:EEW37225.1
ACKZ01000020.314	571.307	95.5144	36.1232	49.2105	22.3868	27.0123	113.314	121.245	acyltransferase	Granulicatella adiacens ATCC 49175	complement(291774..293654)	protein_id:EEW37148.1
ACKZ01000008.151	1292.31	479.808	54.2156	173.621	19.5495	22.7135	80.6161	94.7019	hypothetical protein	Granulicatella adiacens ATCC 49175	164809..165408	protein_id:EEW38060.1
ACKZ01000006.5	563.793	56.5727	33.2713	36.1746	41.2852	38.9747	123.544	205.007	V-type sodium ATPase, E subunit	Granulicatella adiacens ATCC 49175	3429..4013	protein_id:EEW38165.1
ACKZ01000011.4	3025.71	503.813	253.634	263.381	139.295	184.65	575.949	690.713	adenylosuccinate lyase	Granulicatella adiacens ATCC 49175	complement(1506..2774)	protein_id:EEW37796.1
ACKZ01000009.24	405.259	377.941	323.887	280.833	340.772	340.184	1119.2	1565.6	tyrosine recombinase XerC	Granulicatella adiacens ATCC 49175	31168..32124	protein_id:EEW37869.1
ACKZ01000021.118	555.025	279.861	167.709	135.954	112.649	138.576	477.947	594.381	ribosomal protein L9	Granulicatella adiacens ATCC 49175	complement(96314..96766)	protein_id:EEW36819.1
ACKZ01000004.32	15154.4	1164.54	510.334	836.96	617.969	599.745	1871.13	2885.69	DNA-directed RNA polymerase, beta subunit	Granulicatella adiacens ATCC 49175	30712..34350	protein_id:EEW38207.1
ACKZ01000008.6	5.68467	54.6908	16.2794	20.296	6.98711	13.8945	51.0022	50.2326	redoxin family protein	Granulicatella adiacens ATCC 49175	6826..7416	protein_id:EEW37915.1
ACKZ01000012.1	295.211	12.6719	2.3688	8.82249	5.38119	10.6876	9.10833	11.5881	hypothetical protein	Granulicatella adiacens ATCC 49175	complement(22..297)	protein_id:EEW37690.1
ACKZ01000020.39	353.199	31.0442	14.998	25.1949	21.1889	9.77905	69.7771	79.1732	hypothetical protein	Granulicatella adiacens ATCC 49175	complement(38183..38560)	protein_id:EEW36873.1
ACKZ01000019.23	179.781	102.932	38.4435	41.7626	9.97687	21.2703	51.9456	76.4049	response regulator receiver domain protein	Granulicatella adiacens ATCC 49175	26071..26679	protein_id:EEW37238.1
ACKZ01000012.27	194.963	24.0602	7.03364	13.9635	8.53149	3.1	23.2643	31.9169	transcriptional regulator, Fur family	Granulicatella adiacens ATCC 49175	complement(24559..24972)	protein_id:EEW37716.1
ACKZ01000026.4	214.194	145.786	46.9768	64.9603	24.1833	32.2027	141.693	135.421	transcriptional regulator, MarR family	Granulicatella adiacens ATCC 49175	complement(2421..2912)	protein_id:EEW36614.1
ACKZ01000016.207	129.661	21.5841	14.1158	14.8796	9.34608	20.1735	38.4775	42.9629	branched-chain amino acid ABC transporter, permease protein	Granulicatella adiacens ATCC 49175	complement(210292..211188)	protein_id:EEW37552.1
ACKZ01000007.33	231.282	42.0507	37.8634	24.9355	19.9226	33.1699	88.2585	118.195	acetyltransferase, GNAT family	Granulicatella adiacens ATCC 49175	36306..36866	protein_id:EEW38147.1
ACKZ01000008.80	3461.72	934.448	187.927	386.632	77.588	119.17	416.871	512.046	putative collagen adhesin	Granulicatella adiacens ATCC 49175	83094..86186	protein_id:EEW37989.1
ACKZ01000020.307	48.9922	74.8848	48.04	42.3175	32.7026	25.0103	135.934	153.633	hypothetical protein	Granulicatella adiacens ATCC 49175	complement(287340..287921)	protein_id:EEW37141.1
ACKZ01000016.154	7066.05	654.07	235.279	332.519	274.083	292.233	1047.08	1458.79	threonine--tRNA ligase	Granulicatella adiacens ATCC 49175	complement(157752..159695)	protein_id:EEW37499.1
ACKZ01000020.313	16.7149	59.0403	20.3642	15.2856	13.1411	25.1167	36.2345	50.1548	hypothetical protein	Granulicatella adiacens ATCC 49175	complement(291496..291618)	protein_id:EEW37147.1
ACKZ01000019.18	3294.95	1953.36	471.937	844.093	292.522	276.039	1006.04	1547.14	negative regulator of genetic competence (MecA)	Granulicatella adiacens ATCC 49175	complement(20273..20956)	protein_id:EEW37233.1
ACKZ01000009.32	629.223	43.8728	17.669	36.0021	18.2262	10.4792	52.0835	62.5162	hypothetical protein	Granulicatella adiacens ATCC 49175	complement(41168..42376)	protein_id:EEW37877.1
ACKZ01000012.86	599.595	200.355	90.8107	105.417	78.0923	70.4632	214.593	314.477	kinase, PfkB family	Granulicatella adiacens ATCC 49175	complement(90227..91285)	protein_id:EEW37775.1
ACKZ01000012.14	2001.16	585.099	422.697	350.85	306.336	371.991	1099.13	1615.45	acyltransferase	Granulicatella adiacens ATCC 49175	complement(11069..12892)	protein_id:EEW37703.1
ACKZ01000013.7	439.223	793.786	498.689	374.274	244.63	287.499	1037.45	1121.12	putative triose-phosphate isomerase	Granulicatella adiacens ATCC 49175	complement(7903..8592)	protein_id:EEW37619.1
ACKZ01000007.11	157.831	164.479	177.46	166.985	277.542	157.582	767.449	1167.99	putative PTS system, cellobiose-specific IIC component	Granulicatella adiacens ATCC 49175	12499..13794	protein_id:EEW38125.1
ACKZ01000017.9	359.521	70.1092	33.9484	33.8267	19.5321	12.8222	29.7176	53.0558	M protein trans-acting positive regulator (MGA)	Granulicatella adiacens ATCC 49175	6442..7923	protein_id:EEW37298.1
ACKZ01000020.60	460.106	130.208	75.0871	83.4443	84.5725	79.1775	322.573	386.548	ABC transporter, ATP-binding protein	Granulicatella adiacens ATCC 49175	complement(60596..62326)	protein_id:EEW36894.1
ACKZ01000020.126	2108.88	223.174	74.9305	123.416	69.636	78.5567	193.545	263.511	nicotinate phosphoribosyltransferase	Granulicatella adiacens ATCC 49175	complement(131089..132579)	protein_id:EEW36960.1
ACKZ01000020.326	1663.58	295.699	313.593	332.123	408.998	267.201	1065.17	1355.54	phosphotransferase system, EIIC	Granulicatella adiacens ATCC 49175	complement(304293..305720)	protein_id:EEW37160.1
ACKZ01000008.155	69.8338	31.9274	7.15491	8.61654	1.89332	2.96098	18.2711	15.2143	hypothetical protein	Granulicatella adiacens ATCC 49175	168802..169188	protein_id:EEW38064.1
ACKZ01000020.232	195.098	51.864	15.856	17.9604	12.128	17.6069	42.1561	42.7357	transcriptional regulator, LacI family	Granulicatella adiacens ATCC 49175	complement(217230..218228)	protein_id:EEW37066.1
ACKZ01000021.31	796.439	55.7996	30.6246	33.596	35.6519	35.5292	87.2356	85.6518	hypothetical protein	Granulicatella adiacens ATCC 49175	complement(27653..28627)	protein_id:EEW36732.1
ACKZ01000008.19	432.166	1079.77	1343.04	915.188	659.342	636.062	2257.35	2520.34	hypothetical protein	Granulicatella adiacens ATCC 49175	19657..20391	protein_id:EEW37928.1
ACKZ01000008.62	243.99	10.938	13.2821	14.1885	6.64656	16.0904	48.8727	73.6583	potassium uptake protein, TrkH family	Granulicatella adiacens ATCC 49175	64633..66012	protein_id:EEW37971.1
ACKZ01000020.3	317.872	2214.43	4066.57	2412.39	1831.24	1760.99	6471.74	8607.68	hypothetical protein	Granulicatella adiacens ATCC 49175	complement(662..2101)	protein_id:EEW36837.1
ACKZ01000029.75	197.809	27.1019	19.8326	31.4036	22.6546	21.2806	77.4038	107.802	SNARE-like domain protein	Granulicatella adiacens ATCC 49175	complement(67326..67934)	protein_id:EEW36433.1
ACKZ01000020.204	2281.22	360.282	134.318	189.725	128.391	121.081	401.389	492.466	UDP-N-acetylglucosamine diphosphorylase/glucosamine-1-phosphate N-acetyltransferase	Granulicatella adiacens ATCC 49175	complement(188882..190261)	protein_id:EEW37038.1
ACKZ01000008.87	1965.43	288.024	64.0768	96.396	42.2218	45.0458	112.318	140.211	LPXTG-motif cell wall anchor domain protein	Granulicatella adiacens ATCC 49175	94490..96280	protein_id:EEW37996.1
ACKZ01000018.2	54.6265	21.9773	11.5176	11.3763	4.88998	3.27399	29.3312	33.7776	hypothetical protein	Granulicatella adiacens ATCC 49175	complement(305..475)	protein_id:EEW37267.1
ACKZ01000020.113	69.4099	158.773	93.5767	72.9562	34.2278	18.3907	136.539	159.783	transcriptional regulator, effector binding domain protein	Granulicatella adiacens ATCC 49175	complement(119474..120322)	protein_id:EEW36947.1
ACKZ01000016.90	9361.23	468.735	248.184	246.402	187.707	182.383	529.394	687.333	transglycosylase	Granulicatella adiacens ATCC 49175	86502..89033	protein_id:EEW37435.1
ACKZ01000016.58	331.393	90.358	42.9274	51.3687	39.3219	43.0078	158.169	196.827	FeS assembly protein SufB	Granulicatella adiacens ATCC 49175	complement(61991..63385)	protein_id:EEW37403.1
ACKZ01000029.108	445.907	1823.05	770.856	906.741	525.485	540.97	1574.53	2222.7	phosphotransferase system, EIIC	Granulicatella adiacens ATCC 49175	93430..94833	protein_id:EEW36466.1
ACKZ01000016.176	767.44	252.553	181.677	119.34	101.933	80.2966	321.116	386.878	HAD hydrolase, TIGR01457 family	Granulicatella adiacens ATCC 49175	complement(182275..183057)	protein_id:EEW37521.1
ACKZ01000026.28	34.5228	24.7401	13.8136	13.4773	11.0764	13.2487	29.9477	62.317	hypothetical protein	Granulicatella adiacens ATCC 49175	complement(30176..30865)	protein_id:EEW36638.1
ACKZ01000026.19	371.864	158.119	49.2355	69.4464	35.2119	42.4853	146.305	186.131	tRNA(Ile)-lysidine synthetase	Granulicatella adiacens ATCC 49175	complement(19434..20807)	protein_id:EEW36629.1
ACKZ01000014.42	958.572	99.5374	18.0924	45.2506	18.6775	7.11833	66.1461	103.316	homoserine dehydrogenase	Granulicatella adiacens ATCC 49175	complement(37962..39209)	protein_id:EEW37607.1
ACKZ01000020.57	1961.95	256.444	107.28	112.735	76.4448	53.3224	259.936	318.214	CoA binding domain protein	Granulicatella adiacens ATCC 49175	complement(55926..56573)	protein_id:EEW36891.1
ACKZ01000003.20	553.331	77.442	64.9106	62.2495	43.3849	41.5368	267.537	362.284	ATP synthase F1, delta subunit	Granulicatella adiacens ATCC 49175	17481..18023	protein_id:EEW38248.1
ACKZ01000021.51	446.915	140.144	52.0873	67.6952	32.6163	35.3956	117.963	160.265	PIN domain protein	Granulicatella adiacens ATCC 49175	complement(47332..48456)	protein_id:EEW36752.1
ACKZ01000011.16	4157.95	394.04	121.894	194.467	119.505	141.019	576.66	715.113	DNA polymerase III, alpha subunit, Gram-positive type	Granulicatella adiacens ATCC 49175	complement(12829..17163)	protein_id:EEW37808.1
ACKZ01000020.1	333.377	1122.99	2162.78	1202.69	1491.42	1127.87	3618.6	6932.63	hypothetical protein	Granulicatella adiacens ATCC 49175	complement(22..360)	protein_id:EEW36835.1
ACKZ01000016.177	925.693	243.022	102.666	141.06	91.7285	101.635	252.283	336.48	hypothetical protein	Granulicatella adiacens ATCC 49175	complement(183058..183876)	protein_id:EEW37522.1
ACKZ01000011.39	454.126	242.681	137.786	134.065	133.098	116.133	387.126	548.572	DHH family protein	Granulicatella adiacens ATCC 49175	complement(41389..42354)	protein_id:EEW37831.1
ACKZ01000008.144	452.286	148.916	43.556	84.6032	49.733	47.4351	226.042	239.139	GTP-binding protein HflX	Granulicatella adiacens ATCC 49175	155236..156438	protein_id:EEW38053.1
ACKZ01000020.124	14.3343	55.2978	27.4706	32.6664	27.6293	11.6906	89.3809	110.226	hypothetical protein	Granulicatella adiacens ATCC 49175	complement(129976..130098)	protein_id:EEW36958.1
ACKZ01000020.176	23661.2	4390.85	1485.75	2502.18	1274.84	1639.38	4605.59	6198.46	fructose-1,6-bisphosphate aldolase, class II	Granulicatella adiacens ATCC 49175	complement(165797..166636)	protein_id:EEW37010.1
ACKZ01000012.94	125.773	135.99	70.398	99.362	107.254	76.4497	285.894	375.896	glycosyl hydrolase family 3 N-terminal domain protein	Granulicatella adiacens ATCC 49175	complement(97970..99694)	protein_id:EEW37783.1
ACKZ01000003.25	2764.54	988.745	207.615	462.798	103.307	183.996	544.98	605.284	redoxin family protein	Granulicatella adiacens ATCC 49175	complement(22451..22942)	protein_id:EEW38253.1
ACKZ01000020.370	211.609	76.7375	32.0384	46.2325	28.7734	36.5571	98.5739	132.931	triphosphoribosyl-dephospho-CoA synthase CitG	Granulicatella adiacens ATCC 49175	341964..342794	protein_id:EEW37204.1
ACKZ01000026.52	1232.73	569.655	175.226	245.792	81.0254	111.453	297.579	393.532	Gram-positive signal peptide protein, YSIRK family	Granulicatella adiacens ATCC 49175	complement(53177..55147)	protein_id:EEW36662.1
ACKZ01000021.40	794.931	97.3159	58.1548	81.926	64.188	78.3279	196.07	272.272	Cof-like hydrolase	Granulicatella adiacens ATCC 49175	39059..39880	protein_id:EEW36741.1
ACKZ01000021.33	887.295	350.924	77.4913	205.354	57.6034	85.2821	249.457	328.076	ribose 5-phosphate isomerase A	Granulicatella adiacens ATCC 49175	complement(29648..30316)	protein_id:EEW36734.1
ACKZ01000016.145	435.58	33.5096	16.4118	27.2825	7.90733	9.68627	35.5461	39.2875	phosphopantothenoylcysteine decarboxylase/phosphopantothenate--cysteine ligase	Granulicatella adiacens ATCC 49175	complement(149582..150799)	protein_id:EEW37490.1
ACKZ01000009.3	1029.99	127.093	62.3235	64.4418	52	41.5226	149.088	275.592	transcriptional regulator, DeoR family	Granulicatella adiacens ATCC 49175	3465..4232	protein_id:EEW37848.1
ACKZ01000009.26	479.126	641.256	521.109	461.211	462.719	394.788	1552.25	2044.48	ATP-dependent protease HslVU, ATPase subunit	Granulicatella adiacens ATCC 49175	32664..34070	protein_id:EEW37871.1
ACKZ01000011.31	992.172	61.5042	30.274	28.0031	19.7295	22.447	104.068	106.159	ribosome biogenesis GTP-binding protein YsxC	Granulicatella adiacens ATCC 49175	complement(30547..31146)	protein_id:EEW37823.1
ACKZ01000013.12	447.103	937.949	378.91	380.42	58.6563	106.44	459.51	432.193	HTH domain protein	Granulicatella adiacens ATCC 49175	complement(11609..13561)	protein_id:EEW37624.1
ACKZ01000020.213	0	1.9655	4.64058	2.61387	0.581019	2.24795	12.0866	9.08202	hydrolase, NUDIX family	Granulicatella adiacens ATCC 49175	complement(203243..203779)	protein_id:EEW37047.1
ACKZ01000018.14	1067.84	292.975	159.347	177.838	95.4775	107.836	329.716	436.87	ABC transporter, ATP-binding protein	Granulicatella adiacens ATCC 49175	10720..13248	protein_id:EEW37279.1
ACKZ01000017.39	12.5723	6.30872	2.3688	5.29639	1.31406	0.348973	11.9922	8.51898	hypothetical protein	Granulicatella adiacens ATCC 49175	complement(35521..35958)	protein_id:EEW37328.1
ACKZ01000025.6	958.919	507.618	134.146	198.144	77.286	117.387	383.211	436.366	prenyltransferase, UbiA family	Granulicatella adiacens ATCC 49175	complement(3753..4703)	protein_id:EEW36674.1
ACKZ01000008.30	35.3362	6.24067	4.68909	5.71388	0	0	4.70867	6.56209	hypothetical protein	Granulicatella adiacens ATCC 49175	complement(29258..29488)	protein_id:EEW37939.1
ACKZ01000025.18	362.163	26.6948	0.882237	7.31819	2.19072	1.82706	6.72201	3.77479	hypothetical protein	Granulicatella adiacens ATCC 49175	18791..19078	protein_id:EEW36686.1
ACKZ01000016.94	2787.42	623.303	163.851	224.587	53.7273	98.423	408.412	370	hypothetical protein	Granulicatella adiacens ATCC 49175	complement(91861..92262)	protein_id:EEW37439.1
ACKZ01000025.14	194.794	938.658	186.829	385.093	71.5018	118.241	298.783	368.431	transcriptional regulator, MerR family	Granulicatella adiacens ATCC 49175	complement(13195..13599)	protein_id:EEW36682.1
ACKZ01000009.16	236.873	251.106	154.5	131.33	84.0696	83.4702	286.051	379.919	ABC transporter, ATP-binding protein	Granulicatella adiacens ATCC 49175	16980..18458	protein_id:EEW37861.1
ACKZ01000006.4	160.905	12.5759	13.9106	12.2419	11.2754	13.1042	46.4215	75.1898	V-type sodium ATPase, K subunit	Granulicatella adiacens ATCC 49175	2932..3414	protein_id:EEW38164.1
ACKZ01000011.6	1181.33	158.585	99.8847	87.12	42.7835	55.9784	127.539	204.784	riboflavin biosynthesis protein RibF	Granulicatella adiacens ATCC 49175	complement(3249..4199)	protein_id:EEW37798.1
ACKZ01000007.43	2074.5	647.079	214.152	247.99	69.9125	56.4836	322.43	409.277	hypothetical protein	Granulicatella adiacens ATCC 49175	43206..44048	protein_id:EEW38157.1
ACKZ01000029.76	489.013	58.7754	31.2886	39.3509	30.9164	28.3642	130.643	146.729	thioesterase family protein	Granulicatella adiacens ATCC 49175	complement(68014..68547)	protein_id:EEW36434.1
ACKZ01000013.37	1599.77	118.295	25.5849	54.6049	17.6677	38.6415	54.7125	74.8575	hypothetical protein	Granulicatella adiacens ATCC 49175	40180..41196	protein_id:EEW37649.1
ACKZ01000016.81	1114.39	566.23	389.382	423.947	353.356	363.93	1103.84	1379.61	cadmium-exporting ATPase	Granulicatella adiacens ATCC 49175	complement(79294..81315)	protein_id:EEW37426.1
ACKZ01000021.112	104.746	45.4765	26.842	21.9062	36.3807	22.2907	93.615	127.779	YycH protein	Granulicatella adiacens ATCC 49175	complement(88542..89405)	protein_id:EEW36813.1
ACKZ01000016.40	3441.29	848.745	600.495	452.849	516.61	484.716	1849.6	2510.1	ABC transporter, permease protein	Granulicatella adiacens ATCC 49175	46304..47230	protein_id:EEW37385.1
ACKZ01000017.25	34341.5	6334.21	1422.9	2505.28	916.355	1104.04	3444.32	4378.07	LPXTG-motif cell wall anchor domain protein	Granulicatella adiacens ATCC 49175	complement(22043..25144)	protein_id:EEW37314.1
ACKZ01000026.8	34.7175	5.03215	0	0	1.85707	3.4513	7.13706	6.42961	transcriptional regulator, DeoR family	Granulicatella adiacens ATCC 49175	complement(6976..7734)	protein_id:EEW36618.1
ACKZ01000026.57	672.978	257.152	79.0152	109.994	65.1613	52.5212	251.468	311.886	2-dehydropantoate 2-reductase	Granulicatella adiacens ATCC 49175	complement(58796..59722)	protein_id:EEW36667.1
ACKZ01000008.71	51.0429	10.55	3.5532	2.77114	2.13203	2.02192	23.1106	24.6458	transcriptional regulator, MarR family	Granulicatella adiacens ATCC 49175	74178..74657	protein_id:EEW37980.1
ACKZ01000020.180	509.76	52.0573	23.1918	30.251	10.8084	20.038	47.7769	64.7411	MBOAT family protein	Granulicatella adiacens ATCC 49175	complement(169412..170563)	protein_id:EEW37014.1
ACKZ01000009.56	1786.48	62.3817	15.3729	24.0347	22.1569	30.4552	71.7986	73.737	UMP kinase	Granulicatella adiacens ATCC 49175	complement(66329..67051)	protein_id:EEW37901.1
ACKZ01000016.69	1491.38	525.339	131.793	221.597	94.7766	119.348	417.763	458.4	hypothetical protein	Granulicatella adiacens ATCC 49175	complement(72794..74122)	protein_id:EEW37414.1
ACKZ01000020.248	21.5014	6.82797	3.52895	6.66809	2.19072	8.18018	12.209	12.5812	hypothetical protein	Granulicatella adiacens ATCC 49175	233980..234372	protein_id:EEW37082.1
ACKZ01000012.54	42855.7	6636.92	2127.26	2614.82	1662.22	1569.4	5604.62	8851.42	DNA-binding protein HU	Granulicatella adiacens ATCC 49175	complement(60699..60977)	protein_id:EEW37743.1
ACKZ01000008.182	4253.42	437.916	224.933	251.587	242.39	205.704	660.426	919.516	RelA/SpoT family protein	Granulicatella adiacens ATCC 49175	197987..200221	protein_id:EEW38091.1
ACKZ01000008.129	237.118	252.534	92.5974	115.904	62.8287	92.4492	266.343	345.883	beta-hydroxyacyl-(acyl-carrier-protein) dehydratase FabZ	Granulicatella adiacens ATCC 49175	141878..142309	protein_id:EEW38038.1
ACKZ01000016.53	92.6481	176.723	125.302	110.325	53.3169	40.1698	192.473	243.593	uracil-DNA glycosylase family protein	Granulicatella adiacens ATCC 49175	complement(58347..58988)	protein_id:EEW37398.1
ACKZ01000029.28	60.5655	25.7728	10.5626	13.1084	8.30495	10.099	23.6454	41.0669	hypothetical protein	Granulicatella adiacens ATCC 49175	19826..21043	protein_id:EEW36386.1
ACKZ01000008.101	1268.61	67.8701	27.9779	40.0954	27.0534	31.0966	104.408	123.37	signal recognition particle protein	Granulicatella adiacens ATCC 49175	109408..110844	protein_id:EEW38010.1
ACKZ01000009.10	7712.56	911.387	306.074	341.563	168.213	189.904	562.784	876.952	transporter, auxin efflux carrier (AEC) family protein	Granulicatella adiacens ATCC 49175	10989..12035	protein_id:EEW37855.1
ACKZ01000018.11	2752.48	486.871	128.396	167.183	74.2983	71.2938	174.179	293.666	LemA family protein	Granulicatella adiacens ATCC 49175	complement(8717..9277)	protein_id:EEW37276.1
ACKZ01000012.32	4739.07	2083.74	716.46	939.93	711.184	666.461	2518.32	3355.02	leucine--tRNA ligase	Granulicatella adiacens ATCC 49175	complement(29947..32403)	protein_id:EEW37721.1
ACKZ01000003.30	134.093	15.0046	4.68909	11.5031	6.75882	12.2888	30.5058	34.8017	carboxylesterase	Granulicatella adiacens ATCC 49175	25167..25895	protein_id:EEW38258.1
ACKZ01000009.43	470.536	301.33	106.46	89.7964	31.815	43.1745	143.569	159.428	PTS system, Lactose/Cellobiose specific IIB subunit	Granulicatella adiacens ATCC 49175	50801..51085	protein_id:EEW37888.1
ACKZ01000008.20	861.553	1371.59	1489.14	1118.85	1093.41	1025.69	3393.59	3800.46	histidine kinase	Granulicatella adiacens ATCC 49175	20388..21455	protein_id:EEW37929.1
ACKZ01000008.27	1059.31	1658.16	880.737	842.293	793.119	664.872	2462.71	3578.8	repressor LexA	Granulicatella adiacens ATCC 49175	complement(26064..26687)	protein_id:EEW37936.1
ACKZ01000029.151	415.375	61.452	48.0753	35.9811	37.826	31.4121	72.6124	116.109	4-oxalocrotonate tautomerase family enzyme	Granulicatella adiacens ATCC 49175	complement(131066..131245)	protein_id:EEW36509.1
ACKZ01000008.21	624.968	887.795	1218.41	780.505	752.868	574.034	2199.8	2878.77	response regulator receiver domain protein	Granulicatella adiacens ATCC 49175	21448..22083	protein_id:EEW37930.1
ACKZ01000014.46	23.7721	26.534	6.80424	12.0865	1.61146	10.6124	24.4847	25.6355	hypothetical protein	Granulicatella adiacens ATCC 49175	41865..42338	protein_id:EEW37611.1
ACKZ01000016.48	1326.13	581.751	104.007	224.22	65.0186	50.8811	300.937	326.1	hypothetical protein	Granulicatella adiacens ATCC 49175	complement(52546..54123)	protein_id:EEW37393.1
ACKZ01000012.89	465.825	535.41	200.568	267.338	182.075	161.838	651.939	830.005	glucuronate isomerase	Granulicatella adiacens ATCC 49175	complement(93226..94629)	protein_id:EEW37778.1
ACKZ01000025.2	1297.25	216.679	111.343	133.713	77.912	94.2967	223.939	322.76	peptidase T	Granulicatella adiacens ATCC 49175	complement(1437..2696)	protein_id:EEW36670.1
ACKZ01000016.189	199.986	230.477	87.3636	87.7556	41.9017	42.0277	154.674	165.155	preprotein translocase, YajC subunit	Granulicatella adiacens ATCC 49175	complement(193002..193277)	protein_id:EEW37534.1
ACKZ01000008.90	3371.4	1153.21	632.687	579.77	407.335	361.809	1087.25	1845.01	pyruvate dehydrogenase E1 component, alpha subunit	Granulicatella adiacens ATCC 49175	98311..99417	protein_id:EEW37999.1
ACKZ01000020.181	1042.77	104.363	41.3085	68.6734	60.0589	65.3117	155.701	184.54	putative D-alanine--poly(phosphoribitol) ligase, subunit 1	Granulicatella adiacens ATCC 49175	complement(170567..172108)	protein_id:EEW37015.1
ACKZ01000008.201	442.103	153.51	49.5619	70.1936	22.9193	31.8812	85.5518	103.85	hypothetical protein	Granulicatella adiacens ATCC 49175	217828..218313	protein_id:EEW38110.1
ACKZ01000013.30	117.199	71.3919	66.6265	57.912	38.5488	64.8633	193.296	220.419	ABC transporter, ATP-binding protein	Granulicatella adiacens ATCC 49175	complement(31166..31795)	protein_id:EEW37642.1
ACKZ01000013.61	8301.93	1182.09	497.99	630.698	432.203	392.836	1230.14	1625.33	putative cross-wall-targeting lipoprotein signal	Granulicatella adiacens ATCC 49175	complement(63927..67967)	protein_id:EEW37673.1
ACKZ01000020.87	659.237	69.932	20.1944	22.9452	14.4741	9.98652	69.4025	91.738	ABC transporter, permease protein	Granulicatella adiacens ATCC 49175	complement(89150..90052)	protein_id:EEW36921.1
ACKZ01000004.35	347.143	696.443	426.42	359.778	269.014	236.756	839.294	1126	hypothetical protein	Granulicatella adiacens ATCC 49175	39119..40195	protein_id:EEW38210.1
ACKZ01000008.88	100.798	465.496	473.058	234.395	114.753	120.651	438.897	677.072	hypothetical protein	Granulicatella adiacens ATCC 49175	96395..96847	protein_id:EEW37997.1
ACKZ01000018.10	4048.22	751.609	205.285	308.502	148.519	145.354	283.161	500.514	peptidase, M48 family	Granulicatella adiacens ATCC 49175	complement(7794..8684)	protein_id:EEW37275.1
ACKZ01000028.16	73.0186	166.937	75.0255	102.485	79.3177	52.7998	244.31	303.982	methyltransferase domain protein	Granulicatella adiacens ATCC 49175	12774..13538	protein_id:EEW36577.1
ACKZ01000026.27	10735.2	5490.76	1252.32	2011.59	656.952	661.931	2477.69	3100.65	L-lactate dehydrogenase	Granulicatella adiacens ATCC 49175	29157..30131	protein_id:EEW36637.1
ACKZ01000009.64	740.678	40.4631	12.9799	13.9262	14.4657	11.1413	79.1273	88.0829	sucrose-6-phosphate hydrolase	Granulicatella adiacens ATCC 49175	74630..	0
ACKZ01000016.119	2332.73	211.155	83.1222	79.9932	39.8802	76.948	163.746	209.419	penicillin-binding protein, transpeptidase domain protein	Granulicatella adiacens ATCC 49175	complement(115539..117674)	protein_id:EEW37464.1
ACKZ01000016.173	2963.63	840.988	275.618	328.182	174.911	211.253	717.949	946.072	bacterial membrane protein YfhO	Granulicatella adiacens ATCC 49175	complement(177937..180564)	protein_id:EEW37518.1
ACKZ01000021.55	511.887	417.905	149.773	184.394	54.7804	56.2793	320.117	268.351	hypothetical protein	Granulicatella adiacens ATCC 49175	complement(51849..52187)	protein_id:EEW36756.1
ACKZ01000020.366	40.707	3.91834	3.22678	1.75782	2.48989	6.62786	14.3635	31.2847	Biotin-requiring enzyme	Granulicatella adiacens ATCC 49175	complement(338703..339092)	protein_id:EEW37200.1
ACKZ01000020.336	83.9985	27.9994	44.2685	29.5609	39.206	23.2578	79.2067	143.324	hypothetical protein	Granulicatella adiacens ATCC 49175	complement(314909..315271)	protein_id:EEW37170.1
ACKZ01000016.55	3827.2	2016.16	780.79	1296.01	768.364	1122.22	3490.23	3670.61	SPFH/Band 7/PHB domain protein	Granulicatella adiacens ATCC 49175	complement(60127..61020)	protein_id:EEW37400.1
ACKZ01000008.24	545.942	584.267	494.024	433.892	454.437	367.134	1168.99	1631.91	PTS system, glucose-like IIB component	Granulicatella adiacens ATCC 49175	23067..24572	protein_id:EEW37933.1
ACKZ01000020.26	157.237	38.5183	13.0284	29.1833	13.6788	17.5697	32.9773	45.5096	UDP-galactopyranose mutase	Granulicatella adiacens ATCC 49175	complement(24019..25128)	protein_id:EEW36860.1
ACKZ01000016.7	3367.03	272.833	54.6987	110.044	25.9519	47.0535	177.972	152.897	guanylate kinase	Granulicatella adiacens ATCC 49175	complement(8000..8635)	protein_id:EEW37352.1
ACKZ01000016.102	2386.1	775.797	129.665	244.279	65.5297	93.174	221.097	319.417	thioredoxin	Granulicatella adiacens ATCC 49175	complement(98266..98586)	protein_id:EEW37447.1
ACKZ01000004.41	10.7507	19.5091	15.5538	7.68904	12.3461	11.1597	50.8764	69.9461	hypothetical protein	Granulicatella adiacens ATCC 49175	43619..44107	protein_id:EEW38216.1
ACKZ01000009.38	124.121	50.7845	22.5875	45.1268	17.3703	14.8778	89.1377	89.1116	transposase	Granulicatella adiacens ATCC 49175	complement(46067..46582)	protein_id:EEW37883.1
ACKZ01000029.198	192.548	204.42	116.854	101.447	84.0946	76.2695	261.913	370.318	Ser/Thr phosphatase family protein	Granulicatella adiacens ATCC 49175	180040..181287	protein_id:EEW36556.1
ACKZ01000012.17	770.327	43.1643	10.8405	13.3962	6.01198	5.83496	38.6284	44.3453	glycine--tRNA ligase, alpha subunit	Granulicatella adiacens ATCC 49175	complement(16334..17218)	protein_id:EEW37706.1
ACKZ01000020.58	1477.54	88.1031	64.7539	87.2375	72.9133	106.372	254.165	320.307	ABC transporter, ATP-binding protein	Granulicatella adiacens ATCC 49175	56813..58762	protein_id:EEW36892.1
ACKZ01000016.159	5594.22	1202.3	451.231	641.653	375.973	362.745	1403.78	1744.62	glucose-6-phosphate isomerase	Granulicatella adiacens ATCC 49175	complement(163676..165022)	protein_id:EEW37504.1
ACKZ01000020.356	963.783	208.874	139.164	183.953	197.203	189.171	873.013	1096.57	cysteine--tRNA ligase	Granulicatella adiacens ATCC 49175	complement(329599..331008)	protein_id:EEW37190.1
ACKZ01000008.126	81.6935	57.702	36.8488	34.4292	34.5263	42.5352	131.918	182.573	3-oxoacyl-[acyl-carrier-protein] reductase	Granulicatella adiacens ATCC 49175	139392..140123	protein_id:EEW38035.1
ACKZ01000004.38	48.4927	68.9938	39.9786	48.0562	84.2312	62.03	152.672	196.105	hypothetical protein	Granulicatella adiacens ATCC 49175	41673..42503	protein_id:EEW38213.1
ACKZ01000008.133	1911.28	355.716	106.049	127.459	77.5131	45.5432	269.386	334.324	Creatinase	Granulicatella adiacens ATCC 49175	145337..146482	protein_id:EEW38042.1
ACKZ01000008.188	1606.37	1874.95	3411.67	1878.66	3584.37	3192.01	9392.81	15734.6	DNA-binding helix-turn-helix protein	Granulicatella adiacens ATCC 49175	complement(204597..204833)	protein_id:EEW38097.1
ACKZ01000020.12	153.239	17.4682	8.47169	4.4146	7.3332	10.2949	19.7773	29.0588	hypothetical protein	Granulicatella adiacens ATCC 49175	complement(8877..9206)	protein_id:EEW36846.1
ACKZ01000013.53	130.576	67.0805	26.6126	31.5255	11.1476	10.2485	41.5266	62.3951	hypothetical protein	Granulicatella adiacens ATCC 49175	complement(56351..56710)	protein_id:EEW37665.1
ACKZ01000020.318	5372.64	1503.34	785.599	836.838	754.941	850.099	2268.78	3443.79	flavin reductase	Granulicatella adiacens ATCC 49175	complement(296476..297747)	protein_id:EEW37152.1
ACKZ01000011.17	1756.34	103.236	22.9381	39.5014	20.3136	31.2869	80.0642	98.2995	RIP metalloprotease RseP	Granulicatella adiacens ATCC 49175	complement(17223..18497)	protein_id:EEW37809.1
ACKZ01000020.86	322.684	49.3116	11.2882	22.8336	9.09669	6.54566	56.6506	57.0005	ABC transporter, permease protein	Granulicatella adiacens ATCC 49175	complement(88158..89150)	protein_id:EEW36920.1
ACKZ01000008.57	56.3633	31.7672	14.3937	11.9053	12.1576	11.0853	22.1443	28.2935	hypothetical protein	Granulicatella adiacens ATCC 49175	60197..60520	protein_id:EEW37966.1
ACKZ01000020.156	735.085	73.2044	75.8723	75.2578	50.2751	92.6267	175.093	300.928	ribosomal protein L24	Granulicatella adiacens ATCC 49175	complement(153772..154074)	protein_id:EEW36990.1
ACKZ01000008.150	1152.66	42.6152	25.4282	33.1824	20.3088	12.8835	51.7647	80.6237	GMP reductase	Granulicatella adiacens ATCC 49175	163710..164696	protein_id:EEW38059.1
ACKZ01000005.2	500.696	47.6071	27.3251	16.8404	10.5199	14.4976	29.9861	67.2416	thiamine transporter protein (Thia_YuaJ)	Granulicatella adiacens ATCC 49175	1884..2489	protein_id:EEW38173.1
ACKZ01000016.38	2459.16	246.363	117.084	149.736	157.708	125.433	428.377	541.61	4-alpha-glucanotransferase	Granulicatella adiacens ATCC 49175	complement(43015..44556)	protein_id:EEW37383.1
ACKZ01000011.36	8700.44	1999.28	642.198	832.698	313.975	514.986	1413.14	1594.04	penicillin-binding protein, 1A family	Granulicatella adiacens ATCC 49175	35984..38467	protein_id:EEW37828.1
ACKZ01000012.35	3039.93	384.791	229.368	215.177	183.012	121.042	423.532	540.986	methionine adenosyltransferase	Granulicatella adiacens ATCC 49175	complement(35276..36463)	protein_id:EEW37724.1
ACKZ01000009.12	287.102	235.96	105.035	138.416	68.9685	62.5041	151.677	236.34	channel protein, hemolysin III family	Granulicatella adiacens ATCC 49175	complement(13148..13813)	protein_id:EEW37857.1
ACKZ01000029.161	673.081	61.676	14.9253	43.4099	12.4668	13.7566	54.4609	58.7732	hypothetical protein	Granulicatella adiacens ATCC 49175	139583..140107	protein_id:EEW36519.1
ACKZ01000013.77	1456.88	142.81	54.7825	68.3559	43.4699	70.6161	237.044	280.056	LPXTG-motif cell wall anchor domain protein	Granulicatella adiacens ATCC 49175	complement(80429..	0
ACKZ01000012.55	2779.66	807.487	372.24	411.369	235.594	245.268	894.959	1067.89	ribosome biogenesis GTPase Der	Granulicatella adiacens ATCC 49175	complement(61139..62452)	protein_id:EEW37744.1
ACKZ01000007.26	24.4755	5.89765	7.08215	3.50612	7.84484	12.5218	28.7418	41.272	ABC transporter, permease protein	Granulicatella adiacens ATCC 49175	26503..27399	protein_id:EEW38140.1
ACKZ01000020.74	966.28	203.551	45.3801	85.1772	26.054	46.9968	125.1	125.342	hypothetical protein	Granulicatella adiacens ATCC 49175	complement(74941..75396)	protein_id:EEW36908.1
ACKZ01000009.13	1378.17	66.9779	16.5573	38.8084	17.8497	17.2462	34.8619	46.2186	purine nucleoside phosphorylase	Granulicatella adiacens ATCC 49175	14010..14714	protein_id:EEW37858.1
ACKZ01000020.295	67.0292	9.29197	1.16015	0.909411	1.97109	0	8.9959	9.97606	GtrA-like protein	Granulicatella adiacens ATCC 49175	complement(274616..275062)	protein_id:EEW37129.1
ACKZ01000020.151	2727.29	191.187	126.656	158.864	145.506	162	528.909	884.79	ribosomal protein L18	Granulicatella adiacens ATCC 49175	complement(151570..151935)	protein_id:EEW36985.1
ACKZ01000019.1	395.728	298.258	140.059	165.821	80.6727	107.978	318.089	374.167	phosphoglucomutase/phosphomannomutase, alpha/beta/alpha domain II	Granulicatella adiacens ATCC 49175	complement(211..1722)	protein_id:EEW37216.1
ACKZ01000008.185	1164.58	644.372	171.999	251.292	106.439	119.362	418.718	489.515	recombination factor protein RarA	Granulicatella adiacens ATCC 49175	complement(201585..202856)	protein_id:EEW38094.1
ACKZ01000027.19	541.758	190.002	62.2528	106.14	47.2342	72.944	184.174	291.452	hypothetical protein	Granulicatella adiacens ATCC 49175	20086..22020	protein_id:EEW36606.1
ACKZ01000029.63	312.162	17.4914	4.43544	4.54706	3.81774	0.697945	14.5455	18.8438	hypothetical protein	Granulicatella adiacens ATCC 49175	complement(54323..55330)	protein_id:EEW36421.1
ACKZ01000029.156	929.024	25.0624	9.14878	18.4276	13.0947	13.2733	29.9522	45.9344	ABC transporter, substrate-binding protein, family 5	Granulicatella adiacens ATCC 49175	complement(134109..135728)	protein_id:EEW36514.1
ACKZ01000019.25	2185.04	568.754	72.2595	208.826	75.2685	72.6113	213.829	296.729	tryptophan--tRNA ligase	Granulicatella adiacens ATCC 49175	27503..28498	protein_id:EEW37240.1
ACKZ01000014.38	157.262	57.5793	21.1737	41.5863	10.2207	17.4559	49.262	56.6703	RNA-binding protein, YhbY family	Granulicatella adiacens ATCC 49175	complement(35082..35408)	protein_id:EEW37603.1
ACKZ01000020.102	860.306	266.56	95.0168	140.588	62.2613	78.7681	266.446	309.914	L-asparaginase, type II	Granulicatella adiacens ATCC 49175	complement(107078..108067)	protein_id:EEW36936.1
ACKZ01000026.44	39.504	11.9644	1.78873	7.83584	3.19561	3.9799	20.6361	15.8208	hypothetical protein	Granulicatella adiacens ATCC 49175	complement(43305..43850)	protein_id:EEW36654.1
ACKZ01000013.17	36.4543	30.9247	30.4063	29.2807	36.1545	25.721	69.7659	111.762	fructose-bisphosphate aldolase	Granulicatella adiacens ATCC 49175	complement(17742..18623)	protein_id:EEW37629.1
ACKZ01000013.64	198.368	120.858	110.472	91.492	68.9071	91.263	292.904	325.3	transposase	Granulicatella adiacens ATCC 49175	70872..71738	protein_id:EEW37676.1
ACKZ01000013.66	503.017	246.992	215.433	154.719	137.957	117.864	381.671	659.988	DNA-binding helix-turn-helix protein	Granulicatella adiacens ATCC 49175	complement(72011..72220)	protein_id:EEW37678.1
ACKZ01000019.21	256.832	85.2721	19.0585	37.2021	29.4514	34.6187	67.2301	103.885	ABC transporter, ATP-binding protein	Granulicatella adiacens ATCC 49175	complement(23919..24863)	protein_id:EEW37236.1
ACKZ01000020.116	26.7118	4.52308	5.26916	6.00563	3.83505	3.44319	9.86952	10.3077	ABC transporter, ATP-binding protein	Granulicatella adiacens ATCC 49175	complement(123327..124052)	protein_id:EEW36950.1
ACKZ01000009.30	823.827	27.4915	24.1953	31.3874	13.8071	27.6279	91.1351	112.278	DNA topoisomerase IV, B subunit	Granulicatella adiacens ATCC 49175	36591..38651	protein_id:EEW37875.1
ACKZ01000006.11	2538.07	102.259	44.897	79.3042	47.7511	68.4271	231.656	242.801	Gram-positive signal peptide protein, YSIRK family	Granulicatella adiacens ATCC 49175	9340..	0
ACKZ01000016.56	191.923	70.4313	20.6421	31.1032	8.41234	11.8137	33.124	37.3765	hypothetical protein	Granulicatella adiacens ATCC 49175	complement(61038..61439)	protein_id:EEW37401.1
ACKZ01000009.2	4221.69	442.464	118.716	192.961	89.2461	111.812	501.048	645.447	aspartate--tRNA ligase	Granulicatella adiacens ATCC 49175	1667..3430	protein_id:EEW37847.1
ACKZ01000020.211	148.842	47.7731	22.9381	30.7485	25.5816	47.9667	122.353	122.387	putative DNA/RNA non-specific endonuclease	Granulicatella adiacens ATCC 49175	complement(196640..197653)	protein_id:EEW37045.1
ACKZ01000004.36	51.3477	36.0372	20.0863	23.0834	14.7842	24.2671	49.7074	86.6263	YigZ family protein	Granulicatella adiacens ATCC 49175	complement(40432..41064)	protein_id:EEW38211.1
ACKZ01000012.90	102.391	186.869	24.1468	65.9973	22.2843	18.6572	77.5467	103.294	2-dehydro-3-deoxyphosphogluconate aldolase/4-hydroxy-2-oxoglutarate aldolase	Granulicatella adiacens ATCC 49175	complement(94632..95261)	protein_id:EEW37779.1
ACKZ01000007.32	202.595	60.6816	39.5551	42.2031	37.5353	45.5464	139.408	171.808	OsmC-like protein	Granulicatella adiacens ATCC 49175	35822..36313	protein_id:EEW38146.1
ACKZ01000016.5	1022.14	230.472	79.7762	106.401	67.8828	107.72	223.379	358.241	primosomal protein N'	Granulicatella adiacens ATCC 49175	complement(5232..7637)	protein_id:EEW37350.1
ACKZ01000020.84	592.783	99.607	38.8184	38.49	20.6853	20.2534	103.201	135.167	ABC transporter, ATP-binding protein	Granulicatella adiacens ATCC 49175	complement(86215..87108)	protein_id:EEW36918.1
ACKZ01000008.158	457.92	22.5872	21.0039	13.5631	13.4558	10.8049	42.4359	56.7435	ABC transporter, substrate-binding protein, family 3	Granulicatella adiacens ATCC 49175	172427..173314	protein_id:EEW38067.1
ACKZ01000007.20	45.6126	11.8076	9.65609	13.9187	7.35741	10.682	31.7723	36.5762	peptidase, S54 family	Granulicatella adiacens ATCC 49175	19984..20682	protein_id:EEW38134.1
ACKZ01000026.47	480.109	75.2058	33.6574	43.0458	29.7662	16.0675	88.9616	134.161	ABC transporter, permease protein	Granulicatella adiacens ATCC 49175	complement(47281..48099)	protein_id:EEW36657.1
ACKZ01000029.114	72.1205	413.15	297.894	261.127	141.375	165.685	464.325	590.633	hypothetical protein	Granulicatella adiacens ATCC 49175	complement(100158..100475)	protein_id:EEW36472.1
ACKZ01000013.36	974.811	55.2973	14.7444	25.7276	4.0789	22.2778	49.6417	68.3098	glycosyl hydrolase family 25	Granulicatella adiacens ATCC 49175	37782..40013	protein_id:EEW37648.1
ACKZ01000008.164	300470	21437.1	10691.3	12553.7	10674.1	9872.83	31369.1	44137.9	formate C-acetyltransferase	Granulicatella adiacens ATCC 49175	177098..179326	protein_id:EEW38073.1
ACKZ01000009.11	9391	673.912	228.934	297.885	182.478	169.559	646.119	815.024	4-phosphoerythronate dehydrogenase	Granulicatella adiacens ATCC 49175	12097..13095	protein_id:EEW37856.1
ACKZ01000008.38	3414.5	2638.36	365.52	1010.7	237.28	323.494	1003.27	930.843	ABC transporter, substrate-binding protein, family 3	Granulicatella adiacens ATCC 49175	39781..40632	protein_id:EEW37947.1
ACKZ01000009.45	2225.68	1368.09	1205.64	668.252	770.009	603.919	1870.84	3080.88	putative hexulose-6-phosphate isomerase	Granulicatella adiacens ATCC 49175	51770..52630	protein_id:EEW37890.1
ACKZ01000008.173	5439.14	828.081	210.008	337.936	140.818	165.115	548.141	650.857	PTS system, mannose/fructose/sorbose family, IID component	Granulicatella adiacens ATCC 49175	187718..188653	protein_id:EEW38082.1
ACKZ01000004.26	1281.54	209.166	103.246	96.4525	61.1132	59.802	173.928	262.039	EDD domain protein, DegV family	Granulicatella adiacens ATCC 49175	24210..25085	protein_id:EEW38201.1
ACKZ01000029.64	601.714	120.684	34.48	45.3668	23.1994	23.9125	61.0258	72.7838	glycerophosphodiester phosphodiesterase family protein	Granulicatella adiacens ATCC 49175	55483..57273	protein_id:EEW36422.1
ACKZ01000016.151	1020.76	256.948	102.834	98.6935	51.1953	73.4958	268.387	248.908	putative dGTPase	Granulicatella adiacens ATCC 49175	complement(154501..155883)	protein_id:EEW37496.1
ACKZ01000016.122	1339.89	227.62	109.602	121.64	78.5019	91.6746	239.155	339.58	DEAD/DEAH box helicase	Granulicatella adiacens ATCC 49175	121160..122548	protein_id:EEW37467.1
ACKZ01000029.7	263.246	147.71	106.062	142.84	92.8264	127.39	388.425	539.099	cadmium-exporting ATPase	Granulicatella adiacens ATCC 49175	complement(2649..4778)	protein_id:EEW36365.1
ACKZ01000016.59	197.225	70.2967	28.2073	60.4344	34.6655	36.6186	116.03	186.455	SUF system FeS assembly protein, NifU family	Granulicatella adiacens ATCC 49175	complement(63401..63841)	protein_id:EEW37404.1
ACKZ01000016.37	9732.8	1303.46	607.336	829.825	723.048	751.119	2913.42	3253.38	phosphorylase, glycogen/starch/alpha-glucan family	Granulicatella adiacens ATCC 49175	complement(40725..42986)	protein_id:EEW37382.1
ACKZ01000025.13	1463.29	8471.62	2792.35	3431.28	1219.49	1376.21	4101.24	5452.94	glutamine synthetase, type I	Granulicatella adiacens ATCC 49175	complement(11853..13184)	protein_id:EEW36681.1
ACKZ01000016.32	1975.92	805.488	257.007	301.132	144.958	221.43	618.111	784.708	Cof-like hydrolase	Granulicatella adiacens ATCC 49175	33540..34412	protein_id:EEW37377.1
ACKZ01000019.7	179.935	387.327	105.833	148.55	46.7829	40.7019	151.774	193.101	putative pyridoxal kinase	Granulicatella adiacens ATCC 49175	8855..9703	protein_id:EEW37222.1
ACKZ01000028.9	81.753	87.5983	30.371	42.1573	24.9388	21.5137	112.794	122.7	acetyltransferase, GNAT family	Granulicatella adiacens ATCC 49175	complement(6911..7609)	protein_id:EEW36570.1
ACKZ01000012.45	1573.71	764.107	382.644	333.97	167.199	197.126	636.049	798.817	glucose-1-phosphate adenylyltransferase	Granulicatella adiacens ATCC 49175	complement(47797..48969)	protein_id:EEW37734.1
ACKZ01000012.71	16470.5	1475.31	567.653	852.295	541.192	619.385	2075.27	2492.18	pyruvate kinase	Granulicatella adiacens ATCC 49175	complement(75016..76434)	protein_id:EEW37760.1
ACKZ01000025.9	192.074	36.9854	13.5842	24.4389	12.0084	5.95543	58.4608	48.5002	polyprenyl synthetase	Granulicatella adiacens ATCC 49175	complement(6662..7639)	protein_id:EEW36677.1
ACKZ01000026.46	5893.29	615.564	289.469	313.936	181.835	246.088	682.094	919.655	hypothetical protein	Granulicatella adiacens ATCC 49175	complement(46005..47297)	protein_id:EEW36656.1
ACKZ01000007.24	788.131	884.022	669.768	506.526	469.474	516.277	1470.95	1814.14	histidine kinase	Granulicatella adiacens ATCC 49175	complement(23699..25369)	protein_id:EEW38138.1
ACKZ01000020.141	11185.5	474.655	389.161	358.687	328.295	443.234	1423.35	1696.96	DNA-directed RNA polymerase, alpha subunit	Granulicatella adiacens ATCC 49175	complement(146059..147006)	protein_id:EEW36975.1
ACKZ01000008.103	1216.26	48.0807	22.3096	35.8619	32.9131	31.1953	80.9555	106.126	ABC transporter, ATP-binding protein	Granulicatella adiacens ATCC 49175	112396..114162	protein_id:EEW38012.1
ACKZ01000009.52	2181.57	132.379	64.4275	64.7153	26.8533	67.417	179.15	208.813	putative ATP-dependent nuclease subunit B	Granulicatella adiacens ATCC 49175	complement(61004..64576)	protein_id:EEW37897.1
ACKZ01000016.99	29.6767	5.00761	3.50469	3.98086	0.625921	0	4.51234	7.5396	hypothetical protein	Granulicatella adiacens ATCC 49175	complement(96151..96888)	protein_id:EEW37444.1
ACKZ01000029.4	94.724	29.4447	24.9563	20.8661	18.6808	17.1327	90.7107	74.7998	transposase	Granulicatella adiacens ATCC 49175	1013..1540	protein_id:EEW36362.1
ACKZ01000020.40	7317.49	263.69	98.0869	141.319	67.8815	134.787	287.164	368.029	ribosomal protein L28	Granulicatella adiacens ATCC 49175	38787..38981	protein_id:EEW36874.1
ACKZ01000014.9	210.026	174.768	83.1596	83.7302	70.576	51.6587	168.115	252.463	copper transport repressor, CopY/TcrY family	Granulicatella adiacens ATCC 49175	9639..10076	protein_id:EEW37574.1
ACKZ01000012.57	433.479	33.2572	26.745	15.6536	28.9422	23.0845	43.9147	70.0069	cytidylate kinase	Granulicatella adiacens ATCC 49175	complement(63861..64526)	protein_id:EEW37746.1
ACKZ01000003.15	17473.5	1373.55	661.921	572.523	313.707	449.677	1596.66	1920.62	uracil phosphoribosyltransferase	Granulicatella adiacens ATCC 49175	15206..15841	protein_id:EEW38243.1
ACKZ01000024.1	306.741	118.957	66.0222	50.2543	17.2392	28.3468	67.1873	106.266	integrase core domain protein	Granulicatella adiacens ATCC 49175	complement(21..716)	protein_id:EEW36688.1
ACKZ01000020.288	34.9123	41.0061	9.12453	16.4371	8.97401	3.7794	14.4932	20.9324	hypothetical protein	Granulicatella adiacens ATCC 49175	complement(265705..266406)	protein_id:EEW37122.1
ACKZ01000013.15	424.346	137.248	67.8109	84.1888	76.0405	47.4204	176.244	212.958	carbohydrate kinase, FGGY family protein	Granulicatella adiacens ATCC 49175	complement(15128..16699)	protein_id:EEW37627.1
ACKZ01000016.29	462.91	174.554	50.7948	95.1597	61.6597	41.3602	121.742	169.216	ABC transporter, ATP-binding protein	Granulicatella adiacens ATCC 49175	complement(31817..32557)	protein_id:EEW37374.1
ACKZ01000008.186	357.901	52.2998	67.1339	46.8636	60.8269	101.242	304.658	324.582	aminotransferase, class V	Granulicatella adiacens ATCC 49175	202996..204102	protein_id:EEW38095.1
ACKZ01000003.16	297.668	38.136	33.8383	19.4895	14.5508	20.0275	67.8503	83.2204	hypothetical protein	Granulicatella adiacens ATCC 49175	complement(15874..16107)	protein_id:EEW38244.1
ACKZ01000020.2	103.662	405.092	1114.66	408.003	559.241	360.363	1348.16	2033.91	PspC domain protein	Granulicatella adiacens ATCC 49175	complement(360..608)	protein_id:EEW36836.1
ACKZ01000026.31	2080.22	413.288	131.103	213.28	118.176	109.985	342.819	467.653	hypothetical protein	Granulicatella adiacens ATCC 49175	complement(32362..33405)	protein_id:EEW36641.1
ACKZ01000004.40	11.0898	29.5933	13.8136	18.97	14.7788	11.8472	29.135	44.821	ABC transporter, ATP-binding protein	Granulicatella adiacens ATCC 49175	43023..43622	protein_id:EEW38215.1
ACKZ01000008.167	510.633	105.548	68.5123	48.9484	47.1685	53.9068	161.319	238.773	glyoxalase family protein	Granulicatella adiacens ATCC 49175	181405..182283	protein_id:EEW38076.1
ACKZ01000020.146	2619.3	182.044	157.062	154.03	180.396	177.781	764.327	1085.14	adenylate kinase	Granulicatella adiacens ATCC 49175	complement(148364..149017)	protein_id:EEW36980.1
ACKZ01000019.38	915.011	91.8056	60.9228	86.7237	55.1901	42.9291	165.03	215.539	ABC transporter, ATP-binding protein	Granulicatella adiacens ATCC 49175	complement(45054..46766)	protein_id:EEW37253.1
ACKZ01000008.178	1565.95	77.3624	46.2027	74.6983	81.5766	88.9822	195.622	234.207	hypothetical protein	Granulicatella adiacens ATCC 49175	complement(194021..195226)	protein_id:EEW38087.1
ACKZ01000014.20	4184.57	344.994	201.836	198.577	115.082	182.398	445.014	490.765	cell division protein FtsA	Granulicatella adiacens ATCC 49175	complement(19024..20352)	protein_id:EEW37585.1
ACKZ01000016.134	1224.5	143.744	38.0928	54.5715	23.462	44.0486	103.192	95.1487	hypothetical protein	Granulicatella adiacens ATCC 49175	complement(137809..138525)	protein_id:EEW37479.1
ACKZ01000021.43	206.917	48.7483	25.887	36.7189	40.9224	31.7797	99.9913	97.9038	auxin efflux carrier	Granulicatella adiacens ATCC 49175	complement(41351..42265)	protein_id:EEW36744.1
ACKZ01000008.139	376.751	45.8383	11.8683	16.5582	9.81769	18.8726	33.7027	57.1292	polyprenyl synthetase	Granulicatella adiacens ATCC 49175	150123..151028	protein_id:EEW38048.1
ACKZ01000020.54	133.11	64.8527	20.92	18.6601	4.94867	10.733	9.07235	12.6392	hypothetical protein	Granulicatella adiacens ATCC 49175	complement(54410..54799)	protein_id:EEW36888.1
ACKZ01000016.184	239.762	28.5426	16.3876	19.747	15.3912	16.6896	51.8917	96.9227	PTS system mannose/fructose/sorbose family IID component	Granulicatella adiacens ATCC 49175	complement(190133..190993)	protein_id:EEW37529.1
ACKZ01000020.324	552.117	29.3201	26.3701	33.5493	29.1229	42.2701	83.5129	117.165	peptidase, U32 family	Granulicatella adiacens ATCC 49175	complement(302200..303120)	protein_id:EEW37158.1
ACKZ01000018.5	6049.36	1188.11	473.459	704.552	384.611	369.454	1058.01	1321.76	DEAD/DEAH box helicase	Granulicatella adiacens ATCC 49175	complement(1700..3262)	protein_id:EEW37270.1
ACKZ01000025.17	1370.17	128.864	12.7747	43.7234	10.7742	12.922	65.7257	66.6596	ATPase, AAA family	Granulicatella adiacens ATCC 49175	complement(16058..17956)	protein_id:EEW36685.1
ACKZ01000016.104	916.443	50.0958	8.16953	18.5811	8.41207	8.44448	19.8528	22.9677	CvpA family protein	Granulicatella adiacens ATCC 49175	complement(101066..101602)	protein_id:EEW37449.1
ACKZ01000011.35	697.861	355.463	59.7627	152.037	22.5334	38.8736	133.536	173.766	recombination protein U	Granulicatella adiacens ATCC 49175	35387..35971	protein_id:EEW37827.1
ACKZ01000016.139	914.085	98.6113	37.8634	40.1372	25.7964	40.0083	97.7924	126.144	cell envelope-like function transcriptional attenuator common domain protein	Granulicatella adiacens ATCC 49175	complement(142096..143136)	protein_id:EEW37484.1
ACKZ01000008.26	158.594	124.669	54.7957	82.3584	31.3976	31.1686	103.776	139.785	PTS system, glucose subfamily, IIA component	Granulicatella adiacens ATCC 49175	25491..26021	protein_id:EEW37935.1
ACKZ01000012.67	2470.08	284.444	106.279	128.856	77.9413	93.8153	376.713	446.346	phosphopentomutase	Granulicatella adiacens ATCC 49175	complement(71399..72583)	protein_id:EEW37756.1
ACKZ01000012.74	71.401	102.653	69.8665	58.5374	32.1009	40.4259	89.2306	239.176	hypothetical protein	Granulicatella adiacens ATCC 49175	81016..81198	protein_id:EEW37763.1
ACKZ01000021.49	1496.29	1775.65	862.973	959.042	656.96	569.569	2266.18	2544.82	SPFH/Band 7/PHB domain protein	Granulicatella adiacens ATCC 49175	45688..46836	protein_id:EEW36750.1
ACKZ01000014.7	6629.89	253.19	116.358	131.425	88.6205	122.768	322.713	360.805	ribonucleoside-diphosphate reductase, alpha subunit	Granulicatella adiacens ATCC 49175	complement(6852..9011)	protein_id:EEW37572.1
ACKZ01000016.20	50.3991	12.2344	2.99738	8.26769	2.22359	1.20103	9.2351	13.5344	acetyltransferase, GNAT family	Granulicatella adiacens ATCC 49175	complement(24017..24475)	protein_id:EEW37365.1
ACKZ01000014.28	2412.49	303.488	111.235	175.58	104.06	101.059	461.766	540.568	S-adenosyl-methyltransferase MraW	Granulicatella adiacens ATCC 49175	complement(28593..29537)	protein_id:EEW37593.1
ACKZ01000008.190	1161.55	156.192	74.4697	79.8227	39.0213	57.0562	174.673	175.092	helicase, RecD/TraA family	Granulicatella adiacens ATCC 49175	206200..208602	protein_id:EEW38099.1
ACKZ01000020.378	404.123	216.006	58.071	105.991	31.9613	53.7387	198.969	249.258	ParB-like protein	Granulicatella adiacens ATCC 49175	complement(349439..350338)	protein_id:EEW37212.1
ACKZ01000009.48	87.9716	66.9016	45.175	43.0219	22.1393	32.1623	73.2659	113.844	phosphonate ABC transporter, permease protein PhnE	Granulicatella adiacens ATCC 49175	54770..55588	protein_id:EEW37893.1
ACKZ01000026.36	31.6678	6.77388	2.62246	2.12196	0.641475	2.5482	7.52609	8.07321	hypothetical protein	Granulicatella adiacens ATCC 49175	complement(36965..37609)	protein_id:EEW36646.1
ACKZ01000020.183	24.6955	9.18	4.36267	13.8701	11.9893	16.7048	37.6837	45.9547	amidohydrolase	Granulicatella adiacens ATCC 49175	complement(173530..174696)	protein_id:EEW37017.1
ACKZ01000008.134	1069.98	133.675	82.1187	49.5726	41.9862	18.5193	87.9402	108.306	hypothetical protein	Granulicatella adiacens ATCC 49175	146583..146972	protein_id:EEW38043.1
ACKZ01000003.5	1179.98	89.8299	14.9495	35.9209	5.18914	8.08275	52.4576	53.0056	hypothetical protein	Granulicatella adiacens ATCC 49175	4580..5749	protein_id:EEW38233.1
ACKZ01000020.255	126.392	7.65051	4.10902	4.5795	0.625921	0.600514	9.07624	7.50658	aminoglycoside 3-N-acetyltransferase	Granulicatella adiacens ATCC 49175	complement(239263..240078)	protein_id:EEW37089.1
ACKZ01000020.217	577.103	369.315	81.2143	159.914	46.1305	64.5817	205.671	241.695	hypothetical protein	Granulicatella adiacens ATCC 49175	205672..206328	protein_id:EEW37051.1
ACKZ01000012.9	909.766	184.702	88.1994	95.5383	52.8435	49.0643	175.034	205.927	hydroxymethylglutaryl-CoA reductase, degradative	Granulicatella adiacens ATCC 49175	5130..6410	protein_id:EEW37698.1
ACKZ01000029.189	13.5804	4.75662	2.94887	2.89984	0.29051	0	10.2084	19.1746	hypothetical protein	Granulicatella adiacens ATCC 49175	complement(169796..169951)	protein_id:EEW36547.1
ACKZ01000011.41	935.259	175.311	67.7382	98.4944	60.1225	61.8714	124.713	195.055	iron dependent repressor DNA binding domain protein	Granulicatella adiacens ATCC 49175	complement(43800..44204)	protein_id:EEW37833.1
ACKZ01000012.40	9893.66	672.377	254.06	372.153	203.226	250.048	731.69	827.095	asparagine--tRNA ligase	Granulicatella adiacens ATCC 49175	complement(40790..42091)	protein_id:EEW37729.1
ACKZ01000020.161	3468.36	288.12	261.193	325.089	265.292	325.421	982.871	1233.87	ribosomal protein S3	Granulicatella adiacens ATCC 49175	complement(155435..156097)	protein_id:EEW36995.1
ACKZ01000012.23	1495.85	228.998	121.482	105.03	73.2662	77.4514	242.151	330.46	7TM-HD extracellular	Granulicatella adiacens ATCC 49175	complement(20484..22685)	protein_id:EEW37712.1
ACKZ01000008.60	712.798	50.6486	10.8647	23.5447	5.8666	13.7613	36.5117	45.9276	glyoxalase family protein	Granulicatella adiacens ATCC 49175	complement(62578..62955)	protein_id:EEW37969.1
ACKZ01000008.168	99.5448	6.18335	1.76447	4.24392	1.5199	3.27399	0.440432	2.60268	hypothetical protein	Granulicatella adiacens ATCC 49175	182280..183173	protein_id:EEW38077.1
ACKZ01000026.13	175.689	44.4019	27.409	28.6848	31.1064	41.2048	108.835	131.877	hypothetical protein	Granulicatella adiacens ATCC 49175	complement(12850..13815)	protein_id:EEW36623.1
ACKZ01000003.17	1191.22	180.436	94.3023	93.8197	48.2076	36.7277	176.515	313.163	ATP synthase F0, A subunit	Granulicatella adiacens ATCC 49175	16106..16693	protein_id:EEW38245.1
ACKZ01000008.130	206.738	308.222	160.494	176.487	131.915	125.013	315.993	475.232	acetyl-CoA carboxylase, biotin carboxylase subunit	Granulicatella adiacens ATCC 49175	142299..143684	protein_id:EEW38039.1
ACKZ01000008.137	669.14	112.925	31.5311	35.1936	18.7465	13.346	66.5283	82.5373	exodeoxyribonuclease VII, large subunit	Granulicatella adiacens ATCC 49175	148599..149933	protein_id:EEW38046.1
ACKZ01000020.73	245.142	50.5381	11.747	18.5468	6.02956	4.04385	18.3061	23.1858	hypothetical protein	Granulicatella adiacens ATCC 49175	complement(74526..74957)	protein_id:EEW36907.1
ACKZ01000016.39	20062.4	5447.13	4008.97	3231.27	4396.83	3048.52	9968.27	15969.2	ABC transporter, solute-binding protein	Granulicatella adiacens ATCC 49175	44878..46182	protein_id:EEW37384.1
ACKZ01000017.8	48.0437	20.1564	1.51082	10.218	1.62702	1.67295	8.36372	5.85616	transglycosylase associated protein	Granulicatella adiacens ATCC 49175	complement(5917..6156)	protein_id:EEW37297.1
ACKZ01000006.1	74.0268	31.0227	33.7059	13.0903	18.9429	21.1404	52.5189	94.2858	hypothetical protein	Granulicatella adiacens ATCC 49175	complement(62..406)	protein_id:EEW38161.1
ACKZ01000016.36	9774.89	1363.27	778.587	764.189	705.388	636.249	2024.6	2848.2	sucrose phosphorylase	Granulicatella adiacens ATCC 49175	complement(39251..40693)	protein_id:EEW37381.1
ACKZ01000012.49	579.871	148.271	50.4684	56.5743	19.4401	33.3177	144.732	160.058	glycogen/starch synthase, ADP-glucose type	Granulicatella adiacens ATCC 49175	complement(55409..56827)	protein_id:EEW37738.1
ACKZ01000029.195	582.27	212.871	89.6617	95.9805	57.5014	55.2908	177.657	238.467	hypothetical protein	Granulicatella adiacens ATCC 49175	complement(176309..177802)	protein_id:EEW36553.1
ACKZ01000013.35	588.674	153.375	33.7301	77.5834	55.4134	53.831	157.895	192.342	N-acetylmuramoyl-L-alanine amidase	Granulicatella adiacens ATCC 49175	35966..37633	protein_id:EEW37647.1
ACKZ01000029.67	786.637	655.342	172.627	259.131	105.838	124.753	439.827	418.979	hypothetical protein	Granulicatella adiacens ATCC 49175	complement(60575..61111)	protein_id:EEW36425.1
ACKZ01000029.199	524.837	58.9999	34.963	45.9428	51.1819	42.0713	155.557	182.641	bacterial transferase hexapeptide repeat protein	Granulicatella adiacens ATCC 49175	complement(181494..182114)	protein_id:EEW36557.1
ACKZ01000012.97	513.639	69.3955	38.6971	48.9197	42.1696	32.721	107.22	142.198	kinase, PfkB family	Granulicatella adiacens ATCC 49175	complement(103059..104063)	protein_id:EEW37786.1
ACKZ01000011.32	1548.11	143.698	51.9549	72.413	22.8004	19.1173	122.771	127.553	transporter, major facilitator family protein	Granulicatella adiacens ATCC 49175	complement(31136..32413)	protein_id:EEW37824.1
ACKZ01000020.119	11.5641	1.59238	1.20865	1.25545	1.16204	1.85258	20.3459	13.2682	hypothetical protein	Granulicatella adiacens ATCC 49175	complement(125849..126247)	protein_id:EEW36953.1
ACKZ01000011.38	1535.47	268.312	103.171	140.455	88.8751	72.0562	263.169	319.762	DHHA1 domain protein	Granulicatella adiacens ATCC 49175	complement(40342..41304)	protein_id:EEW37830.1
ACKZ01000016.191	2008.21	210.273	201.501	210.534	308.174	212.756	999.241	1331.63	alcohol dehydrogenase, iron-dependent	Granulicatella adiacens ATCC 49175	complement(193898..195049)	protein_id:EEW37536.1
ACKZ01000019.31	171562	38130.9	11655.1	17844.5	9581.47	10199.6	32278.9	39135.3	glyceraldehyde-3-phosphate dehydrogenase, type I	Granulicatella adiacens ATCC 49175	complement(35693..36694)	protein_id:EEW37246.1
ACKZ01000012.24	1050.95	329.421	246.192	163.439	157.221	220.701	664.569	875.381	PhoH family protein	Granulicatella adiacens ATCC 49175	complement(22657..23664)	protein_id:EEW37713.1
ACKZ01000021.50	252.385	247.81	149.603	139.076	101.019	99.0011	282.93	387.996	hypothetical protein	Granulicatella adiacens ATCC 49175	46839..47042	protein_id:EEW36751.1
ACKZ01000020.145	377.429	42.0677	21.1494	22.1549	12.5292	11.5168	71.2438	114.058	translation initiation factor IF-1	Granulicatella adiacens ATCC 49175	complement(148028..148246)	protein_id:EEW36979.1
ACKZ01000029.190	116.869	45.468	23.2161	22.2226	28.7314	18.0255	127.035	130.428	RNA methyltransferase, TrmH family, group 2	Granulicatella adiacens ATCC 49175	complement(169960..170469)	protein_id:EEW36548.1
ACKZ01000026.58	43.0028	8.35285	5.03976	7.92836	6.93531	8.1106	20.1763	29.1312	hypothetical protein	Granulicatella adiacens ATCC 49175	complement(59741..60817)	protein_id:EEW36668.1
ACKZ01000003.36	375.972	272.939	188.785	140.109	92.7131	99.885	258.062	343.851	response regulator receiver domain protein	Granulicatella adiacens ATCC 49175	32192..32854	protein_id:EEW38264.1
ACKZ01000016.121	4459.84	307.175	92.648	104.143	70.8614	54.8514	172.284	246.022	superoxide dismutase	Granulicatella adiacens ATCC 49175	complement(120460..121068)	protein_id:EEW37466.1
ACKZ01000017.10	678.435	492.841	253.262	267.022	171.543	177.885	621.46	767.518	toxin-antitoxin system, toxin component, MazF family	Granulicatella adiacens ATCC 49175	complement(8423..8773)	protein_id:EEW37299.1
ACKZ01000020.6	378.133	202.18	113.663	113.352	79.8258	61.0453	194.496	308.303	S-adenosylmethionine-dependent methyltransferase, YraL family	Granulicatella adiacens ATCC 49175	3379..4272	protein_id:EEW36840.1
ACKZ01000026.17	8081.79	966.654	267.836	506.641	224.709	287.616	993.663	1172.94	ATP-dependent metallopeptidase HflB	Granulicatella adiacens ATCC 49175	complement(16698..18755)	protein_id:EEW36627.1
ACKZ01000008.12	1154.21	205.706	34.4204	99.1224	20.1858	25.3188	55.8789	93.5143	RNAse H domain protein, YqgF family	Granulicatella adiacens ATCC 49175	14443..14877	protein_id:EEW37921.1
ACKZ01000013.6	256.782	496.763	317.083	272.979	109.334	144.436	360.869	535.035	putative secondary thiamine-phosphate synthase enzyme	Granulicatella adiacens ATCC 49175	complement(7379..7900)	protein_id:EEW37618.1
ACKZ01000009.62	932.8	27.3339	15.095	11.1875	14.7495	12.0918	32.5617	48.6211	ROK family protein	Granulicatella adiacens ATCC 49175	complement(71555..72442)	protein_id:EEW37907.1
ACKZ01000008.47	5324.04	792.008	336.906	425.61	351.406	321.321	812.887	1265.3	peptidase M16 inactive domain protein	Granulicatella adiacens ATCC 49175	47342..50410	protein_id:EEW37956.1
ACKZ01000012.38	436.496	27.4587	12.3998	24.1282	2.76484	3.86407	37.0156	26.9058	endonuclease III	Granulicatella adiacens ATCC 49175	complement(39387..40025)	protein_id:EEW37727.1
ACKZ01000020.15	3255.2	67.1194	57.1513	52.7939	54.4519	44.8211	176.933	231.389	1,3-beta-galactosyl-N-acetylhexosamine phosphorylase	Granulicatella adiacens ATCC 49175	complement(10468..12708)	protein_id:EEW36849.1
ACKZ01000016.126	667.403	52.5318	4.7376	26.6247	8.47253	7.09266	23.5891	24.9265	DltD domain protein	Granulicatella adiacens ATCC 49175	complement(128247..129434)	protein_id:EEW37471.1
ACKZ01000013.16	233.738	54.1267	29.9718	32.9144	36.2081	33.7643	45.6243	90.6681	putative sugar-binding domain protein	Granulicatella adiacens ATCC 49175	complement(16672..17631)	protein_id:EEW37628.1
ACKZ01000025.10	3387.69	826.047	384.366	379.71	251.598	255.921	852.637	1119.33	pyridine nucleotide-disulfide oxidoreductase	Granulicatella adiacens ATCC 49175	complement(7710..9638)	protein_id:EEW36678.1
ACKZ01000013.39	1069.03	273.091	80.4887	121.162	53.7404	67.8622	184.65	203.696	hypothetical protein	Granulicatella adiacens ATCC 49175	42068..42754	protein_id:EEW37651.1
ACKZ01000013.42	1419.1	505.564	131.755	217.263	58.2153	114.432	256.97	280.097	hypothetical protein	Granulicatella adiacens ATCC 49175	46818..47534	protein_id:EEW37654.1
ACKZ01000012.56	23112.1	8597.97	3318.29	3897.68	1805.77	1698.07	5464.34	7167.43	30S ribosomal protein S1	Granulicatella adiacens ATCC 49175	complement(62537..63730)	protein_id:EEW37745.1
ACKZ01000008.95	717.174	36.8585	37.634	39.3633	44.5728	25.9392	81.9834	94.1891	Tat pathway signal sequence domain protein	Granulicatella adiacens ATCC 49175	104785..105699	protein_id:EEW38004.1
ACKZ01000029.139	34.7175	11.1823	8.84662	5.06471	5.78909	5.99386	13.5402	16.5642	hypothetical protein	Granulicatella adiacens ATCC 49175	complement(115307..117697)	protein_id:EEW36497.1
ACKZ01000012.20	625.358	208.449	111.318	102.121	65.0147	68.1536	309.765	329.01	ribosome biogenesis GTPase Era	Granulicatella adiacens ATCC 49175	complement(18556..19464)	protein_id:EEW37709.1
ACKZ01000016.148	47648.2	5020.84	1979.29	2385.78	1571.46	1539.65	5448.72	6896.35	phosphoenolpyruvate-protein phosphotransferase	Granulicatella adiacens ATCC 49175	complement(151826..153553)	protein_id:EEW37493.1
ACKZ01000016.6	834.444	159.169	35.1571	58.8554	10.6546	14.8257	25.3413	46.6045	DNA-directed RNA polymerase, omega subunit	Granulicatella adiacens ATCC 49175	complement(7767..7982)	protein_id:EEW37351.1
ACKZ01000008.140	221.631	32.2752	8.5202	16.2856	4.35386	11.9503	42.8237	41.0542	putative ribosomal RNA large subunit methyltransferase J	Granulicatella adiacens ATCC 49175	151038..151853	protein_id:EEW38049.1
ACKZ01000029.50	1041.28	575.156	374.958	243.825	174.381	190.972	590.858	834.245	hypothetical protein	Granulicatella adiacens ATCC 49175	complement(42974..43267)	protein_id:EEW36408.1
ACKZ01000017.6	844.1	48.9381	7.13066	15.1998	8.74572	6.92233	35.3958	45.2324	acetyltransferase, GNAT family	Granulicatella adiacens ATCC 49175	4861..5262	protein_id:EEW37295.1
ACKZ01000026.43	502.311	50.4175	21.7295	36.2061	30.6864	38.2715	82.2828	116.358	5'-nucleotidase, C-terminal domain protein	Granulicatella adiacens ATCC 49175	complement(41572..43128)	protein_id:EEW36653.1
ACKZ01000019.32	6845.63	3566.27	1319.82	2273.45	1777.59	1792.34	5395.96	6458.54	putative sugar-binding domain protein	Granulicatella adiacens ATCC 49175	complement(36723..37742)	protein_id:EEW37247.1
ACKZ01000020.351	7759.29	769.584	191.796	318.822	150.074	147.312	537.744	573.403	ATPase/histidine kinase/DNA gyrase B/HSP90 domain protein	Granulicatella adiacens ATCC 49175	complement(325537..326946)	protein_id:EEW37185.1
ACKZ01000008.81	22076.2	2846.98	1122.14	1098.56	429.96	564.902	1649.76	2041.84	pilin isopeptide linkage domain protein	Granulicatella adiacens ATCC 49175	86391..88598	protein_id:EEW37990.1
ACKZ01000020.322	481.183	24.0803	5.36618	23.6802	12.4653	15.6404	21.7021	35.0162	putative alkylphosphonate utilization operon protein PhnA	Granulicatella adiacens ATCC 49175	complement(300586..300915)	protein_id:EEW37156.1
ACKZ01000014.17	604.5	67.2807	32.2567	46.0981	27.1902	25.2917	101.016	120.053	hypothetical protein	Granulicatella adiacens ATCC 49175	complement(16578..17027)	protein_id:EEW37582.1
ACKZ01000008.45	513.731	47.7721	12.8344	19.5438	13.6737	22.0691	44.7705	28.4478	UDP-N-acetylmuramate dehydrogenase	Granulicatella adiacens ATCC 49175	45306..46217	protein_id:EEW37954.1
ACKZ01000008.13	2046.69	259.719	37.7553	112.602	28.6773	26.4214	144.276	122.408	hypothetical protein	Granulicatella adiacens ATCC 49175	14895..15224	protein_id:EEW37922.1
ACKZ01000008.187	2114.17	268.307	109.422	147.187	54.1725	77.0049	200.431	235.231	hypothetical protein	Granulicatella adiacens ATCC 49175	204176..204523	protein_id:EEW38096.1
ACKZ01000008.31	73.4677	26.0807	9.98251	10.1208	15.2193	5.64024	24.3667	33.8791	putative azaleucine resistance protein AzlC	Granulicatella adiacens ATCC 49175	29487..30035	protein_id:EEW37940.1
ACKZ01000022.3	2985.22	543.628	203.905	248.535	95.6586	132.641	444.469	566.536	chromosomal replication initiator protein DnaA	Granulicatella adiacens ATCC 49175	complement(1853..3223)	protein_id:EEW36694.1
ACKZ01000020.157	3123.16	375.707	223.234	384.067	221.474	331.516	708.32	930.097	ribosomal protein L14	Granulicatella adiacens ATCC 49175	complement(154105..154473)	protein_id:EEW36991.1
ACKZ01000016.71	88.2511	55.8662	24.6056	33.8172	31.046	21.4951	46.6753	73.9549	hypothetical protein	Granulicatella adiacens ATCC 49175	complement(74685..74897)	protein_id:EEW37416.1
ACKZ01000029.96	276.402	63.3506	37.9958	29.5531	30.9083	31.5256	93.1729	102.978	hypothetical protein	Granulicatella adiacens ATCC 49175	81072..82073	protein_id:EEW36454.1
ACKZ01000029.66	862.247	56.2906	27.8809	33.7133	15.6724	27.8748	61.4514	78.7932	serine-type D-Ala-D-Ala carboxypeptidase	Granulicatella adiacens ATCC 49175	complement(58939..60336)	protein_id:EEW36424.1
ACKZ01000020.203	3089.4	510.011	117.267	210.253	86.0866	108.936	263.335	331.047	ribose-phosphate diphosphokinase	Granulicatella adiacens ATCC 49175	complement(187811..188788)	protein_id:EEW37037.1
ACKZ01000016.62	59.413	12.0217	8.79811	11.628	6.72947	13.6813	33.1832	53.5178	FeS assembly ATPase SufC	Granulicatella adiacens ATCC 49175	complement(66356..67126)	protein_id:EEW37407.1
ACKZ01000009.28	615.1	481.991	398.644	242.404	244.096	230.533	869.557	1066.18	aldose 1-epimerase	Granulicatella adiacens ATCC 49175	34907..35779	protein_id:EEW37873.1
ACKZ01000027.16	114.878	76.968	24.3762	35.8552	10.8017	16.0659	33.861	55.0493	transcriptional regulator, TetR family	Granulicatella adiacens ATCC 49175	17783..18328	protein_id:EEW36603.1
ACKZ01000029.36	820.014	169.898	79.4367	82.3728	68.9106	70.325	242.699	339.826	hypothetical protein	Granulicatella adiacens ATCC 49175	complement(26780..28924)	protein_id:EEW36394.1
ACKZ01000012.59	311.085	43.2285	14.7201	27.6524	7.93641	11.205	35.7978	35.2601	ATP-dependent DNA helicase, RecQ family	Granulicatella adiacens ATCC 49175	complement(65304..66677)	protein_id:EEW37748.1
ACKZ01000009.46	606.203	411.012	159.153	187.564	84.5619	89.9632	346.146	374.369	phosphate/phosphite/phosphonate ABC transporter, periplasmic binding protein	Granulicatella adiacens ATCC 49175	52881..53945	protein_id:EEW37891.1
ACKZ01000013.10	984.42	2050.44	1912.96	1244.69	1012.05	915.609	2895.86	3870.33	PTS system, galactitol-specific IIC component	Granulicatella adiacens ATCC 49175	complement(9731..11056)	protein_id:EEW37622.1
ACKZ01000020.17	1078.26	13.6182	10.5626	13.7958	11.4864	29.6025	37.5052	54.629	ABC transporter, permease protein	Granulicatella adiacens ATCC 49175	complement(13622..14506)	protein_id:EEW36851.1
ACKZ01000012.98	182.526	9.38247	4.13327	1.90463	2.38453	8.63702	13.6677	12.1861	2-dehydro-3-deoxyphosphogluconate aldolase/4-hydroxy-2-oxoglutarate aldolase	Granulicatella adiacens ATCC 49175	complement(104117..104788)	protein_id:EEW37787.1
ACKZ01000026.56	93.4867	29.8495	11.0103	22.2769	4.32275	17.9705	44.06	42.6166	MTA/SAH nucleosidase	Granulicatella adiacens ATCC 49175	57857..58549	protein_id:EEW36666.1
ACKZ01000016.21	1391.87	346.862	146.403	138.135	93.581	97.6562	265.8	387.514	UDP-N-acetylmuramate--L-alanine ligase	Granulicatella adiacens ATCC 49175	complement(24660..25991)	protein_id:EEW37366.1
ACKZ01000004.16	47.1798	2.38521	1.78873	1.90463	1.2674	3.86407	9.6828	8.28074	ABC transporter, permease protein	Granulicatella adiacens ATCC 49175	14553..15266	protein_id:EEW38191.1
ACKZ01000016.155	1518.28	378.099	120.286	126.974	61.3105	72.9511	263.025	298.856	putative primosomal protein DnaI	Granulicatella adiacens ATCC 49175	complement(160038..160976)	protein_id:EEW37500.1
ACKZ01000019.16	1832.92	75.0175	49.4052	57.3753	44.3532	53.5987	135.986	189.204	threonine synthase	Granulicatella adiacens ATCC 49175	17973..19418	protein_id:EEW37231.1
ACKZ01000023.2	90.8265	30.135	21.9104	9.82817	13.9006	24.1987	66.8784	71.727	transposase	Granulicatella adiacens ATCC 49175	complement(865..1419)	protein_id:EEW36691.1
ACKZ01000017.20	989.968	34.8762	12.6535	16.4201	17.1491	21.2148	47.8621	40.9773	cell shape determining protein, MreB/Mrl family	Granulicatella adiacens ATCC 49175	complement(17433..18512)	protein_id:EEW37309.1
ACKZ01000021.35	77.3056	33.1769	7.22767	20.2607	4.75838	14.8024	29.8743	45.969	exodeoxyribonuclease III	Granulicatella adiacens ATCC 49175	complement(33302..34066)	protein_id:EEW36736.1
ACKZ01000007.7	4340.83	238.93	74.2049	142.576	79.1927	88.968	229.771	331.796	oligoendopeptidase F	Granulicatella adiacens ATCC 49175	7381..9174	protein_id:EEW38121.1
ACKZ01000012.21	105.889	50.4518	19.965	17.3971	6.06378	8.70181	26.192	34.3462	prokaryotic diacylglycerol kinase	Granulicatella adiacens ATCC 49175	complement(19474..19854)	protein_id:EEW37710.1
ACKZ01000014.35	360.394	67.6934	31.5665	37.1012	8.49011	31.5235	74.8944	112.516	iojap-like protein	Granulicatella adiacens ATCC 49175	complement(33480..33836)	protein_id:EEW37600.1
ACKZ01000016.68	4872.65	380.123	119.742	159.796	102.373	90.7049	269.785	441.204	NADH oxidase	Granulicatella adiacens ATCC 49175	complement(71166..72524)	protein_id:EEW37413.1
ACKZ01000008.135	2024.67	288.609	100.78	148.411	102.581	82.3237	187.368	272.487	transcription antitermination factor NusB	Granulicatella adiacens ATCC 49175	146972..147433	protein_id:EEW38044.1
ACKZ01000012.25	347.709	54.1898	23.9902	38.961	11.1336	14.6693	57.3466	68.6911	YqeY-like protein	Granulicatella adiacens ATCC 49175	complement(23687..24211)	protein_id:EEW37714.1
ACKZ01000020.163	3098.72	259.753	217.758	291.554	177.53	221.53	528.642	769.239	ribosomal protein S19	Granulicatella adiacens ATCC 49175	complement(156477..156758)	protein_id:EEW36997.1
ACKZ01000020.147	4647.1	344.928	288.754	233.007	281.224	288.94	1048.26	1376.2	preprotein translocase, SecY subunit	Granulicatella adiacens ATCC 49175	complement(149085..150383)	protein_id:EEW36981.1
ACKZ01000020.155	3830.36	330.019	261.422	247.807	236.178	314.735	829.899	1160.38	ribosomal protein L5	Granulicatella adiacens ATCC 49175	complement(153200..153739)	protein_id:EEW36989.1
ACKZ01000018.12	133.389	34.8168	15.1547	15.89	2.05602	4.66741	21.4971	21.6521	hypothetical protein	Granulicatella adiacens ATCC 49175	9421..10134	protein_id:EEW37277.1
ACKZ01000003.28	657.271	693.341	421.588	393.076	396.243	360.237	922.049	1529.36	Cof-like hydrolase	Granulicatella adiacens ATCC 49175	complement(23927..24694)	protein_id:EEW38256.1
ACKZ01000020.125	725.01	97.8252	59.5686	81.2062	56.4008	48.3627	172.964	179.05	NAD+ synthase	Granulicatella adiacens ATCC 49175	complement(130251..131078)	protein_id:EEW36959.1
ACKZ01000018.1	46.646	23.925	14.998	15.1598	13.2381	8.63485	36.2711	37.7866	hypothetical protein	Granulicatella adiacens ATCC 49175	complement(27..269)	protein_id:EEW37266.1
ACKZ01000029.197	5945.79	2921	847.463	1065.95	355.434	464.433	1476.31	1732.64	CobW/P47K family protein	Granulicatella adiacens ATCC 49175	178904..180031	protein_id:EEW36555.1
ACKZ01000020.83	1873.96	107.672	63.521	63.9594	43.8502	35.7438	114.673	131.892	acyl carrier protein	Granulicatella adiacens ATCC 49175	complement(85792..86079)	protein_id:EEW36917.1
ACKZ01000019.4	111.37	9.45707	3.22678	6.54702	9.33188	1.01096	16.4713	14.103	regulatory protein RecX	Granulicatella adiacens ATCC 49175	complement(3690..4505)	protein_id:EEW37219.1
ACKZ01000016.91	4769.06	3317.24	1767.13	1645.86	1057.59	845.125	3030.91	3860.83	catabolite control protein A	Granulicatella adiacens ATCC 49175	complement(89095..90096)	protein_id:EEW37436.1
ACKZ01000016.113	855.359	139.105	17.0889	61.1481	15.299	27.0529	78.0805	108.303	hypothetical protein	Granulicatella adiacens ATCC 49175	108732..109358	protein_id:EEW37458.1
ACKZ01000016.157	517.113	118.644	23.0594	50.5716	9.41343	25.2234	45.973	68.8697	transcriptional regulator NrdR	Granulicatella adiacens ATCC 49175	complement(162436..162903)	protein_id:EEW37502.1
ACKZ01000008.115	73.4677	25.0549	12.0249	19.1235	19.6842	12.3007	46.3081	63.8412	basic membrane protein	Granulicatella adiacens ATCC 49175	127957..129021	protein_id:EEW38024.1
ACKZ01000020.140	16253.5	603.004	485.217	387.202	336.643	419.442	1239.72	1533.15	ribosomal protein L17	Granulicatella adiacens ATCC 49175	complement(145646..146026)	protein_id:EEW36974.1
ACKZ01000028.5	57.3463	65.4823	50.9757	65.6297	47.2295	106.221	213.566	266.281	hypothetical protein	Granulicatella adiacens ATCC 49175	2220..3230	protein_id:EEW36566.1
ACKZ01000012.10	3209.35	350.16	179.517	170.855	112.115	119.322	389.222	523.143	adenine phosphoribosyltransferase	Granulicatella adiacens ATCC 49175	complement(6459..6986)	protein_id:EEW37699.1
ACKZ01000016.120	552.374	172.082	64.5357	68.0126	69.4571	55.9684	151.169	238.27	bacterial membrane protein YfhO	Granulicatella adiacens ATCC 49175	117803..120433	protein_id:EEW37465.1
ACKZ01000014.19	6104.44	559.649	349.632	400.593	280.519	306.322	919.528	1058.08	cell division protein FtsZ	Granulicatella adiacens ATCC 49175	complement(17710..18999)	protein_id:EEW37584.1
ACKZ01000029.159	1026.19	15.5591	10.8405	7.73194	6.77152	8.81433	15.0822	29.2704	Formate/nitrite transporter	Granulicatella adiacens ATCC 49175	complement(138226..139026)	protein_id:EEW36517.1
ACKZ01000012.3	1218.67	60.8176	25.79	28.8668	21.304	25.4112	81.47	76.2613	tRNA-guanine transglycosylase	Granulicatella adiacens ATCC 49175	complement(686..1831)	protein_id:EEW37692.1
ACKZ01000016.108	406.472	22.2686	10.792	8.39157	4.07714	2.59692	10.0388	14.7443	CorA-like protein	Granulicatella adiacens ATCC 49175	complement(103058..103957)	protein_id:EEW37453.1
ACKZ01000008.194	249.175	20.092	4.71335	8.83388	1.61146	4.52606	23.3053	15.3582	CAAX amino terminal protease family protein	Granulicatella adiacens ATCC 49175	211229..212236	protein_id:EEW38103.1
ACKZ01000008.65	368.365	279.187	66.1789	89.4494	18.6624	40.1034	59.5294	86.8459	hypothetical protein	Granulicatella adiacens ATCC 49175	complement(68766..69278)	protein_id:EEW37974.1
ACKZ01000020.325	1527.51	200.824	273.758	203.056	282.735	201.32	677.575	923.45	hypothetical protein	Granulicatella adiacens ATCC 49175	complement(303275..304330)	protein_id:EEW37159.1
ACKZ01000012.82	19196	1155.07	269.662	559.234	234.05	253.979	769.452	847.851	phosphate acetyltransferase	Granulicatella adiacens ATCC 49175	complement(86436..87425)	protein_id:EEW37771.1
ACKZ01000013.51	19.9594	12.3203	3.50469	2.29357	3.55144	5.31432	14.6782	19.9309	hypothetical protein	Granulicatella adiacens ATCC 49175	complement(54881..55447)	protein_id:EEW37663.1
ACKZ01000011.1	38.835	2.61683	2.04238	0.909411	1.89332	3.24615	3.14678	6.02126	hypothetical protein	Granulicatella adiacens ATCC 49175	complement(<1..135)	protein_id:EEW37793.1
ACKZ01000027.6	59.1335	46.3974	29.6211	20.6381	11.7824	15.2288	72.9347	60.4639	hypothetical protein	Granulicatella adiacens ATCC 49175	complement(4480..5403)	protein_id:EEW36593.1
ACKZ01000029.95	159.338	41.9517	17.8499	35.1069	14.7422	9.97609	29.9281	51.9214	6-O-methylguanine DNA methyltransferase, DNA binding domain protein	Granulicatella adiacens ATCC 49175	complement(80455..80985)	protein_id:EEW36453.1
ACKZ01000020.120	19562.2	4289.2	2089.06	1827.42	842.505	943.071	3666.52	4438.11	manganese ABC transporter substrate-binding lipoprotein	Granulicatella adiacens ATCC 49175	complement(126356..127306)	protein_id:EEW36954.1
ACKZ01000008.2	273.751	39.9458	16.4118	24.8441	19.4403	21.1383	45.9615	49.3667	pseudouridylate synthase	Granulicatella adiacens ATCC 49175	1799..2515	protein_id:EEW37911.1
ACKZ01000013.19	4.95605	12.9613	10.0553	10.2477	16.7673	11.8751	43.793	71.1975	branched-chain amino acid ABC transporter, permease protein	Granulicatella adiacens ATCC 49175	complement(19846..20847)	protein_id:EEW37631.1
ACKZ01000013.1	2793.28	158.913	86.5188	95.8538	56.2487	74.846	205.16	190.805	glycosyl hydrolase, family 88	Granulicatella adiacens ATCC 49175	complement(<1..1003)	protein_id:EEW37613.1
ACKZ01000016.146	152.4	13.0063	5.26916	3.94078	5.65615	7.51834	12.7801	18.3159	hypothetical protein	Granulicatella adiacens ATCC 49175	complement(150803..151390)	protein_id:EEW37491.1
ACKZ01000016.130	8209.92	1507.14	679.287	639.77	280.022	284.665	871.852	1197.35	phosphogluconate dehydrogenase (decarboxylating)	Granulicatella adiacens ATCC 49175	complement(133129..134562)	protein_id:EEW37475.1
ACKZ01000012.96	470.087	332.51	164.217	200.805	221.221	172.444	475.403	570.521	haloacid dehalogenase-like hydrolase	Granulicatella adiacens ATCC 49175	complement(101241..102083)	protein_id:EEW37785.1
ACKZ01000017.23	547.544	78.4045	29.8151	52.5994	27.9685	27.6697	87.8725	129.909	rod shape-determining protein MreC	Granulicatella adiacens ATCC 49175	complement(19850..20698)	protein_id:EEW37312.1
ACKZ01000020.349	765.736	122.205	58.3731	86.365	89.4521	83.6674	229.212	328.28	hypothetical protein	Granulicatella adiacens ATCC 49175	complement(323705..324898)	protein_id:EEW37183.1
ACKZ01000016.163	1186.47	90.9383	36.3768	43.8903	40.1839	26.9022	82.806	118.195	pyridine nucleotide-disulfide oxidoreductase	Granulicatella adiacens ATCC 49175	166794..167780	protein_id:EEW37508.1
ACKZ01000020.184	181.593	16.9996	14.2967	17.8776	16.9073	21.7978	40.4267	43.754	NLPA lipoprotein	Granulicatella adiacens ATCC 49175	complement(175041..175904)	protein_id:EEW37018.1
ACKZ01000016.28	759.249	195.836	73.3823	102.282	43.6153	56.898	172.196	198.327	bacterial ABC transporter protein EcsB	Granulicatella adiacens ATCC 49175	complement(30592..31824)	protein_id:EEW37373.1
ACKZ01000016.26	1187.18	317.398	60.8501	145.834	51.7535	84.1058	197.411	192.104	tRNA (guanine-N(7)-)-methyltransferase	Granulicatella adiacens ATCC 49175	complement(28993..29661)	protein_id:EEW37371.1
ACKZ01000011.23	8108.37	797.871	273.965	304.967	179.156	192.911	439.076	621.426	hypothetical protein	Granulicatella adiacens ATCC 49175	21799..23496	protein_id:EEW37815.1
ACKZ01000016.156	1252.28	300.301	96.852	121.146	44.8805	76.7999	185.099	221.602	replication initiation and membrane attachment protein	Granulicatella adiacens ATCC 49175	complement(160976..162418)	protein_id:EEW37501.1
ACKZ01000016.149	5422.33	541.267	235.837	245.134	155.693	100.947	309.035	530.274	phosphocarrier protein HPr	Granulicatella adiacens ATCC 49175	complement(153555..153878)	protein_id:EEW37494.1
ACKZ01000016.27	1143.84	260.795	56.1367	111.717	30.1316	25.8985	135.888	158.463	phosphotransferase enzyme family	Granulicatella adiacens ATCC 49175	complement(29676..30479)	protein_id:EEW37372.1
ACKZ01000020.30	52.9149	4.14478	1.1844	7.13238	0	0	1.79571	3.09484	hypothetical protein	Granulicatella adiacens ATCC 49175	complement(29485..29736)	protein_id:EEW36864.1
ACKZ01000020.4	490.64	113.011	23.6749	47.6365	20.0884	18.082	55.1143	67.9874	methyltransferase small domain protein	Granulicatella adiacens ATCC 49175	2320..3084	protein_id:EEW36838.1
ACKZ01000008.193	143.936	14.0747	4.13327	2.72823	1.87776	1.50128	10.9803	17.2652	MATE efflux family protein	Granulicatella adiacens ATCC 49175	209875..211251	protein_id:EEW38102.1
ACKZ01000016.93	4386.31	942.172	200.801	367.041	133.692	124.573	470.133	551.391	hypothetical protein	Granulicatella adiacens ATCC 49175	complement(91404..91838)	protein_id:EEW37438.1
ACKZ01000008.146	3757.23	215.799	106.316	159.401	80.8403	113.705	393.427	381.88	chromosome segregation protein SMC	Granulicatella adiacens ATCC 49175	157282..160851	protein_id:EEW38055.1
ACKZ01000013.43	1740.45	1046.01	243.934	487.329	138.095	209.599	615.613	644.655	hypothetical protein	Granulicatella adiacens ATCC 49175	47550..48269	protein_id:EEW37655.1
ACKZ01000026.32	2083.56	440.297	151.213	205.652	105.562	111.266	374.059	438.167	hypothetical protein	Granulicatella adiacens ATCC 49175	complement(33402..34298)	protein_id:EEW36642.1
ACKZ01000020.228	15.8167	7.68176	1.74022	2.97801	3.84398	6.29629	38.8937	35.1684	TfoX N-terminal domain protein	Granulicatella adiacens ATCC 49175	complement(213162..213482)	protein_id:EEW37062.1
ACKZ01000008.123	75.4841	85.4395	13.2821	32.555	8.37407	9.47894	18.7376	45.9374	putative acyl carrier protein	Granulicatella adiacens ATCC 49175	137145..137375	protein_id:EEW38032.1
ACKZ01000016.107	92.6572	37.7209	6.70722	22.2454	5.87552	9.61203	23.296	28.3479	ribonuclease HIII	Granulicatella adiacens ATCC 49175	102205..103017	protein_id:EEW37452.1
ACKZ01000009.54	61.5989	4.70601	1.76447	11.4335	5.6506	6.10257	0.787166	4.25238	nuclease-like protein	Granulicatella adiacens ATCC 49175	complement(65067..65711)	protein_id:EEW37899.1
ACKZ01000022.2	5492.75	1351.29	481.468	603.082	255.485	374.846	1097.7	1257.12	DNA polymerase III, beta subunit	Granulicatella adiacens ATCC 49175	complement(522..1679)	protein_id:EEW36693.1
ACKZ01000020.160	1323.89	129.008	138.586	197.069	134.581	153.406	354.772	458.983	ribosomal protein L16	Granulicatella adiacens ATCC 49175	complement(154998..155432)	protein_id:EEW36994.1
ACKZ01000010.2	6303.52	393.383	154.111	224.89	132.456	162.84	468.414	561.812	GTP-binding protein LepA	Granulicatella adiacens ATCC 49175	complement(1434..3263)	protein_id:EEW37836.1
ACKZ01000028.6	1074.52	139.451	74.6526	71.8029	49.2534	40.9156	143.876	220.014	large conductance mechanosensitive channel protein	Granulicatella adiacens ATCC 49175	complement(3701..4084)	protein_id:EEW36567.1
ACKZ01000020.193	10708.9	385.861	106.605	173.548	102.843	148.631	355.154	434.254	lysine--tRNA ligase	Granulicatella adiacens ATCC 49175	complement(182473..183978)	protein_id:EEW37027.1
ACKZ01000026.16	193.776	37.9253	14.5877	18.4171	16.6115	13.5515	37.7432	57.2853	chaperonin HslO	Granulicatella adiacens ATCC 49175	complement(15743..16636)	protein_id:EEW36626.1
ACKZ01000008.128	91.3856	95.5469	44.0148	61.664	19.2066	62.672	182.965	180.87	acetyl-CoA carboxylase, biotin carboxyl carrier protein	Granulicatella adiacens ATCC 49175	141383..141853	protein_id:EEW38037.1
ACKZ01000016.217	691.125	426.39	272.452	285.569	178.199	224.559	510.092	578.134	cobalt transport protein	Granulicatella adiacens ATCC 49175	220102..220908	protein_id:EEW37562.1
ACKZ01000008.83	499.246	33.0323	13.4276	29.8345	22.5544	23.5027	58.7651	73.1944	ABC transporter, ATP-binding protein	Granulicatella adiacens ATCC 49175	90381..92270	protein_id:EEW37992.1
ACKZ01000003.11	1552.06	58.2749	19.4335	41.7293	18.365	23.3605	103.898	92.6391	peptide chain release factor 1	Granulicatella adiacens ATCC 49175	10817..11896	protein_id:EEW38239.1
ACKZ01000011.29	5630.79	559.391	281.528	287.252	212.204	221.953	581.141	701.441	RNA polymerase sigma factor RpoD	Granulicatella adiacens ATCC 49175	complement(27389..28513)	protein_id:EEW37821.1
ACKZ01000020.202	51.1277	13.5589	2.06664	3.80925	1.64257	1.74486	5.46019	9.40988	hypothetical protein	Granulicatella adiacens ATCC 49175	complement(187262..187732)	protein_id:EEW37036.1
ACKZ01000016.138	489.056	139.608	121.023	53.7883	83.1496	66.7649	205.75	275.311	2-C-methyl-D-erythritol 4-phosphate cytidylyltransferase	Granulicatella adiacens ATCC 49175	complement(141365..142072)	protein_id:EEW37483.1
ACKZ01000008.66	304.276	328.088	172.42	136.97	71.444	101.199	349.945	395.504	adenylate cyclase	Granulicatella adiacens ATCC 49175	complement(69568..70152)	protein_id:EEW37975.1
ACKZ01000020.33	2644.12	84.4199	42.7576	36.0497	50.0082	44.151	128.415	149.196	aminotransferase, class I/II	Granulicatella adiacens ATCC 49175	complement(30560..31738)	protein_id:EEW36867.1
ACKZ01000020.154	1882.37	186.536	167.867	176.396	143.341	148.961	426.928	653.832	ribosomal protein S14p/S29e	Granulicatella adiacens ATCC 49175	complement(152987..153172)	protein_id:EEW36988.1
ACKZ01000004.39	11.3693	14.1529	7.52984	5.0218	6.96668	4.18767	15.0548	32.1073	hypothetical protein	Granulicatella adiacens ATCC 49175	42503..43009	protein_id:EEW38214.1
ACKZ01000020.315	62.4375	9.50098	7.66222	8.13616	7.16739	11.0901	16.4721	28.6503	hypothetical protein	Granulicatella adiacens ATCC 49175	complement(293898..294716)	protein_id:EEW37149.1
ACKZ01000017.55	1955.6	215.386	73.7329	113.898	73.8273	49.2731	173.694	227.766	lipoyltransferase and lipoate-protein ligase	Granulicatella adiacens ATCC 49175	complement(43074..44105)	protein_id:EEW37344.1
ACKZ01000019.20	360.655	117.364	57.019	51.2619	26.1805	54.2848	107.373	136.927	hypothetical protein	Granulicatella adiacens ATCC 49175	complement(22858..23922)	protein_id:EEW37235.1
ACKZ01000025.16	154.297	11.9573	1.76447	8.81485	1.87776	1.34718	10.4997	5.54539	hypothetical protein	Granulicatella adiacens ATCC 49175	complement(15547..16098)	protein_id:EEW36684.1
ACKZ01000008.17	3281.13	50.9015	22.6845	27.1366	10.8553	19.7994	32.5566	46.5335	uridine kinase	Granulicatella adiacens ATCC 49175	18219..18872	protein_id:EEW37926.1
ACKZ01000020.47	646.275	136.169	62.2528	92.2334	106.279	82.3857	267.14	334.348	hypothetical protein	Granulicatella adiacens ATCC 49175	complement(49132..50100)	protein_id:EEW36881.1
ACKZ01000004.5	27.5504	10.8911	8.21804	3.74062	1.20004	5.12425	15.6769	24.1932	comF family protein	Granulicatella adiacens ATCC 49175	3352..4032	protein_id:EEW38180.1
ACKZ01000016.129	317.169	53.1007	20.2187	23.9642	8.93087	9.18665	50.543	49.9317	excalibur domain protein	Granulicatella adiacens ATCC 49175	complement(131806..132996)	protein_id:EEW37474.1
ACKZ01000021.53	505.244	61.0264	14.14	28.2548	13.5321	8.29384	45.8992	47.3004	dUTP diphosphatase	Granulicatella adiacens ATCC 49175	complement(49870..50433)	protein_id:EEW36754.1
ACKZ01000018.22	845.99	54.2421	12.9314	24.0814	18.8246	25.1135	73.2702	77.0875	transcriptional regulator, Fis family	Granulicatella adiacens ATCC 49175	21691..22548	protein_id:EEW37287.1
ACKZ01000008.3	4073.09	162.157	77.4559	115.129	75.4099	110.554	225.417	268.052	putative dipeptidase PepV	Granulicatella adiacens ATCC 49175	2557..4047	protein_id:EEW37912.1
ACKZ01000020.5	224.741	121.23	36.1717	63.0643	27.6686	26.07	81.2386	104.134	GIY-YIG catalytic domain protein	Granulicatella adiacens ATCC 49175	3081..3404	protein_id:EEW36839.1
ACKZ01000018.21	2629.44	331.321	67.8968	147.094	81.2448	94.7466	238.523	309.643	oligoendopeptidase, pepF/M3 family	Granulicatella adiacens ATCC 49175	complement(19814..21556)	protein_id:EEW37286.1
ACKZ01000016.212	189.168	23.9954	15.9288	14.319	9.84906	14.1798	35.3335	34.7152	cation diffusion facilitator family transporter	Granulicatella adiacens ATCC 49175	216134..217021	protein_id:EEW37557.1
ACKZ01000029.21	36.3443	12.444	11.6985	9.89116	11.573	21.6331	34.059	68.949	hypothetical protein	Granulicatella adiacens ATCC 49175	complement(15901..16101)	protein_id:EEW36379.1
ACKZ01000020.153	956.888	61.248	82.5442	77.5411	48.6262	70.0579	189.445	273.254	ribosomal protein S8	Granulicatella adiacens ATCC 49175	complement(152556..152954)	protein_id:EEW36987.1
ACKZ01000016.31	491.494	437.675	67.6897	160.568	34.112	71.0489	151.443	155.466	hypothetical protein	Granulicatella adiacens ATCC 49175	33194..33526	protein_id:EEW37376.1
ACKZ01000020.380	147.105	61.9199	14.14	28.1337	6.01401	14.3083	39.2609	59.6953	hypothetical protein	Granulicatella adiacens ATCC 49175	complement(351264..351947)	protein_id:EEW37214.1
ACKZ01000029.200	480.024	36.803	25.9952	12.6155	9.78834	17.9326	56.0236	67.8802	ABC transporter, ATP-binding protein	Granulicatella adiacens ATCC 49175	complement(182133..183698)	protein_id:EEW36558.1
ACKZ01000016.70	2391.53	142.442	23.8446	47.1065	21.2719	25.2314	53.5638	54.8479	putative bacteriocin transport accessory protein	Granulicatella adiacens ATCC 49175	complement(74278..74634)	protein_id:EEW37415.1
ACKZ01000025.8	14828.2	1154.68	176.11	428.39	99.3854	127.106	384.24	359.305	FMN-binding domain protein	Granulicatella adiacens ATCC 49175	complement(5956..6504)	protein_id:EEW36676.1
ACKZ01000029.78	2366.74	344.534	124.117	203.24	145.593	120.188	413.568	480.014	phosphoglucosamine mutase	Granulicatella adiacens ATCC 49175	complement(69274..70626)	protein_id:EEW36436.1
ACKZ01000008.56	659.858	415.241	180.422	180.935	126.382	137.669	377.212	476.301	hypothetical protein	Granulicatella adiacens ATCC 49175	59036..59986	protein_id:EEW37965.1
ACKZ01000008.63	547.858	15.8377	8.49595	11.056	1.74306	10.6924	24.6492	25.6903	TrkA N-terminal domain protein	Granulicatella adiacens ATCC 49175	66025..66690	protein_id:EEW37972.1
ACKZ01000020.18	12952.9	295.854	271.921	209.039	326.789	252.48	876.019	1213.01	carbohydrate ABC transporter, carbohydrate-binding protein	Granulicatella adiacens ATCC 49175	complement(14617..15966)	protein_id:EEW36852.1
ACKZ01000008.122	1044.52	850.045	175.88	375.004	129.772	153.07	510.988	591.978	beta-ketoacyl-acyl-carrier-protein synthase III	Granulicatella adiacens ATCC 49175	136168..137118	protein_id:EEW38031.1
ACKZ01000011.37	15635.1	626.39	228.619	310.681	167.709	216.852	599.776	585.805	YmdA/YtgF family protein	Granulicatella adiacens ATCC 49175	complement(38593..40155)	protein_id:EEW37829.1
ACKZ01000011.19	481.965	25.5091	7.61371	6.97215	8.4241	5.7352	32.9517	30.3821	di-trans,poly-cis-decaprenylcistransferase	Granulicatella adiacens ATCC 49175	complement(19304..20086)	protein_id:EEW37811.1
ACKZ01000003.4	944.238	70.9027	23.5182	38.8685	24.1573	38.5883	62.9109	83.68	hypothetical protein	Granulicatella adiacens ATCC 49175	complement(3432..4457)	protein_id:EEW38232.1
ACKZ01000020.200	8.90393	6.56835	1.48656	2.72823	1.74306	1.50128	2.55177	6.86588	hypothetical protein	Granulicatella adiacens ATCC 49175	complement(186620..186910)	protein_id:EEW37034.1
ACKZ01000016.49	583.922	57.3684	35.1328	47.4318	43.084	33.93	96.8446	138.343	EDD domain protein, DegV family	Granulicatella adiacens ATCC 49175	54283..55125	protein_id:EEW37394.1
ACKZ01000014.21	1329.75	228.476	143.683	135.739	88.6417	99.0456	308.255	365.298	cell division protein FtsQ	Granulicatella adiacens ATCC 49175	complement(20482..21339)	protein_id:EEW37586.1
ACKZ01000026.49	1676.07	92.7585	40.1594	41.6607	27.2749	25.8035	107.582	159.679	ABC transporter, ATP-binding protein	Granulicatella adiacens ATCC 49175	complement(48976..50259)	protein_id:EEW36659.1
ACKZ01000019.43	667.073	41.7477	16.2309	15.0645	3.77663	5.12672	29.08	23.0156	hypothetical protein	Granulicatella adiacens ATCC 49175	complement(55503..55985)	protein_id:EEW37258.1
ACKZ01000021.48	35.98	10.6661	8.24229	8.30966	10.4684	10.6948	26.3495	36.4239	hypothetical protein	Granulicatella adiacens ATCC 49175	45351..45698	protein_id:EEW36749.1
ACKZ01000013.11	97.2994	124.585	100.26	49.1399	34.2292	36.5654	119.834	140.28	phosphoenolpyruvate-dependent sugar phosphotransferase system, EIIA 2	Granulicatella adiacens ATCC 49175	complement(11155..11619)	protein_id:EEW37623.1
ACKZ01000029.145	1258.32	94.307	39.4955	31.6264	17.2016	23.859	60.9294	75.4095	type VII secretion protein EsaA	Granulicatella adiacens ATCC 49175	complement(124345..127578)	protein_id:EEW36503.1
ACKZ01000019.26	228.494	3.28082	3.5532	3.60145	0.625921	4.22912	8.41851	11.7685	ROK family protein	Granulicatella adiacens ATCC 49175	complement(29121..30029)	protein_id:EEW37241.1
ACKZ01000007.34	31.1088	11.3566	8.49595	4.32972	2.05602	4.66741	0.715858	3.69703	hypothetical protein	Granulicatella adiacens ATCC 49175	complement(36909..38369)	protein_id:EEW38148.1
ACKZ01000020.292	7834.39	363.403	175.867	231.591	169.915	168.521	381.969	524.863	methionine--tRNA ligase	Granulicatella adiacens ATCC 49175	complement(270047..272059)	protein_id:EEW37126.1
ACKZ01000012.37	915.929	198.763	41.9239	71.6807	21.615	30.1324	72.1693	96.9937	hypothetical protein	Granulicatella adiacens ATCC 49175	38536..39357	protein_id:EEW37726.1
ACKZ01000019.39	179.891	24.1395	17.6205	12.4687	9.77969	11.2164	34.6752	56.0606	MATE efflux family protein	Granulicatella adiacens ATCC 49175	complement(46763..48199)	protein_id:EEW37254.1
ACKZ01000016.142	7574.29	638.357	355.782	366.209	202.557	238.726	678.096	774.85	polysaccharide biosynthesis protein	Granulicatella adiacens ATCC 49175	complement(145662..147467)	protein_id:EEW37487.1
ACKZ01000020.162	1680.36	133.449	132.796	138.281	102.214	144.834	350.016	494.169	ribosomal protein L22	Granulicatella adiacens ATCC 49175	complement(156101..156457)	protein_id:EEW36996.1
ACKZ01000016.132	1067.76	58.5503	21.2222	26.2663	12.9269	7.57749	47.6064	55.0086	O-antigen polymerase	Granulicatella adiacens ATCC 49175	complement(134936..136309)	protein_id:EEW37477.1
ACKZ01000020.291	981.016	32.8354	34.9145	42.6312	32.7624	27.9133	66.6159	95.5327	branched-chain amino acid transport system II carrier protein	Granulicatella adiacens ATCC 49175	complement(268627..270000)	protein_id:EEW37125.1
ACKZ01000022.7	4529.31	164.552	82.2663	78.2585	40.9163	55.954	139.536	166.266	putative Plasmodium yoelii subtelomeric family PYST-D	Granulicatella adiacens ATCC 49175	4362..5174	protein_id:EEW36698.1
ACKZ01000021.54	21703.5	3674.24	906.99	1499.99	811.715	591.218	1860.89	2736.08	ABC transporter, ATP-binding protein	Granulicatella adiacens ATCC 49175	50685..51788	protein_id:EEW36755.1
ACKZ01000021.2	1229.26	217.343	57.1756	93.1712	33.5359	41.0672	116.119	98.7785	hypothetical protein	Granulicatella adiacens ATCC 49175	1245..1613	protein_id:EEW36703.1
ACKZ01000021.46	118.801	36.9194	23.0594	37.6027	26.7687	28.3178	63.1272	68.5662	ABC 3 transport family protein	Granulicatella adiacens ATCC 49175	complement(43717..44502)	protein_id:EEW36747.1
ACKZ01000027.1	1907.9	1862.49	516.51	817.894	325.972	272.107	869.691	1037.93	ferritin-like protein	Granulicatella adiacens ATCC 49175	complement(129..590)	protein_id:EEW36588.1
ACKZ01000020.7	646.41	72.8813	55.5678	35.7666	41.5332	50.5039	127.425	170.472	hypothetical protein	Granulicatella adiacens ATCC 49175	complement(4326..5111)	protein_id:EEW36841.1
ACKZ01000017.21	640.006	17.2792	12.4241	14.361	3.93554	5.94846	26.8809	34.4546	hypothetical protein	Granulicatella adiacens ATCC 49175	complement(18527..19168)	protein_id:EEW37310.1
ACKZ01000008.171	3496.82	409.215	80.2724	157.268	47.2787	41.0256	166.248	253.322	PTS system, mannose/fructose/sorbose family, IIB component	Granulicatella adiacens ATCC 49175	185887..186879	protein_id:EEW38080.1
ACKZ01000008.174	1455.32	204.657	63.1087	77.2163	38.1965	18.8545	98.8832	127.692	hypothetical protein	Granulicatella adiacens ATCC 49175	188677..189039	protein_id:EEW38083.1
ACKZ01000020.143	2461.97	132.447	95.1492	119.36	84.6289	87.1011	219.162	345.189	30S ribosomal protein S13	Granulicatella adiacens ATCC 49175	complement(147490..147855)	protein_id:EEW36977.1
ACKZ01000028.1	17.4688	4.91155	9.90975	8.67287	2.71305	3.14872	11.3118	13.7355	hypothetical protein	Granulicatella adiacens ATCC 49175	complement(25..759)	protein_id:EEW36562.1
ACKZ01000008.52	4073.63	3868.44	2183	2054.32	2079.59	1899.28	6049.43	7462.83	hypothetical protein	Granulicatella adiacens ATCC 49175	55028..55318	protein_id:EEW37961.1
ACKZ01000012.72	2981.92	172.458	71.6309	136.573	86.4304	87.0393	266.715	267.076	6-phosphofructokinase	Granulicatella adiacens ATCC 49175	complement(76459..77424)	protein_id:EEW37761.1
ACKZ01000026.51	259.053	75.3611	44.8485	47.935	23.976	37.4347	72.865	86.7355	putative bacteriocin export ABC transporter, lactococcin 972 group	Granulicatella adiacens ATCC 49175	complement(52241..53086)	protein_id:EEW36661.1
ACKZ01000008.200	3485.42	102.268	66.2405	69.7716	45.151	44.4325	144.208	144.617	ABC transporter, ATP-binding protein	Granulicatella adiacens ATCC 49175	216119..217744	protein_id:EEW38109.1
ACKZ01000020.185	1623.58	1462.5	1045	939.03	1284.44	1029.43	3322.07	3996.63	hypothetical protein	Granulicatella adiacens ATCC 49175	complement(175929..176117)	protein_id:EEW37019.1
ACKZ01000008.1	1246.03	149.942	83.5457	82.631	58.2376	57.4988	244.796	262.737	polysaccharide biosynthesis protein	Granulicatella adiacens ATCC 49175	57..1799	protein_id:EEW37910.1
ACKZ01000019.5	3241.05	235.585	88.2237	108.78	91.8105	69.7956	249.579	301.991	putative potassium/sodium efflux P-type ATPase, fungal-type	Granulicatella adiacens ATCC 49175	complement(4632..7289)	protein_id:EEW37220.1
ACKZ01000007.23	989.124	508.094	187.286	200.76	101.45	130.165	410.464	523.912	transcriptional regulator, AraC family	Granulicatella adiacens ATCC 49175	complement(22180..23718)	protein_id:EEW38137.1
ACKZ01000029.152	228.622	40.4159	18.1278	29.802	12.0951	17.8537	69.7341	68.0159	hypothetical protein	Granulicatella adiacens ATCC 49175	complement(131621..132196)	protein_id:EEW36510.1
ACKZ01000020.10	266.44	72.9983	10.889	26.8973	5.88242	11.1539	25.3189	63.5191	hypothetical protein	Granulicatella adiacens ATCC 49175	complement(7552..7896)	protein_id:EEW36844.1
ACKZ01000020.16	1463.5	29.1753	12.702	13.5583	21.9958	28.2041	71.0804	97.6737	ABC transporter, permease protein	Granulicatella adiacens ATCC 49175	complement(12732..13610)	protein_id:EEW36850.1
ACKZ01000007.5	3469.01	326.844	144.976	132.224	69.104	67.0821	312.017	286.819	hypothetical protein	Granulicatella adiacens ATCC 49175	6254..6745	protein_id:EEW38119.1
ACKZ01000012.85	115.742	20.1533	14.2967	18.5621	27.7123	19.53	80.5212	82.9023	putative esterase	Granulicatella adiacens ATCC 49175	complement(89401..90108)	protein_id:EEW37774.1
ACKZ01000003.10	508.04	22.9724	13.2335	10.1751	4.28651	6.42038	10.9786	11.7809	thymidine kinase	Granulicatella adiacens ATCC 49175	10217..10795	protein_id:EEW38238.1
ACKZ01000021.133	288.315	38.4514	5.59558	12.3324	4.25513	6.63597	25.262	21.5952	S4 domain protein YaaA	Granulicatella adiacens ATCC 49175	complement(119416..119670)	protein_id:EEW36834.1
ACKZ01000008.172	2629.41	356.785	85.5769	141.585	45.5812	51.5116	203.009	225.252	PTS system sorbose-specific iic component	Granulicatella adiacens ATCC 49175	186900..187712	protein_id:EEW38081.1
ACKZ01000003.26	1042.53	360.574	136.189	145.19	50.5803	64.8815	184.891	268.074	pyridoxamine 5'-phosphate oxidase family protein	Granulicatella adiacens ATCC 49175	complement(22962..23387)	protein_id:EEW38254.1
ACKZ01000020.169	47627.3	2602.82	1713.89	2513.46	2146.81	1772.57	4523.74	5725.82	translation elongation factor Tu	Granulicatella adiacens ATCC 49175	complement(160018..161205)	protein_id:EEW37003.1
ACKZ01000020.187	64.3943	3.31917	5.89775	4.6491	2.2996	1.60104	29.4232	19.8332	ABC transporter, ATP-binding protein	Granulicatella adiacens ATCC 49175	complement(177030..178076)	protein_id:EEW37021.1
ACKZ01000020.134	910.937	178.346	61.3331	94.0531	59.6857	43.1886	156.323	171.142	transcriptional regulator, LysR family	Granulicatella adiacens ATCC 49175	139774..140658	protein_id:EEW36968.1
ACKZ01000022.5	1676.9	49.8581	14.8171	22.4722	16.0649	15.7065	52.6437	53.6194	ribosomal protein L34	Granulicatella adiacens ATCC 49175	3756..3890	protein_id:EEW36696.1
ACKZ01000008.184	1421.61	5992.58	3556.29	2547.06	1249.4	1102.2	3932.95	5352.39	universal stress family protein	Granulicatella adiacens ATCC 49175	complement(200728..201186)	protein_id:EEW38093.1
ACKZ01000011.30	2767.44	349.927	148.165	164.901	100.573	115.52	377.21	417.518	DNA primase	Granulicatella adiacens ATCC 49175	complement(28494..30359)	protein_id:EEW37822.1
ACKZ01000016.30	845.594	511.732	67.0015	190.814	31.7773	20.1873	80.5884	92.8087	histidine triad domain protein	Granulicatella adiacens ATCC 49175	32768..33190	protein_id:EEW37375.1
ACKZ01000020.166	8779.92	609.432	405.59	579.313	398.219	468.756	1213.79	1422.49	50S ribosomal protein L4	Granulicatella adiacens ATCC 49175	complement(157980..158603)	protein_id:EEW37000.1
ACKZ01000020.32	108.364	7.82327	4.08476	1.55859	0.969989	2.5482	18.4429	16.0923	hypothetical protein	Granulicatella adiacens ATCC 49175	complement(30117..30434)	protein_id:EEW36866.1
ACKZ01000004.45	1264.55	134.735	42.8062	51.321	20.2287	15.5469	34.6739	43.6799	hypothetical protein	Granulicatella adiacens ATCC 49175	48188..48532	protein_id:EEW38220.1
ACKZ01000004.8	21458	1180.74	525.134	642.708	419.709	470.009	1265.35	1516.07	preprotein translocase, SecA subunit	Granulicatella adiacens ATCC 49175	6336..8780	protein_id:EEW38183.1
ACKZ01000008.131	81.084	169.373	80.899	101.912	60.3638	73.0449	191.525	194.072	acetyl-CoA carboxylase, carboxyl transferase, beta subunit	Granulicatella adiacens ATCC 49175	143710..144570	protein_id:EEW38040.1
ACKZ01000020.93	39.9531	12.5933	5.03976	14.464	14.3048	14.4463	21.1751	37.8078	putative permease	Granulicatella adiacens ATCC 49175	complement(95458..96921)	protein_id:EEW36927.1
ACKZ01000013.41	3179.89	1624.03	377.811	632.664	109.571	184.918	635.408	541.35	hypothetical protein	Granulicatella adiacens ATCC 49175	45044..46351	protein_id:EEW37653.1
ACKZ01000011.42	57855.5	8328.22	4447.56	5018.65	4213.8	4211.81	11386.7	14087.2	alcohol dehydrogenase, iron-dependent	Granulicatella adiacens ATCC 49175	complement(44314..46944)	protein_id:EEW37834.1
ACKZ01000020.158	3137.05	492.241	352.29	465.923	260.951	365.173	1175.76	1318.47	30S ribosomal protein S17	Granulicatella adiacens ATCC 49175	complement(154511..154783)	protein_id:EEW36992.1
ACKZ01000003.31	1386.19	297.331	179.639	216.09	187.804	240.472	547.039	624.187	ribonuclease R	Granulicatella adiacens ATCC 49175	25900..28194	protein_id:EEW38259.1
ACKZ01000008.67	432.496	43.7474	15.5296	24.9813	18.0798	14.2388	27.8482	44.0019	RelA/SpoT domain protein	Granulicatella adiacens ATCC 49175	70285..70953	protein_id:EEW37976.1
ACKZ01000018.6	2312.22	486.111	313.317	306.32	341.305	356.843	822.868	940.492	UDP-N-acetylmuramoyl-tripeptide--D-alanyl-D- alanine ligase	Granulicatella adiacens ATCC 49175	complement(3817..5202)	protein_id:EEW37271.1
ACKZ01000009.58	33304	2502.08	1168.9	1425.87	849.343	1072.51	2851.86	2819.85	ribosomal protein S2	Granulicatella adiacens ATCC 49175	complement(68126..68881)	protein_id:EEW37903.1
ACKZ01000013.2	6086.08	354.153	118.438	204.678	85.2853	113.392	293.221	275.097	LPXTG-motif cell wall anchor domain protein	Granulicatella adiacens ATCC 49175	complement(1068..4388)	protein_id:EEW37614.1
ACKZ01000013.74	5363.16	246.997	170.382	154.67	122.033	120.739	203.359	305.708	translation initiation factor IF-3	Granulicatella adiacens ATCC 49175	complement(75942..76445)	protein_id:EEW37686.1
ACKZ01000012.5	136.414	78.4739	31.712	41.0229	13.577	13.8948	42.3326	50.344	acetyltransferase, GNAT family	Granulicatella adiacens ATCC 49175	complement(2313..2729)	protein_id:EEW37694.1
ACKZ01000020.167	9552.56	689.1	436.334	608.109	426.933	570.389	1335.59	1335.99	50S ribosomal protein L3	Granulicatella adiacens ATCC 49175	complement(158629..159261)	protein_id:EEW37001.1
ACKZ01000010.10	126.442	28.6667	19.3607	19.0187	29.0591	29.1789	80.2486	74.8718	LPXTG-motif cell wall anchor domain protein	Granulicatella adiacens ATCC 49175	10588..10959	protein_id:EEW37844.1
ACKZ01000031.2	59.4726	20.3995	11.7227	13.2218	14.3563	7.74436	43.9385	38.1151	transposase	Granulicatella adiacens ATCC 49175	complement(865..	0
ACKZ01000013.54	40.5718	17.6479	10.5141	8.44211	2.90997	0.300257	12.292	17.7832	hypothetical protein	Granulicatella adiacens ATCC 49175	complement(56731..57138)	protein_id:EEW37666.1
ACKZ01000029.39	100.324	21.7584	7.40856	13.6089	8.95482	4.64204	14.1076	22.7484	hypothetical protein	Granulicatella adiacens ATCC 49175	complement(30825..31109)	protein_id:EEW36397.1
ACKZ01000020.103	2098.6	506.892	159.48	213.157	135.782	85.3534	295.174	352.783	hydroxymethylglutaryl-CoA synthase	Granulicatella adiacens ATCC 49175	complement(108704..109864)	protein_id:EEW36937.1
ACKZ01000016.202	5523.49	179.249	84.0419	103.87	80.7955	75.4851	223.372	279.401	oligoendopeptidase F	Granulicatella adiacens ATCC 49175	complement(204891..206699)	protein_id:EEW37547.1
ACKZ01000009.60	566.252	119.264	24.5702	44.2591	9.80903	20.1792	52.0945	61.5173	Acyltransferase	Granulicatella adiacens ATCC 49175	70514..71137	protein_id:EEW37905.1
ACKZ01000021.42	975.897	89.9756	22.5521	44.2335	32.0226	19.289	71.8188	87.2819	pur operon repressor PurR	Granulicatella adiacens ATCC 49175	40397..41269	protein_id:EEW36743.1
ACKZ01000008.32	51.8563	9.03735	11.3963	8.95309	4.21739	4.00077	25.0861	23.8914	putative branched-chain amino acid transport protein AzlD	Granulicatella adiacens ATCC 49175	30028..30351	protein_id:EEW37941.1
ACKZ01000008.11	581.567	94.3141	13.3306	50.5459	13.181	8.48855	27.412	41.138	hypothetical protein	Granulicatella adiacens ATCC 49175	14184..14450	protein_id:EEW37920.1
ACKZ01000017.49	34.9971	6.38178	0	3.87978	0.871529	0	0.666911	3.20974	hypothetical protein	Granulicatella adiacens ATCC 49175	complement(40063..40488)	protein_id:EEW37338.1
ACKZ01000008.189	1062.73	105.193	26.3105	64.1215	31.8462	27.6687	85.8758	123.113	tRNA (5-methylaminomethyl-2-thiouridylate)-methyltransferase	Granulicatella adiacens ATCC 49175	205051..206175	protein_id:EEW38098.1
ACKZ01000020.128	206.807	29.5557	7.94013	13.9872	3.31652	3.24615	9.38828	17.5755	hypothetical protein	Granulicatella adiacens ATCC 49175	complement(133697..134671)	protein_id:EEW36962.1
ACKZ01000020.260	138.591	357.862	381.264	463.643	330.806	595.528	1577.76	1711.82	hypothetical protein	Granulicatella adiacens ATCC 49175	complement(242888..243454)	protein_id:EEW37094.1
ACKZ01000008.166	1723.37	115.677	34.1778	43.8864	12.4443	15.8737	40.2536	55.0943	DHHA2 domain protein	Granulicatella adiacens ATCC 49175	180414..181343	protein_id:EEW38075.1
ACKZ01000008.119	99.0362	8.02324	5.24491	11.2276	2.43809	11.4217	11.3262	20.9601	ABC transporter, solute-binding protein	Granulicatella adiacens ATCC 49175	132769..133857	protein_id:EEW38028.1
ACKZ01000004.7	4041.89	11762.3	8910.34	7192.01	6825.55	6191.46	20535.9	26757.3	ribosomal subunit interface protein	Granulicatella adiacens ATCC 49175	5587..6147	protein_id:EEW38182.1
ACKZ01000020.164	10286.6	784.691	701.817	710.881	545.163	782.994	1790.56	2204.51	ribosomal protein L2	Granulicatella adiacens ATCC 49175	complement(156816..157601)	protein_id:EEW36998.1
ACKZ01000004.15	155.491	8.33348	0.302164	6.11999	2.58145	0	5.31242	9.77099	ABC transporter, ATP-binding protein	Granulicatella adiacens ATCC 49175	13535..14560	protein_id:EEW38190.1
ACKZ01000029.86	44.2401	26.2483	8.77386	12.6213	5.10448	5.48613	46.5835	57.9177	transcriptional regulator, ArsR family	Granulicatella adiacens ATCC 49175	complement(74674..74940)	protein_id:EEW36444.1
ACKZ01000016.143	5264.17	344.051	187.129	161.443	115.313	134.171	293.839	311.301	DegT/DnrJ/EryC1/StrS aminotransferase family protein	Granulicatella adiacens ATCC 49175	complement(147482..148702)	protein_id:EEW37488.1
ACKZ01000008.94	655.321	54.4634	34.6609	42.2222	25.0996	42.2204	75.3884	95.0452	kinase, PfkB family	Granulicatella adiacens ATCC 49175	103835..104788	protein_id:EEW38003.1
ACKZ01000008.179	201.012	4.53688	9.12453	6.11143	8.28764	4.9829	13.9572	21.346	DivIVA domain protein	Granulicatella adiacens ATCC 49175	complement(195651..196064)	protein_id:EEW38088.1
ACKZ01000029.38	752.749	88.6229	36.7275	53.1332	40.7219	27.882	104.534	94.4459	hypothetical protein	Granulicatella adiacens ATCC 49175	complement(30090..30635)	protein_id:EEW36396.1
ACKZ01000014.43	683.35	69.8651	24.0013	33.8666	12.4665	14.0385	35.7254	46.5469	hypothetical protein	Granulicatella adiacens ATCC 49175	complement(39247..39477)	protein_id:EEW37608.1
ACKZ01000009.14	3318.71	281.475	41.5621	93.4532	23.8722	25.9553	80.6736	95.966	peptidase, S41 family	Granulicatella adiacens ATCC 49175	14741..16234	protein_id:EEW37859.1
ACKZ01000003.12	193.726	11.3372	11.747	7.14283	3.60013	6.715	10.8653	20.2951	protein-(glutamine-N5) methyltransferase, release factor-specific	Granulicatella adiacens ATCC 49175	11883..12755	protein_id:EEW38240.1
ACKZ01000027.13	316.465	43.065	33.9838	35.7877	18.1885	39.3426	90.0589	84.0158	branched-chain amino acid transport system II carrier protein	Granulicatella adiacens ATCC 49175	11823..13139	protein_id:EEW36600.1
ACKZ01000020.34	1095.83	36.7927	3.57745	22.6201	10.6842	14.1464	29.6102	48.6197	transcriptional regulator, AsnC family	Granulicatella adiacens ATCC 49175	complement(31735..32229)	protein_id:EEW36868.1
ACKZ01000008.44	444.22	41.2441	12.3271	20.7536	1.87776	6.22221	47.1181	40.2179	oxidoreductase, NAD-binding domain protein	Granulicatella adiacens ATCC 49175	44330..45271	protein_id:EEW37953.1
ACKZ01000020.110	449.923	9.63806	7.36006	6.14855	4.91243	4.95258	18.4041	28.7021	TOBE domain protein	Granulicatella adiacens ATCC 49175	complement(117568..118047)	protein_id:EEW36944.1
ACKZ01000012.52	226.216	28.956	9.40244	7.01505	3.9891	8.20818	28.3217	27.0155	hypothetical protein	Granulicatella adiacens ATCC 49175	complement(58762..59313)	protein_id:EEW37741.1
ACKZ01000013.57	19.2055	6.36281	13.7409	16.3953	18.8142	20.5611	38.7224	70.0325	ABC transporter, solute-binding protein	Granulicatella adiacens ATCC 49175	complement(58936..60552)	protein_id:EEW37669.1
ACKZ01000020.317	51.5677	12.8514	5.36618	6.40596	3.09512	3.14075	13.4434	13.0331	transcriptional regulator, TetR family	Granulicatella adiacens ATCC 49175	complement(295140..295706)	protein_id:EEW37151.1
ACKZ01000020.135	4367.42	349.053	70.0716	140.001	116.235	91.6379	211.21	244.712	thermophilic metalloprotease (M29)	Granulicatella adiacens ATCC 49175	complement(140825..142069)	protein_id:EEW36969.1
ACKZ01000008.14	98.5023	23.2666	6.70722	9.5155	3.9511	4.49589	13.3181	12.379	HTH domain protein	Granulicatella adiacens ATCC 49175	15349..16242	protein_id:EEW37923.1
ACKZ01000008.59	1098.8	132.873	37.1995	76.3738	34.3463	46.6439	73.2378	89.5441	hypothetical protein	Granulicatella adiacens ATCC 49175	complement(61444..62328)	protein_id:EEW37968.1
ACKZ01000020.159	858.737	82.5995	68.4284	98.8065	81.6642	90.1893	271.648	276.512	ribosomal protein L29	Granulicatella adiacens ATCC 49175	complement(154802..155008)	protein_id:EEW36993.1
ACKZ01000020.152	1591.08	142.119	181.454	177.429	139.673	175.529	473.167	663.473	ribosomal protein L6	Granulicatella adiacens ATCC 49175	complement(151993..152529)	protein_id:EEW36986.1
ACKZ01000011.25	61.0398	22.6873	9.10027	15.8737	2.36898	6.0865	33.6903	34.5375	ABC transporter, ATP-binding protein	Granulicatella adiacens ATCC 49175	complement(24539..25303)	protein_id:EEW37817.1
ACKZ01000016.63	1129.27	25.4692	15.856	10.6042	8.69216	13.2	42.5805	45.5212	peptidase C26	Granulicatella adiacens ATCC 49175	67285..68031	protein_id:EEW37408.1
ACKZ01000014.40	131.204	20.0695	3.60171	9.15136	3.59147	2.75583	17.2242	22.8857	HAD phosphatase, family IIIA	Granulicatella adiacens ATCC 49175	complement(36537..37055)	protein_id:EEW37605.1
ACKZ01000016.114	1161.01	123.577	33.2956	49.3038	17.7748	20.4287	59.0662	80.1446	hypothetical protein	Granulicatella adiacens ATCC 49175	109367..109945	protein_id:EEW37459.1
ACKZ01000008.147	321.151	16.81	5.52282	10.3382	2.16827	6.68701	19.6716	20.7343	Cof-like hydrolase	Granulicatella adiacens ATCC 49175	160979..161800	protein_id:EEW38056.1
ACKZ01000008.196	955.768	141.473	42.7819	50.747	21.7402	23.9888	57.5692	63.49	hemerythrin HHE cation binding domain protein	Granulicatella adiacens ATCC 49175	212481..213698	protein_id:EEW38105.1
ACKZ01000008.153	674.13	50.179	14.0915	32.0545	20.3481	14.5807	18.5651	38.4517	SNARE-like domain protein	Granulicatella adiacens ATCC 49175	complement(167043..167669)	protein_id:EEW38062.1
ACKZ01000012.26	4077.04	289.166	64.9722	152.916	69.554	98.414	241.131	208.03	ribosomal protein S21	Granulicatella adiacens ATCC 49175	complement(24229..24402)	protein_id:EEW37715.1
ACKZ01000009.35	414.587	47.35	16.6897	21.0776	11.595	5.25051	37.0371	38.3918	pseudouridine synthase, RluA family	Granulicatella adiacens ATCC 49175	43706..44632	protein_id:EEW37880.1
ACKZ01000016.44	1123.32	99.1972	20.0135	45.9769	5.57811	9.68725	59.1114	43.6437	polysaccharide deacetylase	Granulicatella adiacens ATCC 49175	complement(49757..51358)	protein_id:EEW37389.1
ACKZ01000016.164	2896.4	20.9987	17.6205	7.09322	11.483	17.0735	24.9562	47.0014	phosphatidylglycerophosphatase A	Granulicatella adiacens ATCC 49175	167898..168398	protein_id:EEW37509.1
ACKZ01000003.9	2510.43	173.325	60.076	82.2849	42.7644	33.936	93.9866	130.783	Mur ligase middle domain protein	Granulicatella adiacens ATCC 49175	complement(8679..10022)	protein_id:EEW38237.1
ACKZ01000008.23	50.3991	37.6753	24.3277	20.9328	26.471	30.9019	108.111	119.942	putative N-acetylmannosamine-6-phosphate epimerase	Granulicatella adiacens ATCC 49175	22346..23023	protein_id:EEW37932.1
ACKZ01000013.13	178.468	60.103	25.6576	31.4378	32.7015	22.1212	68.3866	78.447	putative rhamnulose-1-phosphate aldolase	Granulicatella adiacens ATCC 49175	complement(13838..14626)	protein_id:EEW37625.1
ACKZ01000026.29	70.4432	26.1323	15.5053	17.7479	12.2525	9.31177	48.105	55.1344	single-strand binding family protein	Granulicatella adiacens ATCC 49175	complement(30920..31297)	protein_id:EEW36639.1
ACKZ01000007.6	4478.18	506.102	277.042	225.159	145.007	119.749	365.01	484.109	hypothetical protein	Granulicatella adiacens ATCC 49175	6760..7251	protein_id:EEW38120.1
ACKZ01000020.149	336.416	43.537	36.6901	28.0481	18.9647	26.9941	77.2418	104.047	ribosomal protein L30	Granulicatella adiacens ATCC 49175	complement(150855..151034)	protein_id:EEW36983.1
ACKZ01000012.58	2641.72	329.803	91.8496	135.25	52.3625	61.1604	192.696	177.506	LysM domain protein	Granulicatella adiacens ATCC 49175	complement(64596..65168)	protein_id:EEW37747.1
ACKZ01000029.179	178.748	12.6888	2.06664	12.7633	2.6906	2.21199	4.0367	5.37596	hypothetical protein	Granulicatella adiacens ATCC 49175	complement(159436..160053)	protein_id:EEW36537.1
ACKZ01000012.36	570.172	48.481	19.2879	33.5006	8.19757	10.2575	55.6463	51.5925	LPXTG-motif cell wall anchor domain protein	Granulicatella adiacens ATCC 49175	complement(36674..38251)	protein_id:EEW37725.1
ACKZ01000021.30	866.662	44.096	19.4335	25.9336	21.8456	18.4181	52.4758	72.7129	hypothetical protein	Granulicatella adiacens ATCC 49175	complement(27449..27640)	protein_id:EEW36731.1
ACKZ01000020.80	974.584	580.724	107.247	228.663	76.8759	93.1268	254.3	261.706	ABC transporter, substrate-binding protein, family 5	Granulicatella adiacens ATCC 49175	complement(79716..81506)	protein_id:EEW36914.1
ACKZ01000021.41	874.43	164.972	91.5586	83.2716	81.5572	63.4911	234.621	314.142	ASCH domain protein	Granulicatella adiacens ATCC 49175	39883..40227	protein_id:EEW36742.1
ACKZ01000020.165	576.18	37.9234	60.076	30.4293	29.4901	39.4196	73.7395	117.178	ribosomal protein L23	Granulicatella adiacens ATCC 49175	complement(157690..157980)	protein_id:EEW36999.1
ACKZ01000019.19	1328.76	312.67	89.6375	163.018	73.2607	88.2653	226.265	288.877	hypothetical protein	Granulicatella adiacens ATCC 49175	complement(21714..22871)	protein_id:EEW37234.1
ACKZ01000029.203	3725.77	109.555	61.1876	48.5841	36.8469	47.6764	74.1041	94.1865	DNA-binding regulatory protein, YebC/PmpR family	Granulicatella adiacens ATCC 49175	185803..186567	protein_id:EEW36561.1
ACKZ01000029.128	16.8845	248.588	253.916	346.069	315.313	453.29	859.427	756.337	hypothetical protein	Granulicatella adiacens ATCC 49175	complement(108664..109407)	protein_id:EEW36486.1
ACKZ01000021.13	36.3443	12.0708	5.97051	6.38976	2.8322	1.56508	9.14654	15.4696	peptidase family S51	Granulicatella adiacens ATCC 49175	complement(13185..13868)	protein_id:EEW36714.1
ACKZ01000008.121	368.78	211.049	60.5964	106.726	39.8384	51.8233	127.143	143.477	transcriptional regulator, MarR family	Granulicatella adiacens ATCC 49175	135701..136162	protein_id:EEW38030.1
ACKZ01000025.4	408.497	20.643	8.7496	8.91686	5.118	5.22168	6.01973	18.0271	preprotein translocase, SecE subunit	Granulicatella adiacens ATCC 49175	complement(3338..3508)	protein_id:EEW36672.1
ACKZ01000029.129	27.8047	14.9331	11.1912	7.3249	2.4761	6.68933	18.1467	24.5455	hypothetical protein	Granulicatella adiacens ATCC 49175	complement(109400..109729)	protein_id:EEW36487.1
ACKZ01000012.50	9331.22	1151.09	334.67	468.75	194.687	178.112	559.662	742.565	hypothetical protein	Granulicatella adiacens ATCC 49175	complement(56954..57427)	protein_id:EEW37739.1
ACKZ01000014.27	509.973	48.8777	13.2335	15.1969	13.8066	14.3643	41.6897	47.4516	cell division protein FtsL	Granulicatella adiacens ATCC 49175	complement(28200..28571)	protein_id:EEW37592.1
ACKZ01000028.12	15.8167	9.3773	4.71335	10.3173	18.3187	10.6033	26.0045	30.3542	hypothetical protein	Granulicatella adiacens ATCC 49175	9371..9610	protein_id:EEW36573.1
ACKZ01000025.5	1542.39	168.678	67.4492	83.1868	44.0702	37.5309	124.123	115.462	ribosomal protein L33	Granulicatella adiacens ATCC 49175	complement(3529..3681)	protein_id:EEW36673.1
ACKZ01000009.39	162.397	25.9333	11.9764	23.7098	11.407	13.3046	25.1026	41.021	orotidine 5'-phosphate decarboxylase/HUMPS family	Granulicatella adiacens ATCC 49175	46948..47586	protein_id:EEW37884.1
ACKZ01000020.209	375.853	80.4177	36.9216	52.2933	39.1778	36.6312	108.173	130.142	hypothetical protein	Granulicatella adiacens ATCC 49175	195546..196067	protein_id:EEW37043.1
ACKZ01000011.24	93.6906	17.9353	14.3209	7.63568	8.22718	26.7608	67.7797	55.4753	periplasmic binding protein	Granulicatella adiacens ATCC 49175	complement(23574..24542)	protein_id:EEW37816.1
ACKZ01000016.218	902.505	408.292	192.242	257.131	133.172	203.696	524.523	441.026	ABC transporter, ATP-binding protein	Granulicatella adiacens ATCC 49175	220921..221646	protein_id:EEW37563.1
ACKZ01000020.231	966.755	103.557	41.7562	67.7211	48.8607	29.6523	129.064	114.451	metal ion transporter, metal ion (Mn2+/Fe2+) transporter (Nramp) family	Granulicatella adiacens ATCC 49175	complement(215636..216970)	protein_id:EEW37065.1
ACKZ01000026.55	135.296	39.9533	17.9711	26.457	16.2189	15.7323	41.6235	38.8372	NLPA lipoprotein	Granulicatella adiacens ATCC 49175	56966..57853	protein_id:EEW36665.1
ACKZ01000008.36	255.588	17.2435	18.152	14.0769	10.373	9.64799	31.946	39.662	methionine-R-sulfoxide reductase	Granulicatella adiacens ATCC 49175	35763..36197	protein_id:EEW37945.1
ACKZ01000029.10	6.24375	1.5663	2.34455	0.606274	2.81664	1.637	5.53428	9.94595	copper-exporting ATPase	Granulicatella adiacens ATCC 49175	complement(6659..8749)	protein_id:EEW36368.1
ACKZ01000020.46	4951.85	202.921	183.432	155.123	189.334	127.968	411.02	514.9	acetate kinase	Granulicatella adiacens ATCC 49175	complement(47891..49078)	protein_id:EEW36880.1
ACKZ01000021.47	237.212	67.4331	54.6744	65.8251	40.9602	55.2918	172.416	172.866	ABC transporter, ATP-binding protein	Granulicatella adiacens ATCC 49175	complement(44475..45236)	protein_id:EEW36748.1
ACKZ01000008.197	1523.31	162.12	61.031	80.8342	57.0826	49.4781	171.026	155.09	Na/Pi-cotransporter II-like protein	Granulicatella adiacens ATCC 49175	213775..215406	protein_id:EEW38106.1
ACKZ01000019.12	270.862	154.129	67.5573	85.4001	35.8099	37.3535	109.742	141.377	LPXTG-motif cell wall anchor domain protein	Granulicatella adiacens ATCC 49175	complement(13196..13909)	protein_id:EEW37227.1
ACKZ01000016.89	8400.7	721.681	273.976	385.01	177.604	225.767	455.871	496.973	ribosomal protein S16	Granulicatella adiacens ATCC 49175	complement(86029..86301)	protein_id:EEW37434.1
ACKZ01000013.33	173.842	15.4141	6.73147	7.97126	9.19515	3.91046	8.83322	15.3247	cell wall-binding repeat protein	Granulicatella adiacens ATCC 49175	33713..34738	protein_id:EEW37645.1
ACKZ01000018.7	1487.44	214.22	140.637	141.74	104.277	106.332	258.716	313.629	D-ala D-ala ligase N-terminal domain protein	Granulicatella adiacens ATCC 49175	complement(5214..6287)	protein_id:EEW37272.1
ACKZ01000013.40	257.417	127.792	29.0168	54.1722	12.3925	27.3356	77.3312	86.5688	hypothetical protein	Granulicatella adiacens ATCC 49175	43244..44551	protein_id:EEW37652.1
ACKZ01000008.39	1488.53	378.709	64.9945	101.375	25.1156	48.829	87.0601	108.868	ABC transporter, permease protein	Granulicatella adiacens ATCC 49175	41018..41797	protein_id:EEW37948.1
ACKZ01000013.73	4123.77	200.603	142.982	103.734	80.6617	89.273	172.725	240.793	ribosomal protein L35	Granulicatella adiacens ATCC 49175	complement(75718..75918)	protein_id:EEW37685.1
ACKZ01000013.3	1309.04	97.1876	50.4573	46.0103	29.3407	26.8501	109.226	99.8584	transcriptional regulator, GntR family	Granulicatella adiacens ATCC 49175	complement(4516..5205)	protein_id:EEW37615.1
ACKZ01000016.101	25.8984	7.39953	4.76185	10.587	6.04336	7.07426	19.952	11.6836	transcriptional regulator, GntR family	Granulicatella adiacens ATCC 49175	complement(97729..98097)	protein_id:EEW37446.1
ACKZ01000008.64	10187.3	158.886	74.3615	90.5061	58.9119	56.4465	109.305	151.991	oligoendopeptidase F	Granulicatella adiacens ATCC 49175	66822..68624	protein_id:EEW37973.1
ACKZ01000018.9	54.5165	17.9413	6.77998	3.68055	3.35452	1.59872	8.54667	10.3175	hypothetical protein	Granulicatella adiacens ATCC 49175	complement(7434..7739)	protein_id:EEW37274.1
ACKZ01000029.94	117.318	14.1912	10.4413	6.33732	4.09446	9.97376	16.1362	23.6064	hypothetical protein	Granulicatella adiacens ATCC 49175	complement(79470..80465)	protein_id:EEW36452.1
ACKZ01000012.95	686.093	450.174	307.947	325.374	349.385	330.438	764.056	960.878	hypothetical protein	Granulicatella adiacens ATCC 49175	complement(99753..101222)	protein_id:EEW37784.1
ACKZ01000025.15	18.3669	7.14854	1.76447	3.03137	0.909534	1.80154	8.74088	9.35948	hypothetical protein	Granulicatella adiacens ATCC 49175	complement(13893..15446)	protein_id:EEW36683.1
ACKZ01000003.8	1992	110.415	49.478	60.399	33.645	34.2152	113.082	102.631	CobB/CobQ-like protein	Granulicatella adiacens ATCC 49175	complement(8023..8682)	protein_id:EEW38236.1
ACKZ01000016.34	418.171	97.3645	45.3932	59.8748	32.2128	42.6076	107.771	116.922	ABC transporter, ATP-binding protein	Granulicatella adiacens ATCC 49175	36007..36738	protein_id:EEW37379.1
ACKZ01000008.74	465.834	748.846	381.232	330.557	219.321	279.444	754.783	852.087	hypothetical protein	Granulicatella adiacens ATCC 49175	78097..78471	protein_id:EEW37983.1
ACKZ01000016.215	173.911	188.648	52.8261	64.5112	24.1307	36.1674	70.2317	77.4673	hypothetical protein	Granulicatella adiacens ATCC 49175	complement(218704..218976)	protein_id:EEW37560.1
ACKZ01000009.55	1082.65	33.5644	12.7505	22.9195	9.29739	21.9542	29.9968	44.0856	ribosome recycling factor	Granulicatella adiacens ATCC 49175	complement(65765..66325)	protein_id:EEW37900.1
ACKZ01000020.78	5901.14	408.061	218.671	220.698	149.922	148.135	355.288	386.803	ABC transporter, ATP-binding protein	Granulicatella adiacens ATCC 49175	complement(78404..79405)	protein_id:EEW36912.1
ACKZ01000016.72	63.2257	33.2051	18.2491	12.0111	5.53659	4.84951	24.8601	28.9096	isochorismatase family protein	Granulicatella adiacens ATCC 49175	complement(74910..75428)	protein_id:EEW37417.1
ACKZ01000029.137	58.1505	14.3078	6.52633	11.2638	0.969989	6.6557	13.6848	17.9849	hypothetical protein	Granulicatella adiacens ATCC 49175	complement(114078..114500)	protein_id:EEW36495.1
ACKZ01000018.19	295.381	44.6041	11.5903	13.0321	1.59591	1.39589	22.8314	16.694	hypothetical protein	Granulicatella adiacens ATCC 49175	complement(18790..19197)	protein_id:EEW37284.1
ACKZ01000020.76	4788.98	327.535	144.87	172.689	89.9471	98.1896	262.607	266.454	ABC transporter, permease protein	Granulicatella adiacens ATCC 49175	complement(76495..77424)	protein_id:EEW36910.1
ACKZ01000013.71	9709.12	568.696	378.698	399.912	258.348	284.044	708.701	769.314	ribosomal protein L13	Granulicatella adiacens ATCC 49175	complement(74760..75188)	protein_id:EEW37683.1
ACKZ01000009.20	428.023	50.1771	38.589	30.6705	34.4808	26.4733	107.91	126.132	ribosome biogenesis GTP-binding protein YlqF	Granulicatella adiacens ATCC 49175	26216..27076	protein_id:EEW37865.1
ACKZ01000021.121	47013.4	1290.29	608.02	682.334	523.136	441.647	1222.05	1264.19	single-strand binding family protein	Granulicatella adiacens ATCC 49175	complement(99328..99825)	protein_id:EEW36822.1
ACKZ01000016.213	1857.27	127.863	57.2241	55.0521	36.2027	55.8099	108.516	107.804	sortase family protein	Granulicatella adiacens ATCC 49175	complement(217062..217829)	protein_id:EEW37558.1
ACKZ01000012.34	311.198	24.9922	6.24842	9.15136	10.5561	6.9664	20.3148	16.3059	putative rRNA methylase	Granulicatella adiacens ATCC 49175	34630..35199	protein_id:EEW37723.1
ACKZ01000011.3	9506.07	414.256	184.169	210.581	131.29	108.038	349.472	414.227	translation elongation factor P	Granulicatella adiacens ATCC 49175	complement(858..1421)	protein_id:EEW37795.1
ACKZ01000016.182	466.723	20.3838	17.6932	18.7204	13.9558	9.74641	18.8175	20.3082	biotin--[acetyl-CoA-carboxylase] ligase	Granulicatella adiacens ATCC 49175	188538..189530	protein_id:EEW37527.1
ACKZ01000019.35	42.9181	2.00385	1.16015	0.848413	1.20004	2.57605	7.00204	5.30125	hypothetical protein	Granulicatella adiacens ATCC 49175	complement(40607..40801)	protein_id:EEW37250.1
ACKZ01000012.29	1671.67	189.92	44.317	80.1677	28.8275	37.8905	108.851	106.812	N-acetylmuramoyl-L-alanine amidase	Granulicatella adiacens ATCC 49175	26100..27518	protein_id:EEW37718.1
ACKZ01000014.31	5484.57	145.161	90.5682	87.8075	85.1552	102.091	224.168	224.506	ribosomal protein L32	Granulicatella adiacens ATCC 49175	complement(30679..30858)	protein_id:EEW37596.1
ACKZ01000022.8	5811.9	254.412	89.1059	113.367	55.9242	106.293	154.153	158.515	R3H domain protein	Granulicatella adiacens ATCC 49175	5253..6041	protein_id:EEW36699.1
ACKZ01000021.120	17057.1	479.716	224.053	214.515	151.041	169.261	320.468	481.69	ribosomal protein S18	Granulicatella adiacens ATCC 49175	complement(99063..99305)	protein_id:EEW36821.1
ACKZ01000027.18	466.714	271.081	105.493	182.632	93.79	176.694	273.567	244.975	TipAS antibiotic-recognition domain protein	Granulicatella adiacens ATCC 49175	19125..19865	protein_id:EEW36605.1
ACKZ01000021.38	36.6491	7.9015	4.18178	3.81878	0	1.74486	11.5966	12.3165	hypothetical protein	Granulicatella adiacens ATCC 49175	36247..37071	protein_id:EEW36739.1
ACKZ01000020.173	63.7252	8.5789	3.02164	8.03226	7.13602	5.07553	47.5693	26.9249	hypothetical protein	Granulicatella adiacens ATCC 49175	complement(164763..164996)	protein_id:EEW37007.1
ACKZ01000012.99	522.087	29.2678	16.714	22.4562	21.0982	24.7783	49.993	50.6298	heparinase II/III-like protein	Granulicatella adiacens ATCC 49175	complement(104801..106660)	protein_id:EEW37788.1
ACKZ01000014.15	1431.47	154.061	56.0528	82.6931	56.4097	69.1967	128.298	144.844	S4 domain protein	Granulicatella adiacens ATCC 49175	complement(15499..16290)	protein_id:EEW37580.1
ACKZ01000029.181	12.3775	1.9655	2.32029	0.995216	2.26849	5.15209	10.9096	17.8742	cadmium resistance transporter family protein	Granulicatella adiacens ATCC 49175	complement(161264..161878)	protein_id:EEW36539.1
ACKZ01000007.35	104.696	14.6288	10.5626	4.11239	7.32807	6.05519	12.2646	11.5972	VanZ-like protein	Granulicatella adiacens ATCC 49175	38549..39031	protein_id:EEW38149.1
ACKZ01000019.24	1162.27	316.256	66.0465	124.302	47.8183	67.331	136.252	181.744	transcriptional regulator, Spx/MgsR family	Granulicatella adiacens ATCC 49175	complement(26809..27207)	protein_id:EEW37239.1
ACKZ01000017.53	115.751	11.417	1.74022	9.33343	2.51924	0	8.7489	9.01239	hypothetical protein	Granulicatella adiacens ATCC 49175	complement(41573..42229)	protein_id:EEW37342.1
ACKZ01000020.48	22409	993.542	565.697	762.6	500.629	481.705	963.105	1116.02	ribosomal protein L27	Granulicatella adiacens ATCC 49175	complement(50460..50750)	protein_id:EEW36882.1
ACKZ01000029.116	752.46	1428.84	1273.94	1523.37	1263.76	1129.81	2506.49	2825.98	copper-exporting ATPase	Granulicatella adiacens ATCC 49175	complement(100793..103036)	protein_id:EEW36474.1
ACKZ01000009.57	7020.63	183.08	123.297	105.171	103.729	78.8848	205.68	252.329	translation elongation factor Ts	Granulicatella adiacens ATCC 49175	complement(67129..68010)	protein_id:EEW37902.1
ACKZ01000016.123	1019.05	52.2617	7.13066	13.6412	2.50368	6.75313	11.3153	14.2682	hypothetical protein	Granulicatella adiacens ATCC 49175	complement(122979..123773)	protein_id:EEW37468.1
ACKZ01000008.4	5813.49	305.329	100.551	148.885	67.8183	77.8653	232.846	245.364	septation ring formation regulator EzrA	Granulicatella adiacens ATCC 49175	4218..5939	protein_id:EEW37913.1
ACKZ01000029.144	270.388	11.9297	3.22678	5.83495	2.94108	8.20437	3.12043	7.64761	hypothetical protein	Granulicatella adiacens ATCC 49175	complement(123880..124341)	protein_id:EEW36502.1
ACKZ01000008.40	1364.6	437.802	104.525	159.466	78.1904	84.0038	274.08	243.478	ABC transporter, ATP-binding protein	Granulicatella adiacens ATCC 49175	41797..42534	protein_id:EEW37949.1
ACKZ01000009.31	4765.92	236.216	169.703	172.194	130.419	163.958	489.467	538.216	DNA topoisomerase IV, A subunit	Granulicatella adiacens ATCC 49175	38653..41121	protein_id:EEW37876.1
ACKZ01000022.1	5.04082	63.1277	42.1311	93.4312	70.4617	95.1311	207.39	164.789	hypothetical protein	Granulicatella adiacens ATCC 49175	90..413	protein_id:EEW36692.1
ACKZ01000012.103	278.419	22.3817	5.922	12.3611	8.10425	18.206	19.1722	20.8772	hypothetical protein	Granulicatella adiacens ATCC 49175	complement(108814..	0
ACKZ01000021.1	121.681	15.0418	6.47782	17.1541	8.23205	6.37167	24.2631	29.7738	pseudouridylate synthase	Granulicatella adiacens ATCC 49175	365..1057	protein_id:EEW36702.1
ACKZ01000016.33	942.724	259.786	102.617	104.931	46.4043	57.1328	146.038	142.367	ABC transporter, permease protein	Granulicatella adiacens ATCC 49175	34571..36007	protein_id:EEW37378.1
ACKZ01000022.10	160.915	46.834	25.887	29.2444	22.2145	46.7233	124.361	127.262	hypothetical protein	Granulicatella adiacens ATCC 49175	7218..7424	protein_id:EEW36701.1
ACKZ01000029.177	54.0674	3.91317	1.16015	5.51561	1.78796	1.29846	4.94261	8.255	chorismate mutase	Granulicatella adiacens ATCC 49175	complement(157532..157798)	protein_id:EEW36535.1
ACKZ01000013.70	3084.76	167.961	146.91	123.69	58.1163	86.1996	166.929	222.106	ribosomal protein S9	Granulicatella adiacens ATCC 49175	complement(74354..74746)	protein_id:EEW37682.1
ACKZ01000004.23	13736.8	372.148	250.205	250.332	193.328	179.257	401.068	495.413	ribosomal protein L31	Granulicatella adiacens ATCC 49175	22067..22312	protein_id:EEW38198.1
ACKZ01000020.210	566.293	120.354	45.0668	61.7994	63.5765	66.6724	122.985	116.637	3H domain protein	Granulicatella adiacens ATCC 49175	196080..196598	protein_id:EEW37044.1
ACKZ01000020.49	11588.5	470.97	255.524	335.419	195.911	259.775	577.945	504.595	hypothetical protein	Granulicatella adiacens ATCC 49175	complement(50773..51105)	protein_id:EEW36883.1
ACKZ01000020.168	3817.78	168.07	192.486	139.825	119.262	154.739	328.181	361.76	ribosomal protein S10	Granulicatella adiacens ATCC 49175	complement(159287..159625)	protein_id:EEW37002.1
ACKZ01000008.154	1702.53	46.2039	19.2152	19.2398	8.04027	20.2846	18.9555	22.8908	glycosyltransferase, group 1 family protein	Granulicatella adiacens ATCC 49175	complement(167680..168714)	protein_id:EEW38063.1
ACKZ01000012.39	145.767	12.7143	6.19991	2.5109	2.97245	2.09384	10.7597	11.6069	DnaD domain protein	Granulicatella adiacens ATCC 49175	complement(40029..40718)	protein_id:EEW37728.1
ACKZ01000008.169	171.775	10.8255	1.48656	2.60624	4.90377	4.87503	12.3332	11.1289	hypothetical protein	Granulicatella adiacens ATCC 49175	183145..184065	protein_id:EEW38078.1
ACKZ01000030.1	9.26824	7.0197	5.52282	4.41553	2.71305	6.24525	16.0814	12.8493	ABC-2 type transporter	Granulicatella adiacens ATCC 49175	complement(322..1428)	protein_id:EEW36350.1
ACKZ01000020.170	48718.8	3535.66	2954.56	3553.47	3274.88	3171.86	6989.63	7194.84	translation elongation factor G	Granulicatella adiacens ATCC 49175	complement(161361..163448)	protein_id:EEW37004.1
ACKZ01000029.69	570.764	490.582	167.867	275.026	145.928	159.083	382.696	333.053	transcriptional regulator, Crp/Fnr family	Granulicatella adiacens ATCC 49175	complement(61957..62670)	protein_id:EEW36427.1
ACKZ01000009.15	752.513	30.1175	5.89775	11.0664	5.09555	7.38263	24.4798	19.8407	signal peptidase I	Granulicatella adiacens ATCC 49175	16246..16896	protein_id:EEW37860.1
ACKZ01000004.10	3648.93	208.828	107.112	129.099	81.2448	79.7838	164.31	144.999	cell division ATP-binding protein FtsE	Granulicatella adiacens ATCC 49175	10507..11193	protein_id:EEW38185.1
ACKZ01000014.6	6750.63	222.159	130.741	140.979	93.4009	141.547	379.541	384.041	ribonucleoside-diphosphate reductase, beta subunit	Granulicatella adiacens ATCC 49175	complement(5812..6852)	protein_id:EEW37571.1
ACKZ01000008.97	2561.41	85.0098	30.274	49.0085	23.9604	31.4239	54.9648	74.9958	inositol monophosphatase family protein	Granulicatella adiacens ATCC 49175	107030..107809	protein_id:EEW38006.1
ACKZ01000020.321	39.6736	10.2472	2.11515	4.15529	0.328514	1.39589	11.7893	10.4766	hypothetical protein	Granulicatella adiacens ATCC 49175	complement(299519..299698)	protein_id:EEW37155.1
ACKZ01000029.127	5.68467	457.588	449.116	764.499	498.871	670.742	1080.64	1063.67	hypothetical protein	Granulicatella adiacens ATCC 49175	complement(108257..108586)	protein_id:EEW36485.1
ACKZ01000011.34	16637.7	240.786	122.752	131.367	78.7987	78.3397	156.978	190.617	trigger factor	Granulicatella adiacens ATCC 49175	complement(33887..35188)	protein_id:EEW37826.1
ACKZ01000009.53	620.379	16.9005	10.5868	16.3905	6.49102	10.7771	13.0037	10.3094	glutaredoxin	Granulicatella adiacens ATCC 49175	complement(64704..64982)	protein_id:EEW37898.1
ACKZ01000029.8	18.5617	10.1195	6.45357	7.99125	8.51432	17.4384	29.5367	26.2563	cadmium efflux system accessory protein	Granulicatella adiacens ATCC 49175	complement(4771..5139)	protein_id:EEW36366.1
ACKZ01000016.43	3425.3	159.444	132.141	113.143	92.4535	86.2347	146.182	200.079	ribosomal protein S15	Granulicatella adiacens ATCC 49175	complement(49355..49624)	protein_id:EEW37388.1
ACKZ01000029.157	1721.8	30.242	16.9191	11.9253	7.28654	7.31304	20.8223	15.0218	hypothetical protein	Granulicatella adiacens ATCC 49175	135957..136952	protein_id:EEW36515.1
ACKZ01000017.18	731.985	93.3947	30.9753	56.1761	22.7051	29.2803	90.3007	116.03	ATP-dependent Clp endopeptidase, proteolytic subunit ClpP	Granulicatella adiacens ATCC 49175	complement(16577..17170)	protein_id:EEW37307.1
ACKZ01000008.204	36.0052	7.81254	4.06051	3.33451	0.31296	4.52606	2.80481	5.94767	hypothetical protein	Granulicatella adiacens ATCC 49175	219977..221122	protein_id:EEW38113.1
ACKZ01000021.122	7416.01	135.046	69.3218	58.6936	42.1109	55.728	80.6083	114.798	ribosomal protein S6	Granulicatella adiacens ATCC 49175	complement(99872..100171)	protein_id:EEW36823.1
ACKZ01000027.20	8.34486	482.005	467.837	799.433	531.521	731.134	1180.19	1140.58	hypothetical protein	Granulicatella adiacens ATCC 49175	22023..22355	protein_id:EEW36607.1
ACKZ01000021.24	11.0898	28.1674	17.1859	22.1301	16.0164	15.6208	39.1232	32.5604	hypothetical protein	Granulicatella adiacens ATCC 49175	complement(21247..21576)	protein_id:EEW36725.1
ACKZ01000016.201	1420.23	107.619	34.4315	71.758	26.5796	34.8575	87.6571	85.3011	HTH-type transcriptional repressor GlcR	Granulicatella adiacens ATCC 49175	203970..204755	protein_id:EEW37546.1
ACKZ01000016.168	36.09	2.47418	0.882237	3.50519	0	0.348973	1.80026	2.13421	glycine cleavage H-protein	Granulicatella adiacens ATCC 49175	complement(171175..171537)	protein_id:EEW37513.1
ACKZ01000016.209	32846.2	961.086	388.919	562.901	229.827	321.949	802.049	685.922	flavocytochrome c	Granulicatella adiacens ATCC 49175	212820..214337	protein_id:EEW37554.1
ACKZ01000029.77	9.91209	0.682967	1.51082	2.76832	3.0847	6.5919	13.2206	9.39941	ribosomal protein S14p/S29e	Granulicatella adiacens ATCC 49175	complement(68868..69137)	protein_id:EEW36435.1
ACKZ01000020.81	2179.87	239.885	81.4568	110.51	51.0158	43.1561	104.403	120.838	ABC transporter, substrate-binding protein, family 5	Granulicatella adiacens ATCC 49175	complement(81697..83526)	protein_id:EEW36915.1
ACKZ01000026.15	28.499	68.2876	12.0491	22.5838	2.61459	2.40206	16.7199	14.6164	DNA-binding helix-turn-helix protein	Granulicatella adiacens ATCC 49175	complement(15051..15551)	protein_id:EEW36625.1
ACKZ01000029.44	795.422	75.0717	69.3703	78.168	64.8288	79.9515	127.218	153.111	glutamine-fructose-6-phosphate transaminase (isomerizing)	Granulicatella adiacens ATCC 49175	complement(35309..37117)	protein_id:EEW36402.1
ACKZ01000013.72	4397.15	201.469	121.519	118.319	100.802	85.1335	203.486	283.277	ribosomal protein L20	Granulicatella adiacens ATCC 49175	complement(75290..75649)	protein_id:EEW37684.1
ACKZ01000019.40	176.275	7.08298	9.49946	6.4403	0.625921	2.79178	6.05594	11.5934	ribosomal protein L33	Granulicatella adiacens ATCC 49175	complement(48760..48912)	protein_id:EEW37255.1
ACKZ01000011.27	39.7332	13.0778	7.73498	8.85586	5.53659	7.01046	10.0964	14.3935	iron chelate uptake ABC transporter, FeCT family, permease protein	Granulicatella adiacens ATCC 49175	complement(26267..27229)	protein_id:EEW37819.1
ACKZ01000016.51	351.066	22.1602	11.5418	9.872	7.0807	8.59063	18.8871	26.9995	putative nrdI protein	Granulicatella adiacens ATCC 49175	56892..57347	protein_id:EEW37396.1
ACKZ01000008.202	3220.48	285.981	142.005	119.003	106.055	98.5338	244.668	251.437	3D domain protein	Granulicatella adiacens ATCC 49175	218428..219510	protein_id:EEW38111.1
ACKZ01000029.146	1380.25	33.8553	12.1219	9.51832	5.95843	6.28947	8.91782	19.0336	WXG100 family type VII secretion target	Granulicatella adiacens ATCC 49175	complement(127655..127948)	protein_id:EEW36504.1
ACKZ01000016.35	5828.51	204.53	79.0395	119.451	90.6202	78.4088	173.4	231.867	polyribonucleotide nucleotidyltransferase	Granulicatella adiacens ATCC 49175	complement(36888..38999)	protein_id:EEW37380.1
ACKZ01000020.77	7552.13	506.784	199.387	307.226	166.675	127.412	344.545	375.585	ABC transporter, ATP-binding protein	Granulicatella adiacens ATCC 49175	complement(77460..78404)	protein_id:EEW36911.1
ACKZ01000025.1	99.4601	21.4015	9.60758	3.98368	3.52033	3.44319	20.5021	17.8015	lipid kinase, YegS/Rv2252/BmrU family	Granulicatella adiacens ATCC 49175	complement(382..1272)	protein_id:EEW36669.1
ACKZ01000008.145	166.15	2.90616	0.302164	0.303137	3.48612	0.900771	2.42365	7.27394	ribonuclease III	Granulicatella adiacens ATCC 49175	156554..157264	protein_id:EEW38054.1
ACKZ01000016.204	116.429	9.79394	2.67096	0.303137	2.94108	2.40206	2.74289	3.98255	hypothetical protein	Granulicatella adiacens ATCC 49175	complement(207552..207812)	protein_id:EEW37549.1
ACKZ01000019.34	918.569	121.871	37.3561	62.9155	29.6832	25.9537	89.187	82.9246	LPXTG-motif cell wall anchor domain protein	Granulicatella adiacens ATCC 49175	complement(38587..40245)	protein_id:EEW37249.1
ACKZ01000026.40	26.4575	9.75157	1.46231	5.10761	1.64257	0.697945	8.62922	5.88405	hypothetical protein	Granulicatella adiacens ATCC 49175	complement(39243..40481)	protein_id:EEW36650.1
ACKZ01000008.111	695.1	20.6323	8.56871	12.4678	7.14805	13.7356	15.693	20.8412	membrane protein insertase, YidC/Oxa1 family	Granulicatella adiacens ATCC 49175	complement(123718..124665)	protein_id:EEW38020.1
ACKZ01000004.51	153.908	25.7754	10.8162	15.9815	8.25139	14.2899	39.5537	34.2785	histidine triad domain protein	Granulicatella adiacens ATCC 49175	54510..54956	protein_id:EEW38226.1
ACKZ01000008.192	216.38	27.5176	5.24491	13.5954	2.57456	2.44281	18.3889	15.6033	haloacid dehalogenase-like hydrolase	Granulicatella adiacens ATCC 49175	209144..209875	protein_id:EEW38101.1
ACKZ01000013.48	51.7372	68.5321	18.1035	47.8121	97.0627	39.0609	56.493	125.431	putative dihydrodipicolinate reductase domain protein	Granulicatella adiacens ATCC 49175	complement(51585..52640)	protein_id:EEW37660.1
ACKZ01000008.191	104.611	16.4496	2.06664	9.25716	0.31296	0	6.74325	9.34639	ACT domain protein	Granulicatella adiacens ATCC 49175	208680..209144	protein_id:EEW38100.1
ACKZ01000013.4	1504.22	129.115	57.8305	65.5123	33.543	55.4462	133.995	125.75	oxidoreductase, short chain dehydrogenase/reductase family protein	Granulicatella adiacens ATCC 49175	complement(5307..6104)	protein_id:EEW37616.1
ACKZ01000012.84	432.539	30.7497	23.2646	26.2434	16.487	18.9702	45.3274	40.6034	hypothetical protein	Granulicatella adiacens ATCC 49175	88402..88845	protein_id:EEW37773.1
ACKZ01000014.47	18.4517	7.7972	3.20253	1.94753	0.947538	3.27399	10.0471	7.80998	CAAX amino terminal protease family protein	Granulicatella adiacens ATCC 49175	complement(42414..42974)	protein_id:EEW37612.1
ACKZ01000016.25	244.074	51.0309	32.6185	29.0909	16.1467	17.4399	43.478	42.6044	hypothetical protein	Granulicatella adiacens ATCC 49175	complement(28644..28970)	protein_id:EEW37370.1
ACKZ01000009.36	254.156	22.9475	12.0006	11.4306	1.25184	0.900771	10.3249	13.0164	pyrimidine operon regulatory protein/uracil phosphoribosyltransferase PyrR	Granulicatella adiacens ATCC 49175	44644..45183	protein_id:EEW37881.1
ACKZ01000009.34	47.2646	0.554122	0.882237	0	2.50368	1.39589	4.41095	2.49307	signal peptidase II	Granulicatella adiacens ATCC 49175	43208..43696	protein_id:EEW37879.1
ACKZ01000008.33	254.511	33.3757	10.3089	19.0167	16.1409	6.82272	25.7466	30.9009	putative metallophosphoesterase	Granulicatella adiacens ATCC 49175	30462..31259	protein_id:EEW37942.1
ACKZ01000020.50	20351	500.581	301.535	359.598	319.646	277.036	659.06	664.853	ribosomal protein L21	Granulicatella adiacens ATCC 49175	complement(51111..51419)	protein_id:EEW36884.1
ACKZ01000016.150	418.111	63.5309	33.1501	32.7218	22.8637	22.9862	65.1379	66.0672	hypothetical protein	Granulicatella adiacens ATCC 49175	154105..154404	protein_id:EEW37495.1
ACKZ01000029.163	804.156	21.5852	11.2639	19.9996	10.7395	14.9366	24.5659	30.9581	hypothetical protein	Granulicatella adiacens ATCC 49175	complement(141434..142807)	protein_id:EEW36521.1
ACKZ01000016.214	1104.88	95.7937	36.679	54.728	31.5648	39.1015	70.5973	55.1632	methyltransferase small domain protein	Granulicatella adiacens ATCC 49175	complement(217833..218453)	protein_id:EEW37559.1
ACKZ01000009.61	1547.58	19.1952	19.7356	18.3266	8.99823	6.2048	23.5229	22.9398	hypothetical protein	Granulicatella adiacens ATCC 49175	complement(71199..71432)	protein_id:EEW37906.1
ACKZ01000004.25	1814.58	72.843	27.2766	36.6388	14.0367	24.2517	48.7047	47.2533	hypothetical protein	Granulicatella adiacens ATCC 49175	complement(23157..24014)	protein_id:EEW38200.1
ACKZ01000008.159	265.711	12.0258	12.0734	7.69575	8.80131	12.8501	21.2654	28.9425	ABC transporter, permease protein	Granulicatella adiacens ATCC 49175	173316..173975	protein_id:EEW38068.1
ACKZ01000020.75	8029	472.839	221.32	260.4	198.558	167.432	465.582	420.324	ABC transporter, permease protein	Granulicatella adiacens ATCC 49175	complement(75556..76476)	protein_id:EEW36909.1
ACKZ01000007.22	524.129	32.6228	15.8803	18.3408	9.20583	14.9484	18.0166	24.8519	rhodanese-like protein	Granulicatella adiacens ATCC 49175	21756..22136	protein_id:EEW38136.1
ACKZ01000020.82	58009.3	1948.25	686.6	1041.39	566.229	578.854	1209.02	1321.47	ABC transporter, substrate-binding protein, family 5	Granulicatella adiacens ATCC 49175	complement(83741..85534)	protein_id:EEW36916.1
ACKZ01000020.237	58.1253	18.5621	3.90387	7.7243	4.47477	2.88906	13.5764	13.9184	ABC transporter, solute-binding protein	Granulicatella adiacens ATCC 49175	complement(222293..223381)	protein_id:EEW37071.1
ACKZ01000020.95	3501.04	79.1547	42.3827	52.1342	23.8758	40.8131	61.125	58.9428	PPIC-type PPIASE domain protein	Granulicatella adiacens ATCC 49175	complement(98581..99528)	protein_id:EEW36929.1
ACKZ01000012.100	5240.26	350.103	131.815	168.423	101.175	87.953	203.554	213.443	PTS system mannose/fructose/sorbose family IID component	Granulicatella adiacens ATCC 49175	complement(106670..107485)	protein_id:EEW37789.1
ACKZ01000020.137	906.574	46.9812	27.3493	33.004	15.3581	19.4965	64.9113	65.8906	cobalt transport protein	Granulicatella adiacens ATCC 49175	complement(142914..143720)	protein_id:EEW36971.1
ACKZ01000029.115	36.4543	40.7427	58.362	36.129	56.8171	50.1901	85.406	117.198	heavy metal-associated domain protein	Granulicatella adiacens ATCC 49175	complement(100575..100775)	protein_id:EEW36473.1
ACKZ01000020.97	245.836	51.5302	35.918	39.9724	20.8207	35.2598	54.7365	70.479	ABC transporter, ATP-binding protein	Granulicatella adiacens ATCC 49175	complement(100866..102476)	protein_id:EEW36931.1
ACKZ01000008.37	1784.09	265.298	202.068	191.159	163.53	231.887	476.508	466.497	D-xylulose 5-phosphate/D-fructose 6-phosphate phosphoketolase	Granulicatella adiacens ATCC 49175	36586..38955	protein_id:EEW37946.1
ACKZ01000009.19	520.266	121.485	49.1758	61.4409	18.3178	20.4493	76.0777	61.0002	nitroreductase family protein	Granulicatella adiacens ATCC 49175	25326..26027	protein_id:EEW37864.1
ACKZ01000004.34	427.634	20.0872	3.60171	16.9691	8.65971	1.98597	12.8279	23.9974	hypothetical protein	Granulicatella adiacens ATCC 49175	38174..38812	protein_id:EEW38209.1
ACKZ01000008.16	1787.29	43.2423	7.91587	19.7097	10.3592	4.20839	22.1733	18.3383	YceG family protein	Granulicatella adiacens ATCC 49175	17093..18235	protein_id:EEW37925.1
ACKZ01000028.3	500.568	23.5455	10.0068	13.0311	12.8491	11.2187	26.6782	20.8829	hypothetical protein	Granulicatella adiacens ATCC 49175	1257..1589	protein_id:EEW36564.1
ACKZ01000008.79	308.874	15.1129	5.03976	7.17621	3.76418	1.20103	11.6908	10.9956	MATE efflux family protein	Granulicatella adiacens ATCC 49175	81522..82862	protein_id:EEW37988.1
ACKZ01000012.83	1205.76	100.315	55.6779	64.7746	52.8918	37.7548	92.2991	104.666	hypothetical protein	Granulicatella adiacens ATCC 49175	87590..88405	protein_id:EEW37772.1
ACKZ01000029.183	181.917	29.7682	16.7625	11.7052	3.01045	5.74564	25.6085	12.035	hypothetical protein	Granulicatella adiacens ATCC 49175	complement(162160..162636)	protein_id:EEW36541.1
ACKZ01000013.32	145.258	4.03531	2.94887	7.28871	7.10288	13.4562	6.41608	18.5292	putative membrane protein	Granulicatella adiacens ATCC 49175	complement(32618..33571)	protein_id:EEW37644.1
ACKZ01000020.64	3041.31	107.033	70.0716	53.3668	43.577	25.7934	82.9381	106.309	ribosomal protein S20	Granulicatella adiacens ATCC 49175	66686..66949	protein_id:EEW36898.1
ACKZ01000029.154	253.427	29.1389	11.1184	15.7918	6.60369	4.91099	6.23811	11.5935	transcriptional regulator, AraC family	Granulicatella adiacens ATCC 49175	132578..133426	protein_id:EEW36512.1
ACKZ01000020.348	21827.6	1146.35	465.161	866.372	531.568	537.699	943.077	916.768	ribosomal protein L11	Granulicatella adiacens ATCC 49175	complement(322711..323136)	protein_id:EEW37182.1
ACKZ01000028.2	240.007	18.4511	7.61371	5.51654	3.10891	0.697945	4.25389	7.98503	hypothetical protein	Granulicatella adiacens ATCC 49175	849..1241	protein_id:EEW36563.1
ACKZ01000012.102	2400.79	141.105	42.0452	64.9156	19.561	33.491	63.2748	61.5773	PTS system sorbose subfamily IIB component	Granulicatella adiacens ATCC 49175	complement(108290..108790)	protein_id:EEW37791.1
ACKZ01000018.4	67.3935	4.06139	4.48395	2.12196	4.84305	0.697945	8.29208	5.2805	CAAX amino terminal protease family protein	Granulicatella adiacens ATCC 49175	complement(880..1590)	protein_id:EEW37269.1
ACKZ01000012.101	3300.34	240.393	101.554	114.858	40.7966	50.5606	143.176	142.227	PTS system sorbose-specific iic component	Granulicatella adiacens ATCC 49175	complement(107475..108275)	protein_id:EEW37790.1
ACKZ01000029.158	1152.17	16.9701	12.2785	6.19145	6.56013	4.58521	25.7848	14.7112	hypothetical protein	Granulicatella adiacens ATCC 49175	137136..138137	protein_id:EEW36516.1
ACKZ01000020.171	9190.42	526.932	525.692	441.947	410.125	471.116	919.589	836.79	ribosomal protein S7	Granulicatella adiacens ATCC 49175	complement(163520..163990)	protein_id:EEW37005.1
ACKZ01000020.368	1066.46	12.9177	5.84924	10.6585	2.97245	5.3526	18.1017	15.1376	citrate transporter	Granulicatella adiacens ATCC 49175	339772..341154	protein_id:EEW37202.1
ACKZ01000014.8	278.437	9.2797	2.94887	1.51569	1.16204	1.39589	11.0561	11.1944	nrdI protein	Granulicatella adiacens ATCC 49175	complement(9022..9426)	protein_id:EEW37573.1
ACKZ01000020.347	28736.7	737.818	602.096	433.754	457.231	422.536	816.827	930.373	ribosomal protein L1	Granulicatella adiacens ATCC 49175	complement(321920..322609)	protein_id:EEW37181.1
ACKZ01000020.276	25.0598	9.88598	3.83111	5.89502	1.85707	4.34163	16.6709	13.0256	hypothetical protein	Granulicatella adiacens ATCC 49175	complement(255410..255910)	protein_id:EEW37110.1
ACKZ01000020.345	24498.9	585.883	350.638	417.978	351.456	276.215	582.6	536.345	ribosomal protein L7/L12	Granulicatella adiacens ATCC 49175	complement(320739..321107)	protein_id:EEW37179.1
ACKZ01000020.172	5334.61	256.007	274.001	215.587	232.613	268.321	391.605	461.908	ribosomal protein S12	Granulicatella adiacens ATCC 49175	complement(164033..164446)	protein_id:EEW37006.1
ACKZ01000008.48	4410.6	117.368	72.0544	74.9241	65.542	81.356	130.225	106.71	O-antigen polymerase	Granulicatella adiacens ATCC 49175	complement(50466..51662)	protein_id:EEW37957.1
ACKZ01000016.82	23301.8	596.024	304.275	381.236	282.362	285.503	534.426	556.365	ribosomal protein L19	Granulicatella adiacens ATCC 49175	complement(81456..81803)	protein_id:EEW37427.1
ACKZ01000016.206	324.496	48.6821	27.9779	21.358	23.834	41.4308	67.9354	63.1574	ABC transporter, ATP-binding protein	Granulicatella adiacens ATCC 49175	complement(209509..210291)	protein_id:EEW37551.1
ACKZ01000014.32	12786.9	288.921	225.442	235.994	207.908	187.155	350.758	386.127	putative ACR, COG1399	Granulicatella adiacens ATCC 49175	complement(30900..31463)	protein_id:EEW37597.1
ACKZ01000020.179	145.682	15.3409	8.24229	13.5307	3.58255	4.70584	12.8634	13.3309	D-alanine--poly(phosphoribitol) ligase, subunit 2	Granulicatella adiacens ATCC 49175	complement(169164..169394)	protein_id:EEW37013.1
ACKZ01000018.8	429.066	22.4827	16.0369	19.3065	15.5359	21.8705	23.5568	26.3085	hypothetical protein	Granulicatella adiacens ATCC 49175	complement(6458..7258)	protein_id:EEW37273.1
ACKZ01000029.125	19.6546	105.375	194.24	221.908	188.777	279.094	408.419	418.025	hypothetical protein	Granulicatella adiacens ATCC 49175	complement(107282..107677)	protein_id:EEW36483.1
ACKZ01000020.340	40.5466	9.04139	5.84924	1.51569	2.72684	1.29846	6.30058	14.2924	hypothetical protein	Granulicatella adiacens ATCC 49175	complement(317511..317684)	protein_id:EEW37174.1
ACKZ01000009.33	431.591	16.7159	9.40244	10.218	6.29384	9.87168	14.3321	13.7397	hypothetical protein	Granulicatella adiacens ATCC 49175	complement(42376..43014)	protein_id:EEW37878.1
ACKZ01000011.8	1169.35	55.2487	13.8379	23.3531	12.9355	14.7548	35.8173	40.5016	EDD domain protein, DegV family	Granulicatella adiacens ATCC 49175	5254..6102	protein_id:EEW37800.1
ACKZ01000029.121	15.7915	8.26906	7.63797	17.2828	16.3107	11.6467	28.3297	25.0736	hypothetical protein	Granulicatella adiacens ATCC 49175	complement(105306..105683)	protein_id:EEW36479.1
ACKZ01000008.96	202.011	11.074	3.92813	9.2467	3.29407	4.48778	5.75513	7.97406	hypothetical protein	Granulicatella adiacens ATCC 49175	106749..107030	protein_id:EEW38005.1
ACKZ01000009.18	373.956	20.4003	11.1669	12.2447	16.643	6.6151	36.474	21.1607	Mg2+ transporter-C family protein	Granulicatella adiacens ATCC 49175	24500..25201	protein_id:EEW37863.1
ACKZ01000014.14	1159.33	53.4604	34.383	37.208	10.8211	23.8451	52.3742	39.7565	DivIVA domain protein	Granulicatella adiacens ATCC 49175	complement(14928..15485)	protein_id:EEW37579.1
ACKZ01000029.155	279.537	29.1922	18.6482	28.2826	24.0829	17.8803	33.6419	21.199	acetyltransferase, GNAT family	Granulicatella adiacens ATCC 49175	133423..133986	protein_id:EEW36513.1
ACKZ01000012.6	21991.9	746.078	562.796	455.325	369.581	404.6	668.147	777.545	ribosomal protein S4	Granulicatella adiacens ATCC 49175	complement(2840..3451)	protein_id:EEW37695.1
ACKZ01000008.18	2158.32	44.6138	34.4315	45.8037	41.3965	37.6461	71.6026	68.6324	transcription elongation factor GreA	Granulicatella adiacens ATCC 49175	19044..19523	protein_id:EEW37927.1
ACKZ01000016.64	451.007	30.487	11.3963	11.6479	3.56902	11.4679	35.5333	20.356	glycine cleavage H-protein	Granulicatella adiacens ATCC 49175	complement(68083..68472)	protein_id:EEW37409.1
ACKZ01000009.29	85.151	2.21649	3.52895	0	0.938881	0	2.2627	2.75933	acyl-phosphate glycerol 3-phosphate acyltransferase	Granulicatella adiacens ATCC 49175	complement(35799..36419)	protein_id:EEW37874.1
ACKZ01000008.163	107.237	3.69229	0	0.303137	0	0	0.440432	1.16956	hypothetical protein	Granulicatella adiacens ATCC 49175	176406..176633	protein_id:EEW38072.1
ACKZ01000020.346	7948.15	121.974	87.1959	70.3302	50.6175	63.7545	121.093	112.689	ribosomal protein L10	Granulicatella adiacens ATCC 49175	complement(321182..321685)	protein_id:EEW37180.1
ACKZ01000016.88	13518	754.475	629.132	599.927	576.86	472.265	1219.74	947.635	KH domain protein	Granulicatella adiacens ATCC 49175	complement(85750..85989)	protein_id:EEW37433.1
ACKZ01000026.54	65.1229	9.26073	8.56871	5.93792	8.82525	9.48908	11.4669	17.017	S-ribosylhomocysteinase LuxS	Granulicatella adiacens ATCC 49175	56351..56914	protein_id:EEW36664.1
ACKZ01000029.184	34862.5	2583.88	869.089	1307.87	629.781	847.822	1279.67	1107.97	CHAP domain protein	Granulicatella adiacens ATCC 49175	complement(162775..164070)	protein_id:EEW36542.1
ACKZ01000029.126	0	10.7484	18.2248	16.2934	18.0262	21.877	29.3567	20.4638	hypothetical protein	Granulicatella adiacens ATCC 49175	complement(107770..108144)	protein_id:EEW36484.1
ACKZ01000017.15	1513.11	84.2799	63.6534	80.9201	52.9906	57.0249	145.031	97.4886	phosphotransferase enzyme family	Granulicatella adiacens ATCC 49175	complement(13257..14372)	protein_id:EEW37304.1
ACKZ01000022.6	2124.24	46.8355	16.4118	16.0806	6.82995	10.6924	33.332	31.202	ribonuclease P protein component	Granulicatella adiacens ATCC 49175	3957..4301	protein_id:EEW36697.1
ACKZ01000009.41	54.906	4.54399	4.06051	6.98557	5.38633	11.17	26.4484	16.2645	phosphoenolpyruvate-dependent sugar phosphotransferase system, EIIA 2	Granulicatella adiacens ATCC 49175	48765..49214	protein_id:EEW37886.1
ACKZ01000004.11	2934.33	138.658	102.073	92.0725	92.4814	108.869	203.449	148.667	cell division protein FtsX	Granulicatella adiacens ATCC 49175	11183..12070	protein_id:EEW38186.1
ACKZ01000003.3	949.733	20.8173	15.2517	16.0073	5.22539	6.38908	7.61248	11.2107	undecaprenyl-diphosphatase UppP	Granulicatella adiacens ATCC 49175	complement(2495..3319)	protein_id:EEW38231.1
ACKZ01000029.123	19.3751	11.9916	0.302164	15.7594	3.75039	9.1913	2.20324	4.21303	hypothetical protein	Granulicatella adiacens ATCC 49175	complement(106261..107148)	protein_id:EEW36481.1
ACKZ01000029.51	136.973	15.6164	6.45357	8.78912	4.57702	2.40685	8.19242	5.73845	hypothetical protein	Granulicatella adiacens ATCC 49175	complement(43405..44154)	protein_id:EEW36409.1
ACKZ01000016.216	1304.88	590.778	368.294	436.232	284.605	364.372	642.404	522.529	cobalamin biosynthesis protein CbiM	Granulicatella adiacens ATCC 49175	219147..220127	protein_id:EEW37561.1
ACKZ01000013.62	46.2564	9.39628	6.57484	3.39458	4.67548	1.04692	15.8432	13.8936	hypothetical protein	Granulicatella adiacens ATCC 49175	68560..68823	protein_id:EEW37674.1
ACKZ01000016.211	584.575	47.6095	16.2794	14.096	9.94063	13.1561	59.6319	39.5381	flavodoxin	Granulicatella adiacens ATCC 49175	complement(214707..215177)	protein_id:EEW37556.1
ACKZ01000009.23	3015.92	110.034	94.4832	77.2034	91.1892	93.0871	123.141	109.483	DNA topoisomerase I	Granulicatella adiacens ATCC 49175	28926..30998	protein_id:EEW37868.1
ACKZ01000021.12	12.5975	27.5268	33.9838	15.1264	7.48698	3.93598	14.8356	14.9303	hypothetical protein	Granulicatella adiacens ATCC 49175	complement(12395..12598)	protein_id:EEW36713.1
ACKZ01000004.14	46.646	2.73897	1.20865	1.29835	0	0.348973	4.67651	3.09296	NLPA lipoprotein	Granulicatella adiacens ATCC 49175	12579..13436	protein_id:EEW38189.1
ACKZ01000013.27	64.8433	25.0463	8.24229	8.91968	0.31296	2.44281	9.41741	8.15188	type II restriction endonuclease	Granulicatella adiacens ATCC 49175	complement(27726..29216)	protein_id:EEW37639.1
ACKZ01000020.96	6239.57	469.774	291.742	349.331	227.182	287.847	429.478	303.513	3D domain protein	Granulicatella adiacens ATCC 49175	complement(99708..100541)	protein_id:EEW36930.1
ACKZ01000008.112	21.2219	8.26235	0	2.12196	1.52856	0.348973	1.75175	2.05744	acylphosphatase	Granulicatella adiacens ATCC 49175	complement(124716..124988)	protein_id:EEW38021.1
ACKZ01000017.27	7033.45	243.593	147.322	168.27	128.749	116.305	148.229	156.736	cold-shock DNA-binding domain protein	Granulicatella adiacens ATCC 49175	complement(25574..25801)	protein_id:EEW37316.1
ACKZ01000016.131	44.8588	4.54245	0	0	2.9949	0.600514	1.6984	3.59398	hypothetical protein	Granulicatella adiacens ATCC 49175	134769..134900	protein_id:EEW37476.1
ACKZ01000008.205	195.708	31.8493	8.64147	19.9128	11.5085	14.8418	29.2945	23.2487	Cof-like hydrolase	Granulicatella adiacens ATCC 49175	221167..221973	protein_id:EEW38114.1
ACKZ01000020.253	43.901	10.0808	1.16015	3.63764	0.581019	0.900771	0.284524	0.586014	hypothetical protein	Granulicatella adiacens ATCC 49175	complement(238512..238904)	protein_id:EEW37087.1
ACKZ01000008.106	0	2.04373	2.32029	3.63483	2.10092	5.66809	9.04347	12.5286	ABC transporter, solute-binding protein	Granulicatella adiacens ATCC 49175	117037..118104	protein_id:EEW38015.1
ACKZ01000012.33	2252.52	72.9114	53.1282	49.5185	39.6535	67.7532	75.8506	65.4864	putative gametolysin	Granulicatella adiacens ATCC 49175	complement(32622..34493)	protein_id:EEW37722.1
ACKZ01000016.183	139.319	7.82481	8.59296	8.96837	11.3479	13.702	11.4219	9.86299	BioY family protein	Granulicatella adiacens ATCC 49175	189550..190077	protein_id:EEW37528.1
ACKZ01000008.100	204.706	9.22199	3.57745	8.44979	4.33317	3.30283	4.47189	4.45787	helix-turn-helix protein, YlxM/p13 family	Granulicatella adiacens ATCC 49175	109052..109390	protein_id:EEW38009.1
ACKZ01000029.91	212.865	10.7156	14.9738	5.91983	9.03271	5.48366	13.1832	11.9842	hypothetical protein	Granulicatella adiacens ATCC 49175	complement(78122..78631)	protein_id:EEW36449.1
ACKZ01000020.94	208.679	13.3407	3.29955	3.33451	0.985543	3.30995	2.70319	2.92636	NLPA lipoprotein	Granulicatella adiacens ATCC 49175	complement(97193..98041)	protein_id:EEW36928.1
ACKZ01000020.207	20.9171	7.03197	1.20865	2.4251	3.44432	6.64641	7.19667	3.38124	transcriptional regulator, LysR family	Granulicatella adiacens ATCC 49175	193192..194082	protein_id:EEW37041.1
ACKZ01000013.69	3.58357	2.15877	2.92462	0.649177	2.10958	1.04692	14.3119	4.77064	site-specific recombinase, phage integrase family	Granulicatella adiacens ATCC 49175	73514..74092	protein_id:EEW37681.1
ACKZ01000020.111	170.717	3.38359	4.7376	3.64436	2.34653	1.56508	2.33004	2.78177	ABC transporter, ATP-binding protein	Granulicatella adiacens ATCC 49175	complement(118040..118660)	protein_id:EEW36945.1
ACKZ01000026.22	261.009	7.36635	7.31155	4.28589	3.19182	6.74601	8.61522	6.86173	Mg2+ transporter-C family protein	Granulicatella adiacens ATCC 49175	complement(22076..22783)	protein_id:EEW36632.1
ACKZ01000020.256	26.4323	3.27372	2.64671	2.3031	0.60347	5.00595	2.91165	0.970551	hydrolase, NUDIX family	Granulicatella adiacens ATCC 49175	complement(240089..240616)	protein_id:EEW37090.1
ACKZ01000017.19	146.716	9.69578	1.16015	6.19145	1.45255	0	2.00076	2.20105	hypothetical protein	Granulicatella adiacens ATCC 49175	complement(17242..17436)	protein_id:EEW37308.1
ACKZ01000029.15	0	6.41149	10.4413	6.4222	8.05447	4.39846	9.52454	5.17994	multicopper oxidase	Granulicatella adiacens ATCC 49175	complement(11125..12567)	protein_id:EEW36373.1
