# Supplementary material for: Uncovering complex microbiome activities via metatranscriptomics during 24 hours of oral biofilm assembly and maturation
Source: Microbiome. 2018 Dec 6;6:217. doi: 10.1186/s40168-018-0591-4 (PMC6284299; doi:10.1186/s40168-018-0591-4)
Supplement: Supplementary file 8 — Table S6. DESeq normalized RNASeq data representing the Klebsiella pneumoniae 342 genome in the in vitro biofilm model system across different pH stages. Average DESeq values are represented for all pH stages. (XLS 893 kb) [file 40168_2018_591_MOESM8_ESM.xls]

## Sheet: Sheet1
Genome	Loci	6H	9H	11H	13H	15H	17H	21H	24H	NA	Genome	Coordinates	Protein ID	fold change 9H vs 6H	log2 fold change 9H vs 6H
CP000964	3310	214.1	0.554122	0.604327	0	0.581019	2.1018	0	0	conserved hypothetical protein	Klebsiella pneumoniae 342	complement(3405457..3405807)	protein_id:ACI07360.1	0.00258815	-8.59386
CP000964	4503	104.187	0.277061	0	0.34604	0	0.66199	0.817775	1.47352	aspartate 1-decarboxylase	Klebsiella pneumoniae 342	4630960..4631340	protein_id:ACI11430.1	0.00265927	-8.55475
CP000964	96	1029.78	2.73897	1.76447	3.15151	2.20628	7.39307	4.49776	2.49627	tRNA guanosine-2'-O-methyltransferase	Klebsiella pneumoniae 342	complement(102412..103101)	protein_id:ACI08228.1	0.00265976	-8.55449
CP000964	640	97.2994	0.277061	1.74022	1.27262	1.59591	1.04692	0.408887	6.60747	urease accessory protein UreE	Klebsiella pneumoniae 342	complement(665028..665504)	protein_id:ACI11666.1	0.00284751	-8.45608
CP000964	1276	164.888	0.554122	0.604327	0	1.95553	3.65412	7.38637	2.53667	conserved hypothetical protein	Klebsiella pneumoniae 342	complement(1323999..1324190)	protein_id:ACI09310.1	0.0033606	-8.21706
CP000964	1986	163.506	0.580198	2.69522	3.07145	3.45812	3.90814	1.2293	1.98489	conserved hypothetical protein	Klebsiella pneumoniae 342	complement(2096044..2096655)	protein_id:ACI08513.1	0.00354848	-8.13858
CP000964	1619	73.9168	0.277061	0	0	0	1.91406	2.88069	0.511375	hypothetical protein	Klebsiella pneumoniae 342	1697428..1697541	protein_id:ACI08847.1	0.00374828	-8.05955
CP000964	4975	74.4759	0.303137	1.76447	0.303137	1.31406	0.348973	0	1.51392	putative lipoprotein	Klebsiella pneumoniae 342	5137360..5137668	protein_id:ACI09308.1	0.00407027	-7.94066
CP000964	3789	342.16	1.46353	2.62246	0.909411	1.78796	7.74204	0	4.91173	ribbon-helix-helix protein, CopG family	Klebsiella pneumoniae 342	3907758..3908051	protein_id:ACI10182.1	0.00427734	-7.86907
CP000964	2159	128.179	0.554122	0	0.34604	5.33588	10.8432	0	8.39034	conserved hypothetical protein TIGR00726	Klebsiella pneumoniae 342	2277667..2278428	protein_id:ACI10847.1	0.00432303	-7.85374
CP000964	4737	68.0626	0.303137	0	1.34126	1.87776	3.84666	2.86221	4.99254	2-oxo-hepta-3-ene-1,7-dioic acid hydratase	Klebsiella pneumoniae 342	4884467..4885270	protein_id:ACI08205.1	0.0044538	-7.81075
CP000964	649	247.014	1.13432	2.62246	3.27258	3.19358	2.22707	0	3.98999	multifunctional CCA protein	Klebsiella pneumoniae 342	complement(671213..672454)	protein_id:ACI11534.1	0.00459213	-7.76662
CP000964	1335	54.0079	0.277061	1.51082	0	0	0.913531	0	0.511375	acetyltransferase, GNAT family	Klebsiella pneumoniae 342	1388157..1388582	protein_id:ACI08264.1	0.00513001	-7.60682
CP000964	1815	53.5336	0.277061	0.302164	0	5.20983	2.09384	1.63555	3.96979	conserved hypothetical protein	Klebsiella pneumoniae 342	1924788..1924979	protein_id:ACI11855.1	0.00517547	-7.5941
CP000964	4309	52.9149	0.277061	4.36267	0.34604	0.328514	5.79435	0.408887	1.51392	putative amino acid ABC transporter, permease protein	Klebsiella pneumoniae 342	4426301..4426990	protein_id:ACI10045.1	0.00523597	-7.57733
CP000964	185	8489.54	44.4566	22.8654	18.7622	8.54164	22.5243	18.4659	16.061	cold shock-like protein CspA	Klebsiella pneumoniae 342	complement(195150..195362)	protein_id:ACI06616.1	0.00523664	-7.57714
CP000964	3499	164.168	0.883335	6.17566	2.76068	2.15448	6.62553	10.6944	8.49135	cyclic diguanylate phosphodiesterase (EAL) domain protein	Klebsiella pneumoniae 342	3585304..3586839	protein_id:ACI11350.1	0.00538067	-7.538
CP000964	3739	55.4399	0.303137	1.48656	0.303137	3.26296	1.01096	2.87541	1.53412	putative molybdenum transport ATP-binding protein ModF	Klebsiella pneumoniae 342	3852625..3854097	protein_id:ACI09526.1	0.00546785	-7.51481
CP000964	2944	50.5686	0.277061	0.302164	1.03812	2.09402	9.48329	4.10735	1.00255	zinc-containing alcohol dehydrogenase family protein	Klebsiella pneumoniae 342	complement(3057154..3058128)	protein_id:ACI11512.1	0.00547891	-7.51189
CP000964	1165	288.305	1.59238	2.64671	3.33169	1.28295	4.44718	1.63555	4.52157	cytochrome c assembly protein	Klebsiella pneumoniae 342	complement(1202934..1203725)	protein_id:ACI10609.1	0.00552323	-7.50027
CP000964	4513	99.7304	0.554122	0	0	0.871529	0.600514	0	0	conserved hypothetical protein	Klebsiella pneumoniae 342	4640811..4641158	protein_id:ACI09726.1	0.0055562	-7.49169
CP000964	2879	208.899	1.19874	0	0.303137	0	0	0.408887	3.06825	transcriptional regulatory protein RstA	Klebsiella pneumoniae 342	2985087..2985809	protein_id:ACI11717.1	0.00573839	-7.44514
CP000964	2770	52.8049	0.303137	0	0.303137	0.969989	0.975007	1.23458	1.53412	IS903, transposase	Klebsiella pneumoniae 342	complement(2878719..2879642)	protein_id:ACI07002.1	0.00574069	-7.44456
CP000964	2021	59.2182	0.341483	0.580073	1.38416	0	0.348973	0.408887	4.01019	outer membrane lipoprotein LolB	Klebsiella pneumoniae 342	complement(2133672..2134283)	protein_id:ACI07819.1	0.00576652	-7.43808
CP000964	2140	407.131	2.42356	0.302164	2.29357	0.328514	0	4.91193	1.02275	hypothetical protein	Klebsiella pneumoniae 342	2259932..2260063	protein_id:ACI08745.1	0.00595277	-7.39222
CP000964	701	101.078	0.606274	1.46231	1.29835	0	4.60129	2.86221	1.47352	nucleoside permease NupG	Klebsiella pneumoniae 342	complement(725530..726783)	protein_id:ACI06886.1	0.0059981	-7.38128
CP000964	3128	45.8074	0.277061	3.48044	0	2.13892	3.79795	0	6.07589	transcriptional regulator TtuA	Klebsiella pneumoniae 342	3242525..3243433	protein_id:ACI07442.1	0.0060484	-7.36923
CP000964	4444	95.5282	0.580198	0	0.303137	0	0.348973	0	0.982346	ribonuclease HII	Klebsiella pneumoniae 342	complement(4565262..4565861)	protein_id:ACI10343.1	0.00607358	-7.36324
CP000964	3828	311.713	1.97221	6.12715	0.606274	1.5648	3.6286	5.33401	1.49372	serine-type D-Ala-D-Ala carboxypeptidase	Klebsiella pneumoniae 342	3954412..3955611	protein_id:ACI08328.1	0.006327	-7.30426
CP000964	1898	42.4438	0.277061	0	0.848413	4.22429	0	3.67999	0.491173	C-terminal processing peptidase	Klebsiella pneumoniae 342	2005292..2007340	protein_id:ACI07906.1	0.00652772	-7.2592
CP000964	1909	87.0986	0.580198	0	0.649177	0.657029	0.348973	0	0	ribosomal RNA large subunit methyltransferase A	Klebsiella pneumoniae 342	2014790..2015584	protein_id:ACI10547.1	0.0066614	-7.22996
CP000964	5050	169.166	1.13432	2.92462	1.6873	2.5659	2.09384	0	4.48116	proline/betaine transporter	Klebsiella pneumoniae 342	complement(5217892..5219394)	protein_id:ACI08802.1	0.00670539	-7.22046
CP000964	923	44.8244	0.303137	0.882237	0.649177	0.657029	2.19112	1.63555	1.98489	type VI secretion lipoprotein, VC_A0113 family	Klebsiella pneumoniae 342	complement(943023..943556)	protein_id:ACI09902.1	0.00676277	-7.20817
CP000964	4600	184.627	1.25089	1.1844	2.63961	0	5.92195	0.408887	2.49627	dimethyladenosine transferase	Klebsiella pneumoniae 342	4743192..4744013	protein_id:ACI09362.1	0.00677525	-7.20551
CP000964	4454	49.9248	0.341483	0	0.424206	1.475	2.86354	1.64083	1.51392	1-deoxy-D-xylulose 5-phosphate reductoisomerase	Klebsiella pneumoniae 342	complement(4575689..4576891)	protein_id:ACI10238.1	0.00683996	-7.1918
CP000964	3180	40.4022	0.277061	0.580073	2.96944	0.89398	2.09384	2.46124	1.98489	nitroreductase family protein	Klebsiella pneumoniae 342	complement(3293226..3293777)	protein_id:ACI09388.1	0.00685757	-7.18809
CP000964	66	40.3174	0.277061	0	1.69683	0	4.52606	3.29221	0.491173	lipoprotein NlpA	Klebsiella pneumoniae 342	67430..68239	protein_id:ACI08613.1	0.00687199	-7.18506
CP000964	5023	39.4788	0.277061	1.1844	0.424206	2.59011	0.300257	1.22666	2.51647	putative lipoprotein	Klebsiella pneumoniae 342	complement(5187316..5187669)	protein_id:ACI08752.1	0.00701797	-7.15473
CP000964	1906	121.69	0.857259	1.48656	0.995216	0.31296	1.69615	0.817775	2.47607	hypothetical protein	Klebsiella pneumoniae 342	complement(2012108..2012314)	protein_id:ACI09228.1	0.00704461	-7.14926
CP000964	115	81.8974	0.580198	0	0.303137	1.64257	1.04692	0	1.00255	DNA repair protein RadC	Klebsiella pneumoniae 342	121974..122639	protein_id:ACI10169.1	0.00708445	-7.14113
CP000964	5353	125.519	0.895606	2.41731	1.27262	2.13892	3.7794	0.817775	4.95213	formate dehydrogenase accessory protein FdhD	Klebsiella pneumoniae 342	complement(5556648..5557484)	protein_id:ACI07551.1	0.00713523	-7.13082
CP000964	4630	41.7747	0.303137	4.41118	0.995216	2.62812	11.0414	6.14123	3.43821	putative membrane protein	Klebsiella pneumoniae 342	complement(4774457..4774822)	protein_id:ACI10213.1	0.00725648	-7.10652
CP000964	874	37.0982	0.277061	3.50469	0	1.22939	2.99461	2.05499	7.07844	exodeoxyribonuclease V, alpha subunit	Klebsiella pneumoniae 342	900458..902302	protein_id:ACI06860.1	0.00746832	-7.065
CP000964	763	74.0772	0.554122	1.16015	0	1.64257	2.81715	10.6997	1.02275	flavodoxin	Klebsiella pneumoniae 342	complement(783713..784234)	protein_id:ACI10696.1	0.00748033	-7.06268
CP000964	5392	273.717	2.06981	1.46231	2.20776	0.60347	4.78571	4.9304	3.53922	MioC protein	Klebsiella pneumoniae 342	5606166..5606606	protein_id:ACI10297.1	0.00756186	-7.04704
CP000964	1206	36.2848	0.277061	2.04238	0	0.657029	4.36948	1.64611	1.00255	GTP-binding protein Era	Klebsiella pneumoniae 342	1249168..1250073	protein_id:ACI10180.1	0.00763574	-7.03302
CP000964	3757	327.809	2.52633	4.7376	3.72063	5.0351	14.0672	9.02719	17.864	hypothetical protein	Klebsiella pneumoniae 342	3871215..3871409	protein_id:ACI10326.1	0.0077067	-7.01967
CP000964	623	75.1793	0.580198	0	0.303137	1.23805	3.04332	0	2.0051	conserved hypothetical protein	Klebsiella pneumoniae 342	647218..647850	protein_id:ACI09297.1	0.00771752	-7.01765
CP000964	2692	74.0268	0.580198	0.580073	0.303137	1.80351	2.49949	2.86221	5.4029	L-lactate dehydrogenase	Klebsiella pneumoniae 342	2802385..2803329	protein_id:ACI09009.1	0.00783768	-6.99536
CP000964	622	219.455	1.74059	2.62246	3.80069	2.36898	0.939051	2.04444	2.45586	putative HdeD protein	Klebsiella pneumoniae 342	complement(646375..646950)	protein_id:ACI10023.1	0.00793146	-6.9782
CP000964	3511	38.0811	0.303137	0.580073	0.303137	0.871529	4.95723	5.34985	4.95213	methylglyoxal synthase	Klebsiella pneumoniae 342	3597269..3597727	protein_id:ACI06689.1	0.00796029	-6.97296
CP000964	3015	34.4632	0.277061	1.74022	1.69683	0	3.82811	1.22666	0.491173	conserved hypothetical protein	Klebsiella pneumoniae 342	3128861..3129049	protein_id:ACI07472.1	0.00803933	-6.95871
CP000964	3406	287.077	2.33306	1.81298	0.606274	6.5619	2.97141	0.411527	2.94704	fatty acid/phospholipid synthesis protein PlsX	Klebsiella pneumoniae 342	complement(3487064..3488161)	protein_id:ACI10178.1	0.00812695	-6.94307
CP000964	3785	68.1222	0.554122	1.74022	0	5.48655	0.697945	1.63555	1.00255	putative membrane protein	Klebsiella pneumoniae 342	complement(3903954..3904391)	protein_id:ACI10897.1	0.00813424	-6.94178
CP000964	4908	210.331	1.72679	2.34455	0.692079	5.39472	6.61742	5.32345	5.07334	alpha,alpha-phosphotrehalase	Klebsiella pneumoniae 342	5068215..5069870	protein_id:ACI08082.1	0.00820988	-6.92842
CP000964	5267	611.729	5.03369	2.34455	3.93796	9.69663	7.99823	7.39692	7.05824	ATP-dependent RNA helicase RhlB	Klebsiella pneumoniae 342	5463487..5464752	protein_id:ACI09038.1	0.00822862	-6.92513
CP000964	1456	183.094	1.51415	0.906491	0	0	2.75335	2.87541	2.53667	hydrolase, alpha/beta fold family	Klebsiella pneumoniae 342	1508932..1509690	protein_id:ACI09689.1	0.00826979	-6.91793
CP000964	650	66.9697	0.554122	0	0	2.55034	0.348973	0.411527	1.98489	SH3 domain protein	Klebsiella pneumoniae 342	complement(672516..673136)	protein_id:ACI07071.1	0.00827423	-6.91716
CP000964	849	718.767	5.96917	8.61722	6.88071	15.8884	9.05326	11.4884	7.52921	diaminopimelate decarboxylase	Klebsiella pneumoniae 342	868366..869628	protein_id:ACI06695.1	0.00830474	-6.91185
CP000964	832	32.8708	0.277061	3.80686	0.34604	0.641475	2.79974	1.22666	3.06825	putative oligogalacturonate-specific porin	Klebsiella pneumoniae 342	851048..851743	protein_id:ACI08294.1	0.0084288	-6.89046
CP000964	5308	72.7139	0.618545	2.09089	0.424206	0.985543	9.45545	0	3.47861	O-succinylhomoserine (thiol)-lyase	Klebsiella pneumoniae 342	complement(5514614..5515774)	protein_id:ACI08767.1	0.00850655	-6.87721
CP000964	2869	103.543	0.895606	2.90036	0	1.16204	4.78804	1.22666	2.53667	conserved hypothetical protein	Klebsiella pneumoniae 342	complement(2977570..2977791)	protein_id:ACI08743.1	0.00864959	-6.85315
CP000964	1	632.72	5.49328	6.50207	6.40596	11.0887	9.09401	13.5223	6.48626	chromosomal replication initiator protein DnaA	Klebsiella pneumoniae 342	19..1422	protein_id:ACI11822.1	0.00868201	-6.84776
CP000964	125	63.6152	0.554122	0	0	2.10092	2.09384	0	0	lipopolysaccharide core biosynthesis glycosyltransferase RfaQ	Klebsiella pneumoniae 342	complement(130215..131291)	protein_id:ACI09924.1	0.00871053	-6.84302
CP000964	1947	31.6083	0.277061	0.580073	0.424206	0.328514	4.81356	2.05499	2.94704	trehalase	Klebsiella pneumoniae 342	complement(2053615..2055348)	protein_id:ACI11695.1	0.00876546	-6.83395
CP000964	4643	20426.7	181.512	56.0771	66.0707	49.3348	48.3278	32.7849	19.109	ribosomal protein S20	Klebsiella pneumoniae 342	4789644..4789907	protein_id:ACI11305.1	0.00888604	-6.81424
CP000964	1520	99.8496	0.895606	0.604327	0	0	0	0	1.53412	lipoprotein Spr	Klebsiella pneumoniae 342	complement(1580634..1581203)	protein_id:ACI07417.1	0.00896955	-6.80075
CP000964	458	30.6849	0.277061	0	0.34604	4.93866	0.998202	2.45332	0	transcriptional activator AaeR	Klebsiella pneumoniae 342	complement(487380..488309)	protein_id:ACI11280.1	0.00902924	-6.79118
CP000964	2972	153.569	1.41138	1.1844	0.303137	4.76041	0.348973	0	2.98744	PP-loop family protein	Klebsiella pneumoniae 342	3084132..3085067	protein_id:ACI09522.1	0.00919055	-6.76563
CP000964	790	60.2516	0.554122	0.302164	0	0	1.04692	0.817775	0	conserved hypothetical protein	Klebsiella pneumoniae 342	811609..811908	protein_id:ACI11788.1	0.0091968	-6.76465
CP000964	3775	30.1006	0.277061	1.48656	0	1.85707	3.3923	14.3902	4.42056	allophanate hydrolase, subunit 1	Klebsiella pneumoniae 342	complement(3890910..3891566)	protein_id:ACI09650.1	0.00920451	-6.76344
CP000966	19	32.5912	0.303137	0.604327	1.34126	1.62702	3.12785	5.74026	0.511375	auxiliary transport protein, membrane fusion protein (MFP) family	Klebsiella pneumoniae 342	complement(15161..16024)	protein_id:ACI12208.1	0.00930119	-6.74837
CP000964	5424	1058.85	9.86451	6.80424	6.71192	10.8066	5.35507	7.35997	9.08353	ribonuclease P protein component	Klebsiella pneumoniae 342	complement(5640121..5640480)	protein_id:ACI07395.1	0.00931628	-6.74603
CP000964	4396	331.867	3.17095	6.10289	3.22015	2.59701	3.82579	5.34721	1.00255	xanthine phosphoribosyltransferase	Klebsiella pneumoniae 342	complement(4511205..4511663)	protein_id:ACI07675.1	0.00955487	-6.70955
CP000964	2947	28.9229	0.277061	3.50469	5.19059	0.657029	4.83908	2.46652	1.53412	conserved hypothetical protein	Klebsiella pneumoniae 342	complement(3060144..3060818)	protein_id:ACI06743.1	0.00957931	-6.70586
CP000964	1369	34.6923	0.341483	2.97313	0	2.39143	1.80154	1.64611	2.51647	chloride transporter, chloride channel (ClC) family	Klebsiella pneumoniae 342	complement(1421926..1423161)	protein_id:ACI09677.1	0.0098432	-6.66666
CP000964	1258	687.667	6.84541	7.03364	5.49655	8.0231	9.41717	14.3744	19.3578	inosine-5'-monophosphate dehydrogenase	Klebsiella pneumoniae 342	1305639..1307105	protein_id:ACI11401.1	0.00995454	-6.65043
CP000964	2895	91.216	0.909411	4.08476	1.60149	2.9949	9.52751	8.59983	10.0255	putative membrane protein	Klebsiella pneumoniae 342	3002840..3004051	protein_id:ACI09048.1	0.00996986	-6.64821
CP000964	575	345.574	3.49346	4.08476	4.10383	0	1.04692	4.50832	2.45586	conserved hypothetical protein	Klebsiella pneumoniae 342	complement(596310..596615)	protein_id:ACI07954.1	0.0101092	-6.62819
CP000964	1428	1196.92	12.2988	6.22416	8.26769	7.34849	7.01294	6.959	15.9398	acetate kinase	Klebsiella pneumoniae 342	complement(1479555..1480757)	protein_id:ACI11150.1	0.0102754	-6.60466
CP000964	3747	88.2511	0.909411	1.16015	1.94753	1.45255	4.28495	2.04444	2.49627	zinc transporter ZitB	Klebsiella pneumoniae 342	3861547..3862491	protein_id:ACI09932.1	0.0103048	-6.60054
CP000964	1929	56.219	0.580198	0	2.37937	1.31406	1.69615	2.05763	4.60237	septum site-determining protein MinC	Klebsiella pneumoniae 342	complement(2035459..2036160)	protein_id:ACI09817.1	0.0103203	-6.59837
CP000964	3684	26.4827	0.277061	1.81298	5.58143	4.64437	5.35274	6.97484	4.97233	ABC-2 type transporter, permease protein	Klebsiella pneumoniae 342	3797100..3798233	protein_id:ACI07793.1	0.010462	-6.5787
CP000964	4230	111.718	1.18647	1.76447	2.95228	3.73483	12.1602	4.91193	9.06333	thiamine-monophosphate kinase	Klebsiella pneumoniae 342	complement(4352350..4353321)	protein_id:ACI11185.1	0.0106202	-6.55705
CP000964	5217	83.9893	0.895606	0	1.69683	0	3.7562	3.70374	0	ubiquinone/menaquinone biosynthesis methyltransferase UbiE	Klebsiella pneumoniae 342	complement(5407336..5408091)	protein_id:ACI09788.1	0.0106633	-6.5512
CP000964	760	57.8114	0.618545	1.48656	0	1.92442	3.47914	0	1.00255	tRNA-modifying protein YgfZ	Klebsiella pneumoniae 342	complement(781820..782803)	protein_id:ACI06714.1	0.0106994	-6.54633
CP000964	2093	449.211	4.80878	5.87349	3.58428	4.68237	5.50206	7.78206	7.15925	phenylalanyl-tRNA synthetase, alpha subunit	Klebsiella pneumoniae 342	2210173..2211156	protein_id:ACI09484.1	0.0107049	-6.54558
CP000964	4442	510.056	5.47123	5.59558	9.41549	4.94177	13.0401	5.74026	12.4813	acetyl-CoA carboxylase, carboxyl transferase, alpha subunit	Klebsiella pneumoniae 342	complement(4560790..4561749)	protein_id:ACI07958.1	0.0107267	-6.54265
CP000964	1922	77.1613	0.831183	0.302164	2.76832	1.88642	1.04692	6.9854	1.49372	conserved hypothetical protein	Klebsiella pneumoniae 342	2027814..2029724	protein_id:ACI10400.1	0.010772	-6.53657
CP000964	5199	83.1851	0.909411	0.302164	0.909411	0	0.64923	0	0.491173	pantothenate kinase	Klebsiella pneumoniae 342	5383287..5384237	protein_id:ACI11207.1	0.0109324	-6.51525
CP000964	3255	126.603	1.38531	0.302164	1.03812	2.18559	3.4281	0	3.47861	hypothetical protein	Klebsiella pneumoniae 342	3360685..3360801	protein_id:ACI06628.1	0.0109422	-6.51396
CP000964	3994	367.348	4.02821	0.302164	3.33358	2.48123	5.09641	6.14651	3.49882	sucrose operon repressor	Klebsiella pneumoniae 342	4134223..4135227	protein_id:ACI11071.1	0.0109657	-6.51086
CP000964	181	161.643	1.77894	5.29342	3.02855	1.513	6.39486	0.408887	2.51647	glycyl-tRNA synthetase, alpha subunit	Klebsiella pneumoniae 342	189661..190572	protein_id:ACI10469.1	0.0110054	-6.50565
CP000964	1383	83.4898	0.921682	1.20865	0.303137	1.87776	8.82971	2.45332	3.00764	acetyl-CoA C-acyltransferase FadI	Klebsiella pneumoniae 342	1438002..1439312	protein_id:ACI10560.1	0.0110394	-6.50119
CP000964	264	90.3018	1	0	2.07624	1.80351	4.63145	3.28957	1.98489	undecaprenyl-phosphate 4-deoxy-4-formamido-L-arabinose transferase	Klebsiella pneumoniae 342	294052..295035	protein_id:ACI11621.1	0.011074	-6.49668
CP000964	49	80.974	0.909411	0.302164	1.75782	3.01735	3.34111	1.23458	4.46096	putative transport protein	Klebsiella pneumoniae 342	complement(50116..51018)	protein_id:ACI09218.1	0.0112309	-6.47638
CP000964	1776	57.2019	0.64462	0	0.303137	2.19072	2.50414	0	0	transcriptional regulator, LysR family	Klebsiella pneumoniae 342	complement(1885040..1885960)	protein_id:ACI08508.1	0.0112692	-6.47147
CP000964	3307	176.841	2.01766	5.41469	4.06856	3.73483	2.40685	0	1.49372	conserved hypothetical protein	Klebsiella pneumoniae 342	complement(3403222..3403542)	protein_id:ACI07685.1	0.0114094	-6.45363
CP000964	3353	50.4243	0.580198	0.580073	0.995216	0.641475	1.74486	0.408887	0.511375	transcriptional regulatory protein PhoP	Klebsiella pneumoniae 342	3433107..3433778	protein_id:ACI10565.1	0.0115063	-6.44143
CP000964	2714	176.951	2.04373	4.08476	1.21255	4.72038	0.313017	5.31817	6.03549	methionine synthase, vitamin-B12 independent family protein	Klebsiella pneumoniae 342	complement(2823929..2825032)	protein_id:ACI08229.1	0.0115497	-6.436
CP000964	1657	2431.77	28.1089	10.889	14.8481	8.27006	15.8772	12.7362	11.0684	histidine operon leader peptide	Klebsiella pneumoniae 342	complement(1744772..1744822)	protein_id:ACI09959.1	0.011559	-6.43484
CP000964	3651	75.7636	0.895606	2.97313	1.69683	3.69683	0.348973	1.63555	1.51392	YbiS protein	Klebsiella pneumoniae 342	3764600..3765514	protein_id:ACI06990.1	0.0118211	-6.4025
CP000964	3619	468.061	5.53719	5.59558	6.89024	8.57301	11.4934	6.54484	10.4762	putative transporter	Klebsiella pneumoniae 342	3725280..3726965	protein_id:ACI08822.1	0.0118301	-6.4014
CP000964	2351	51.1781	0.606274	0.604327	0.606274	0	3.15337	0	0	periplasmic glucan biosynthesis protein, MdoG	Klebsiella pneumoniae 342	2461667..2463322	protein_id:ACI10427.1	0.0118464	-6.39941
CP000964	451	225.265	2.70062	3.5532	1.25545	4.42297	5.70968	1.63555	6.50646	rod shape-determining protein MreB	Klebsiella pneumoniae 342	477320..478363	protein_id:ACI08295.1	0.0119886	-6.38219
CP000964	1475	97.155	1.17267	0	0	0.29051	0	4.10999	3.49882	2Fe-2S iron-sulfur cluster-binding protein	Klebsiella pneumoniae 342	complement(1528168..1528422)	protein_id:ACI08842.1	0.0120701	-6.37242
CP000964	509	49.6361	0.606274	0.604327	1.99043	4.88132	8.13379	1.22666	4.42056	putative membrane protein	Klebsiella pneumoniae 342	537067..537849	protein_id:ACI10071.1	0.0122144	-6.35528
CP000964	3637	22.6791	0.277061	0.882237	2.12103	2.95663	3.70051	2.05763	0.511375	glutathione ABC transporter, periplasmic glutathione-binding protein	Klebsiella pneumoniae 342	complement(3743906..3745447)	protein_id:ACI08305.1	0.0122166	-6.35502
CP000964	3392	44.5449	0.554122	2.39305	0	0.29051	1.92449	1.22666	4.54177	putative lipoprotein	Klebsiella pneumoniae 342	complement(3474803..3475450)	protein_id:ACI11544.1	0.0124396	-6.32891
CP000964	484	1223.04	15.3014	15.7236	12.0074	17.6838	16.8102	13.9286	12.0508	ribosomal protein S9	Klebsiella pneumoniae 342	509977..510369	protein_id:ACI08273.1	0.012511	-6.32066
CP000964	4803	148.232	1.88171	1.46231	1.6873	2.25294	11.1516	1.63555	2.53667	cation efflux system protein CusA	Klebsiella pneumoniae 342	4954190..4957339	protein_id:ACI07181.1	0.0126943	-6.29967
CP000964	3089	67.3935	0.857259	2.97313	0.649177	1.45255	1.04692	1.22666	3.51902	enoyl-(acyl-carrier-protein) reductase (NADH)	Klebsiella pneumoniae 342	3205862..3206650	protein_id:ACI11842.1	0.0127202	-6.29673
CP000964	5419	78.0343	1	0.906491	0	0.581019	2.09384	1.22666	0.491173	transcriptional regulator, LysR family	Klebsiella pneumoniae 342	complement(5634013..5634972)	protein_id:ACI08446.1	0.0128149	-6.28604
CP000964	4137	86.3196	1.10824	0.580073	0.692079	3.51344	4.90154	4.08887	8.14159	inosine kinase	Klebsiella pneumoniae 342	complement(4257675..4258979)	protein_id:ACI09422.1	0.0128389	-6.28334
CP000964	5425	5326.95	69.0826	34.9519	37.5682	44.8218	62.0015	44.2839	66.1479	ribosomal protein L34	Klebsiella pneumoniae 342	complement(5640496..5640636)	protein_id:ACI10046.1	0.0129685	-6.26884
CP000964	3504	47.6541	0.618545	1.46231	0.692079	2.5659	5.87076	0.817775	0	sulfurtransferase TusE	Klebsiella pneumoniae 342	3592887..3593216	protein_id:ACI07804.1	0.0129799	-6.26758
CP000964	5212	174.47	2.28091	2.94887	0	2.10092	1.80154	5.33401	7.50901	twin arginine-targeting protein translocase TatC	Klebsiella pneumoniae 342	complement(5403377..5404156)	protein_id:ACI06985.1	0.0130734	-6.25722
CP000964	5087	69.3503	0.909411	2.11515	2.18203	0	0.348973	2.46916	0.491173	LrgA family protein control cell lysis on biofilm	Klebsiella pneumoniae 342	complement(5255342..5255752)	protein_id:ACI09929.1	0.0131133	-6.25283
CP000964	2027	187.482	2.46191	5.87349	0.606274	7.48522	7.16705	7.79525	12.6228	3-deoxy-8-phosphooctulonate synthase	Klebsiella pneumoniae 342	2139032..2139886	protein_id:ACI08156.1	0.0131314	-6.25083
CP000964	1257	304.521	4.00924	9.45095	1.51569	2.96555	13.5943	3.68526	4.05059	exodeoxyribonuclease VII, large subunit	Klebsiella pneumoniae 342	complement(1304089..1305480)	protein_id:ACI10185.1	0.0131657	-6.24707
CP000964	704	75.3145	1	0.882237	0	0.625921	2.50414	3.28957	0	A/G-specific adenine glycosylase	Klebsiella pneumoniae 342	complement(728410..729468)	protein_id:ACI10831.1	0.0132777	-6.23486
CP000964	1801	45.3583	0.606274	0.302164	1.45469	0	0.975007	1.22666	0	integrase	Klebsiella pneumoniae 342	complement(1912830..1914098)	protein_id:ACI11653.1	0.0133663	-6.22525
CP000964	1364	67.6135	0.909411	0	0.909411	2.25294	0	0	0	nucleoside transporter NupC	Klebsiella pneumoniae 342	complement(1415763..1416965)	protein_id:ACI08845.1	0.0134501	-6.21624
CP000964	1219	173.512	2.34687	1.81298	1.51569	1.85707	2.17603	0	3.43821	nitrogen regulatory protein P-II 1	Klebsiella pneumoniae 342	1264338..1264676	protein_id:ACI08337.1	0.0135257	-6.20816
CP000964	4279	132.491	1.79275	1.74022	2.20776	0.947538	5.21125	0	0.511375	D-alanine--D-alanine ligase A	Klebsiella pneumoniae 342	4398162..4399259	protein_id:ACI11582.1	0.0135311	-6.20758
CP000964	1057	124.705	1.68844	0.604327	0.995216	0.641475	5.14512	0.411527	3.55942	electron transport protein HydN	Klebsiella pneumoniae 342	1092041..1092568	protein_id:ACI06597.1	0.0135394	-6.20669
CP000964	3716	81.5331	1.10824	0	0	0	2.1018	0	0.982346	pectinesterase	Klebsiella pneumoniae 342	3830689..3831972	protein_id:ACI11411.1	0.0135926	-6.20104
CP000964	2071	153.044	2.09435	3.57745	0.995216	0.31296	0.600514	0	3.45841	conserved hypothetical protein	Klebsiella pneumoniae 342	complement(2187412..2187741)	protein_id:ACI07186.1	0.0136846	-6.1913
CP000964	1188	150.104	2.056	2.04238	0.606274	0	2.79163	1.63555	6.07589	CDP-diacylglycerol--serine O-phosphatidyltransferase	Klebsiella pneumoniae 342	complement(1230223..1231578)	protein_id:ACI11467.1	0.0136972	-6.18998
CP000964	1613	743.16	10.1839	2.39305	3.63764	5.25473	11.4265	24.6098	10.9674	uridine kinase	Klebsiella pneumoniae 342	1688849..1689490	protein_id:ACI11953.1	0.0137036	-6.1893
CP000964	1387	44.1805	0.606274	0.580073	2.72731	3.14002	3.76199	3.2843	1.02275	ribosomal large subunit L3 protein glutamine methyltransferase	Klebsiella pneumoniae 342	1442889..1443821	protein_id:ACI08142.1	0.0137226	-6.1873
CP000964	4766	20.1289	0.277061	0.302164	0	2.18559	7.80801	6.98804	0	transcriptional regulator, MarR family	Klebsiella pneumoniae 342	complement(4913661..4914125)	protein_id:ACI07026.1	0.0137643	-6.18292
CP000964	3136	456.066	6.28305	4.68909	0.909411	5.91352	9.47632	3.70374	4.03039	putative membrane protein	Klebsiella pneumoniae 342	3250101..3250844	protein_id:ACI11138.1	0.0137766	-6.18164
CP000964	355	44.5449	0.618545	0	0	1.84841	1.80154	0.408887	1.00255	DNA adenine methylase	Klebsiella pneumoniae 342	395287..396114	protein_id:ACI09845.1	0.0138859	-6.17024
CP000964	340	89.4288	1.25089	2.64671	4.36981	0.985543	6.65585	7.39692	4.46096	phosphoenolpyruvate carboxykinase (ATP)	Klebsiella pneumoniae 342	complement(378842..380464)	protein_id:ACI10502.1	0.0139876	-6.15971
CP000964	3311	84.9471	1.19874	1.81298	0.303137	0.625921	0.348973	0	1.00255	phage lysozyme	Klebsiella pneumoniae 342	complement(3405804..3406307)	protein_id:ACI07408.1	0.0141116	-6.14697
CP000964	3923	45.5782	0.64462	1.46231	0.995216	2.18559	6.07606	10.2565	10.1063	ABC transporter, permease protein	Klebsiella pneumoniae 342	4055372..4056205	protein_id:ACI11176.1	0.0141432	-6.14375
CP000964	723	184.542	2.61012	4.08476	0.606274	6.98711	0.900771	4.91457	5.01274	conserved hypothetical protein	Klebsiella pneumoniae 342	complement(744226..744396)	protein_id:ACI08034.1	0.0141438	-6.14369
CP000964	1082	362.596	5.14356	3.20253	7.28871	5.21823	11.3881	6.97748	12.5823	alanyl-tRNA synthetase	Klebsiella pneumoniae 342	1116897..1119524	protein_id:ACI09585.1	0.0141854	-6.13945
CP000964	1173	47.9337	0.682967	1.16015	1.7302	0	0.626034	3.69054	2.0455	OmpA family protein	Klebsiella pneumoniae 342	complement(1209571..1210053)	protein_id:ACI11817.1	0.0142482	-6.13308
CP000964	2585	68.5369	1	1.74022	0.34604	1.2605	0	0	1.96469	transporter, major facilitator family	Klebsiella pneumoniae 342	complement(2700324..2701532)	protein_id:ACI08424.1	0.0145907	-6.09881
CP000964	3737	1022.22	14.9398	5.64409	9.32486	5.47965	7.56706	2.88069	1.98489	conserved hypothetical protein	Klebsiella pneumoniae 342	complement(3851466..3851615)	protein_id:ACI08188.1	0.014615	-6.09641
CP000964	761	979.494	14.4555	16.9434	14.8242	9.04665	18.6747	27.9231	20.3199	TPR repeat protein	Klebsiella pneumoniae 342	783049..783315	protein_id:ACI07291.1	0.0147581	-6.08235
CP000964	3823	67.7579	1	2.32029	0	0.31296	0	1.22666	0.491173	iojap family protein	Klebsiella pneumoniae 342	3949274..3949591	protein_id:ACI06927.1	0.0147584	-6.08232
CP000964	724	163.49	2.4251	3.50469	2.4251	6.90109	2.5482	0.817775	5.58472	conserved hypothetical protein	Klebsiella pneumoniae 342	744780..744911	protein_id:ACI10480.1	0.0148333	-6.07502
CP000964	1024	195.183	2.90099	1.51082	1.51569	1.85707	2.70231	1.23458	2.55687	conserved hypothetical protein	Klebsiella pneumoniae 342	1058470..1058811	protein_id:ACI07435.1	0.0148629	-6.07214
CP000964	2478	37.183	0.554122	2.90036	2.07624	1.25184	2.84846	5.72442	4.56197	molybdopterin oxidoreductase, alpha subunit	Klebsiella pneumoniae 342	2585100..2587379	protein_id:ACI09679.1	0.0149026	-6.06829
CP000964	5420	66.0211	1	0.604327	2.07624	0.625921	0	0	0.982346	multidrug resistance protein MdtL	Klebsiella pneumoniae 342	complement(5634947..5636125)	protein_id:ACI08431.1	0.0151467	-6.04485
CP000964	1092	38.1063	0.580198	2.99738	0.303137	0.657029	1.74486	1.63555	0	multidrug resistance protein A	Klebsiella pneumoniae 342	complement(1129559..1130731)	protein_id:ACI08874.1	0.0152258	-6.03734
CP000964	4597	308.469	4.71674	8.47169	5.11432	5.41054	4.84486	3.67999	10.9876	LPS-assembly protein	Klebsiella pneumoniae 342	4738511..4740859	protein_id:ACI09813.1	0.0152908	-6.03119
CP000964	2107	65.2924	1	1.74022	0	2.61459	5.45003	2.45332	4.52157	3-deoxy-7-phosphoheptulonate synthase, Trp-sensitive	Klebsiella pneumoniae 342	complement(2224145..2225191)	protein_id:ACI07447.1	0.0153157	-6.02884
CP000964	3640	336.271	5.16407	2.99738	9.14854	6.75042	9.93548	9.01136	5.95468	molybdopterin biosynthesis protein MoeA	Klebsiella pneumoniae 342	3748534..3749769	protein_id:ACI11137.1	0.0153568	-6.02497
CP000964	2701	64.5386	1	0	0	0.91643	0.313017	0	1.96469	sugar efflux transporter SotB	Klebsiella pneumoniae 342	2812004..2813203	protein_id:ACI11809.1	0.0154946	-6.01209
CP000964	4933	17.8079	0.277061	2.34455	3.80644	1.76551	3.84666	4.49776	8.02038	putative sugar ABC transporter, periplasmic sugar-binding protein	Klebsiella pneumoniae 342	complement(5093610..5094566)	protein_id:ACI07626.1	0.0155584	-6.00617
CP000964	3496	37.2082	0.580198	0	1.99996	0	0.900771	2.04444	2.0253	iron(III) ABC transporter, ATP-binding protein	Klebsiella pneumoniae 342	complement(3581259..3582287)	protein_id:ACI06950.1	0.0155933	-6.00293
CP000964	482	131.009	2.04373	1.16015	1.21255	1.28295	4.00789	0	4.50136	ATPase, AFG1 family	Klebsiella pneumoniae 342	508136..509266	protein_id:ACI09868.1	0.0156	-6.00231
CP000964	5388	260.585	4.06809	2.3688	4.84737	2.6906	9.31509	10.6337	12.1316	ATPase RavA	Klebsiella pneumoniae 342	5601516..5603015	protein_id:ACI08569.1	0.0156114	-6.00126
CP000964	4707	56.4481	0.883335	0.906491	0.606274	1.5648	4.82632	5.34457	3.55942	conserved hypothetical protein	Klebsiella pneumoniae 342	4851551..4852045	protein_id:ACI06761.1	0.0156486	-5.99782
CP000964	635	26669.8	417.584	215.801	232.346	225.007	214.117	107.424	141.232	ribosomal protein S21	Klebsiella pneumoniae 342	complement(660455..660670)	protein_id:ACI07695.1	0.0156576	-5.997
CP000964	4997	57.3715	0.909411	0.580073	4.71585	3.08646	0	0	3.49882	ribosome small subunit-dependent GTPase A	Klebsiella pneumoniae 342	5159635..5160696	protein_id:ACI09796.1	0.0158513	-5.97926
CP000964	2638	108.728	1.74059	6.70722	6.56901	7.96062	9.4556	2.86221	10.5975	hypothetical protein	Klebsiella pneumoniae 342	complement(2757174..2757302)	protein_id:ACI08744.1	0.0160087	-5.965
CP000964	4664	1573.32	25.2589	20.9928	12.5812	18.8522	23.8263	14.3533	27.6875	aerobic respiration control protein ArcA	Klebsiella pneumoniae 342	4810413..4811129	protein_id:ACI06858.1	0.0160545	-5.96088
CP000964	90	16540.8	265.584	150.682	175.023	152.262	192.954	188.326	169.491	triosephosphate isomerase	Klebsiella pneumoniae 342	complement(96349..97116)	protein_id:ACI11956.1	0.0160563	-5.96072
CP000964	4156	74.9502	1.21255	0.906491	1.55859	3.48233	2.86354	1.2293	2.94704	conserved hypothetical protein	Klebsiella pneumoniae 342	4279456..4279926	protein_id:ACI09424.1	0.016178	-5.94982
CP000964	661	136.574	2.21649	5.29342	0.692079	9.68988	9.23739	8.59191	8.41055	conserved hypothetical protein	Klebsiella pneumoniae 342	complement(683771..684442)	protein_id:ACI10230.1	0.0162292	-5.94527
CP000964	3577	71.2566	1.1604	2.41731	0.606274	0.657029	0	0	1.00255	ABC transporter, CydDC cysteine exporter family, permease/ATP-binding protein CydC	Klebsiella pneumoniae 342	3683281..3685002	protein_id:ACI08792.1	0.0162847	-5.94034
CP000964	1517	187.372	3.05438	3.5532	0.303137	2.23738	3.17656	3.28693	1.96469	ABC transporter, permease protein	Klebsiella pneumoniae 342	complement(1575905..1576999)	protein_id:ACI07105.1	0.0163011	-5.93888
CP000964	5373	41.7999	0.682967	0	0	3.28514	1.56508	5.33929	2.47607	acyltransferase domain protein	Klebsiella pneumoniae 342	5581458..5582357	protein_id:ACI08220.1	0.016339	-5.93554
CP000964	2599	121.885	1.99158	0.882237	1.29835	4.42121	6.74384	1.23458	0.982346	TENA/THI-4 family protein	Klebsiella pneumoniae 342	2714276..2714920	protein_id:ACI09155.1	0.0163398	-5.93546
CP000964	4936	444.257	7.29676	5.03976	7.34018	7.49564	11.5981	1.63555	10.0861	conserved hypothetical protein	Klebsiella pneumoniae 342	complement(5095877..5096221)	protein_id:ACI07932.1	0.0164246	-5.92799
CP000964	3437	135.337	2.22319	0	1.99996	1.92442	1.80154	6.14387	0.491173	chaperone, TorD family	Klebsiella pneumoniae 342	complement(3518298..3518852)	protein_id:ACI06872.1	0.0164271	-5.92778
CP000964	4226	474.795	7.80543	5.57133	7.00367	11.8857	13.7853	13.9233	10.0861	geranyltranstransferase	Klebsiella pneumoniae 342	4347993..4348892	protein_id:ACI07436.1	0.0164396	-5.92668
CP000964	193	60.7855	1	0.580073	0	0.328514	0.348973	7.35997	0.982346	sugar binding transcriptional regulator, LacI family	Klebsiella pneumoniae 342	complement(202885..203901)	protein_id:ACI09803.1	0.0164513	-5.92565
CP000964	189	87.0482	1.43746	6.68297	0.606274	3.45812	6.86896	7.39956	2.94704	2-ketogluconate reductase	Klebsiella pneumoniae 342	complement(198704..199675)	protein_id:ACI11687.1	0.0165134	-5.92022
CP000964	133	135.786	2.26864	2.06664	0.606274	2.16827	1.96045	6.13859	2.47607	2-amino-3-ketobutyrate coenzyme A ligase	Klebsiella pneumoniae 342	138750..139943	protein_id:ACI08552.1	0.0167075	-5.90336
CP000964	1294	36.7934	0.618545	0.302164	1.03812	3.44256	2.22707	2.05763	2.96724	peptidase, M48 family	Klebsiella pneumoniae 342	complement(1345303..1346766)	protein_id:ACI08451.1	0.0168113	-5.89443
CP000964	2410	88.5054	1.48961	3.48044	1.90463	5.01265	7.03831	0	2.0455	porin, LamB family	Klebsiella pneumoniae 342	complement(2516824..2518434)	protein_id:ACI09777.1	0.0168307	-5.89276
CP000964	4671	112.243	1.89552	2.92462	1.21255	2.18559	5.72941	6.13331	2.0455	conserved hypothetical protein TIGR00258	Klebsiella pneumoniae 342	4817047..4817562	protein_id:ACI09978.1	0.0168876	-5.88789
CP000964	1708	35.8953	0.606274	4.10902	2.3031	3.20048	5.31911	6.14387	6.07589	AMP nucleosidase	Klebsiella pneumoniae 342	complement(1802108..1803562)	protein_id:ACI11101.1	0.0168901	-5.88768
CP000964	3411	241.898	4.08593	5.59558	0.909411	2.48299	6.6199	9.04831	8.00018	ribonuclease E	Klebsiella pneumoniae 342	3491493..3494720	protein_id:ACI08320.1	0.0168911	-5.88759
CP000964	2019	6132.68	103.643	53.201	70.5114	68.2441	95.2541	92.6038	111.835	ribose-phosphate pyrophosphokinase	Klebsiella pneumoniae 342	complement(2131693..2132640)	protein_id:ACI07991.1	0.0169002	-5.88682
CP000964	4237	84.5071	1.43746	0.906491	0.606274	0	0.697945	0	0	helix-turn-helix domain protein	Klebsiella pneumoniae 342	complement(4357863..4358558)	protein_id:ACI08783.1	0.0170099	-5.87748
CP000964	3267	255.925	4.3906	1.48656	5.15051	6.01888	2.75583	3.27902	3.06825	cyclic diguanylate phosphodiesterase	Klebsiella pneumoniae 342	complement(3371353..3372024)	protein_id:ACI11208.1	0.0171558	-5.86516
CP000964	4603	375.853	6.48495	9.07602	6.19052	3.16247	13.6789	3.28693	5.99508	dihydrofolate reductase	Klebsiella pneumoniae 342	complement(4745539..4746018)	protein_id:ACI08560.1	0.0172539	-5.85693
CP000964	1224	225.368	3.88863	2.09089	4.71867	0.625921	9.40441	6.96164	4.44076	stationary phase-inducible protein CsiE	Klebsiella pneumoniae 342	complement(1269432..1270709)	protein_id:ACI07524.1	0.0172545	-5.85688
CP000964	3660	25186.6	436.768	311.866	256.083	272.841	419.318	487.402	360.742	outer membrane protein X	Klebsiella pneumoniae 342	complement(3772960..3773475)	protein_id:ACI09669.1	0.0173413	-5.84965
CP000964	3830	57.5914	1	0.604327	0	0	1.25207	0	1.49372	lipoyltransferase	Klebsiella pneumoniae 342	3956092..3956736	protein_id:ACI07917.1	0.0173637	-5.84778
CP000964	5012	87.7516	1.52796	0.604327	2.98565	1.62702	1.74486	4.50832	0	hypothetical protein	Klebsiella pneumoniae 342	complement(5174839..5175237)	protein_id:ACI09203.1	0.0174123	-5.84375
CP000964	4433	750.011	13.064	10.0553	5.79205	15.93	17.7365	16.8277	16.4107	prolyl-tRNA synthetase	Klebsiella pneumoniae 342	4551614..4553332	protein_id:ACI10346.1	0.0174185	-5.84324
CP000964	95	333.24	5.80715	0.882237	2.16486	2.80975	8.00634	8.60775	8.49135	ATP-dependent DNA helicase RecG	Klebsiella pneumoniae 342	complement(100325..102406)	protein_id:ACI08225.1	0.0174263	-5.84259
CP000966	17	222.589	3.88709	2.3688	1.81882	3.20737	1.80154	0.408887	0.511375	putative membrane protein	Klebsiella pneumoniae 342	11901..12758	protein_id:ACI12207.1	0.0174631	-5.83955
CP000964	2523	154.162	2.69352	0.302164	3.07145	6.56703	1.29846	4.90929	0.511375	class I glutamine amidotransferase family protein	Klebsiella pneumoniae 342	complement(2635134..2635859)	protein_id:ACI08196.1	0.017472	-5.83881
CP000964	5013	50.8986	0.895606	0.302164	0.424206	0.954435	3.23571	0.823053	1.51392	IS903, transposase	Klebsiella pneumoniae 342	5175262..5176185	protein_id:ACI11144.1	0.0175959	-5.82862
CP000964	4143	222.589	3.92391	6.19991	1.11629	6.25407	7.90891	0	2.98744	DNA polymerase III, tau subunit	Klebsiella pneumoniae 342	complement(4263983..4265890)	protein_id:ACI07290.1	0.0176285	-5.82595
CP000964	3755	774.438	13.6667	14.4179	12.6317	13.7379	33.4037	27.071	18.0863	protein TolR	Klebsiella pneumoniae 342	complement(3870021..3870449)	protein_id:ACI11881.1	0.0176472	-5.82442
CP000964	71	84.2528	1.48961	0.906491	4.6062	1.25184	10.0942	9.03247	9.98507	oxidoreductase, zinc-binding dehydrogenase family	Klebsiella pneumoniae 342	complement(71587..72636)	protein_id:ACI07676.1	0.0176802	-5.82172
CP000964	254	165.048	2.92553	1.48656	1.99996	0	2.29666	2.87805	2.0051	divalent cation transporter, MgtE family	Klebsiella pneumoniae 342	complement(284280..285293)	protein_id:ACI07785.1	0.0177253	-5.81804
CP000964	2716	56.4137	1	0.906491	0.424206	1.31406	0	5.74026	1.47352	transcriptional regulator, AraC family	Klebsiella pneumoniae 342	2825647..2826744	protein_id:ACI10363.1	0.0177262	-5.81797
CP000964	5317	1970.34	35.125	25.9598	28.2768	22.4332	57.0351	77.9341	41.8242	regulator of ribonuclease activity A	Klebsiella pneumoniae 342	5524406..5524891	protein_id:ACI09286.1	0.0178269	-5.8098
CP000964	1907	3904.45	69.7506	44.1492	34.1288	32.1139	47.1747	33.2307	30.709	cold shock protein CspC	Klebsiella pneumoniae 342	2012584..2012793	protein_id:ACI11648.1	0.0178644	-5.80677
CP000964	518	877.628	15.827	10.5868	12.564	13.6012	6.76125	19.6979	8.08099	ribosomal protein L27	Klebsiella pneumoniae 342	543141..543398	protein_id:ACI10917.1	0.0180338	-5.79315
CP000964	1320	34.2432	0.618545	2.06664	0	0	5.20645	0	2.0455	ethanolamine utilization protein EutD	Klebsiella pneumoniae 342	1373536..1374552	protein_id:ACI09765.1	0.0180633	-5.7908
CP000964	1083	6357.59	114.853	80.7423	95.0474	54.9698	120.703	67.6881	68.4422	carbon storage regulator	Klebsiella pneumoniae 342	1119889..1120074	protein_id:ACI11501.1	0.0180655	-5.79062
CP000964	1704	192.928	3.49346	3.02164	3.33358	2.65949	5.93239	9.85289	10.456	GAF domain/diguanylate cyclase (GGDEF) domain protein	Klebsiella pneumoniae 342	1796791..1797762	protein_id:ACI11307.1	0.0181075	-5.78727
CP000964	4691	61.0054	1.10824	0	0	0.29051	0.300257	0	0.491173	DNA polymerase III, psi subunit	Klebsiella pneumoniae 342	complement(4838180..4838593)	protein_id:ACI08409.1	0.0181663	-5.78259
CP000964	1182	616.919	11.2222	11.4933	13.3992	8.86663	18.6028	10.6337	16.162	outer membrane assembly lipoprotein YfiO	Klebsiella pneumoniae 342	complement(1217290..1218027)	protein_id:ACI07638.1	0.0181907	-5.78065
CP000964	32	319.405	5.81425	8.21804	6.3097	5.49345	12.8429	8.60247	11.9902	conserved hypothetical protein	Klebsiella pneumoniae 342	34479..34931	protein_id:ACI08620.1	0.0182034	-5.77965
CP000964	5265	2686.21	49.191	34.6983	31.4502	37.561	50.1687	33.2386	37.9756	transcription termination factor Rho	Klebsiella pneumoniae 342	complement(5461224..5462483)	protein_id:ACI07783.1	0.0183124	-5.77104
CP000964	902	84.7271	1.55403	2.32029	1.98279	0.871529	4.47502	0.408887	3.49882	regulatory protein PocR	Klebsiella pneumoniae 342	925138..926049	protein_id:ACI11206.1	0.0183416	-5.76874
CP000964	135	46.6712	0.857259	0	0.727343	0	3.00257	2.88069	3.51902	glycosyl transferase, group 2 family protein	Klebsiella pneumoniae 342	141151..141939	protein_id:ACI10069.1	0.0183681	-5.76666
CP000964	3557	233.255	4.293	5.84924	5.21247	4.79639	4.85515	8.19094	4.97233	3-phosphoshikimate 1-carboxyvinyltransferase	Klebsiella pneumoniae 342	complement(3656101..3657384)	protein_id:ACI11715.1	0.0184048	-5.76378
CP000964	92	37.0982	0.682967	2.92462	2.23257	3.42363	3.81071	2.04444	4.50136	conserved hypothetical protein	Klebsiella pneumoniae 342	97938..98366	protein_id:ACI11141.1	0.0184097	-5.76339
CP000964	3560	54.1431	1	0	0	1.31406	1.8781	0	1.02275	conserved hypothetical protein	Klebsiella pneumoniae 342	3659544..3661304	protein_id:ACI08275.1	0.0184696	-5.7587
CP000964	3407	6743.9	124.726	80.4402	97.1456	82.3772	147.147	104.963	107.03	ribosomal protein L32	Klebsiella pneumoniae 342	complement(3488365..3488538)	protein_id:ACI10634.1	0.0184947	-5.75675
CP000964	1761	100.764	1.86944	0.604327	2.29357	3.81774	6.75313	4.09415	2.47607	integrase	Klebsiella pneumoniae 342	complement(1864670..1865920)	protein_id:ACI10811.1	0.0185527	-5.75223
CP000964	4200	194.784	3.6152	4.76185	3.95513	2.2996	6.8794	9.04039	7.4888	protein BolA	Klebsiella pneumoniae 342	complement(4323973..4324290)	protein_id:ACI11558.1	0.01856	-5.75166
CP000964	1711	139.294	2.59785	1.81298	1.21255	2.42943	2.44281	9.00872	4.46096	quinone oxidoreductase, YhdH family	Klebsiella pneumoniae 342	complement(1806792..1807769)	protein_id:ACI11359.1	0.0186501	-5.74467
CP000964	3552	84.4384	1.57857	1.16015	0.34604	0.871529	0	2.88069	1.02275	lipid A export permease/ATP-binding protein MsbA	Klebsiella pneumoniae 342	complement(3648742..3650490)	protein_id:ACI09486.1	0.018695	-5.74121
CP000964	1457	890.253	16.6444	17.572	10.9959	18.3765	26.6299	22.961	10.9068	naphthoate synthase	Klebsiella pneumoniae 342	1509705..1510562	protein_id:ACI08261.1	0.0186962	-5.74111
CP000964	534	89.1997	1.66907	1.20865	0.303137	2.92552	2.24795	2.04708	4.05059	conserved hypothetical protein	Klebsiella pneumoniae 342	558238..558690	protein_id:ACI08725.1	0.0187116	-5.73992
CP000964	3991	1429.16	26.7715	25.3069	10.6747	10.4332	23.1554	29.928	25.5347	sucrose porin ScrY	Klebsiella pneumoniae 342	4129801..4131318	protein_id:ACI09850.1	0.0187324	-5.73832
CP000964	103	170.394	3.19703	0.882237	1.21255	1.24494	3.30995	2.04444	6.91683	conserved hypothetical protein TIGR00255	Klebsiella pneumoniae 342	complement(110340..111203)	protein_id:ACI10738.1	0.0187626	-5.736
CP000964	67	83.7441	1.57857	1.46231	3.96277	1.20694	9.30119	2.04444	6.03549	putative membrane protein	Klebsiella pneumoniae 342	68264..69118	protein_id:ACI09176.1	0.0188499	-5.7293
CP000964	3832	5993.35	113.314	33.9969	64.6743	58.0804	66.0357	57.8115	48.2296	lipoic acid synthetase	Klebsiella pneumoniae 342	3958006..3958971	protein_id:ACI11403.1	0.0189066	-5.72497
CP000964	4955	80.1606	1.51569	1.51082	1.51569	1.28295	5.2656	1.22666	1.00255	transcriptional regulator, AraC family	Klebsiella pneumoniae 342	5120258..5121082	protein_id:ACI08012.1	0.0189081	-5.72485
CP000964	3546	80.1262	1.51569	3.50469	1.51569	0	2.79974	2.45332	1.02275	SmtA protein	Klebsiella pneumoniae 342	complement(3642781..3643581)	protein_id:ACI10319.1	0.0189162	-5.72423
CP000964	4466	52.8645	1	1.1844	0	1.92442	0.66199	0	0.511375	MTA/SAH nucleosidase	Klebsiella pneumoniae 342	4590193..4590891	protein_id:ACI06817.1	0.0189163	-5.72423
CP000964	114	234.364	4.43412	11.747	1.21255	5.63681	2.81483	4.50568	12.9321	phosphopantothenoylcysteine decarboxylase/phosphopantothenate--cysteine ligase	Klebsiella pneumoniae 342	complement(120587..121804)	protein_id:ACI11072.1	0.0189198	-5.72396
CP000964	380	735.379	13.9244	14.1643	10.0865	9.83527	17.3923	13.5302	20.0105	FKBP-type peptidyl-prolyl cis-trans isomerase SlyD	Klebsiella pneumoniae 342	419996..420592	protein_id:ACI10158.1	0.018935	-5.7228
CP000964	4557	151.468	2.87491	2.09089	2.67487	11.1185	7.57749	11.4832	4.50136	UDP-N-acetylmuramoyl-tripeptide--D-alanyl-D- alanine ligase	Klebsiella pneumoniae 342	complement(4688262..4689620)	protein_id:ACI08590.1	0.0189804	-5.71935
CP000964	2051	46.8407	0.895606	2.11515	0.770246	3.85061	3.62297	4.08887	5.54431	respiratory nitrate reductase 1, gamma subunit	Klebsiella pneumoniae 342	2166612..2167289	protein_id:ACI10003.1	0.0191202	-5.70876
CP000964	1175	74.7302	1.43746	0.580073	0.606274	0	1.51404	1.63555	0	conserved hypothetical protein	Klebsiella pneumoniae 342	complement(1211283..1211792)	protein_id:ACI10888.1	0.0192353	-5.7001
CP000964	4113	1016.44	19.594	20.0135	11.1342	9.91979	19.5369	13.918	24.9627	peptidylprolyl isomerase	Klebsiella pneumoniae 342	4233449..4233943	protein_id:ACI09028.1	0.0192772	-5.69696
CP000964	586	51.8563	1	0	0.34604	0	1.39589	3.29221	0.491173	oxidoreductase, NAD binding	Klebsiella pneumoniae 342	complement(607598..608587)	protein_id:ACI08982.1	0.019284	-5.69645
CP000964	3836	6263.95	121.354	102.728	61.9395	55.1949	55.6362	33.2202	72.4599	cold shock protein CspE	Klebsiella pneumoniae 342	complement(3960942..3961151)	protein_id:ACI10537.1	0.0193734	-5.68978
CP000964	1045	1135.79	22.0103	12.0249	23.0033	10.9469	12.2681	35.6471	13.9953	formate hydrogenlyase, subunit B	Klebsiella pneumoniae 342	1079817..1080425	protein_id:ACI07348.1	0.0193789	-5.68937
CP000964	1600	29.931	0.580198	0	0.303137	1.93308	0.600514	4.10207	2.98744	transcriptional regulatory protein BaeR	Klebsiella pneumoniae 342	complement(1669506..1670228)	protein_id:ACI09639.1	0.0193845	-5.68895
CP000964	5010	759.233	14.7208	6.80424	7.20383	5.66792	5.29923	1.63555	8.12139	translation elongation factor P	Klebsiella pneumoniae 342	complement(5173063..5173629)	protein_id:ACI07640.1	0.0193891	-5.68861
CP000964	358	89.7931	1.75287	4.15753	0.303137	3.28541	5.76304	0.408887	6.52666	tryptophanyl-tRNA synthetase	Klebsiella pneumoniae 342	397556..398560	protein_id:ACI10655.1	0.0195211	-5.67882
CP000964	4755	31.4731	0.618545	2.3688	0.848413	1.5648	4.99897	2.04444	3.04805	multidrug resistance protein MdtM	Klebsiella pneumoniae 342	4904067..4905311	protein_id:ACI10719.1	0.0196531	-5.6691
CP000964	552	42.249	0.831183	0.882237	0	2.7286	0.975007	0	2.0051	intracellular protease, PfpI family	Klebsiella pneumoniae 342	complement(576704..577240)	protein_id:ACI07178.1	0.0196734	-5.66761
CP000964	3257	153.069	3.01603	2.97313	1.99043	4.66682	7.2852	6.15179	3.45841	conserved hypothetical protein	Klebsiella pneumoniae 342	complement(3361106..3361369)	protein_id:ACI10384.1	0.0197037	-5.66539
CP000964	1826	292.423	5.82096	5.03976	5.15051	7.19471	15.106	14.3744	6.07589	response regulator UvrY	Klebsiella pneumoniae 342	1933286..1933942	protein_id:ACI09250.1	0.019906	-5.65066
CP000964	1827	63.4457	1.26317	1.74022	0.303137	1.81907	3.69255	2.04444	0.511375	excinuclease ABC, C subunit	Klebsiella pneumoniae 342	1933939..1935771	protein_id:ACI07210.1	0.0199094	-5.65041
CP000964	3751	458.394	9.13188	4.41118	4.39743	11.4985	5.3655	13.5144	9.98507	tol-pal system protein YbgF	Klebsiella pneumoniae 342	complement(3865793..3866593)	protein_id:ACI07628.1	0.0199215	-5.64953
CP000964	2874	190.617	3.80887	1.46231	3.67773	4.34006	3.14075	7.7847	6.01529	conserved hypothetical protein	Klebsiella pneumoniae 342	2981357..2982307	protein_id:ACI09847.1	0.0199818	-5.64517
CP000964	1235	56.668	1.13432	0.882237	0.649177	0	0.600514	1.22666	0.491173	Fe-S protein assembly co-chaperone HscB	Klebsiella pneumoniae 342	1278051..1278566	protein_id:ACI07262.1	0.0200169	-5.64264
CP000964	1260	76.2127	1.52796	2.3688	0.909411	2.9051	5.74217	2.45332	1.96469	site-specific recombinase, phage integrase family	Klebsiella pneumoniae 342	1309011..1310261	protein_id:ACI08515.1	0.0200486	-5.64036
CP000964	456	70.1385	1.41138	0	0.303137	0.947538	2.89718	4.50304	2.0455	conserved hypothetical protein TIGR02099	Klebsiella pneumoniae 342	482013..485810	protein_id:ACI09441.1	0.0201228	-5.63503
CP000964	2243	13.6904	0.277061	1.46231	2.42228	2.80461	3.74923	2.45332	10.9876	ABC transporter, periplasmic substrate-binding protein	Klebsiella pneumoniae 342	complement(2360177..2361160)	protein_id:ACI07633.1	0.0202376	-5.62682
CP000964	1985	74.5355	1.51415	1.76447	2.42228	0.29051	3.05128	0.817775	2.0253	pseudouridine synthase, RluA family	Klebsiella pneumoniae 342	2095320..2096018	protein_id:ACI10457.1	0.0203145	-5.62135
CP000964	97	1634.05	33.3349	24.4732	28.9421	36.0678	40.6715	33.1832	23.0384	guanosine-3',5'-bis(diphosphate) 3'-diphosphatase	Klebsiella pneumoniae 342	complement(103106..105226)	protein_id:ACI10548.1	0.0204002	-5.61528
CP000964	2139	1321.43	26.9995	18.624	14.9863	15.2592	47.6635	42.2553	50.7461	pyruvate kinase I	Klebsiella pneumoniae 342	complement(2258382..2259794)	protein_id:ACI06791.1	0.0204321	-5.61302
CP000964	3069	693.379	14.1845	7.05789	13.6585	11.9375	13.8237	4.90665	10.0053	conserved hypothetical protein	Klebsiella pneumoniae 342	complement(3187542..3187964)	protein_id:ACI09211.1	0.0204571	-5.61125
CP000964	2028	29.6263	0.606274	2.92462	0.606274	4.38497	1.80154	5.73762	0.511375	calcium/proton antiporter	Klebsiella pneumoniae 342	complement(2139974..2141074)	protein_id:ACI07383.1	0.020464	-5.61076
CP000964	2930	40.597	0.831183	0.302164	0	0.31296	3.77707	0.817775	2.0253	phenylacetic acid degradation operon negative regulatory protein PaaX	Klebsiella pneumoniae 342	complement(3041513..3042439)	protein_id:ACI09178.1	0.020474	-5.61006
CP000964	3044	125.07	2.56468	4.08476	4.80165	5.23052	3.30762	6.95108	14.4258	periplasmic murein peptide-binding protein	Klebsiella pneumoniae 342	complement(3162273..3163889)	protein_id:ACI08239.1	0.020506	-5.60781
CP000966	16	571.435	11.7201	3.5532	7.404	4.71862	11.1653	1.22666	4.05059	transcriptional regulator, RpiR family	Klebsiella pneumoniae 342	11017..11901	protein_id:ACI12244.1	0.02051	-5.60753
CP000964	523	1449.72	29.7483	26.2377	16.6164	25.178	21.508	25.417	21.4033	putative RNA-binding protein	Klebsiella pneumoniae 342	complement(548000..548293)	protein_id:ACI09103.1	0.02052	-5.60683
CP000964	1044	737.312	15.1778	12.1704	7.05514	10.5112	12.5221	7.38109	11.499	formate hydrogenlyase regulatory protein	Klebsiella pneumoniae 342	1079285..1079734	protein_id:ACI08809.1	0.0205852	-5.60225
CP000964	5374	55.0756	1.13432	4.68909	2.03333	1.475	2.4531	0	2.0455	thiol:disulfide interchange protein DsbA	Klebsiella pneumoniae 342	complement(5582407..5583030)	protein_id:ACI08793.1	0.0205957	-5.60151
CP000964	69	73.4677	1.51569	0	2.5538	1.25184	1.04692	0	1.53412	conserved hypothetical protein	Klebsiella pneumoniae 342	69836..70615	protein_id:ACI07945.1	0.0206306	-5.59907
CP000964	4285	272.803	5.62922	4.13327	8.20669	10.1931	7.24113	4.90665	11.9902	penicillin-binding protein AmpH	Klebsiella pneumoniae 342	4403242..4404402	protein_id:ACI07913.1	0.0206348	-5.59878
CP000964	1231	798.004	16.4931	8.26655	6.31252	12.0171	13.6441	14.749	13.5041	iron-sulfur cluster assembly transcription factor IscR	Klebsiella pneumoniae 342	1275336..1275827	protein_id:ACI09948.1	0.0206679	-5.59646
CP000964	2899	41.266	0.857259	0.302164	4.53378	0.60347	5.83496	6.9722	5.44331	glyceraldehyde-3-phosphate dehydrogenase (phosphorylating)	Klebsiella pneumoniae 342	3005414..3006412	protein_id:ACI07911.1	0.020774	-5.58908
CP000964	3756	204.781	4.28073	4.43544	6.23153	3.14692	7.34435	1.22666	4.99254	protein TolQ	Klebsiella pneumoniae 342	complement(3870453..3871145)	protein_id:ACI11281.1	0.0209039	-5.58008
CP000964	1542	1489.29	31.2262	18.6725	24.2293	16.6012	31.1349	39.7544	29.1547	GTP cyclohydrolase I	Klebsiella pneumoniae 342	1604265..1604933	protein_id:ACI09700.1	0.0209671	-5.57573
CP000964	3825	68.2574	1.43746	0	0.952314	0	0.697945	0.408887	0.982346	penicillin-binding protein 2	Klebsiella pneumoniae 342	3950090..3951991	protein_id:ACI11075.1	0.0210594	-5.56939
CP000964	634	764.43	16.1056	8.84662	13.3876	9.38367	20.8541	6.1597	8.47115	DNA primase	Klebsiella pneumoniae 342	complement(658598..660343)	protein_id:ACI06934.1	0.0210687	-5.56875
CP000964	5032	68.1222	1.43746	0	0.606274	0.641475	5.02682	6.95108	3.43821	thiol:disulfide interchange protein DsbD	Klebsiella pneumoniae 342	5195534..5197330	protein_id:ACI06702.1	0.0211012	-5.56653
CP000964	1058	442.458	9.33896	6.50207	9.50411	9.00486	4.66756	9.41233	4.46096	carbamoyltransferase HypF	Klebsiella pneumoniae 342	1092577..1094811	protein_id:ACI07431.1	0.021107	-5.56614
CP000964	3014	210.111	4.43565	2.04238	7.34971	5.04713	19.8859	16.8304	9.43329	transcriptional regulator, LysR family	Klebsiella pneumoniae 342	3127644..3128558	protein_id:ACI11322.1	0.021111	-5.56586
CP000964	3838	52.3306	1.10824	3.80686	4.84455	6.02578	0.697945	2.04444	4.99254	anaerobic C4-dicarboxylate transporter	Klebsiella pneumoniae 342	3962203..3963576	protein_id:ACI11959.1	0.0211777	-5.56131
CP000964	4284	41.6899	0.883335	0	0.606274	0.871529	0.348973	2.87541	1.53412	isochorismatase family protein	Klebsiella pneumoniae 342	complement(4402510..4403070)	protein_id:ACI07109.1	0.0211882	-5.56059
CP000964	1299	3287.53	69.8197	45.7793	46.1553	53.1193	65.0475	60.2833	84.9337	dihydrodipicolinate synthase	Klebsiella pneumoniae 342	1349308..1350186	protein_id:ACI10142.1	0.0212377	-5.55723
CP000964	1503	181.577	3.87482	0	3.11718	2.28405	0.939051	3.68526	3.49882	sulfatase family protein	Klebsiella pneumoniae 342	complement(1561357..1563117)	protein_id:ACI10217.1	0.0213398	-5.55031
CP000964	3626	108.05	2.30699	4.38693	3.99803	2.58145	4.18767	3.67999	6.99763	deoxyribose operon repressor	Klebsiella pneumoniae 342	3732102..3732860	protein_id:ACI09292.1	0.0213511	-5.54955
CP000964	1840	192.573	4.12581	3.57745	2.81404	1.85707	0.949487	6.98012	0	hypothetical protein	Klebsiella pneumoniae 342	complement(1947370..1947492)	protein_id:ACI11483.1	0.0214246	-5.54459
CP000964	1132	68.1222	1.46353	0	2.29357	0.625921	3.14075	4.10999	4.01019	class II aldolase/adducin domain protein	Klebsiella pneumoniae 342	complement(1164047..1164775)	protein_id:ACI06626.1	0.021484	-5.5406
CP000964	263	1298.27	27.9064	21.875	17.2245	18.5392	29.9476	33.265	26.5978	UDP-4-amino-4-deoxy-L-arabinose--oxoglutarate aminotransferase	Klebsiella pneumoniae 342	292911..294050	protein_id:ACI09401.1	0.0214951	-5.53985
CP000965	168	43.901	0.947758	0.882237	0.952314	0.328514	0.926291	1.23458	0.511375	IS903, transposase	Klebsiella pneumoniae 342	133029..133952	protein_id:ACI12009.1	0.0215885	-5.53359
CP000964	990	51.2125	1.10824	8.79811	1.03812	8.62481	10.3738	9.44136	8.57216	phosphoadenosine phosphosulfate reductase	Klebsiella pneumoniae 342	1024870..1025604	protein_id:ACI06726.1	0.0216401	-5.53015
CP000964	2302	4989.44	108.24	54.7118	70.1805	94.9135	155.957	117.327	80.3112	putative monothiol glutaredoxin	Klebsiella pneumoniae 342	2416401..2416748	protein_id:ACI09582.1	0.0216938	-5.52657
CP000964	3799	801.207	17.3969	6.24842	16.0683	10.5164	20.5224	17.6297	16.0408	glutaminyl-tRNA synthetase	Klebsiella pneumoniae 342	complement(3916780..3918447)	protein_id:ACI09936.1	0.0217134	-5.52527
CP000964	4904	270.388	5.87157	6.75573	10.9836	8.01268	16.7093	12.7389	9.39289	putative endoribonuclease L-PSP	Klebsiella pneumoniae 342	5062119..5062505	protein_id:ACI07704.1	0.0217154	-5.52514
CP000964	4886	76.8565	1.66907	0.604327	0.303137	0	4.85995	6.58443	0.982346	transcriptional regulator, RpiR family	Klebsiella pneumoniae 342	5042125..5042982	protein_id:ACI09527.1	0.0217167	-5.52505
CP000964	3092	84.8623	1.84336	1.74022	1.87889	0	2.71507	6.57915	3.98999	exoribonuclease II	Klebsiella pneumoniae 342	3208080..3210014	protein_id:ACI09438.1	0.0217218	-5.52471
CP000964	1168	395.407	8.61611	12.1462	3.32405	5.32385	5.57065	7.79261	5.05314	16S rRNA processing protein RimM	Klebsiella pneumoniae 342	1205827..1206375	protein_id:ACI07934.1	0.0217905	-5.52016
CP000964	1278	120.224	2.62393	6.27267	1.93989	12.0971	10.7181	21.3492	13.6253	exopolyphosphatase	Klebsiella pneumoniae 342	complement(1326827..1328359)	protein_id:ACI10792.1	0.0218254	-5.51785
CP000964	4236	55.8798	1.22482	1.51082	0.606274	2.05602	0	6.9722	2.0051	nucleoside-specific channel-forming protein	Klebsiella pneumoniae 342	4356936..4357820	protein_id:ACI06862.1	0.0219188	-5.51169
CP000964	3306	484.208	10.646	7.13066	5.27922	5.49345	3.97194	1.23458	2.47607	conserved hypothetical protein	Klebsiella pneumoniae 342	complement(3402791..3403222)	protein_id:ACI10402.1	0.0219865	-5.50724
CP000964	3922	122.155	2.70216	1.74022	2.4251	2.34653	3.51045	0.408887	5.01274	ABC transporter, permease protein	Klebsiella pneumoniae 342	4054350..4055372	protein_id:ACI07673.1	0.0221207	-5.49846
CP000964	3992	461.3	10.2294	4.15753	6.36306	11.8791	17.143	6.13331	12.9321	PTS system sucrose-specific EIIBC component	Klebsiella pneumoniae 342	4131423..4132793	protein_id:ACI09861.1	0.0221752	-5.49491
CP000964	3178	41.4104	0.921682	2.04238	1.6873	1.5579	8.44913	2.86221	0.511375	selenide, water dikinase	Klebsiella pneumoniae 342	complement(3290616..3291659)	protein_id:ACI09394.1	0.0222573	-5.48958
CP000964	1392	401.378	8.95356	8.84662	8.05988	2.48299	16.9194	9.42288	9.59491	conserved hypothetical protein	Klebsiella pneumoniae 342	1447165..1447446	protein_id:ACI10391.1	0.0223071	-5.48636
CP000964	2220	1891.87	42.2745	30.7701	25.2378	45.3992	59.5532	71.6846	95.2888	alpha-acetolactate decarboxylase	Klebsiella pneumoniae 342	complement(2339890..2340669)	protein_id:ACI11389.1	0.0223453	-5.48388
CP000964	5369	682.434	15.2493	14.4179	5.23913	18.5012	45.6857	18.4422	26.5372	oxygen-independent coproporphyrinogen III oxidase	Klebsiella pneumoniae 342	complement(5574636..5576009)	protein_id:ACI07922.1	0.0223454	-5.48388
CP000964	256	39.3436	0.883335	0.604327	0.606274	2.58145	3.81071	6.15706	3.43821	nickel ABC transporter, ATP-binding protein NikE	Klebsiella pneumoniae 342	complement(286016..286807)	protein_id:ACI09231.1	0.0224518	-5.47703
CP000964	5163	44.4944	1	2.32029	2.07624	2.63704	4.07733	2.04708	0.511375	isocitrate dehydrogenase kinase/phosphatase	Klebsiella pneumoniae 342	complement(5334726..5336510)	protein_id:ACI07745.1	0.0224747	-5.47555
CP000964	1167	234.756	5.28984	5.87349	0	0.328514	1.74486	0	4.091	ribosomal protein S16	Klebsiella pneumoniae 342	1205560..1205808	protein_id:ACI08732.1	0.0225334	-5.47179
CP000964	2268	44.1805	1	1.46231	0.34604	0	3.11741	0	0	ABC transporter, ATP-binding protein	Klebsiella pneumoniae 342	complement(2386725..2387768)	protein_id:ACI09705.1	0.0226344	-5.46534
CP000964	2661	36.7087	0.831183	2.04238	0	0.938881	6.06098	0	6.09609	transcriptional regulator, AraC family	Klebsiella pneumoniae 342	2777536..2778480	protein_id:ACI11392.1	0.0226427	-5.46481
CP000964	539	5393.43	122.227	93.6515	69.5608	66.7813	101.523	86.5708	81.993	ribosomal protein S15	Klebsiella pneumoniae 342	564517..564786	protein_id:ACI11044.1	0.0226622	-5.46357
CP000964	222	43.901	1	1.74022	0	0.328514	2.48905	4.90929	4.0708	cellulase	Klebsiella pneumoniae 342	242308..243414	protein_id:ACI11355.1	0.0227785	-5.45618
CP000964	4765	28.279	0.64462	0.604327	0.303137	0.657029	6.99424	4.52151	9.00273	auxiliary transport protein, membrane fusion protein (MFP) family	Klebsiella pneumoniae 342	complement(4912587..4913654)	protein_id:ACI10826.1	0.022795	-5.45514
CP000964	4556	762.881	17.404	14.14	12.544	17.533	27.7287	31.9777	24.4715	phospho-N-acetylmuramoyl-pentapeptide- transferase	Klebsiella pneumoniae 342	complement(4687186..4688268)	protein_id:ACI11896.1	0.0228135	-5.45397
CP000964	4447	585.948	13.3877	7.38431	8.95976	5.49345	10.2566	3.27374	18.0257	beta-hydroxyacyl-(acyl-carrier-protein) dehydratase FabZ	Klebsiella pneumoniae 342	complement(4567801..4568256)	protein_id:ACI07478.1	0.0228479	-5.45179
CP000964	113	172.884	3.96532	0.882237	3.42031	0.871529	5.70622	1.63555	4.52157	dUTP diphosphatase	Klebsiella pneumoniae 342	complement(120151..120609)	protein_id:ACI11304.1	0.0229363	-5.44622
CP000964	3408	3637.39	83.48	72.0433	66.2655	38.5434	91.8166	54.5562	101.884	conserved hypothetical protein	Klebsiella pneumoniae 342	complement(3488555..3489076)	protein_id:ACI11390.1	0.0229505	-5.44533
CP000964	3	490.553	11.306	3.87962	7.89591	22.0491	19.1569	3.2711	9.94467	DNA replication and repair protein RecF	Klebsiella pneumoniae 342	2674..3747	protein_id:ACI10296.1	0.0230475	-5.43925
CP000964	3790	418.306	9.64209	9.95826	12.5088	13.5234	28.2283	34.067	16.061	flavodoxin	Klebsiella pneumoniae 342	3908203..3908733	protein_id:ACI07100.1	0.0230503	-5.43907
CP000964	4471	105.66	2.43583	2.90036	1.41942	3.00356	6.25569	1.63555	5.48371	glutamate-1-semialdehyde-2,1-aminomutase	Klebsiella pneumoniae 342	4594455..4595735	protein_id:ACI11303.1	0.0230534	-5.43887
CP000964	53	65.3176	1.51569	2.94887	6.18196	3.26959	10.1685	4.92248	2.94704	multidrug efflux transporter EefC	Klebsiella pneumoniae 342	complement(54899..56263)	protein_id:ACI10915.1	0.0232048	-5.42943
CP000964	2126	277.605	6.46558	5.13678	8.34493	1.90887	4.49822	6.57123	8.41055	transcriptional regulator, TetR family	Klebsiella pneumoniae 342	2243972..2244586	protein_id:ACI08701.1	0.0232906	-5.42411
CP000964	1074	52.5254	1.22482	0	1.29835	0.938881	1.83982	2.87013	1.02275	lytic murein transglycosylase B	Klebsiella pneumoniae 342	1109963..1111042	protein_id:ACI06615.1	0.0233186	-5.42238
CP000964	4422	76.5518	1.79121	2.64671	2.96944	0.871529	8.02128	2.45332	5.91428	methyltransferase, UbiE/COQ5 family	Klebsiella pneumoniae 342	complement(4536127..4536897)	protein_id:ACI11673.1	0.0233987	-5.41743
CP000964	5391	125.23	2.93224	2.32029	0.606274	3.45988	6.2093	2.45332	0	regulatory protein AsnC	Klebsiella pneumoniae 342	5605609..5606067	protein_id:ACI10691.1	0.0234148	-5.41644
CP000964	5375	843.635	19.772	13.4872	13.5536	14.1994	24.687	20.8876	18.5774	protein serine/threonine kinase RdoA	Klebsiella pneumoniae 342	complement(5583058..5584044)	protein_id:ACI09733.1	0.0234366	-5.41509
CP000964	2324	51.5172	1.21255	4.71335	1.55859	1.18449	4.21304	1.23458	6.42565	endonuclease III	Klebsiella pneumoniae 342	complement(2435306..2435941)	protein_id:ACI07914.1	0.0235367	-5.40894
CP000964	5160	298.701	7.03907	8.77386	6.49177	8.31875	22.2705	7.37845	10.1063	sodium-dependent inorganic phosphate transporter	Klebsiella pneumoniae 342	complement(5328205..5329836)	protein_id:ACI10793.1	0.0235656	-5.40717
CP000964	2965	50.3395	1.18647	0	0.909411	0	0.697945	0	0.491173	heat shock protein HslJ	Klebsiella pneumoniae 342	3076906..3077346	protein_id:ACI08403.1	0.0235694	-5.40694
CP000964	5309	372.143	8.81801	15.5781	6.40596	5.62301	9.79745	12.2983	7.56961	met repressor	Klebsiella pneumoniae 342	5516042..5516359	protein_id:ACI11345.1	0.0236952	-5.39926
CP000964	5072	111.803	2.65001	0.604327	2.16486	2.5659	2.09384	3.29221	3.06825	hypothetical protein	Klebsiella pneumoniae 342	complement(5239050..5239190)	protein_id:ACI08714.1	0.0237024	-5.39882
CP000964	3556	306.562	7.27068	8.36356	4.61476	10.0649	7.54836	15.9915	5.46351	cytidylate kinase	Klebsiella pneumoniae 342	complement(3655243..3655926)	protein_id:ACI10680.1	0.0237168	-5.39795
CP000964	4439	52.6354	1.25089	5.22066	0.909411	0.328514	3.99266	2.86485	1.51392	tRNA(Ile)-lysidine synthase	Klebsiella pneumoniae 342	complement(4556720..4558033)	protein_id:ACI08877.1	0.0237653	-5.395
CP000964	87	62.0984	1.4758	2.06664	2.37937	1.20694	0	0	0.982346	sulfate-binding protein	Klebsiella pneumoniae 342	92964..93953	protein_id:ACI07430.1	0.0237656	-5.39498
CP000964	4445	71.8157	1.70742	0.580073	0.692079	0.31296	0.348973	1.63555	0	lipid-A-disaccharide synthase	Klebsiella pneumoniae 342	complement(4565858..4567009)	protein_id:ACI11127.1	0.023775	-5.39441
CP000964	239	121.511	2.90099	6.77998	4.3288	3.17627	8.24512	2.45332	3.43821	DNA utilization protein YhiR	Klebsiella pneumoniae 342	complement(265979..266821)	protein_id:ACI10505.1	0.0238742	-5.3884
CP000964	4561	1506.46	35.992	45.5741	31.5733	42.0191	73.3223	45.901	53.7676	S-adenosyl-methyltransferase MraW	Klebsiella pneumoniae 342	complement(4693235..4694176)	protein_id:ACI11533.1	0.0238917	-5.38735
CP000964	1917	152.739	3.699	3.22678	2.83885	9.95469	10.7923	5.32081	8.02038	L-serine ammonia-lyase 1	Klebsiella pneumoniae 342	complement(2023581..2024945)	protein_id:ACI09829.1	0.0242177	-5.36779
CP000964	3701	279.562	6.78098	2.3688	2.72823	3.0329	17.0568	1.63555	6.40545	hypothetical protein	Klebsiella pneumoniae 342	3813274..3813441	protein_id:ACI10713.1	0.0242558	-5.36553
CP000964	865	379.242	9.21165	1.1844	4.24392	7.36607	9.87401	6.5422	7.4484	prolipoprotein diacylglyceryl transferase	Klebsiella pneumoniae 342	886851..887726	protein_id:ACI08253.1	0.0242896	-5.36352
CP000964	3817	40.597	0.986104	2.90036	0.303137	4.10825	2.02192	0.817775	1.51392	conserved hypothetical protein	Klebsiella pneumoniae 342	complement(3942779..3943264)	protein_id:ACI10386.1	0.0242901	-5.36349
CP000964	508	172.071	4.1816	1.76447	1.27262	3.20913	8.6115	6.56067	4.05059	ABC transporter, ATP-binding protein	Klebsiella pneumoniae 342	536247..537059	protein_id:ACI11402.1	0.0243016	-5.36281
CP000964	742	1677.81	40.8853	20.0135	32.3054	17.5523	63.2409	61.932	44.852	Zapa family protein	Klebsiella pneumoniae 342	complement(763616..763945)	protein_id:ACI09723.1	0.0243683	-5.35885
CP000964	116	11732	285.938	98.0495	204.449	113.226	230.326	181.269	167.444	ribosomal protein L28	Klebsiella pneumoniae 342	122856..123092	protein_id:ACI09033.1	0.0243726	-5.3586
CP000964	5288	68.2917	1.66907	3.50469	3.76353	4.34006	6.2	8.61567	4.46096	TonB-dependent vitamin B12 receptor	Klebsiella pneumoniae 342	complement(5491250..5493106)	protein_id:ACI09004.1	0.0244403	-5.35459
CP000964	4877	133.415	3.28082	1.16015	1.90463	1.87776	4.01818	1.22666	2.98744	sugar ABC transporter, ATP-binding protein	Klebsiella pneumoniae 342	5032088..5033161	protein_id:ACI11450.1	0.0245912	-5.34572
CP000964	4141	1489.43	36.7087	14.4179	20.7793	9.77819	36.4169	30.7484	29.6459	recombination protein RecR	Klebsiella pneumoniae 342	complement(4262988..4263593)	protein_id:ACI08525.1	0.0246462	-5.34249
CP000964	3864	129.212	3.19032	2.09089	2.29357	5.43096	11.8784	14.3269	7.4888	sugar-binding domain protein, LacI family	Klebsiella pneumoniae 342	3990565..3991548	protein_id:ACI08969.1	0.0246905	-5.3399
CP000964	4499	48.0437	1.18647	2.90036	1.75782	0.328514	2.40206	0.411527	2.53667	poly(A) polymerase	Klebsiella pneumoniae 342	4627252..4628613	protein_id:ACI09082.1	0.0246957	-5.3396
CP000964	4410	44.6892	1.10824	0.906491	0	0.938881	0.348973	3.29221	2.51647	phosphoheptose isomerase	Klebsiella pneumoniae 342	complement(4524422..4525003)	protein_id:ACI11585.1	0.0247989	-5.33358
CP000964	5287	1217.61	30.2431	23.9174	23.4857	40.2	45.8213	63.5438	46.8975	glutamate racemase	Klebsiella pneumoniae 342	complement(5490454..5491305)	protein_id:ACI08429.1	0.0248381	-5.3313
CP000964	1164	143.242	3.57169	4.99126	3.93032	3.70373	7.29564	5.31554	5.99508	putative transporter	Klebsiella pneumoniae 342	complement(1201628..1202914)	protein_id:ACI10994.1	0.0249346	-5.3257
CP000964	4745	553.084	13.8201	9.32968	8.60609	9.70881	8.8584	18.0359	9.41309	carbon starvation family protein	Klebsiella pneumoniae 342	4893774..4895924	protein_id:ACI11203.1	0.0249873	-5.32266
CP000964	4246	2793.21	69.8103	43.7258	47.6224	57.0651	84.8995	74.9874	93.6473	antioxidant, AhpC/TSA family	Klebsiella pneumoniae 342	4365562..4366164	protein_id:ACI07634.1	0.0249929	-5.32234
CP000964	1253	1596.99	40.1054	37.731	33.8563	37.8709	61.4004	44.3736	45.8344	outer membrane assembly lipoprotein YfgL	Klebsiella pneumoniae 342	1299870..1301048	protein_id:ACI08459.1	0.0251131	-5.31542
CP000964	99	2102.85	53.0664	32.4376	42.6787	29.4643	80.3819	54.5562	61.1415	guanylate kinase	Klebsiella pneumoniae 342	complement(105575..106198)	protein_id:ACI11705.1	0.0252354	-5.30841
CP000964	1518	80.8892	2.04373	4.41118	1.90463	3.88888	4.27219	4.10735	7.4484	ABC transporter, periplasmic substrate-binding protein	Klebsiella pneumoniae 342	complement(1577009..1578814)	protein_id:ACI06610.1	0.0252658	-5.30667
CP000964	5239	373.972	9.45036	6.80424	9.39161	6.31453	14.3363	9.00872	8.47115	DNA helicase II	Klebsiella pneumoniae 342	complement(5432419..5434581)	protein_id:ACI10047.1	0.0252702	-5.30642
CP000964	5312	167.802	4.25465	10.0795	2.97037	3.48923	1.88854	7.37845	6.48626	transcriptional repressor CytR	Klebsiella pneumoniae 342	5519273..5520301	protein_id:ACI08903.1	0.0253552	-5.30158
CP000964	1576	68.8256	1.75287	2.94887	1.76546	2.74929	7.94487	2.05763	4.60237	acetyltransferase, GNAT family	Klebsiella pneumoniae 342	complement(1644045..1644506)	protein_id:ACI09693.1	0.0254682	-5.29516
CP000964	188	103.958	2.65001	2.41731	1.81882	2.34653	1.9964	3.68526	1.02275	putative lipoprotein	Klebsiella pneumoniae 342	197885..198595	protein_id:ACI11122.1	0.0254912	-5.29386
CP000964	3308	375.752	9.58438	6.50207	5.41074	2.61459	1.95001	0	1.00255	HNH endonuclease domain protein	Klebsiella pneumoniae 342	complement(3403494..3403856)	protein_id:ACI11481.1	0.0255072	-5.29295
CP000964	2332	90.657	2.31369	2.34455	0.606274	0.328514	2.44034	0	0.491173	haemolysin expression modulating protein	Klebsiella pneumoniae 342	complement(2442336..2442551)	protein_id:ACI11770.1	0.0255214	-5.29215
CP000964	3818	715.625	18.2854	10.3089	13.4192	13.4574	16.8439	17.2287	21.5043	leucyl-tRNA synthetase	Klebsiella pneumoniae 342	3943488..3946070	protein_id:ACI08827.1	0.0255517	-5.29044
CP000964	4614	106.643	2.72823	0.604327	2.72823	0.31296	4.21304	3.2711	3.04805	carbamoyl-phosphate synthase, small subunit	Klebsiella pneumoniae 342	complement(4757911..4759059)	protein_id:ACI10285.1	0.0255828	-5.28868
CP000964	4259	44.3249	1.13432	1.51082	0.303137	1.85531	1.25207	0.408887	3.94959	branched-chain amino acid transport system II carrier protein	Klebsiella pneumoniae 342	complement(4378498..4379817)	protein_id:ACI07957.1	0.025591	-5.28822
CP000964	1088	859.857	22.037	21.5486	13.7404	20.5279	46.884	20.5103	24.2026	S-Ribosylhomocysteinase (LuxS)	Klebsiella pneumoniae 342	1124878..1125393	protein_id:ACI11857.1	0.0256286	-5.2861
CP000964	4286	180.4	4.62778	6.75573	2.89984	4.6495	13.1933	1.63555	6.44585	delta-aminolevulinic acid dehydratase	Klebsiella pneumoniae 342	4404508..4405482	protein_id:ACI10643.1	0.0256529	-5.28473
CP000964	574	149.172	3.82784	3.25104	1.72256	1.61146	5.45814	4.10471	7.97998	conserved hypothetical protein	Klebsiella pneumoniae 342	complement(595909..596307)	protein_id:ACI10310.1	0.0256606	-5.2843
CP000964	2319	855.969	21.9986	10.2847	12.0788	11.9672	27.2513	21.7423	15.8994	tyrosyl-tRNA synthetase	Klebsiella pneumoniae 342	2430241..2431521	protein_id:ACI11739.1	0.0257003	-5.28207
CP000964	540	779.316	20.035	6.57484	10.0893	4.98844	10.7748	2.86221	7.50901	hypothetical protein	Klebsiella pneumoniae 342	complement(564858..565070)	protein_id:ACI10300.1	0.0257085	-5.28161
CP000964	2543	54.7365	1.41138	6.40506	2.88175	1.5648	1.39589	5.31554	0.982346	putative aspartate-semialdehyde dehydrogenase	Klebsiella pneumoniae 342	2654877..2655995	protein_id:ACI08705.1	0.025785	-5.27732
CP000964	5049	47.425	1.22482	1.20865	0.606274	0.871529	1.8781	0	2.51647	melibiose operon regulatory protein	Klebsiella pneumoniae 342	5216904..5217842	protein_id:ACI08203.1	0.0258264	-5.27501
CP000964	1687	45.3583	1.17267	3.22678	0	0.31296	1.62424	0.820414	1.96469	putative membrane protein	Klebsiella pneumoniae 342	1780990..1782048	protein_id:ACI07580.1	0.0258534	-5.2735
CP000964	3125	35.1666	0.909411	2.32029	1.60149	0.31296	9.18882	0	3.04805	hydroxypyruvate reductase TtuD	Klebsiella pneumoniae 342	complement(3238721..3239980)	protein_id:ACI06984.1	0.0258601	-5.27313
CP000964	3732	65.2077	1.68844	0.882237	0.995216	4.91243	4.84966	1.22666	4.95213	6-phosphogluconolactonase	Klebsiella pneumoniae 342	complement(3846757..3847752)	protein_id:ACI10293.1	0.0258933	-5.27128
CP000964	3752	14328	371.52	173.114	233.995	235.92	391.443	336.689	242.784	peptidoglycan-associated lipoprotein	Klebsiella pneumoniae 342	complement(3866603..3867127)	protein_id:ACI07041.1	0.0259296	-5.26925
CP000964	5423	786.433	20.5314	6.55058	15.1255	14.1407	23.2399	4.91984	15.119	inner membrane protein OxaA	Klebsiella pneumoniae 342	complement(5638251..5639897)	protein_id:ACI06621.1	0.0261071	-5.25942
CP000964	740	271.022	7.08969	6.19991	2.12196	3.67438	3.72836	4.93832	9.5141	phosphoglycerate dehydrogenase	Klebsiella pneumoniae 342	761380..762612	protein_id:ACI09413.1	0.0261591	-5.25655
CP000964	1684	344.465	9.02355	9.10027	9.14854	9.6017	19.5961	24.1745	23.8187	exodeoxyribonuclease I	Klebsiella pneumoniae 342	complement(1777473..1778897)	protein_id:ACI09644.1	0.0261959	-5.25452
CP000964	5147	52.695	1.38531	0.580073	0	0.871529	0.697945	3.69846	4.01019	sodium/bile acid symporter family protein	Klebsiella pneumoniae 342	5318225..5319154	protein_id:ACI06674.1	0.0262892	-5.24939
CP000964	5296	113.201	2.97922	0.906491	3.27351	2.59011	2.612	0	2.0051	N-acetyl-gamma-glutamyl-phosphate reductase	Klebsiella pneumoniae 342	complement(5500650..5501654)	protein_id:ACI11458.1	0.026318	-5.24781
CP000964	5215	249.225	6.56164	2.97313	6.23153	7.35052	10.5488	13.5144	5.97488	2-polyprenylphenol 6-hydroxylase	Klebsiella pneumoniae 342	complement(5405080..5406720)	protein_id:ACI09363.1	0.0263282	-5.24725
CP000964	1867	247.564	6.5233	5.64409	2.72823	2.97245	6.64641	13.1583	0.982346	metalloprotease, opacity-associated protein A family	Klebsiella pneumoniae 342	1973003..1974322	protein_id:ACI08825.1	0.0263499	-5.24606
CP000964	1914	66.4106	1.75287	3.22678	1.6873	6.91976	11.2489	14.8097	9.4535	PTS system mannose-specific EIIAB component	Klebsiella pneumoniae 342	complement(2018816..2019787)	protein_id:ACI06631.1	0.0263944	-5.24363
CP000964	2	1295.57	34.1962	21.5486	20.3236	19.1827	43.9825	35.6999	36.9731	DNA polymerase III, beta subunit	Klebsiella pneumoniae 342	1427..2527	protein_id:ACI09745.1	0.0263948	-5.2436
CP000964	3754	838.493	22.1971	13.1012	16.8385	19.2967	47.0662	50.8815	35.8897	protein TolA	Klebsiella pneumoniae 342	complement(3868584..3869921)	protein_id:ACI11473.1	0.0264725	-5.23936
CP000964	4243	129.907	3.46182	2.04238	6.97604	4.18602	11.3624	10.6654	9.41309	S-adenosylmethionine:tRNA ribosyltransferase-isomerase	Klebsiella pneumoniae 342	complement(4363533..4364597)	protein_id:ACI08618.1	0.0266485	-5.2298
CP000964	3575	239.329	6.4257	0.906491	2.85694	0.91643	0.64923	4.49776	3.94959	thioredoxin-disulfide reductase	Klebsiella pneumoniae 342	3680431..3681399	protein_id:ACI10557.1	0.0268488	-5.219
CP000964	968	706.052	18.9759	13.3902	10.2428	15.7277	22.3602	25.8312	28.0713	conserved hypothetical protein	Klebsiella pneumoniae 342	complement(996154..997521)	protein_id:ACI11714.1	0.026876	-5.21754
CP000964	516	331.088	8.93976	1.76447	7.22864	4.67548	3.64384	2.45332	7.65042	octaprenyl-diphosphate synthase	Klebsiella pneumoniae 342	complement(541577..542548)	protein_id:ACI09606.1	0.0270011	-5.21084
CP000964	5357	137.523	3.72507	0.580073	3.91223	8.74951	5.09641	6.14123	10.5975	formate dehydrogenase accessory protein FdhE	Klebsiella pneumoniae 342	5562235..5563164	protein_id:ACI08865.1	0.0270869	-5.20626
CP000964	4599	383.181	10.4048	3.29955	10.3124	7.86756	19.058	11.04	12.9321	4-hydroxythreonine-4-phosphate dehydrogenase	Klebsiella pneumoniae 342	4742206..4743195	protein_id:ACI11632.1	0.0271538	-5.2027
CP000964	1342	45.1039	1.22482	2.3688	1.99043	2.45188	1.20103	2.87541	8.94212	sulfate ABC transporter, permease protein CysW	Klebsiella pneumoniae 342	1393158..1394033	protein_id:ACI07883.1	0.0271555	-5.20261
CP000964	3389	100.849	2.73897	3.52895	2.83885	7.16874	6.79735	4.52151	21.0939	conserved hypothetical protein	Klebsiella pneumoniae 342	complement(3472383..3472925)	protein_id:ACI10325.1	0.0271592	-5.20241
CP000964	3827	155.136	4.22034	5.03976	0.692079	6.57258	23.7869	6.15179	7.54941	rare lipoprotein A	Klebsiella pneumoniae 342	3953115..3954272	protein_id:ACI10313.1	0.0272041	-5.20003
CP000964	17	87.0482	2.38521	1.20865	1.21255	1.25184	0.697945	0.817775	1.00255	conserved hypothetical protein	Klebsiella pneumoniae 342	18675..19037	protein_id:ACI07420.1	0.0274011	-5.18962
CP000964	767	1061.05	29.1293	13.7297	22.8994	25.4798	31.2412	16.7829	17.4941	peptide chain release factor 2	Klebsiella pneumoniae 342	join(787792..787866,787868..788890)	protein_id:ACI09062.1	0.0274532	-5.18688
CP000964	722	4143.65	113.873	63.4129	66.7973	48.2484	108.798	122.11	95.8607	S-adenosylmethionine synthetase	Klebsiella pneumoniae 342	complement(742924..744078)	protein_id:ACI08672.1	0.0274814	-5.1854
CP000964	4266	285.212	7.83861	4.06051	3.63764	4.25513	13.8667	13.1583	4.56197	conserved hypothetical protein	Klebsiella pneumoniae 342	complement(4388955..4389239)	protein_id:ACI06730.1	0.0274834	-5.18529
CP000964	1351	6250.12	172.007	113.217	99.0273	131.669	174.665	148.315	134.059	phosphocarrier protein HPr	Klebsiella pneumoniae 342	complement(1401569..1401826)	protein_id:ACI08348.1	0.0275206	-5.18334
CP000964	1622	378.937	10.4349	9.65609	4.18292	7.13073	11.1307	4.91721	4.54177	tyrosine-protein kinase Etk	Klebsiella pneumoniae 342	1700848..1703019	protein_id:ACI11276.1	0.0275374	-5.18247
CP000964	3438	127.62	3.51954	0	3.59192	1.87776	9.34061	0.411527	4.95213	PHP domain protein	Klebsiella pneumoniae 342	complement(3518875..3519612)	protein_id:ACI06930.1	0.0275783	-5.18033
CP000964	2006	36.2344	1	0	3.11436	1.85707	1.74486	4.52151	4.56197	ImcF-related family protein	Klebsiella pneumoniae 342	2116315..2119281	protein_id:ACI10055.1	0.0275981	-5.17929
CP000964	1896	423.711	11.6981	7.68647	3.63764	13.6284	16.6202	14.3586	9.94467	GAF domain protein	Klebsiella pneumoniae 342	2004000..2004497	protein_id:ACI08977.1	0.0276087	-5.17874
CP000964	5290	94.6048	2.61683	2.32029	0.909411	0.871529	3.95206	2.05235	6.05569	putative membrane protein	Klebsiella pneumoniae 342	complement(5494628..5494987)	protein_id:ACI11125.1	0.0276606	-5.17602
CP000964	5073	7961.98	220.334	171.044	157.349	140.963	369.716	356.901	319.847	formate dehydrogenase H, alpha subunit, selenocysteine-containing	Klebsiella pneumoniae 342	5239144..5241291	protein_id:ACI10946.1	0.0276733	-5.17536
CP000964	657	2089.84	57.8817	36.1232	45.9695	51.0265	105.452	93.9282	68.5899	3,4-dihydroxy-2-butanone 4-phosphate synthase	Klebsiella pneumoniae 342	680101..680754	protein_id:ACI07195.1	0.0276967	-5.17414
CP000964	5320	283.003	7.84378	8.94364	4.15529	17.1387	9.08125	4.92248	10.1871	periplasmic protein CpxP	Klebsiella pneumoniae 342	complement(5527173..5527676)	protein_id:ACI08006.1	0.0277162	-5.17313
CP000964	3748	114.828	3.18322	2.90036	0.649177	0.328514	7.79293	13.5408	1.00255	nicotinamide mononucleotide transporter PnuC	Klebsiella pneumoniae 342	complement(3862488..3863207)	protein_id:ACI10467.1	0.0277217	-5.17284
CP000964	5112	45.553	1.26317	1.46231	0.303137	0	0	1.23458	0	ferrienterobactin receptor	Klebsiella pneumoniae 342	complement(5279746..5282004)	protein_id:ACI08235.1	0.0277296	-5.17243
CP000964	4427	24.6107	0.682967	0	2.76832	2.18559	5.84539	0	3.00764	D,D-heptose 1,7-bisphosphate phosphatase	Klebsiella pneumoniae 342	complement(4546990..4547556)	protein_id:ACI09981.1	0.0277508	-5.17133
CP000964	3712	29.931	0.831183	3.3238	0	2.22183	2.81483	2.86221	2.47607	urocanate hydratase	Klebsiella pneumoniae 342	complement(3825644..3827332)	protein_id:ACI09126.1	0.0277699	-5.17033
CP000964	4708	55.7447	1.55403	2.99738	3.63483	2.44499	4.3312	0.411527	1.49372	phosphoglycerol transferase I	Klebsiella pneumoniae 342	4852303..4854594	protein_id:ACI11579.1	0.0278777	-5.16475
CP000964	4560	346.195	9.66817	6.80424	5.06471	12.543	20.7684	18.4791	11.5596	cell division protein FtsL	Klebsiella pneumoniae 342	complement(4692873..4693238)	protein_id:ACI08731.1	0.027927	-5.1622
CP000964	718	84.1085	2.35914	2.06664	5.29639	3.12271	2.68391	1.23458	1.02275	ribosomal RNA small subunit methyltransferase RsmE	Klebsiella pneumoniae 342	complement(738948..739679)	protein_id:ACI07563.1	0.0280488	-5.15592
CP000964	4125	41.1308	1.1604	2.04238	0.606274	1.90887	7.42571	6.13331	2.0051	protein YbbN	Klebsiella pneumoniae 342	4243957..4244811	protein_id:ACI08147.1	0.0282123	-5.14753
CP000964	433	52.5254	1.48961	1.20865	1.21255	0	1.20103	0	0	carbonic anhydrase family protein	Klebsiella pneumoniae 342	complement(453653..454207)	protein_id:ACI09070.1	0.0283598	-5.14001
CP000964	1394	578.645	16.4211	12.9556	9.098	7.23448	15.9305	6.95108	25.4943	3-oxoacyl-[acyl-carrier-protein] synthase 1	Klebsiella pneumoniae 342	1449655..1450875	protein_id:ACI07947.1	0.0283786	-5.13905
CP000964	2304	1914.97	54.4013	22.8169	28.6504	26.1954	48.2559	28.6934	26.046	lactoylglutathione lyase	Klebsiella pneumoniae 342	complement(2417581..2417988)	protein_id:ACI07251.1	0.0284084	-5.13754
CP000964	3174	145.173	4.12427	1.1844	1.99043	4.98154	7.99343	16.8013	9.59491	hypothetical protein	Klebsiella pneumoniae 342	complement(3286046..3286171)	protein_id:ACI10086.1	0.0284093	-5.13749
CP000964	4550	91.326	2.59785	7.28729	2.48517	7.32631	6.05069	6.15179	5.58472	cell division protein FtsQ	Klebsiella pneumoniae 342	complement(4680257..4681087)	protein_id:ACI07684.1	0.0284459	-5.13563
CP000964	2673	48.6623	1.38531	0.580073	0	0.657029	2.15051	0	1.49372	conserved hypothetical protein	Klebsiella pneumoniae 342	2786972..2787397	protein_id:ACI10846.1	0.0284677	-5.13453
CP000964	4202	42.0542	1.19874	0.604327	1.6873	0.657029	2.04512	0	1.00255	putative lipoprotein	Klebsiella pneumoniae 342	4324593..4325171	protein_id:ACI08706.1	0.0285047	-5.13266
CP000964	139	49.2809	1.41138	0.302164	0.303137	1.25184	0.697945	0	4.52157	rhodanese domain protein	Klebsiella pneumoniae 342	145976..146407	protein_id:ACI09180.1	0.0286395	-5.12585
CP000964	4437	131.907	3.78433	2.67096	2.12196	2.45188	4.20028	5.75873	2.98744	conserved hypothetical protein	Klebsiella pneumoniae 342	complement(4555518..4556063)	protein_id:ACI10413.1	0.0286894	-5.12334
CP000964	4142	171.876	4.96773	4.15753	3.08098	5.0351	11.8983	11.4752	7.52921	conserved hypothetical protein TIGR00103	Klebsiella pneumoniae 342	complement(4263593..4263925)	protein_id:ACI08954.1	0.028903	-5.11264
CP000964	4449	4249.73	123.452	70.109	72.7952	77.2266	148.541	110.004	123.111	chaperone protein Skp	Klebsiella pneumoniae 342	complement(4569391..4569876)	protein_id:ACI07931.1	0.0290493	-5.10535
CP000964	4359	42.9776	1.25089	0	2.0257	1.62702	2.17603	0.408887	1.51392	IS903, transposase	Klebsiella pneumoniae 342	complement(4470506..4471429)	protein_id:ACI10506.1	0.0291057	-5.10255
CP000964	3431	823.827	24.0138	21.7295	14.808	17.2514	46.9884	47.5814	37.444	glucans biosynthesis glucosyltransferase H	Klebsiella pneumoniae 342	complement(3510851..3513379)	protein_id:ACI08650.1	0.0291491	-5.10041
CP000964	3696	48.408	1.41138	0	0.649177	0	0	1.22666	1.51392	molybdenum cofactor biosynthesis protein A	Klebsiella pneumoniae 342	complement(3807577..3808566)	protein_id:ACI10554.1	0.029156	-5.10006
CP000964	4149	70.5028	2.056	2.67096	1.72256	1.85531	0.697945	4.51888	1.53412	potassium efflux protein	Klebsiella pneumoniae 342	complement(4268860..4272207)	protein_id:ACI10663.1	0.029162	-5.09977
CP000964	5159	182.441	5.33836	5.34193	4.02659	7.93154	17.1418	9.42024	9.4737	putative shikimate 5-dehydrogenase	Klebsiella pneumoniae 342	5327308..5328117	protein_id:ACI10206.1	0.0292607	-5.09489
CP000964	880	40.8765	1.19874	0	0.649177	2.50368	1.89897	4.5136	4.091	propionate kinase, PduW	Klebsiella pneumoniae 342	complement(907782..908996)	protein_id:ACI07162.1	0.029326	-5.09168
CP000964	967	128.543	3.77569	2.94887	0.34604	2.10092	4.12605	7.37317	4.48116	serine transporter	Klebsiella pneumoniae 342	complement(994355..995644)	protein_id:ACI10820.1	0.0293729	-5.08937
CP000964	3154	3961.14	116.453	83.7175	117.894	110.876	175.615	185.129	132.201	osmotically-inducible lipoprotein E	Klebsiella pneumoniae 342	complement(3267339..3267677)	protein_id:ACI10014.1	0.029399	-5.08809
CP000964	4132	113.336	3.33451	1.51082	5.14287	6.17116	2.59692	2.45596	2.98744	GumN family protein	Klebsiella pneumoniae 342	4251014..4251808	protein_id:ACI08287.1	0.0294214	-5.08699
CP000964	4118	167.633	4.93762	4.15753	3.39458	4.49032	2.40685	1.22666	6.05569	tRNA 2-selenouridine synthase	Klebsiella pneumoniae 342	4236897..4237973	protein_id:ACI06624.1	0.029455	-5.08534
CP000964	859	440.722	12.9889	6.55058	10.2581	10.1741	9.56114	16.3819	8.12139	putative lipoprotein	Klebsiella pneumoniae 342	complement(881319..881537)	protein_id:ACI08789.1	0.0294718	-5.08452
CP000964	192	65.7324	1.93943	6.17566	2.96944	6.56527	9.09371	11.8973	7.65042	AP endonuclease, family 2	Klebsiella pneumoniae 342	complement(202024..202773)	protein_id:ACI08076.1	0.0295049	-5.0829
CP000964	506	104.382	3.09272	1.78873	2.76832	2.7286	7.54139	0.408887	1.53412	arabinose 5-phosphate isomerase	Klebsiella pneumoniae 342	complement(534059..535045)	protein_id:ACI07803.1	0.029629	-5.07685
CP000964	2230	30.9644	0.921682	2.94887	3.80833	2.72684	4.49589	1.23458	1.53412	hypothetical protein	Klebsiella pneumoniae 342	2348840..2348956	protein_id:ACI10884.1	0.0297658	-5.0702
CP000964	3048	387.053	11.5305	0.906491	3.98368	1.85707	3.93598	0.817775	7.56961	thiol peroxidase	Klebsiella pneumoniae 342	3165847..3166353	protein_id:ACI08059.1	0.0297905	-5.069
CP000964	4324	587.843	17.5432	19.2041	14.4392	18.878	22.0182	23.7788	27.7077	glutamate 5-kinase	Klebsiella pneumoniae 342	4442624..4443727	protein_id:ACI06566.1	0.0298433	-5.06645
CP000964	4139	273.343	8.17146	2.94887	2.5538	1.80351	7.82325	13.5197	8.90172	adenylate kinase	Klebsiella pneumoniae 342	complement(4260134..4260778)	protein_id:ACI10278.1	0.0298945	-5.06398
CP000964	117	4514.69	135.067	83.4396	85.6625	83.0432	145.677	42.6483	80.7897	ribosomal protein L33	Klebsiella pneumoniae 342	123113..123280	protein_id:ACI11756.1	0.0299172	-5.06288
CP000964	3375	48.5523	1.46353	0.604327	2.29357	5.02644	4.69075	2.05763	0.491173	N-acetylglucosamine kinase	Klebsiella pneumoniae 342	complement(3457368..3458279)	protein_id:ACI09136.1	0.0301434	-5.05201
CP000964	579	91.7247	2.76658	0.302164	3.80925	4.83439	5.31432	3.70374	3.04805	Exu regulon transcriptional regulator	Klebsiella pneumoniae 342	complement(598570..599346)	protein_id:ACI11952.1	0.0301618	-5.05113
CP000964	4912	75.9927	2.29472	6.73147	2.79594	6.97332	3.29486	4.11527	7.4686	putative transcriptional regulator/PTS system, IIA component	Klebsiella pneumoniae 342	complement(5073126..5075036)	protein_id:ACI09189.1	0.0301965	-5.04947
CP000964	130	253.664	7.70823	2.39305	5.0914	5.31005	18.4043	21.3202	15.3678	lipopolysaccharide heptosyltransferase I	Klebsiella pneumoniae 342	complement(135562..136533)	protein_id:ACI08579.1	0.0303876	-5.04037
CP000964	954	32.8708	1	2.97313	0	0.947538	0.348973	2.05763	3.02784	exodeoxyribonuclease-9	Klebsiella pneumoniae 342	complement(979213..979968)	protein_id:ACI09758.1	0.0304222	-5.03873
CP000964	5283	1348.12	41.0144	31.5311	25.4208	22.6508	60.5996	20.9087	35.2306	IlvGEDA operon leader peptide	Klebsiella pneumoniae 342	complement(5481160..5481258)	protein_id:ACI11527.1	0.0304234	-5.03868
CP000964	2355	32.7608	1	2.62246	0.692079	0	5.84772	2.04444	4.44076	tellurite resistance protein TehB	Klebsiella pneumoniae 342	2466033..2466629	protein_id:ACI07253.1	0.0305243	-5.0339
CP000964	4676	440.8	13.4699	10.031	10.7929	14.7284	19.8663	27.9574	17.9044	DNA repair protein RadA	Klebsiella pneumoniae 342	complement(4823312..4824694)	protein_id:ACI11235.1	0.030558	-5.03231
CP000964	2491	78.3986	2.39902	4.45969	4.24299	1.92442	0.348973	3.2711	8.96232	coenzyme PQQ biosynthesis protein A	Klebsiella pneumoniae 342	complement(2602846..2602917)	protein_id:ACI09106.1	0.0306003	-5.03031
CP000964	1458	440.096	13.4703	5.01551	7.44597	5.69902	9.64551	11.47	11.0684	o-succinylbenzoic acid (OSB) synthetase	Klebsiella pneumoniae 342	1510562..1511527	protein_id:ACI07304.1	0.0306077	-5.02996
CP000964	140	1291.89	39.5781	23.494	29.1862	23.291	41.5723	40.625	34.6043	glutaredoxin 3	Klebsiella pneumoniae 342	146512..146763	protein_id:ACI07030.1	0.0306357	-5.02864
CP000964	895	49.4413	1.51569	0.882237	1.86172	0	1.82706	0	2.53667	propanediol utilization dehydratase, small subunit	Klebsiella pneumoniae 342	complement(919594..920118)	protein_id:ACI10814.1	0.0306562	-5.02768
CP000964	486	95.5786	2.93224	0.604327	0.606274	0.871529	2.49138	11.0505	2.0253	stringent starvation protein B	Klebsiella pneumoniae 342	511323..511817	protein_id:ACI10985.1	0.0306788	-5.02662
CP000964	4894	238.66	7.32284	4.36267	5.64525	6.68457	14.8339	12.2983	6.95723	leucyl aminopeptidase	Klebsiella pneumoniae 342	5051462..5052973	protein_id:ACI09530.1	0.0306831	-5.02641
CP000964	3561	279.901	8.60537	8.84662	6.752	5.50697	6.40199	11.4832	2.49627	putative formate transporter FocA	Klebsiella pneumoniae 342	3661690..3662547	protein_id:ACI09674.1	0.0307443	-5.02354
CP000964	282	39.3941	1.21255	1.1844	2.59671	2.62812	2.15051	3.27374	0	cell division protein FtsX	Klebsiella pneumoniae 342	311201..312256	protein_id:ACI10912.1	0.03078	-5.02186
CP000964	876	150.943	4.66056	4.36267	3.50612	4.38497	10.1776	4.91721	5.05314	amino-acid N-acetyltransferase	Klebsiella pneumoniae 342	complement(902914..904245)	protein_id:ACI07943.1	0.0308763	-5.01736
CP000964	4559	967.107	29.874	11.7712	12.4687	20.7023	35.8035	24.2009	25.5145	peptidoglycan synthetase FtsI	Klebsiella pneumoniae 342	complement(4691091..4692857)	protein_id:ACI09561.1	0.0308901	-5.01671
CP000964	3580	819.634	25.3368	24.7158	18.3781	31.277	44.5386	34.0274	30.9376	translation initiation factor IF-1	Klebsiella pneumoniae 342	3686098..3686316	protein_id:ACI09764.1	0.0309123	-5.01568
CP000964	3791	2407.06	74.4173	46.0218	44.8254	40.2169	104.556	59.0091	65.4548	ferric uptake regulation protein	Klebsiella pneumoniae 342	3909025..3909477	protein_id:ACI08631.1	0.0309163	-5.01549
CP000964	4895	571.247	17.7302	18.8291	12.8987	16.2638	33.2274	22.5548	27.0284	DNA polymerase III, chi subunit	Klebsiella pneumoniae 342	5053095..5053538	protein_id:ACI11299.1	0.0310376	-5.00984
CP000964	1267	71.8753	2.24257	5.84924	0.303137	3.43743	1.39589	4.51888	8.55196	conserved hypothetical protein	Klebsiella pneumoniae 342	complement(1316353..1316562)	protein_id:ACI09778.1	0.0312008	-5.00227
CP000964	3539	604.846	18.9115	6.75573	9.7071	10.7655	10.8003	11.098	11.5596	aspartate transaminase	Klebsiella pneumoniae 342	3631561..3632751	protein_id:ACI10753.1	0.0312666	-4.99924
CP000964	1334	81.1687	2.5386	0.302164	1.38416	0.985543	0.66199	2.45332	3.47861	N-acetylmuramoyl-L-alanine amidase	Klebsiella pneumoniae 342	complement(1387073..1387945)	protein_id:ACI07502.1	0.0312756	-4.99882
CP000964	1615	133.211	4.17796	3.27529	5.84259	1.90887	5.2472	5.74026	3.53922	AsmA protein	Klebsiella pneumoniae 342	1690193..1692040	protein_id:ACI07392.1	0.0313636	-4.99477
CP000964	4067	190.328	5.97071	3.83111	4.24392	1.475	0.697945	0.817775	1.51392	phage lysozyme	Klebsiella pneumoniae 342	complement(4209737..4210240)	protein_id:ACI11338.1	0.0313706	-4.99444
CP000964	4798	48.2132	1.51569	1.76447	3.24588	0.328514	1.9013	0	3.00764	sensor kinase CusS	Klebsiella pneumoniae 342	complement(4948845..4950278)	protein_id:ACI10786.1	0.0314371	-4.99139
CP000964	1926	56.1937	1.76667	0.906491	3.52329	4.49898	6.11202	2.86221	2.51647	ribonuclease D	Klebsiella pneumoniae 342	2033146..2034273	protein_id:ACI07801.1	0.0314389	-4.9913
CP000964	3405	101.408	3.19032	0.882237	4.36981	3.567	3.27399	4.50832	4.03039	3-oxoacyl-[acyl-carrier-protein] synthase 3	Klebsiella pneumoniae 342	complement(3486056..3487009)	protein_id:ACI10411.1	0.0314604	-4.99032
CP000964	1641	256.324	8.07023	15.2517	7.87782	19.5126	27.271	22.5469	23.1394	mannose-1-phosphate guanylyltransferase	Klebsiella pneumoniae 342	1725642..1727057	protein_id:ACI08404.1	0.0314845	-4.98921
CP000964	2545	31.7526	1	0.604327	0.692079	0	1.74486	4.51624	5.52411	conserved hypothetical protein	Klebsiella pneumoniae 342	complement(2656541..2656927)	protein_id:ACI11969.1	0.0314935	-4.9888
CP000964	1360	846.726	26.7255	26.1892	22.907	29.4054	50.4919	41.4877	49.885	glutamyl-tRNA synthetase	Klebsiella pneumoniae 342	1410701..1412119	protein_id:ACI08095.1	0.0315634	-4.9856
CP000964	4822	632.211	19.9932	18.2491	15.9101	14.7664	18.2757	8.99552	24.6129	conserved hypothetical protein	Klebsiella pneumoniae 342	4973947..4974816	protein_id:ACI08216.1	0.0316243	-4.98282
CP000965	44	106.203	3.35905	2.09089	5.23632	6.34766	4.39282	6.58443	6.54686	IS3 family element, transposase orfB	Klebsiella pneumoniae 342	32268..33071	protein_id:ACI12098.1	0.0316285	-4.98263
CP000964	195	81.0588	2.56468	3.02164	0.303137	4.46787	5.45814	0	9.04313	OmpA family protein	Klebsiella pneumoniae 342	complement(204005..204667)	protein_id:ACI09831.1	0.0316397	-4.98212
CP000964	3984	116.166	3.68002	4.43544	1.94753	1.81907	10.0641	3.67999	4.99254	ABC transporter, iron chelate uptake transporter (FeCT) family, periplasmic substrate-binding protein	Klebsiella pneumoniae 342	4123168..4124286	protein_id:ACI08443.1	0.031679	-4.98033
CP000964	1042	519.695	16.4946	6.17566	9.68136	10.1274	22.1107	12.3036	11.9498	hydrogenase isoenzymes nickel incorporation protein HypB	Klebsiella pneumoniae 342	complement(1077855..1078727)	protein_id:ACI10298.1	0.031739	-4.9776
CP000964	4191	1439.26	45.8057	22.2742	35.1107	36.7967	61.102	59.8717	40.4517	queuosine biosynthesis protein QueC	Klebsiella pneumoniae 342	4312920..4313621	protein_id:ACI08678.1	0.031826	-4.97365
CP000964	4900	55.4399	1.76667	0.882237	1.55859	2.50368	4.37759	4.49776	3.53922	ornithine carbamoyltransferase	Klebsiella pneumoniae 342	5058702..5059706	protein_id:ACI10120.1	0.0318664	-4.97182
CP000964	665	433.85	13.8256	3.60171	6.04464	10.0722	10.6462	8.60511	6.93703	cyclic AMP phosphodiesterase	Klebsiella pneumoniae 342	687352..688179	protein_id:ACI09989.1	0.0318673	-4.97178
CP000964	3989	89.3188	2.84884	0	3.33169	4.19468	6.34036	5.73762	5.01274	hypothetical protein	Klebsiella pneumoniae 342	complement(4127831..4128598)	protein_id:ACI08677.1	0.0318952	-4.97052
CP000964	879	869.306	27.8451	9.45095	25.9155	21.9924	26.5918	38.1427	33.1712	propanediol utilization protein PduX	Klebsiella pneumoniae 342	complement(906824..907726)	protein_id:ACI07960.1	0.0320314	-4.96437
CP000964	5403	71.8501	2.30699	3.80686	1.6873	3.0329	8.75533	3.27638	8.57216	ATP synthase F1, epsilon subunit	Klebsiella pneumoniae 342	5616692..5617111	protein_id:ACI08823.1	0.0321083	-4.96091
CP000964	4440	44.7648	1.43746	1.46231	0.952314	0.29051	5.85568	3.27374	2.0051	glyoxalase family protein	Klebsiella pneumoniae 342	complement(4558087..4558476)	protein_id:ACI06705.1	0.0321113	-4.96077
CP000964	3358	38.945	1.25089	0	0.909411	0.909534	2.44034	0	2.0051	spermidine/putrescine ABC transporter, ATP-binding protein	Klebsiella pneumoniae 342	3438854..3439990	protein_id:ACI08392.1	0.0321195	-4.9604
CP000964	2813	163.311	5.24786	3.5532	8.22196	7.67525	13.6082	20.9219	19.479	conserved hypothetical protein	Klebsiella pneumoniae 342	2917088..2917429	protein_id:ACI06696.1	0.0321341	-4.95975
CP000964	3809	603.788	19.409	15.6509	13.5335	14.5784	13.6209	6.57387	9.02293	magnesium and cobalt efflux protein CorC	Klebsiella pneumoniae 342	3932716..3933594	protein_id:ACI11081.1	0.0321454	-4.95924
CP000964	1393	121.596	3.91164	4.06051	3.26305	3.34763	6.93623	8.21734	12.5217	tRNA U-34 5-methylaminomethyl-2-thiouridine biosynthesis protein MnmC	Klebsiella pneumoniae 342	complement(1447508..1449496)	protein_id:ACI09071.1	0.0321691	-4.95818
CP000964	1297	331.443	10.6752	8.66573	13.2352	10.0843	13.9258	6.55275	6.07589	putative peroxiredoxin	Klebsiella pneumoniae 342	complement(1348114..1348584)	protein_id:ACI06744.1	0.0322082	-4.95643
CP000964	1201	965.423	31.1111	23.6395	22.5153	37.0042	67.5262	64.8523	50.4165	sigma-E factor regulatory protein RseB	Klebsiella pneumoniae 342	1243836..1244792	protein_id:ACI08609.1	0.0322254	-4.95566
CP000964	5263	1159.39	37.3712	25.3069	29.3349	35.9095	58.284	59.1411	51.4191	lipopolysaccharide biosynthesis protein WzzE	Klebsiella pneumoniae 342	complement(5458820..5459866)	protein_id:ACI11335.1	0.0322334	-4.9553
CP000964	926	108.236	3.50726	6.75573	3.85216	2.39143	6.61525	5.34193	4.48116	ImcF domain protein	Klebsiella pneumoniae 342	complement(946468..949803)	protein_id:ACI07094.1	0.032404	-4.94769
CP000964	639	122.554	3.9914	4.43544	5.79969	3.71238	7.38016	9.45192	1.49372	urease accessory protein UreF	Klebsiella pneumoniae 342	complement(664352..665026)	protein_id:ACI10204.1	0.0325685	-4.94038
CP000964	5254	49.2466	1.60465	0.906491	1.6873	2.92552	3.93598	4.92248	1.98489	ECA biosynthesis protein WzyE	Klebsiella pneumoniae 342	complement(5448955..5450301)	protein_id:ACI08512.1	0.032584	-4.93969
CP000964	5122	223.224	7.28295	6.04327	3.85216	4.4699	3.86175	5.34985	3.53922	replicative DNA helicase	Klebsiella pneumoniae 342	complement(5292210..5293625)	protein_id:ACI11183.1	0.0326262	-4.93782
CP000964	478	247.175	8.08096	3.83111	3.98086	3.1296	3.29486	6.16234	3.04805	conserved hypothetical protein	Klebsiella pneumoniae 342	504124..504834	protein_id:ACI06667.1	0.0326933	-4.93486
CP000964	4666	70.9771	2.32079	4.66484	4.90744	6.00333	11.5133	9.84233	7.61001	sensor protein CreC	Klebsiella pneumoniae 342	complement(4812611..4814035)	protein_id:ACI07375.1	0.0326978	-4.93466
CP000964	5397	4100.13	134.086	91.1614	89.7577	89.7523	186.701	128.32	92.1195	ATP synthase F0, C subunit	Klebsiella pneumoniae 342	5611486..5611725	protein_id:ACI07743.1	0.0327028	-4.93444
CP000964	1614	237.542	7.77072	5.89775	0.649177	4.88105	19.2633	16.0126	8.06078	deoxycytidine triphosphate deaminase	Klebsiella pneumoniae 342	1689581..1690162	protein_id:ACI08240.1	0.032713	-4.93399
CP000964	5193	14940.7	488.94	187.643	230.735	132.02	127.695	102.488	109.419	ribosomal protein L10	Klebsiella pneumoniae 342	complement(5377654..5378151)	protein_id:ACI07920.1	0.0327254	-4.93345
CP000964	1897	180.315	5.90322	2.67096	1.55859	7.29317	5.76072	3.28957	7.4888	ProP effector	Klebsiella pneumoniae 342	2004595..2005272	protein_id:ACI08393.1	0.0327384	-4.93287
CP000964	142	636.574	20.8453	17.3911	23.3646	25.8828	50.9992	36.8843	30.4262	NAD-dependent glycerol-3-phosphate dehydrogenase	Klebsiella pneumoniae 342	147291..148310	protein_id:ACI07836.1	0.0327461	-4.93253
CP000964	4461	81.8378	2.68835	3.50469	3.05618	0.931984	4.79036	1.22666	3.98999	2,3,4,5-tetrahydropyridine-2,6-dicarboxylate N-succinyltransferase	Klebsiella pneumoniae 342	4584266..4585090	protein_id:ACI10370.1	0.0328498	-4.92797
CP000964	1429	537.215	17.7102	12.7505	12.686	9.66391	21.7226	9.01136	15.6506	hypothetical protein	Klebsiella pneumoniae 342	complement(1480783..1480908)	protein_id:ACI10566.1	0.0329668	-4.92284
CP000964	2091	1946.65	64.2842	96.8874	36.8371	56.9233	87.9679	127.235	83.0839	ribosomal protein L35	Klebsiella pneumoniae 342	2209262..2209459	protein_id:ACI07278.1	0.033023	-4.92038
CP000964	4598	198.877	6.57948	6.80424	1.60149	1.62702	14.6006	14.7859	9.94467	chaperone/peptidyl-prolyl cis-trans isomerase SurA	Klebsiella pneumoniae 342	4740914..4742200	protein_id:ACI11923.1	0.0330832	-4.91776
CP000964	426	3706.05	122.964	67.05	86.5375	89.7825	240.191	313.514	165.049	peptide deformylase	Klebsiella pneumoniae 342	complement(449247..449756)	protein_id:ACI10925.1	0.0331793	-4.91357
CP000964	4170	307.561	10.206	5.34193	8.91112	7.85526	23.4638	30.3316	13.1139	cyclic diguanylate phosphodiesterase (EAL) domain protein	Klebsiella pneumoniae 342	4294255..4295814	protein_id:ACI09821.1	0.0331836	-4.91339
CP000964	3933	41.6899	1.38531	0.302164	1.03812	2.11647	2.19923	3.2711	5.50391	transcriptional regulator, GntR family/aminotransferase, classes I and II	Klebsiella pneumoniae 342	complement(4065961..4067295)	protein_id:ACI07076.1	0.0332288	-4.91142
CP000964	81	71.9257	2.39038	3.80686	0.424206	2.90997	5.73985	4.52415	2.98744	AsmA family protein	Klebsiella pneumoniae 342	complement(84909..86606)	protein_id:ACI10607.1	0.0332341	-4.91119
CP000964	2092	17097	568.707	496.78	336.878	452.481	629.777	536.859	573.215	ribosomal protein L20	Klebsiella pneumoniae 342	2209510..2209866	protein_id:ACI11045.1	0.0332635	-4.90992
CP000964	4797	62.827	2.09435	4.48395	0.303137	4.41607	11.0565	8.99816	6.97743	cupin family protein	Klebsiella pneumoniae 342	4947660..4948781	protein_id:ACI09226.1	0.0333352	-4.90681
CP000964	3524	36.2	1.21255	0	1.55859	1.97109	1.04692	4.51888	0	integral membrane protein, PqiA family	Klebsiella pneumoniae 342	complement(3611165..3612433)	protein_id:ACI06975.1	0.0334958	-4.89988
CP000964	4443	3412.9	114.358	78.0845	93.6795	111.346	231.922	205.428	140.578	DNA polymerase III, alpha subunit	Klebsiella pneumoniae 342	complement(4561762..4565244)	protein_id:ACI10242.1	0.0335075	-4.89937
CP000964	469	248.064	8.32121	5.03976	6.72627	4.04779	16.1171	12.7019	12.071	malate dehydrogenase, NAD-dependent	Klebsiella pneumoniae 342	495189..496127	protein_id:ACI09474.1	0.0335447	-4.89777
CP000964	5151	69.8338	2.34533	1.20865	0	1.78796	2.18879	1.22666	1.98489	ribosomal large subunit pseudouridine synthase F	Klebsiella pneumoniae 342	complement(5320351..5321226)	protein_id:ACI09574.1	0.0335845	-4.89606
CP000964	662	898.616	30.2226	14.7201	16.9262	14.277	64.155	36.4754	26.9274	outer membrane protein TolC	Klebsiella pneumoniae 342	complement(684610..686085)	protein_id:ACI07818.1	0.0336324	-4.894
CP000964	4393	397.185	13.3616	5.59558	5.54227	4.44745	12.5394	9.44136	2.49627	gab operon transcriptional repressor CsiR	Klebsiella pneumoniae 342	4508621..4509313	protein_id:ACI07714.1	0.0336408	-4.89365
CP000964	3586	28.4738	0.960028	2.32029	0	0.625921	1.93725	3.28957	3.94959	conserved hypothetical protein	Klebsiella pneumoniae 342	complement(3692866..3694524)	protein_id:ACI10212.1	0.0337162	-4.89041
CP000964	3866	26.1779	0.883335	2.92462	2.33647	1.64257	3.06637	5.76137	1.00255	transporter, major facilitator family	Klebsiella pneumoniae 342	3992590..3993948	protein_id:ACI09509.1	0.0337435	-4.88925
CP000964	3544	109.363	3.6919	4.23029	3.42702	4.65126	7.42887	8.19358	2.51647	chromosome partition protein MukE	Klebsiella pneumoniae 342	complement(3640777..3641481)	protein_id:ACI09692.1	0.0337582	-4.88862
CP000964	1567	49.3909	1.66907	0	0.649177	0.657029	3.73068	0	1.49372	ABC transporter, quaternary amine uptake transporter (QAT) family, permease protein	Klebsiella pneumoniae 342	1634586..1635743	protein_id:ACI10861.1	0.0337931	-4.88713
CP000964	4893	72.1296	2.44964	2.06664	3.98086	2.22359	8.07494	4.52151	5.54431	hypothetical protein	Klebsiella pneumoniae 342	5051062..5051181	protein_id:ACI08283.1	0.0339616	-4.87995
CP000964	712	56.5237	1.92006	0.302164	0	0.641475	5.71764	0	0.491173	alanine racemase family	Klebsiella pneumoniae 342	complement(734070..734771)	protein_id:ACI10359.1	0.033969	-4.87964
CP000964	5395	182.831	6.22169	9.40244	10.6051	5.41744	13.0762	9.01664	8.47115	ATP synthase F0, I subunit	Klebsiella pneumoniae 342	5610234..5610614	protein_id:ACI08872.1	0.0340298	-4.87706
CP000964	1648	275.768	9.42946	8.5202	13.3572	5.25473	10.1559	16.4215	11.3576	glycosyl transferase, group 1 family protein	Klebsiella pneumoniae 342	1736432..1737547	protein_id:ACI07135.1	0.0341935	-4.87013
CP000964	3573	635.607	21.7354	16.4846	14.83	13.5301	13.4053	26.6331	18.6178	leucine-responsive regulatory protein	Klebsiella pneumoniae 342	complement(3679404..3679898)	protein_id:ACI11925.1	0.0341962	-4.87002
CP000964	2392	33.9041	1.1604	1.74022	0.606274	5.46031	3.14872	0	2.0455	L-asparagine permease	Klebsiella pneumoniae 342	complement(2499133..2500587)	protein_id:ACI09595.1	0.0342258	-4.86877
CP000964	894	33.8789	1.1604	1.74022	0.606274	1.64257	0	2.45596	2.98744	propanediol utilization diol dehydratase reactivation protein	Klebsiella pneumoniae 342	complement(917749..919581)	protein_id:ACI10532.1	0.0342513	-4.8677
CP000964	5366	790.498	27.0774	31.3856	18.2046	13.6841	42.4128	24.5676	42.1474	glutamine synthetase	Klebsiella pneumoniae 342	5570310..5571719	protein_id:ACI11014.1	0.0342536	-4.8676
CP000964	1093	574.908	19.7137	13.2578	13.544	15.4752	24.7727	19.2942	18.8868	transcriptional repressor MprA	Klebsiella pneumoniae 342	complement(1130857..1131387)	protein_id:ACI08256.1	0.0342901	-4.86606
CP000964	1941	74.9846	2.57178	0.580073	5.15147	5.92732	4.73932	4.08887	0.511375	cell volume regulation protein A	Klebsiella pneumoniae 342	complement(2045790..2047523)	protein_id:ACI09508.1	0.0342974	-4.86576
CP000964	1075	98.4175	3.37649	2.09089	3.76353	3.20913	2.34538	11.1086	4.99254	hypothetical protein	Klebsiella pneumoniae 342	complement(1111521..1111661)	protein_id:ACI07379.1	0.0343078	-4.86532
CP000964	5370	189.414	6.49875	5.29342	3.94078	3.19358	14.9263	5.32609	9.12394	conserved hypothetical protein	Klebsiella pneumoniae 342	complement(5576198..5576704)	protein_id:ACI08693.1	0.0343099	-4.86523
CP000964	1029	144.555	4.97597	0.604327	2.5109	2.46054	5.2066	8.18566	10.9876	sugar binding transcriptional regulator, LacI family	Klebsiella pneumoniae 342	complement(1062481..1063443)	protein_id:ACI06793.1	0.0344227	-4.8605
CP000964	3541	361.07	12.4332	7.78349	12.1809	13.6564	16.0729	11.4937	19.0484	Tat (twin-arginine translocation) pathway signal sequence domain/peptidase M15 family protein	Klebsiella pneumoniae 342	complement(3633489..3634040)	protein_id:ACI06709.1	0.0344344	-4.86001
CP000964	3574	48.2132	1.66237	2.62246	2.31074	0.328514	3.46406	1.22666	1.96469	hypothetical protein	Klebsiella pneumoniae 342	3680106..3680264	protein_id:ACI09973.1	0.0344795	-4.85812
CP000964	2115	68.986	2.38521	8.77386	2.59671	7.04932	13.1099	2.87541	16.5925	putative membrane protein	Klebsiella pneumoniae 342	2234279..2234527	protein_id:ACI10403.1	0.0345754	-4.85411
CP000964	23	138.015	4.77196	1.1844	9.36588	5.66439	6.13274	4.52679	6.52666	putative membrane protein	Klebsiella pneumoniae 342	complement(24849..25682)	protein_id:ACI08627.1	0.0345756	-4.8541
CP000964	993	91.6651	3.17095	5.54707	2.29357	6.17116	7.47991	14.7226	15.0988	sulfate adenylyltransferase subunit 2	Klebsiella pneumoniae 342	1028386..1029294	protein_id:ACI11521.1	0.0345928	-4.85339
CP000964	2002	37.2082	1.28924	0.302164	0.952314	0.31296	3.1638	0.823053	1.00255	IS903, transposase	Klebsiella pneumoniae 342	2110992..2111915	protein_id:ACI07648.1	0.0346494	-4.85103
CP000964	5244	35.2514	1.22482	1.20865	0.606274	1.83286	2.40685	0.411527	2.45586	putative lipoprotein	Klebsiella pneumoniae 342	complement(5437824..5438027)	protein_id:ACI09731.1	0.0347452	-4.84704
CP000964	4517	25.2545	0.883335	1.74022	0.606274	1.475	1.20103	6.58179	3.57962	spermidine synthase	Klebsiella pneumoniae 342	4643912..4644772	protein_id:ACI09580.1	0.0349773	-4.83744
CP000964	1354	74.162	2.59785	0	3.28879	1.31406	2.09384	0	0	hypothetical protein	Klebsiella pneumoniae 342	1404153..1404296	protein_id:ACI10841.1	0.0350294	-4.83529
CP000964	3109	193.082	6.76718	2.41731	3.97323	6.19361	9.26637	3.68526	4.97233	conserved hypothetical protein	Klebsiella pneumoniae 342	3224047..3224298	protein_id:ACI10350.1	0.0350482	-4.83451
CP000964	644	32.9807	1.1604	0	0.606274	2.521	0.64923	0.817775	0.491173	urease accessory protein UreD	Klebsiella pneumoniae 342	complement(667852..668676)	protein_id:ACI11694.1	0.0351841	-4.82893
CP000964	134	172.893	6.08575	2.94887	12.8901	7.46251	34.2315	15.9783	18.7858	L-threonine 3-dehydrogenase	Klebsiella pneumoniae 342	139956..140981	protein_id:ACI10459.1	0.0351994	-4.8283
CP000964	2702	34.438	1.21255	1.16015	3.86933	3.92688	5.66576	4.92512	1.00255	multiple antibiotic resistance protein MarC	Klebsiella pneumoniae 342	complement(2813274..2813942)	protein_id:ACI09851.1	0.0352096	-4.82789
CP000964	5161	129.881	4.60994	6.50207	6.14573	6.3854	17.4896	16.8066	17.8842	methionine synthase	Klebsiella pneumoniae 342	complement(5329967..5333650)	protein_id:ACI07164.1	0.0354935	-4.8163
CP000964	4963	2185.41	77.6339	27.603	36.7922	23.6457	27.0077	37.7047	9.06333	ribosomal protein S6	Klebsiella pneumoniae 342	complement(5127313..5127708)	protein_id:ACI10195.1	0.0355237	-4.81507
CP000964	2189	317.948	11.3317	16.2794	13.9797	13.3452	32.2617	13.5197	26.4564	transporter, major facilitator family	Klebsiella pneumoniae 342	complement(2305870..2307069)	protein_id:ACI10854.1	0.03564	-4.81036
CP000964	2322	110.456	3.93771	0.906491	0.909411	2.13203	1.39589	7.39428	6.48626	tripeptide permease TppB	Klebsiella pneumoniae 342	complement(2433199..2434704)	protein_id:ACI09792.1	0.0356496	-4.80997
CP000964	1234	85.5061	3.05591	2.3688	2.16486	4.74972	8.52683	8.63414	2.47607	iron-sulfur cluster assembly protein IscA	Klebsiella pneumoniae 342	1277653..1277976	protein_id:ACI08241.1	0.0357391	-4.80635
CP000964	395	1371.01	49.0321	32.764	39.8237	35.7923	35.2823	29.5349	24.4513	ribosomal protein S10	Klebsiella pneumoniae 342	430159..430470	protein_id:ACI06646.1	0.0357636	-4.80537
CP000964	982	1585.86	56.8757	45.272	68.1035	57.7815	123.254	106.641	88.4123	CTP synthase	Klebsiella pneumoniae 342	1015200..1016837	protein_id:ACI09005.1	0.0358643	-4.80131
CP000964	573	38.615	1.38531	0.580073	0	0.641475	4.48778	0.817775	0	conserved hypothetical protein	Klebsiella pneumoniae 342	complement(595616..595912)	protein_id:ACI07108.1	0.0358748	-4.80089
CP000964	1943	140.014	5.02658	4.38693	4.44797	7.53878	15.9963	8.60511	6.42565	membrane-bound lytic murein transglycosylase E	Klebsiella pneumoniae 342	2048706..2049317	protein_id:ACI08685.1	0.0359007	-4.79984
CP000964	5233	41.0713	1.4758	0.580073	0.303137	0	4.73947	1.22666	0.511375	threonine efflux protein	Klebsiella pneumoniae 342	complement(5426074..5426694)	protein_id:ACI09146.1	0.0359328	-4.79856
CP000964	2822	347.973	12.5308	8.79811	7.46407	5.75974	4.81123	6.55275	21.6457	putative dethiobiotin synthase	Klebsiella pneumoniae 342	complement(2925248..2925943)	protein_id:ACI09856.1	0.0360109	-4.79542
CP000964	2253	681.229	24.5882	12.2543	14.5535	14.2302	29.5988	24.6124	23.9803	transcriptional regulator, DeoR family	Klebsiella pneumoniae 342	complement(2369618..2370400)	protein_id:ACI09539.1	0.0360939	-4.7921
CP000964	705	238.77	8.61918	2.99738	7.66141	4.28651	5.43742	11.8894	9.92447	tRNA (guanine-N(7)-)-methyltransferase	Klebsiella pneumoniae 342	729605..730324	protein_id:ACI07124.1	0.0360982	-4.79193
CP000964	3910	596.476	21.5319	9.68035	10.4221	10.1824	35.8522	20.9034	28.1319	Inhibitor of vertebrate lysozyme	Klebsiella pneumoniae 342	4042390..4042836	protein_id:ACI11484.1	0.0360985	-4.79192
CP000964	363	242.015	8.75319	5.34193	12.8005	7.73949	13.9225	19.6847	12.5419	major facilitator family transporter TsgA	Klebsiella pneumoniae 342	complement(404586..405773)	protein_id:ACI07765.1	0.036168	-4.78914
CP000964	3858	35.6157	1.28924	1.78873	1.87889	0	1.94769	4.92248	4.97233	D-isomer specific 2-hydroxyacid dehydrogenase family protein	Klebsiella pneumoniae 342	complement(3983129..3984157)	protein_id:ACI11095.1	0.0361986	-4.78792
CP000964	2191	754.618	27.4125	20.5451	23.764	24.7205	44.7754	41.4269	39.6713	formate dehydrogenase, alpha subunit	Klebsiella pneumoniae 342	complement(2308566..2310716)	protein_id:ACI06966.1	0.0363263	-4.78284
CP000964	934	105.83	3.84721	3.25104	0.606274	4.83818	6.50026	8.20414	3.98999	conserved hypothetical protein	Klebsiella pneumoniae 342	complement(960544..961884)	protein_id:ACI08824.1	0.0363528	-4.78179
CP000964	373	66.131	2.40976	3.83111	1.03812	2.22183	12.7352	8.19886	13.5041	phosphoribulokinase/uridine kinase family protein	Klebsiella pneumoniae 342	complement(412912..413781)	protein_id:ACI08182.1	0.0364391	-4.77837
CP000964	2136	23.5177	0.857259	0.302164	0.995216	1.5648	3.48973	4.93568	2.47607	cysteine desulfuration protein SufE	Klebsiella pneumoniae 342	2256268..2256684	protein_id:ACI07201.1	0.0364516	-4.77787
CP000964	605	3618.84	132.711	102.183	124.364	144.215	380.007	316.442	312.383	dihydroxyacetone kinase	Klebsiella pneumoniae 342	complement(629088..630737)	protein_id:ACI07693.1	0.0366722	-4.76917
CP000964	86	199.486	7.31613	7.38431	4.06949	4.02534	13.4797	5.32081	15.6102	conserved hypothetical protein	Klebsiella pneumoniae 342	92567..92812	protein_id:ACI07703.1	0.0366749	-4.76906
CP000964	866	111.659	4.0982	2.99738	6.49848	4.42297	8.42129	6.13331	9.57471	thymidylate synthase	Klebsiella pneumoniae 342	887733..888527	protein_id:ACI08665.1	0.0367029	-4.76796
CP000964	1298	420.474	15.4385	14.5877	15.2885	5.92732	17.0329	4.51624	10.0659	glycine cleavage system transcriptional repressor	Klebsiella pneumoniae 342	complement(1348588..1349154)	protein_id:ACI07308.1	0.036717	-4.76741
CP000964	359	43.1724	1.59238	0	1.25545	1.92442	2.77655	1.2293	1.02275	siroheme synthase	Klebsiella pneumoniae 342	complement(398636..400009)	protein_id:ACI08490.1	0.0368842	-4.76085
CP000964	4563	113.93	4.2025	2.04238	1.51569	2.9051	3.19743	0	6.46606	fructose repressor	Klebsiella pneumoniae 342	complement(4695278..4696282)	protein_id:ACI07582.1	0.0368869	-4.76075
CP000964	674	303.199	11.1977	10.5383	8.33821	8.19784	8.33212	15.5984	17.0635	DNA topoisomerase IV, A subunit	Klebsiella pneumoniae 342	695468..697726	protein_id:ACI10249.1	0.0369317	-4.75899
CP000964	2192	283.849	10.5061	6.24842	7.44408	9.8024	21.131	14.3374	11.5192	malate/L-lactate dehydrogenase	Klebsiella pneumoniae 342	complement(2310963..2312042)	protein_id:ACI08607.1	0.0370129	-4.75583
CP000964	1482	548.02	20.2968	21.5486	10.0865	21.7942	30.7587	16.4215	40.2635	sensor-like histidine kinase YojN	Klebsiella pneumoniae 342	complement(1539476..1542133)	protein_id:ACI08881.1	0.0370365	-4.75491
CP000964	743	99.1118	3.67292	1.76447	1.15155	1.45255	1.01096	8.61567	4.52157	YecA family protein	Klebsiella pneumoniae 342	764112..764690	protein_id:ACI09153.1	0.0370584	-4.75406
CP000964	847	66.6053	2.47418	1.16015	0.692079	0.581019	6.47375	4.9304	3.00764	aspartate racemase family protein	Klebsiella pneumoniae 342	866623..867336	protein_id:ACI10351.1	0.0371468	-4.75062
CP000964	941	47.4594	1.76667	2.34455	1.21255	2.5659	3.52553	2.45332	2.0051	putative lipoprotein	Klebsiella pneumoniae 342	967865..968089	protein_id:ACI08502.1	0.0372249	-4.74759
CP000964	457	204.612	7.62444	5.29342	4.8569	11.559	14.2667	9.84233	10.5166	protein TldD	Klebsiella pneumoniae 342	485899..487344	protein_id:ACI10304.1	0.037263	-4.74611
CP000964	5237	170.233	6.36281	0.906491	4.02659	8.49524	4.58289	7.80053	7.50901	RarD protein	Klebsiella pneumoniae 342	5430176..5431069	protein_id:ACI11592.1	0.037377	-4.74171
CP000964	423	100.129	3.74444	0.604327	0.909411	1.57346	6.08417	2.04444	6.40545	Trk system potassium uptake protein TrkA	Klebsiella pneumoniae 342	complement(445547..446923)	protein_id:ACI07662.1	0.0373962	-4.74097
CP000964	2014	803.345	30.0617	20.2672	21.6611	9.90952	38.9916	9.4308	16.5319	GTP-binding protein EngD	Klebsiella pneumoniae 342	complement(2126151..2127245)	protein_id:ACI11895.1	0.0374207	-4.74002
CP000964	1858	1147.44	43.1518	25.9598	33.3158	42.9558	65.6872	63.156	55.4495	aspartyl-tRNA synthetase	Klebsiella pneumoniae 342	1965098..1966885	protein_id:ACI11929.1	0.037607	-4.73286
CP000964	4794	22.7891	0.857259	2.3688	0.649177	5.07824	3.3459	5.33665	2.0253	ABC-2 type transporter, permease protein	Klebsiella pneumoniae 342	4939493..4940617	protein_id:ACI10377.1	0.0376171	-4.73247
CP000965	55	40.5718	1.52796	1.16015	0.909411	0.871529	6.54798	0	2.0253	arsenical resistance protein ArsH	Klebsiella pneumoniae 342	complement(41059..41772)	protein_id:ACI12125.1	0.0376606	-4.7308
CP000964	3545	305.419	11.5064	5.11253	10.0093	12.3836	33.464	26.6727	17.1443	chromosome partition protein MukF	Klebsiella pneumoniae 342	complement(3641462..3642784)	protein_id:ACI09820.1	0.037674	-4.73029
CP000964	3432	91.7751	3.46182	3.20253	1.81882	2.86507	0.613274	4.09151	3.98999	glucans biosynthesis protein G	Klebsiella pneumoniae 342	complement(3513372..3514907)	protein_id:ACI08380.1	0.0377207	-4.7285
CP000964	485	693.512	26.2078	7.40856	16.0521	8.80104	8.20105	22.9294	10.0457	stringent starvation protein A	Klebsiella pneumoniae 342	510681..511319	protein_id:ACI11760.1	0.03779	-4.72585
CP000964	1859	76.577	2.90099	4.13327	2.20776	5.41365	2.99693	0.408887	7.11884	dATP pyrophosphohydrolase	Klebsiella pneumoniae 342	1966887..1967330	protein_id:ACI11222.1	0.0378833	-4.72229
CP000964	4124	31.5831	1.19874	1.1844	0.995216	4.27069	0.600514	1.22666	2.51647	oxidoreductase, short chain dehydrogenase/reductase family	Klebsiella pneumoniae 342	4243089..4243898	protein_id:ACI10868.1	0.0379552	-4.71956
CP000964	1474	171.021	6.49722	10.5626	7.04657	7.2365	17.9627	9.01664	13.5041	hypothetical protein	Klebsiella pneumoniae 342	1527715..1527861	protein_id:ACI09722.1	0.0379907	-4.71821
CP000964	4441	24.2464	0.921682	2.3688	0.303137	3.1296	0.348973	11.4911	1.51392	lysine decarboxylase, constitutive	Klebsiella pneumoniae 342	complement(4558523..4560676)	protein_id:ACI08366.1	0.0380132	-4.71736
CP000964	3788	263.592	10.0219	3.50469	5.27347	5.05092	12.1498	13.554	14.0155	putative esterase YbfF	Klebsiella pneumoniae 342	3906851..3907624	protein_id:ACI09983.1	0.0380206	-4.71707
CP000964	4639	32.4812	1.23709	0	1.69683	2.50368	4.58521	0	4.05059	FKBP-type 16 kDa peptidyl-prolyl cis-trans isomerase	Klebsiella pneumoniae 342	complement(4784449..4784898)	protein_id:ACI09006.1	0.0380863	-4.71459
CP000964	2388	171.851	6.54937	3.80686	4.41553	2.65949	18.8623	3.2711	8.00018	conserved hypothetical protein	Klebsiella pneumoniae 342	2494906..2495205	protein_id:ACI08325.1	0.0381108	-4.71366
CP000964	3265	212.322	8.11567	2.09089	3.98368	1.16204	10.041	4.08887	9.98507	3-octaprenyl-4-hydroxybenzoate carboxy-lyase family protein	Klebsiella pneumoniae 342	3369235..3370737	protein_id:ACI10174.1	0.0382234	-4.7094
CP000964	4448	1603.96	61.425	42.6253	36.4997	41.1316	70.6912	45.0832	65.1858	UDP-3-O-[3-hydroxymyristoyl] glucosamine N-acyltransferase	Klebsiella pneumoniae 342	complement(4568362..4569387)	protein_id:ACI07503.1	0.0382959	-4.70667
CP000964	3175	733.729	28.1093	20.6906	20.0854	38.8562	43.0527	29.9174	37.747	NADP-specific glutamate dehydrogenase	Klebsiella pneumoniae 342	3286127..3287470	protein_id:ACI08761.1	0.0383102	-4.70613
CP000964	1203	294.668	11.351	9.42669	10.2066	5.19428	9.50664	18.0517	11.7414	GTP-binding protein LepA	Klebsiella pneumoniae 342	1245454..1247253	protein_id:ACI09939.1	0.0385214	-4.69819
CP000964	1940	686.81	26.4897	17.0404	24.3932	17.6731	33.1325	32.3734	25.3124	alanine racemase	Klebsiella pneumoniae 342	2044703..2045773	protein_id:ACI11636.1	0.0385691	-4.69641
CP000964	3810	67.9778	2.6291	2.04238	1.34126	0	2.5482	2.46652	2.94704	apolipoprotein N-acyltransferase	Klebsiella pneumoniae 342	3933723..3935261	protein_id:ACI10491.1	0.0386758	-4.69242
CP000964	3348	1170.61	45.3035	41.3327	24.1377	30.5406	58.5727	63.6072	48.741	tRNA (5-methylaminomethyl-2-thiouridylate)-methyltransferase	Klebsiella pneumoniae 342	3428340..3429446	protein_id:ACI07780.1	0.0387006	-4.6915
CP000964	4986	264.245	10.2781	9.72886	6.71581	14.7424	23.2492	15.5905	16.5117	HflK protein	Klebsiella pneumoniae 342	complement(5146902..5148164)	protein_id:ACI09712.1	0.0388961	-4.68423
CP000964	2102	361.189	14.0501	11.5176	7.05514	13.7931	31.3437	13.9655	14.9978	vitamin B12 transport periplasmic protein BtuE	Klebsiella pneumoniae 342	2220378..2220929	protein_id:ACI07084.1	0.0388997	-4.6841
CP000964	2520	37.6068	1.46353	0.604327	3.45465	0	0.348973	3.70374	1.47352	transcriptional regulator, AraC family	Klebsiella pneumoniae 342	2632084..2632851	protein_id:ACI11897.1	0.0389167	-4.68347
CP000964	5145	848.609	33.12	29.1381	22.8555	37.4982	46.2191	63.1508	60.644	glucose-6-phosphate isomerase	Klebsiella pneumoniae 342	complement(5314322..5315971)	protein_id:ACI10999.1	0.0390285	-4.67933
CP000964	445	746.443	29.1539	27.8081	21.419	17.3343	60.3405	27.1133	32.8417	acetyl-CoA carboxylase, biotin carboxyl carrier protein	Klebsiella pneumoniae 342	complement(471799..472266)	protein_id:ACI10117.1	0.039057	-4.67827
CP000964	756	67.114	2.62393	1.76447	3.40222	7.66835	5.24488	2.46124	4.03039	6-phospho-beta-glucosidase BglA	Klebsiella pneumoniae 342	complement(778198..779631)	protein_id:ACI09754.1	0.0390966	-4.67681
CP000964	5376	92.5977	3.6223	8.79811	1.90463	1.84152	9.27582	4.92776	11.4586	conserved hypothetical protein	Klebsiella pneumoniae 342	complement(5584120..5584389)	protein_id:ACI10334.1	0.0391187	-4.676
CP000964	4616	107.347	4.20404	4.66484	3.72345	4.26919	9.8198	11.4884	10.9876	dihydrodipicolinate reductase	Klebsiella pneumoniae 342	complement(4759517..4760338)	protein_id:ACI08405.1	0.0391632	-4.67436
CP000964	334	106.678	4.1816	3.87962	2.42228	4.91756	16.6214	13.1372	8.12139	ferrous iron transport protein A	Klebsiella pneumoniae 342	complement(372914..373141)	protein_id:ACI08399.1	0.0391984	-4.67306
CP000964	3628	25.3989	1	0	0.692079	2.40009	2.50414	5.33929	9.41309	glutathione S-transferase family protein	Klebsiella pneumoniae 342	3734358..3734984	protein_id:ACI10872.1	0.0393718	-4.66669
CP000964	1435	45.1039	1.77894	1.74022	0.952314	0.931984	1.51404	3.67999	3.49882	aminotransferase, classes I and II	Klebsiella pneumoniae 342	complement(1485440..1486657)	protein_id:ACI09857.1	0.0394409	-4.66416
CP000964	4117	83.7946	3.30536	4.15753	2.31074	2.72684	6.73093	3.6879	4.01019	phosphoribosylaminoimidazole carboxylase, ATPase subunit	Klebsiella pneumoniae 342	4235718..4236785	protein_id:ACI07389.1	0.039446	-4.66398
CP000964	3289	90.8265	3.58396	2.04238	1.51569	1.5648	6.71021	11.0875	3.43821	ACT domain protein	Klebsiella pneumoniae 342	3386840..3387232	protein_id:ACI10891.1	0.0394594	-4.66349
CP000964	1925	69.4351	2.7405	0.604327	2.81404	1.5648	1.55	4.50832	3.49882	long-chain-fatty-acid--CoA ligase	Klebsiella pneumoniae 342	2031391..2033076	protein_id:ACI06571.1	0.0394686	-4.66315
CP000964	2022	60.0569	2.37141	0.302164	0.303137	0.29051	1.20103	1.2293	5.91428	glutamyl-tRNA reductase	Klebsiella pneumoniae 342	2134555..2135811	protein_id:ACI11725.1	0.0394861	-4.66251
CP000964	1647	312.831	12.3617	11.4691	3.63764	21.693	27.6233	22.531	28.3201	mannosyltransferase B	Klebsiella pneumoniae 342	1735277..1736422	protein_id:ACI11314.1	0.0395155	-4.66144
CP000964	4662	454.719	17.9913	8.26655	8.1847	3.33897	18.6245	13.9022	12.5621	thr operon leader peptide	Klebsiella pneumoniae 342	complement(4808814..4808882)	protein_id:ACI11826.1	0.0395658	-4.6596
CP000964	5242	55.2108	2.18485	2.32029	1.03048	0.625921	5.16021	3.28166	3.53922	conserved hypothetical protein	Klebsiella pneumoniae 342	complement(5436260..5436967)	protein_id:ACI08548.1	0.0395728	-4.65935
CP000964	988	41.8847	1.66237	5.03976	3.19252	2.5659	4.82632	4.49776	4.48116	sulfite reductase [NADPH] flavoprotein, alpha-component	Klebsiella pneumoniae 342	1021260..1023059	protein_id:ACI07928.1	0.0396891	-4.65511
CP000964	4430	282.222	11.2084	1.20865	4.40789	7.60613	5.03973	12.3194	7.03804	D-methionine ABC transporter, periplasmic D-methionine-binding lipoprotein	Klebsiella pneumoniae 342	4549466..4550281	protein_id:ACI09219.1	0.0397148	-4.65418
CP000964	4459	191.286	7.61217	2.41731	3.76635	3.68304	11.4679	7.78206	16.0408	methionine aminopeptidase, type I	Klebsiella pneumoniae 342	4580720..4581514	protein_id:ACI11073.1	0.0397948	-4.65128
CP000964	1406	743.261	29.6409	16.6059	18.5344	25.8065	41.6619	18.8247	28.0107	acetyl-CoA carboxylase, carboxyl transferase, beta subunit	Klebsiella pneumoniae 342	1462050..1462970	protein_id:ACI10199.1	0.0398795	-4.64821
CP000964	4194	211.144	8.42955	4.10902	5.62526	7.1651	7.43135	0.411527	7.50901	peptidylprolyl isomerase	Klebsiella pneumoniae 342	complement(4314762..4316636)	protein_id:ACI09806.1	0.0399232	-4.64663
CP000964	1873	304.936	12.1755	6.50207	6.97886	9.26805	18.2978	10.6654	12.9725	pyruvate kinase II	Klebsiella pneumoniae 342	complement(1980734..1982176)	protein_id:ACI09093.1	0.0399282	-4.64645
CP000964	711	104.263	4.16569	4.38693	5.45554	0.909534	11.5758	4.08887	5.52411	YGGT family protein	Klebsiella pneumoniae 342	complement(733483..734049)	protein_id:ACI08863.1	0.0399538	-4.64552
CP000964	5365	2541.45	101.543	70.3142	81.33	96.6515	149.414	111.157	137.309	GTP-binding protein TypA/BipA	Klebsiella pneumoniae 342	complement(5568108..5569931)	protein_id:ACI10259.1	0.0399547	-4.64549
CP000964	5121	144.954	5.80158	2.39305	3.07427	5.79951	10.7564	7.37317	9.5343	alanine racemase	Klebsiella pneumoniae 342	complement(5291099..5292178)	protein_id:ACI11918.1	0.0400238	-4.643
CP000964	1656	167.514	6.72883	7.13066	10.1705	7.43342	13.8677	16.8224	7.95978	ATP phosphoribosyltransferase	Klebsiella pneumoniae 342	complement(1743727..1744626)	protein_id:ACI07752.1	0.0401689	-4.63778
CP000964	3569	2613.91	105.11	83.8499	78.5626	95.0871	141.909	77.1189	117.318	seryl-tRNA synthetase	Klebsiella pneumoniae 342	complement(3671533..3672825)	protein_id:ACI08195.1	0.0402119	-4.63623
CP000964	4144	485.273	19.5695	5.922	17.3476	16.9313	35.5832	20.9509	31.9603	adenine phosphoribosyltransferase	Klebsiella pneumoniae 342	complement(4265983..4266534)	protein_id:ACI07786.1	0.0403267	-4.63212
CP000964	454	385.969	15.6057	10.0553	17.8767	8.51743	23.0301	9.00872	17.3931	septum formation protein Maf	Klebsiella pneumoniae 342	479922..480503	protein_id:ACI08950.1	0.0404325	-4.62834
CP000964	1439	861.67	34.9215	15.6509	21.2455	13.3383	35.6157	29.0706	26.0662	NADH-quinone oxidoreductase, A subunit	Klebsiella pneumoniae 342	1489115..1489555	protein_id:ACI06723.1	0.0405278	-4.62495
CP000964	5146	259.357	10.5132	9.42669	7.43644	16.5526	56.3537	19.2626	28.4413	aspartokinase III, lysine-sensitive	Klebsiella pneumoniae 342	5316736..5318085	protein_id:ACI11939.1	0.0405354	-4.62467
CP000964	1427	397.176	16.124	10.3332	11.2362	11.1803	25.7485	15.1473	23.57	phosphate acetyltransferase	Klebsiella pneumoniae 342	complement(1477207..1479354)	protein_id:ACI11357.1	0.0405966	-4.6225
CP000964	4740	65.6568	2.66745	8.12102	2.96944	2.51234	13.4738	15.1658	5.54431	4-hydroxyphenylacetate catabolism regulatory protein HpaA	Klebsiella pneumoniae 342	4887577..4888467	protein_id:ACI06639.1	0.0406271	-4.62141
CP000964	864	679.451	27.8017	27.6515	26.9832	43.9464	71.4147	63.1402	62.5077	phosphoenolpyruvate-protein phosphotransferase	Klebsiella pneumoniae 342	884359..886605	protein_id:ACI10190.1	0.040918	-4.61112
CP000964	4455	2192.06	89.7166	48.3421	45.1858	49.2863	87.8314	56.1706	45.2763	ribosome recycling factor	Klebsiella pneumoniae 342	complement(4577119..4577676)	protein_id:ACI09483.1	0.0409279	-4.61077
CP000964	2299	4588.18	188.236	148.253	163.725	123.847	242.984	223.435	262.963	superoxide dismutase (Fe)	Klebsiella pneumoniae 342	complement(2413684..2414265)	protein_id:ACI09001.1	0.0410263	-4.60731
CP000964	500	122.918	5.04749	0.906491	4.89217	7.72907	6.74384	0.411527	2.0253	ribosomal subunit interface protein	Klebsiella pneumoniae 342	complement(529869..530156)	protein_id:ACI08762.1	0.0410638	-4.60599
CP000964	3473	594.849	24.4667	10.889	19.0491	3.97178	29.6206	25.0662	6.91683	hypothetical protein	Klebsiella pneumoniae 342	3554381..3554503	protein_id:ACI08426.1	0.0411308	-4.60364
CP000964	3558	139.505	5.7479	3.29955	3.10672	9.54814	16.4023	12.2798	8.00018	phosphoserine aminotransferase	Klebsiella pneumoniae 342	complement(3657458..3658546)	protein_id:ACI09769.1	0.0412021	-4.60114
CP000964	4642	806.186	33.2239	14.4422	21.3875	22.0875	57.0188	47.9797	34.7861	riboflavin biosynthesis protein RibF	Klebsiella pneumoniae 342	complement(4788376..4789314)	protein_id:ACI10796.1	0.0412112	-4.60082
CP000964	4977	14.0547	0.580198	0	0.303137	4.6046	4.30103	2.45332	7.01783	acyl-CoA dehydrogenase family protein	Klebsiella pneumoniae 342	complement(5138072..5139709)	protein_id:ACI11573.1	0.0412813	-4.59837
CP000964	4554	43.4015	1.79275	5.29342	1.51569	1.87776	5.25284	2.87541	1.98489	cell division protein FtsW	Klebsiella pneumoniae 342	complement(4684593..4685867)	protein_id:ACI10712.1	0.0413061	-4.5975
CP000964	1289	456.557	18.8727	14.2128	14.1722	21.4112	33.151	40.1818	16.1418	uracil phosphoribosyltransferase	Klebsiella pneumoniae 342	1341099..1341725	protein_id:ACI09578.1	0.0413371	-4.59642
CP000964	5011	441.308	18.243	12.3513	16.7499	11.7268	29.2335	11.8973	17.9853	KamA family protein	Klebsiella pneumoniae 342	5173671..5174699	protein_id:ACI08598.1	0.0413385	-4.59637
CP000964	692	89.1149	3.68673	1.78873	2.90937	0	4.70337	6.56595	3.96979	aminotransferase, classes I and II	Klebsiella pneumoniae 342	715008..716189	protein_id:ACI07974.1	0.0413705	-4.59525
CP000964	656	743.994	30.7856	16.4603	26.4093	23.3323	48.2914	42.7064	29.8542	conserved hypothetical protein	Klebsiella pneumoniae 342	complement(679451..679723)	protein_id:ACI09098.1	0.0413788	-4.59497
CP000964	3593	85.6253	3.54408	2.06664	4.10957	0.328514	7.09978	2.46388	9.00273	low-specificity L-threonine aldolase	Klebsiella pneumoniae 342	3701980..3702981	protein_id:ACI07027.1	0.0413905	-4.59456
CP000964	3177	273.632	11.329	10.128	8.75104	23.9855	33.5684	34.4943	17.4739	DNA topoisomerase 3	Klebsiella pneumoniae 342	complement(3288665..3290611)	protein_id:ACI07482.1	0.0414023	-4.59414
CP000964	467	254.273	10.5571	10.3574	11.5489	7.82063	12.3352	13.9391	8.02038	arginine repressor	Klebsiella pneumoniae 342	complement(494304..494774)	protein_id:ACI08418.1	0.0415187	-4.5901
CP000964	40	67.1988	2.79112	5.54707	4.95224	8.05758	7.96227	7.35997	3.02784	transcriptional regulator, LacI family	Klebsiella pneumoniae 342	41160..42104	protein_id:ACI11418.1	0.0415353	-4.58952
CP000964	5259	226.333	9.43656	3.20253	4.75393	5.93421	11.3012	5.7429	12.6026	glucose-1-phosphate thymidylyltransferase	Klebsiella pneumoniae 342	complement(5454410..5455291)	protein_id:ACI08654.1	0.0416932	-4.58404
CP000964	5175	56.219	2.34687	0	3.24588	0.328514	3.75388	1.22666	3.06825	conserved hypothetical protein	Klebsiella pneumoniae 342	complement(5354723..5355313)	protein_id:ACI10441.1	0.0417451	-4.58225
CP000964	246	128.264	5.35733	6.10289	3.37741	3.61366	3.32038	5.33137	2.98744	low-affinity inorganic phosphate transporter	Klebsiella pneumoniae 342	complement(274361..275857)	protein_id:ACI07631.1	0.0417681	-4.58146
CP000964	5319	340.272	14.2729	8.64147	9.30862	11.4988	35.7117	18.9065	8.00018	ferrous-iron efflux pump FieF	Klebsiella pneumoniae 342	complement(5526112..5527014)	protein_id:ACI10079.1	0.0419457	-4.57533
CP000964	5262	608.075	25.5289	11.2397	16.8195	23.7074	35.3446	14.3454	18.537	UDP-N-acetylglucosamine 2-epimerase	Klebsiella pneumoniae 342	complement(5457633..5458763)	protein_id:ACI10856.1	0.0419831	-4.57405
CP000964	4227	416.45	17.5344	15.9773	13.3791	27.532	32.619	25.8312	33.555	1-deoxy-D-xylulose-5-phosphate synthase	Klebsiella pneumoniae 342	4348911..4350773	protein_id:ACI10567.1	0.0421044	-4.56988
CP000964	4012	185.99	7.83151	3.50469	4.06949	4.93488	5.3294	10.6812	10.355	transcriptional activator CadC	Klebsiella pneumoniae 342	complement(4154413..4155993)	protein_id:ACI09270.1	0.0421071	-4.56979
CP000964	3394	84.1085	3.54561	1.46231	2.5109	0.625921	4.20028	0.817775	3.55942	purine nucleoside phosphoramidase	Klebsiella pneumoniae 342	complement(3475842..3476198)	protein_id:ACI09481.1	0.0421552	-4.56814
CP000964	714	66.8093	2.8172	0.882237	2.5538	0.31296	3.79216	1.63555	0	transcriptional regulator, LuxR family	Klebsiella pneumoniae 342	736117..736770	protein_id:ACI08820.1	0.0421678	-4.56772
CP000964	371	941.97	39.7913	33.3684	30.9613	22.5148	44.0126	42.6958	33.8442	catabolite gene activator	Klebsiella pneumoniae 342	complement(411513..412145)	protein_id:ACI09691.1	0.0422426	-4.56516
CP000964	374	147.63	6.24067	3.50469	4.32972	8.95846	16.4252	8.63942	7.97998	conserved hypothetical protein	Klebsiella pneumoniae 342	complement(413818..414036)	protein_id:ACI09115.1	0.0422724	-4.56414
CP000964	3820	34.6076	1.46353	0.302164	1.33362	0.60347	3.05608	2.87277	2.0051	DNA polymerase III, delta subunit	Klebsiella pneumoniae 342	3946672..3947706	protein_id:ACI07799.1	0.0422894	-4.56356
CP000964	4962	900.17	38.0869	14.7929	21.7583	18.2523	16.5554	31.1071	21.4639	ribosomal protein S18	Klebsiella pneumoniae 342	complement(5126761..5126988)	protein_id:ACI10462.1	0.0423108	-4.56283
CP000964	3403	2351.44	99.5972	54.6259	55.9243	47.9653	107.748	84.5185	64.533	3-oxoacyl-[acyl-carrier-protein] reductase	Klebsiella pneumoniae 342	complement(3484364..3485098)	protein_id:ACI08645.1	0.0423559	-4.56129
CP000964	4322	295.922	12.5467	7.68647	8.78441	2.15448	20.7835	19.3154	4.95213	NlpC/P60 family protein	Klebsiella pneumoniae 342	4440671..4441237	protein_id:ACI10724.1	0.0423988	-4.55983
CP000964	4479	154.297	6.55607	0	5.99128	4.69969	3.41534	5.34721	2.45586	pullulanase	Klebsiella pneumoniae 342	complement(4606504..4609812)	protein_id:ACI10956.1	0.0424899	-4.55674
CP000964	2306	27.8047	1.18647	0	2.10386	0.31296	4.03094	0.408887	1.98489	transcriptional regulator, TetR family	Klebsiella pneumoniae 342	complement(2419218..2419817)	protein_id:ACI11472.1	0.0426716	-4.55058
CP000964	5399	2992.68	127.828	99.7433	81.7238	102.936	175.216	108.289	123.764	ATP synthase F1, delta subunit	Klebsiella pneumoniae 342	5612261..5612794	protein_id:ACI11319.1	0.0427135	-4.54917
CP000965	49	671.571	28.6887	26.7693	17.5496	23.4212	48.46	25.8338	31.5967	arsenical pump membrane protein	Klebsiella pneumoniae 342	35866..37155	protein_id:ACI11987.1	0.0427188	-4.54898
CP000964	4464	917.348	39.2176	27.6515	40.0383	27.0723	50.0876	52.0844	46.9379	protease Do	Klebsiella pneumoniae 342	complement(4587027..4588460)	protein_id:ACI10931.1	0.0427511	-4.5479
CP000964	4192	43.6467	1.86944	2.94887	0.909411	0.657029	0.900771	0	1.00255	thioesterase family protein	Klebsiella pneumoniae 342	complement(4313732..4314133)	protein_id:ACI08074.1	0.0428312	-4.54519
CP000964	4241	1048.54	44.9858	25.9355	21.4018	23.6713	41.5093	21.6974	19.2302	preprotein translocase, YajC subunit	Klebsiella pneumoniae 342	complement(4361941..4362273)	protein_id:ACI09763.1	0.0429035	-4.54276
CP000964	2779	40.2327	1.72679	3.27529	0	1.64257	9.55867	0	2.0455	protein UmuD homolog	Klebsiella pneumoniae 342	complement(2890263..2890745)	protein_id:ACI09170.1	0.0429201	-4.5422
CP000964	2385	199.401	8.56663	0.580073	12.8806	3.19358	13.628	16.4162	6.46606	oxidoreductase, zinc-binding dehydrogenase family	Klebsiella pneumoniae 342	2492589..2493626	protein_id:ACI10353.1	0.0429617	-4.5408
CP000964	4453	348.481	14.9789	15.8317	7.08276	12.112	11.016	22.1248	9.5343	di-trans,poly-cis-decaprenylcistransferase	Klebsiella pneumoniae 342	complement(4574693..4575469)	protein_id:ACI10638.1	0.0429834	-4.54008
CP000964	4805	123.028	5.29138	3.80686	2.89984	1.20004	6.88998	2.04444	4.56197	outer membrane lipoprotein Blc	Klebsiella pneumoniae 342	complement(4957769..4958302)	protein_id:ACI08830.1	0.0430094	-4.5392
CP000964	1355	775.245	33.3735	19.5062	24.2826	21.5946	38.8656	31.5899	49.3673	cell division protein ZipA	Klebsiella pneumoniae 342	1404347..1405411	protein_id:ACI07365.1	0.043049	-4.53788
CP000964	2233	92.3685	3.98986	5.13678	3.21251	0.625921	6.15841	5.34985	7.09864	putative transcriptional regulator	Klebsiella pneumoniae 342	complement(2351288..2351749)	protein_id:ACI08427.1	0.043195	-4.53299
CP000964	2454	54.237	2.34687	2.3688	2.5538	3.50857	4.37991	1.22666	6.99763	malate dehydrogenase (oxaloacetate-decarboxylating)	Klebsiella pneumoniae 342	complement(2568119..2569816)	protein_id:ACI11794.1	0.0432706	-4.53047
CP000964	434	225.274	9.75867	7.98864	10.0675	3.79529	25.0285	12.3168	15.0786	hypothetical protein	Klebsiella pneumoniae 342	454261..454413	protein_id:ACI07832.1	0.043319	-4.52886
CP000964	3564	186.389	8.0896	5.01551	6.68336	8.13359	18.5548	22.5653	22.3654	transporter, major facilitator family	Klebsiella pneumoniae 342	complement(3665979..3667127)	protein_id:ACI11090.1	0.0434017	-4.52611
CP000966	18	55.2704	2.39902	0.302164	3.31641	0.657029	1.57552	1.23194	0	IS903, transposase	Klebsiella pneumoniae 342	14114..15037	protein_id:ACI12290.1	0.0434052	-4.52599
CP000964	1643	986.013	42.7981	39.7977	25.1253	33.8655	61.1407	45.5053	53.3232	ABC-2 type transporter, permease protein	Klebsiella pneumoniae 342	1728468..1729253	protein_id:ACI11119.1	0.0434052	-4.52599
CP000964	2825	195.843	8.50931	7.86737	10.7519	4.98357	9.73048	10.2433	10.0053	transporter, major facilitator family	Klebsiella pneumoniae 342	2928449..2929699	protein_id:ACI10385.1	0.0434497	-4.52451
CP000964	5194	5084.73	221.29	133.098	118.801	113.375	169.473	93.5721	120.279	ribosomal protein L1	Klebsiella pneumoniae 342	complement(5378565..5379269)	protein_id:ACI06756.1	0.0435205	-4.52216
CP000964	4906	44.6548	1.94613	0	0.303137	1.54235	4.85283	6.57123	0	trehalose operon repressor	Klebsiella pneumoniae 342	5065665..5066612	protein_id:ACI11951.1	0.0435817	-4.52014
CP000964	2764	56.6428	2.47571	3.52895	1.51569	2.80285	4.48778	5.34193	4.52157	putative membrane protein	Klebsiella pneumoniae 342	complement(2869043..2869627)	protein_id:ACI11342.1	0.0437074	-4.51598
CP000964	227	196.725	8.59981	6.52633	7.73958	14.1354	12.8557	8.19094	11.4788	peptidase, M16 (pitrilysin) family	Klebsiella pneumoniae 342	250789..252291	protein_id:ACI10114.1	0.0437148	-4.51573
CP000964	5386	142.353	6.23396	11.4448	5.06471	4.79841	4.18767	3.28957	8.14159	high affinity ribose transport protein RbsD	Klebsiella pneumoniae 342	complement(5598827..5599246)	protein_id:ACI08748.1	0.0437923	-4.51318
CP000964	1478	54.0926	2.37294	4.36267	2.16486	0.31296	1.70891	5.33929	5.52411	3-demethylubiquinone-9 3-O-methyltransferase	Klebsiella pneumoniae 342	complement(1532284..1533012)	protein_id:ACI06549.1	0.0438682	-4.51068
CP000964	1634	141.056	6.20789	13.4872	7.57468	15.4492	31.3125	20.9219	14.5268	mannose-1-phosphate guanylyltransferase/mannose-6-phosphate isomerase	Klebsiella pneumoniae 342	1716930..1718345	protein_id:ACI10787.1	0.0440101	-4.50602
CP000964	3674	275.403	12.1305	3.25104	7.0904	9.51339	6.93059	15.1473	5.54431	putative ATP-dependent RNA helicase RhlE	Klebsiella pneumoniae 342	complement(3786754..3788109)	protein_id:ACI10225.1	0.0440462	-4.50484
CP000964	94	472.82	20.8409	12.9799	19.6373	12.4374	48.4341	42.6167	24.3705	fructose-1,6-bisphosphatase, class II	Klebsiella pneumoniae 342	complement(99264..100274)	protein_id:ACI08653.1	0.0440778	-4.5038
CP000964	681	57.5914	2.5386	2.39305	0.34604	2.16827	6.25816	4.5136	7.93957	putative membrane protein	Klebsiella pneumoniae 342	complement(705827..706486)	protein_id:ACI07798.1	0.0440795	-4.50375
CP000964	1510	324.65	14.3138	10.8405	9.90926	7.95736	5.21936	6.13331	11.4384	ribosomal L25p family	Klebsiella pneumoniae 342	complement(1568373..1568657)	protein_id:ACI08687.1	0.0440899	-4.50341
CP000964	4602	132.736	5.8593	3.25104	2.8493	2.68194	7.09746	5.33401	10.4964	bis(5'-nucleosyl)-tetraphosphatase (symmetrical)	Klebsiella pneumoniae 342	4744398..4745246	protein_id:ACI10507.1	0.0441424	-4.50169
CP000964	4242	356.444	15.752	8.5202	9.31533	8.61765	26.5138	22.1353	15.388	queuine tRNA-ribosyltransferase	Klebsiella pneumoniae 342	complement(4362296..4363423)	protein_id:ACI08462.1	0.0441921	-4.50007
CP000964	726	214.354	9.4749	7.94013	4.79683	7.36405	28.1367	3.67999	19.9499	agmatinase	Klebsiella pneumoniae 342	747130..748050	protein_id:ACI11642.1	0.0442021	-4.49974
CP000964	759	268.422	11.8684	14.8767	6.36588	10.3607	10.7749	12.7045	11.9498	channel protein, hemolysin III family	Klebsiella pneumoniae 342	781005..781664	protein_id:ACI11945.1	0.0442153	-4.49931
CP000964	2064	237.551	10.5045	8.01289	8.20576	4.44745	15.7032	2.05763	11.0078	hypothetical protein	Klebsiella pneumoniae 342	complement(2180473..2180595)	protein_id:ACI07244.1	0.04422	-4.49916
CP000964	1230	137.752	6.09648	1.48656	1.21255	2.19248	3.55917	2.05499	6.09609	RNA methyltransferase, TrmH family, group 1	Klebsiella pneumoniae 342	1274349..1275083	protein_id:ACI09133.1	0.0442569	-4.49795
CP000964	2113	100.773	4.46729	9.77736	7.35735	10.8553	22.2346	17.2208	16.9221	putative oxidase, FAD-binding	Klebsiella pneumoniae 342	2230612..2233668	protein_id:ACI08871.1	0.0443303	-4.49556
CP000964	5168	34.6923	1.54023	4.15753	1.34126	3.28514	2.04512	0.820414	1.49372	phosphoribosylaminoimidazolecarboxamide formyltransferase/IMP cyclohydrolase	Klebsiella pneumoniae 342	5347253..5348842	protein_id:ACI06763.1	0.0443967	-4.4934
CP000964	1860	45.443	2.01766	3.20253	7.48416	9.14335	9.1817	13.9734	11.4384	conserved hypothetical protein TIGR01033	Klebsiella pneumoniae 342	1967358..1968098	protein_id:ACI09686.1	0.0443997	-4.49331
CP000964	4605	79.0424	3.518	0.580073	0	0.60347	2.1018	1.22666	0.511375	glutathione-regulated potassium-efflux system ancillary protein KefF	Klebsiella pneumoniae 342	complement(4748051..4748584)	protein_id:ACI06906.1	0.0445077	-4.4898
CP000964	2596	43.0028	1.92006	0	0	0	0	2.04444	2.45586	sugar-binding domain protein, LacI family	Klebsiella pneumoniae 342	2711577..2712530	protein_id:ACI10222.1	0.0446495	-4.48521
CP000964	4638	95.8078	4.2792	3.25104	7.79683	8.09072	15.0415	13.5619	10.1265	4-hydroxy-3-methylbut-2-enyl diphosphate reductase	Klebsiella pneumoniae 342	complement(4783497..4784447)	protein_id:ACI09114.1	0.0446644	-4.48473
CP000964	2207	74.1964	3.31917	2.67096	0.909411	1.87776	12.7119	2.45332	6.44585	cytochrome c-type biogenesis protein CcmE	Klebsiella pneumoniae 342	2324635..2325093	protein_id:ACI06863.1	0.0447349	-4.48246
CP000964	3004	33.8789	1.51569	2.94887	4.48513	2.55034	1.8781	0	1.47352	type VI secretion ATPase, ClpV1 family	Klebsiella pneumoniae 342	complement(3116187..3118841)	protein_id:ACI09800.1	0.0447383	-4.48235
CP000964	5089	40.597	1.81882	1.76447	1.81882	0.581019	4.14692	2.45332	0.491173	Na+/H+ antiporter	Klebsiella pneumoniae 342	complement(5256902..5258548)	protein_id:ACI07226.1	0.0448019	-4.4803
CP000964	440	228.299	10.2294	3.90387	9.13138	5.74216	5.45003	1.22666	1.00255	tRNA-dihydrouridine synthase B	Klebsiella pneumoniae 342	complement(466429..467394)	protein_id:ACI11321.1	0.044807	-4.48013
CP000964	4551	180.12	8.08289	6.47782	5.60998	6.85417	8.39127	11.47	10.456	D-alanine--D-alanine ligase B	Klebsiella pneumoniae 342	complement(4681089..4682009)	protein_id:ACI10393.1	0.044875	-4.47794
CP000964	1639	85.6757	3.84721	0.882237	1.64439	7.1774	7.7316	3.28693	3.02784	hypothetical protein	Klebsiella pneumoniae 342	1724520..1724669	protein_id:ACI07172.1	0.0449044	-4.477
CP000964	4151	268.72	12.0779	5.03976	6.14762	13.6944	19.0372	13.5302	9.5141	acriflavine resistance protein A	Klebsiella pneumoniae 342	4273130..4274323	protein_id:ACI09096.1	0.0449462	-4.47566
CP000964	4545	166.615	7.48889	15.3244	13.8635	12.0207	23.384	12.293	22.5674	preprotein translocase, SecA subunit	Klebsiella pneumoniae 342	complement(4673177..4675882)	protein_id:ACI10966.1	0.0449472	-4.47563
CP000964	507	50.9582	2.29472	0.604327	0.909411	1.16204	3.60308	2.88069	3.43821	sodium/calcium exchanger protein	Klebsiella pneumoniae 342	complement(535060..536037)	protein_id:ACI11274.1	0.0450314	-4.47293
CP000964	966	39.1993	1.76667	1.46231	2.59671	1.64257	1.69615	1.22666	3.53922	L-serine ammonia-lyase 2	Klebsiella pneumoniae 342	complement(992922..994289)	protein_id:ACI10528.1	0.0450689	-4.47172
CP000964	4989	1026.06	46.3853	34.5285	22.7259	27.7329	47.1222	27.8888	32.5929	tRNA delta(2)-isopentenylpyrophosphate transferase	Klebsiella pneumoniae 342	complement(5149987..5150937)	protein_id:ACI08698.1	0.0452071	-4.46731
CP000964	5387	100.299	4.53728	5.84924	3.28879	5.17359	8.94307	16.002	13.1139	potassium uptake protein	Klebsiella pneumoniae 342	complement(5599430..5601298)	protein_id:ACI09200.1	0.0452377	-4.46633
CP000964	2020	1493.44	67.7725	40.885	49.3221	47.0904	71.921	35.2224	24.3503	4-diphosphocytidyl-2C-methyl-D-erythritol kinase	Klebsiella pneumoniae 342	complement(2132824..2133672)	protein_id:ACI06971.1	0.04538	-4.4618
CP000964	1131	45.3835	2.06981	1.46231	1.51569	1.475	4.99897	3.69054	1.53412	D-isomer specific 2-hydroxyacid dehydrogenase family protein	Klebsiella pneumoniae 342	complement(1163109..1164041)	protein_id:ACI11563.1	0.0456071	-4.4546
CP000964	1577	60.6159	2.77732	0	0.303137	0	0.697945	0	0	conserved hypothetical protein	Klebsiella pneumoniae 342	complement(1644481..1644798)	protein_id:ACI08127.1	0.0458182	-4.44793
CP000964	3295	384.427	17.6285	19.5062	8.75478	3.567	6.97945	6.96692	3.49882	MASE2 domain/diguanylate cyclase	Klebsiella pneumoniae 342	complement(3391350..3392408)	protein_id:ACI07114.1	0.0458566	-4.44673
CP000964	517	2428.68	111.514	79.0526	56.6069	64.2823	102.867	65.6463	71.2011	ribosomal protein L21	Klebsiella pneumoniae 342	542809..543120	protein_id:ACI10176.1	0.0459154	-4.44488
CP000964	2023	402.006	18.4729	13.7651	20.0453	12.5566	20.7764	11.0875	22.0156	peptide chain release factor 1	Klebsiella pneumoniae 342	2135854..2136936	protein_id:ACI11112.1	0.0459519	-4.44373
CP000964	501	169.285	7.78646	2.06664	4.41553	4.84507	21.8514	6.56595	13.6051	RNA polymerase sigma-54 factor	Klebsiella pneumoniae 342	complement(530179..531612)	protein_id:ACI08306.1	0.0459963	-4.44234
CP000964	4224	197.614	9.09314	3.22678	2.16486	3.30962	12.7655	1.22666	4.99254	thiamine biosynthesis/tRNA modification protein ThiI	Klebsiella pneumoniae 342	complement(4346119..4347567)	protein_id:ACI10479.1	0.0460146	-4.44176
CP000964	730	1450.73	66.7597	33.0904	56.6746	46.4345	92.4329	97.9827	71.066	transketolase	Klebsiella pneumoniae 342	750867..752858	protein_id:ACI06587.1	0.046018	-4.44166
CP000964	731	209.068	9.62426	5.59558	4.54706	7.87243	12.7606	9.03511	7.95978	D-erythrose-4-phosphate dehydrogenase	Klebsiella pneumoniae 342	753243..754271	protein_id:ACI08746.1	0.046034	-4.44115
CP000964	1434	75.8232	3.50016	2.92462	1.86172	6.29207	3.93366	1.23194	4.54177	5'-nucleotidase	Klebsiella pneumoniae 342	complement(1484759..1485358)	protein_id:ACI11793.1	0.0461622	-4.43714
CP000964	285	27.3556	1.26317	0.302164	0.303137	6.0362	1.67295	5.73498	1.49372	putative 4-aminobutyrate transaminase	Klebsiella pneumoniae 342	315075..316340	protein_id:ACI07595.1	0.0461757	-4.43672
CP000964	4009	88.4802	4.08746	1.46231	2.4251	0.954435	2.09384	3.69318	6.99763	amino acid/peptide transporter	Klebsiella pneumoniae 342	complement(4148947..4150422)	protein_id:ACI09408.1	0.0461963	-4.43608
CP000964	3343	685.147	31.6921	27.7485	20.0758	11.9258	13.2535	3.67999	11.5798	putative excisionase	Klebsiella pneumoniae 342	3424196..3424441	protein_id:ACI07918.1	0.046256	-4.43422
CP000964	1208	283.679	13.1233	9.68035	7.27247	13.4661	37.177	20.5394	13.5647	pyridoxine 5'-phosphate synthase	Klebsiella pneumoniae 342	1250834..1251565	protein_id:ACI11352.1	0.046261	-4.43406
CP000964	5417	194.225	8.99747	5.89775	4.11239	6.46857	12.9564	8.62622	4.54177	NADPH-dependent FMN reductase	Klebsiella pneumoniae 342	complement(5632531..5633097)	protein_id:ACI07088.1	0.0463249	-4.43207
CP000964	3819	48.9166	2.26864	4.66484	0.606274	2.14582	3.58701	0	0.982346	rare lipoprotein B family protein	Klebsiella pneumoniae 342	3946085..3946675	protein_id:ACI09619.1	0.0463777	-4.43042
CP000964	4981	318.356	14.7745	8.84662	15.7442	13.2016	12.8096	9.01928	23.5902	adenylosuccinate synthetase	Klebsiella pneumoniae 342	complement(5143700..5144998)	protein_id:ACI09914.1	0.0464088	-4.42946
CP000964	2105	128.882	5.98298	3.62596	7.0313	15.6814	10.2694	14.3638	16.7807	conserved hypothetical protein	Klebsiella pneumoniae 342	2222338..2223780	protein_id:ACI10253.1	0.046422	-4.42905
CP000964	4199	581.617	27.0394	16.4007	18.6993	22.2962	14.5855	9.03511	15.119	trigger factor	Klebsiella pneumoniae 342	complement(4322329..4323627)	protein_id:ACI06561.1	0.04649	-4.42693
CP000964	4935	38.5554	1.79275	0	1.51569	1.25184	0.697945	0.817775	2.0051	putative lipoprotein	Klebsiella pneumoniae 342	5095575..5095775	protein_id:ACI08893.1	0.0464979	-4.42669
CP000964	4641	2904.43	135.273	104.333	110.64	117.587	190.242	131.607	145.962	isoleucyl-tRNA synthetase	Klebsiella pneumoniae 342	complement(4785516..4788332)	protein_id:ACI10800.1	0.0465748	-4.42431
CP000964	3807	119.979	5.58934	2.3688	6.83781	7.89353	4.0982	12.7204	9.5141	PhoH family protein	Klebsiella pneumoniae 342	3931052..3932098	protein_id:ACI11468.1	0.0465862	-4.42395
CP000964	4998	611.175	28.4862	5.03976	18.6087	11.6764	26.9971	30.3078	25.9854	phosphatidylserine decarboxylase	Klebsiella pneumoniae 342	5160857..5161819	protein_id:ACI09352.1	0.046609	-4.42325
CP000964	3129	44.9092	2.09588	2.34455	1.81882	0	4.39035	1.63555	1.02275	transcriptional regulator, MarR family	Klebsiella pneumoniae 342	complement(3243477..3243935)	protein_id:ACI08054.1	0.0466694	-4.42138
CP000964	455	38.3011	1.79121	1.16015	1.61866	4.10311	1.66019	2.04444	1.53412	ribonuclease G	Klebsiella pneumoniae 342	480506..481975	protein_id:ACI09143.1	0.0467666	-4.41838
CP000964	1211	82.4817	3.86255	4.71335	4.99607	1.31406	7.24593	6.13595	3.43821	transcriptional regulator, RpiR family	Klebsiella pneumoniae 342	complement(1252275..1253123)	protein_id:ACI07807.1	0.0468292	-4.41645
CP000964	1157	531.615	24.9023	18.6967	20.1406	26.2999	55.0952	16.8277	29.5247	SsrA-binding protein	Klebsiella pneumoniae 342	complement(1196260..1196742)	protein_id:ACI06601.1	0.0468427	-4.41603
CP000964	2054	61.3193	2.87491	0.580073	2.48517	2.41388	1.04692	1.63555	4.60237	formyltetrahydrofolate deformylase	Klebsiella pneumoniae 342	complement(2169923..2170765)	protein_id:ACI11873.1	0.0468843	-4.41475
CP000964	1106	105.051	4.92535	2.3688	2.72823	1.49055	5.99386	11.1007	7.54941	conserved hypothetical protein	Klebsiella pneumoniae 342	1142850..1143212	protein_id:ACI09054.1	0.0468854	-4.41472
CP000964	4423	226.367	10.6144	11.0699	3.27351	7.08422	9.02759	10.2539	10.9472	endonuclease/exonuclease/phosphatase family protein	Klebsiella pneumoniae 342	complement(4536985..4537782)	protein_id:ACI10605.1	0.0468901	-4.41457
CP000964	1442	68.7912	3.22867	5.29342	5.19438	6.0742	7.41379	9.02455	4.99254	NADH-quinone oxidoreductase, E subunit	Klebsiella pneumoniae 342	1492144..1492644	protein_id:ACI10378.1	0.0469343	-4.41321
CP000964	3418	97.8493	4.60687	2.62246	0	5.43096	8.70646	7.37581	7.56961	multidrug resistance protein MdtH	Klebsiella pneumoniae 342	3501122..3502330	protein_id:ACI11034.1	0.0470813	-4.4087
CP000964	1564	1104.73	52.0366	26.6965	45.306	32.9328	66.4889	119.767	78.0636	D-lactate dehydrogenase	Klebsiella pneumoniae 342	complement(1629287..1631032)	protein_id:ACI06875.1	0.0471033	-4.40803
CP000964	3563	894.763	42.1621	36.6194	38.6875	34.9369	86.4372	87.7315	92.1334	pyruvate formate-lyase 1-activating enzyme	Klebsiella pneumoniae 342	3665073..3665813	protein_id:ACI11869.1	0.047121	-4.40749
CP000964	124	266.939	12.6259	4.45969	10.0035	4.53698	15.6404	10.2591	10.4964	putative lipopolysaccharide core biosynthesis protein RfaG	Klebsiella pneumoniae 342	complement(129091..130218)	protein_id:ACI10520.1	0.0472988	-4.40205
CP000964	5291	31.134	1.4758	0.604327	0.995216	3.20048	3.84899	0.408887	4.50136	fatty acid biosynthesis regulator	Klebsiella pneumoniae 342	complement(5495003..5495638)	protein_id:ACI08351.1	0.0474017	-4.39892
CP000964	3171	190.685	9.03889	1.78873	9.0732	13.8223	7.24692	6.14915	7.56961	thiosulfate sulfurtransferase homolog	Klebsiella pneumoniae 342	3283474..3284781	protein_id:ACI07597.1	0.0474021	-4.3989
CP000964	547	186.923	8.86306	11.6985	7.44408	6.70702	19.8328	22.568	20.9929	peptidase, U32 family	Klebsiella pneumoniae 342	complement(573734..574729)	protein_id:ACI09516.1	0.0474156	-4.39849
CP000964	42	25.5593	1.21255	0	1.90463	2.2996	0.313017	5.73234	2.96724	protocatechuate 4,5-dioxygenase, alpha subunit	Klebsiella pneumoniae 342	43700..44962	protein_id:ACI10806.1	0.0474406	-4.39773
CP000964	4999	305.469	14.5168	7.75924	11.9492	17.9653	13.3381	20.0856	17.9246	transporter, small conductance mechanosensitive ion channel (MscS) family	Klebsiella pneumoniae 342	5161844..5165173	protein_id:ACI08292.1	0.047523	-4.39523
CP000964	5266	3775.47	179.582	97.7827	118.422	134.657	256.314	269.747	174.981	thioredoxin	Klebsiella pneumoniae 342	complement(5462816..5463145)	protein_id:ACI08417.1	0.0475655	-4.39394
CP000964	223	229.545	10.9958	5.31767	7.41071	12.0263	22.6165	15.1605	13.5849	cellulose synthase operon protein C	Klebsiella pneumoniae 342	243396..246875	protein_id:ACI08084.1	0.0479023	-4.38376
CP000964	3184	55.5247	2.66228	4.13327	2.94275	4.89687	8.83985	11.4568	4.0708	HNH endonuclease domain protein	Klebsiella pneumoniae 342	3299177..3299521	protein_id:ACI10687.1	0.0479476	-4.3824
CP000964	4539	36.7087	1.76667	0.580073	1.21255	0.31296	3.44319	0.408887	1.00255	guanosine monophosphate reductase	Klebsiella pneumoniae 342	complement(4669720..4670763)	protein_id:ACI06948.1	0.0481268	-4.37702
CP000964	1602	114.658	5.54236	6.3808	3.02091	3.84885	8.01564	24.6652	11.3374	putative multidrug resistance protein MdtD	Klebsiella pneumoniae 342	complement(1671724..1673139)	protein_id:ACI08805.1	0.0483381	-4.37069
CP000964	1617	181.713	8.82318	4.38693	3.19534	3.69683	10.9952	1.22666	11.129	UTP--glucose-1-phosphate uridylyltransferase	Klebsiella pneumoniae 342	1694798..1695694	protein_id:ACI10171.1	0.0485557	-4.36422
CP000964	5340	11.3946	0.554122	2.67096	0	4.69793	4.41354	0.408887	2.47607	alpha-galactosidase	Klebsiella pneumoniae 342	complement(5546102..5548225)	protein_id:ACI08838.1	0.0486304	-4.362
CP000964	370	62.2679	3.02984	2.62246	1.51569	0	5.36536	0.817775	0.491173	integral membrane protein, YccS/YhfK family	Klebsiella pneumoniae 342	complement(409383..411461)	protein_id:ACI11898.1	0.048658	-4.36118
CP000964	5264	125.908	6.13119	7.1064	4.75393	8.58302	10.7436	5.32345	5.97488	undecaprenyl-phosphate alpha-N-acetylglucosaminyl 1-phosphatetransferase	Klebsiella pneumoniae 342	complement(5459880..5460983)	protein_id:ACI06574.1	0.0486957	-4.36006
CP000964	5205	185.491	9.03582	4.45969	7.09137	12.5272	26.481	36.9186	15.9398	Xaa-Pro dipeptidase	Klebsiella pneumoniae 342	complement(5394659..5395990)	protein_id:ACI09188.1	0.048713	-4.35955
CP000964	1492	226.562	11.1005	5.922	10.6566	7.49212	14.0522	13.9338	11.6404	ecotin -a protease inhibitor	Klebsiella pneumoniae 342	complement(1553434..1553925)	protein_id:ACI10583.1	0.0489952	-4.35122
CP000964	3783	55.1856	2.71289	0	4.84645	4.76014	7.42091	2.45596	2.53667	sensor protein KdpD	Klebsiella pneumoniae 342	3900611..3903298	protein_id:ACI06968.1	0.0491595	-4.34639
CP000964	1550	103.094	5.07357	5.29342	3.07427	7.90733	14.2483	6.9854	14.5672	cytidine deaminase	Klebsiella pneumoniae 342	complement(1613972..1614856)	protein_id:ACI09875.1	0.049213	-4.34482
CP000964	488	287.432	14.1778	14.3452	8.73387	14.9293	32.7315	22.9214	33.2255	glutamate synthase (NADPH), small subunit	Klebsiella pneumoniae 342	complement(512696..514114)	protein_id:ACI07491.1	0.0493258	-4.34151
CP000964	141	266.44	13.1739	8.0614	6.01702	7.0358	11.2538	11.1033	12.0104	protein-export chaperone SecB	Klebsiella pneumoniae 342	146824..147291	protein_id:ACI07060.1	0.0494442	-4.33805
CP000964	1043	64.2339	3.17652	0.906491	0	0.625921	1.39589	0	0	hydrogenase nickel insertion protein HypA	Klebsiella pneumoniae 342	complement(1078731..1079075)	protein_id:ACI08166.1	0.0494524	-4.33782
CP000964	3078	83.9389	4.15189	7.22767	6.46603	2.80285	3.05128	7.39956	2.94704	conserved domain protein	Klebsiella pneumoniae 342	3196003..3196317	protein_id:ACI08169.1	0.0494632	-4.3375
CP000964	689	65.7415	3.25474	1.20865	6.45747	1.475	7.25622	8.18039	4.01019	conserved hypothetical protein	Klebsiella pneumoniae 342	complement(712217..712777)	protein_id:ACI07496.1	0.0495082	-4.33619
CP000964	857	106.153	5.2586	4.10902	1.25545	3.95799	1.59872	3.29221	4.56197	lysophospholipid transporter	Klebsiella pneumoniae 342	878761..879954	protein_id:ACI07544.1	0.0495379	-4.33532
CP000964	1411	57.2867	2.84174	0.580073	2.03333	3.44256	2.1018	3.2711	2.53667	3-octaprenyl-4-hydroxybenzoate carboxy-lyase	Klebsiella pneumoniae 342	1467415..1467999	protein_id:ACI08559.1	0.0496056	-4.33335
CP000964	850	130.051	6.45331	0.580073	4.48606	4.67548	9.35816	9.83177	5.4231	sugar binding transcriptional regulator, LacI family	Klebsiella pneumoniae 342	complement(869621..870631)	protein_id:ACI07277.1	0.0496213	-4.3329
CP000964	963	29.931	1.48961	1.74022	1.21255	4.31409	3.48973	0.817775	3.49882	transporter, major facilitator family	Klebsiella pneumoniae 342	989141..990562	protein_id:ACI11093.1	0.049768	-4.32864
CP000964	528	905.978	45.0907	27.1442	25.3111	16.8152	44.7757	23.3462	27.3781	preprotein translocase, SecG subunit	Klebsiella pneumoniae 342	553587..553916	protein_id:ACI11792.1	0.0497702	-4.32857
CP000964	3536	159.643	7.97053	3.29955	6.66901	3.66572	7.50642	0.817775	6.44585	nicotinate phosphoribosyltransferase	Klebsiella pneumoniae 342	3626919..3628136	protein_id:ACI09584.1	0.0499272	-4.32403
CP000964	1603	162.143	8.0967	1.1844	8.17142	3.41498	12.3377	13.5197	8.51155	multidrug resistance protein MdtC	Klebsiella pneumoniae 342	complement(1673141..1676218)	protein_id:ACI06627.1	0.0499356	-4.32379
CP000964	3943	47.7641	2.38521	1.48656	2.06096	3.18492	2.59692	1.22666	1.00255	RND transporter, hydrophobe/amphiphile efflux-1 (HAE1) family	Klebsiella pneumoniae 342	complement(4078351..4081443)	protein_id:ACI08711.1	0.0499374	-4.32374
CP000964	2995	46.7055	2.33306	6.57484	4.64721	2.51924	7.18445	11.4832	9.94467	transcriptional regulator, AraC family	Klebsiella pneumoniae 342	complement(3106689..3107567)	protein_id:ACI07188.1	0.0499526	-4.3233
CP000964	2608	115.082	5.74943	1.51082	2.468	4.22429	6.09926	8.58663	6.89662	transcriptional regulator, AraC family	Klebsiella pneumoniae 342	complement(2726093..2727073)	protein_id:ACI07104.1	0.0499594	-4.3231
CP000964	439	86.37	4.31754	2.06664	1.29835	1.87952	2.09384	0.817775	0.511375	DNA-binding protein fis	Klebsiella pneumoniae 342	complement(466108..466404)	protein_id:ACI06859.1	0.0499889	-4.32225
CP000964	919	1371.68	68.6598	43.9067	74.5456	68.3611	183.329	133.218	104.762	cobyric acid synthase CobQ	Klebsiella pneumoniae 342	939208..940731	protein_id:ACI06774.1	0.0500555	-4.32033
CP000964	2065	128.594	6.4395	1.76447	7.77392	6.25583	1.70891	1.23458	6.01529	oligopeptide ABC transporter, periplasmic oligopeptide-binding protein	Klebsiella pneumoniae 342	2180877..2182511	protein_id:ACI11889.1	0.0500763	-4.31973
CP000964	406	1705.53	85.8623	40.8608	48.6231	34.8015	84.1341	70.5292	39.1461	ribosomal protein L24	Klebsiella pneumoniae 342	435660..435974	protein_id:ACI09410.1	0.0503435	-4.31205
CP000964	2586	58.0153	2.92553	0	0.303137	0.31296	7.26898	0	0.982346	transcriptional regulator, LysR family	Klebsiella pneumoniae 342	2701636..2702538	protein_id:ACI11700.1	0.0504269	-4.30966
CP000964	4688	54.8213	2.77732	4.41118	2.03333	4.20184	1.85026	5.32873	4.46096	peptide chain release factor 3	Klebsiella pneumoniae 342	complement(4835393..4836982)	protein_id:ACI09632.1	0.0506613	-4.30297
CP000964	4462	145.114	7.37902	5.01551	5.32212	3.94933	10.0049	6.97484	10.1063	conserved hypothetical protein	Klebsiella pneumoniae 342	4585198..4585584	protein_id:ACI09399.1	0.0508498	-4.29761
CP000964	5235	33.7094	1.71452	0.302164	1.45469	1.97109	3.14075	0	2.47607	phospholipase A1	Klebsiella pneumoniae 342	complement(5428650..5429510)	protein_id:ACI07562.1	0.0508618	-4.29727
CP000964	459	41.6899	2.12196	1.46231	2.54617	0.328514	0.998202	1.22666	2.0051	protein AaeX	Klebsiella pneumoniae 342	488441..488644	protein_id:ACI11506.1	0.0508986	-4.29623
CP000964	419	13384	681.269	355.329	414.519	264.725	538.615	273.847	302.689	ribosomal protein L17	Klebsiella pneumoniae 342	443430..443816	protein_id:ACI10461.1	0.0509018	-4.29614
CP000964	272	189.803	9.66703	5.922	4.27636	11.5192	10.5895	6.96164	6.52666	putative lipoprotein	Klebsiella pneumoniae 342	complement(302687..303244)	protein_id:ACI08518.1	0.0509319	-4.29529
CP000964	1323	28.7281	1.46353	2.90036	3.29832	1.49745	5.31679	5.31554	2.0051	ethanolamine utilization protein EutE	Klebsiella pneumoniae 342	1375309..1376712	protein_id:ACI11669.1	0.0509443	-4.29494
CP000964	1205	1226.69	62.5597	43.8471	42.8008	61.3633	77.9582	92.7226	56.9028	ribonuclease III	Klebsiella pneumoniae 342	1248491..1249171	protein_id:ACI11105.1	0.0509986	-4.2934
CP000964	238	317.524	16.2022	11.2154	8.78534	16.8601	30.1506	34.7977	25.0839	glutathione-disulfide reductase	Klebsiella pneumoniae 342	complement(264554..265906)	protein_id:ACI09628.1	0.0510267	-4.2926
CP000964	4525	908.526	46.3732	34.4931	40.7846	39.7333	73.1987	58.2204	57.0038	dihydrolipoamide dehydrogenase	Klebsiella pneumoniae 342	complement(4652244..4653671)	protein_id:ACI10382.1	0.0510423	-4.29216
CP000964	745	145.673	7.44498	7.66222	6.49177	12.9908	28.8545	27.8624	22.4866	2-octaprenyl-6-methoxyphenol hydroxylase	Klebsiella pneumoniae 342	766027..767205	protein_id:ACI09623.1	0.0511075	-4.29032
CP000964	4150	81.9569	4.19177	0	4.32972	0.938881	2.1018	0	0.511375	transcriptional regulator AcrR	Klebsiella pneumoniae 342	complement(4272337..4272987)	protein_id:ACI11233.1	0.051146	-4.28924
CP000964	5398	3114.33	159.825	101.821	105.719	93.3444	187.38	176.088	107.293	ATP synthase F0, B subunit	Klebsiella pneumoniae 342	5611776..5612246	protein_id:ACI06661.1	0.0513193	-4.28435
CP000964	1200	47.1798	2.42356	0.302164	1.25545	0.947538	1.2625	1.63555	4.56197	sigma-E factor negative regulatory protein	Klebsiella pneumoniae 342	1243186..1243836	protein_id:ACI10022.1	0.0513686	-4.28297
CP000964	533	331.223	17.0625	5.64409	8.04553	15.0471	15.1245	19.6767	8.92192	argininosuccinate synthase	Klebsiella pneumoniae 342	complement(556302..557645)	protein_id:ACI10084.1	0.0515136	-4.2789
CP000964	1618	892.075	46.081	20.8604	35.2498	21.3301	53.5854	44.3129	42.4366	PAP2 family protein	Klebsiella pneumoniae 342	1696088..1696717	protein_id:ACI09002.1	0.051656	-4.27492
CP000965	34	471.865	24.3767	8.73849	11.647	2.83396	7.91851	7.38373	3.00764	MASE2 domain/diguanylate cyclase	Klebsiella pneumoniae 342	25274..26332	protein_id:ACI12124.1	0.0516604	-4.2748
CP000964	3179	157.787	8.20464	5.29342	5.58425	3.20737	11.1549	10.2644	10.3752	PAP2 family protein	Klebsiella pneumoniae 342	3291885..3292631	protein_id:ACI09963.1	0.0519982	-4.2654
CP000964	3885	38.1316	1.98448	1.46231	0.692079	0.657029	2.1018	0	0	enterobactin synthetase, (2,3-dihydroxybenzoyl)adenylate synthase component	Klebsiella pneumoniae 342	complement(4010749..4012356)	protein_id:ACI11482.1	0.0520429	-4.26415
CP000964	2087	248.139	12.9312	5.87349	9.6013	8.13738	3.44101	3.67999	6.58727	conserved hypothetical protein	Klebsiella pneumoniae 342	2204996..2205754	protein_id:ACI11747.1	0.0521125	-4.26223
CP000964	3649	400.058	20.8545	8.87087	10.2943	15.69	19.9566	20.4998	22.0156	ABC transporter, ATP-binding protein	Klebsiella pneumoniae 342	complement(3761843..3763435)	protein_id:ACI11638.1	0.0521287	-4.26178
CP000964	2957	32.5912	1.70742	0.906491	4.49851	2.8184	12.8477	6.54484	1.49372	phenylacetaldehyde dehydrogenase	Klebsiella pneumoniae 342	complement(3069149..3070648)	protein_id:ACI11104.1	0.0523889	-4.2546
CP000964	873	577.037	30.2309	17.9469	28.9594	37.0631	52.2629	38.5515	35.3379	exodeoxyribonuclease V, beta subunit	Klebsiella pneumoniae 342	896925..900461	protein_id:ACI07550.1	0.0523898	-4.25457
CP000964	4945	44.8588	2.35204	1.74022	1.6873	0	1.51404	1.23458	2.0253	putative transporter	Klebsiella pneumoniae 342	5108419..5109756	protein_id:ACI11864.1	0.0524321	-4.25341
CP000964	3745	319.025	16.7425	25.029	15.8348	25.1429	35.7809	31.6084	24.1015	3-deoxy-7-phosphoheptulonate synthase, Phe-sensitive	Klebsiella pneumoniae 342	complement(3859684..3860736)	protein_id:ACI08680.1	0.0524803	-4.25208
CP000964	1833	132.482	6.96198	8.44744	5.64525	1.81041	22.8861	20.0909	9.02293	conserved hypothetical protein	Klebsiella pneumoniae 342	1941364..1941603	protein_id:ACI11604.1	0.0525504	-4.25016
CP000964	1850	134.109	7.04981	1.20865	5.02851	1.18449	7.53674	2.88069	3.00764	arginyl-tRNA synthetase	Klebsiella pneumoniae 342	complement(1957777..1959510)	protein_id:ACI06945.1	0.0525678	-4.24968
CP000964	4934	184.228	9.68601	5.59558	5.27922	2.95663	7.71884	11.4937	12.071	inorganic diphosphatase	Klebsiella pneumoniae 342	5094970..5095500	protein_id:ACI07036.1	0.0525761	-4.24945
CP000964	138	392.449	20.6367	9.72886	16.4296	14.5904	21.9195	30.7457	28.0309	2,3-bisphosphoglycerate-independent phosphoglycerate mutase	Klebsiella pneumoniae 342	complement(144186..145730)	protein_id:ACI08109.1	0.0525845	-4.24922
CP000964	4110	343.523	18.0814	16.5816	16.0769	17.308	27.2336	19.252	15.691	methylenetetrahydrofolate dehydrogenase/methenyltetrahydrofolate cyclohydrolase	Klebsiella pneumoniae 342	4230762..4231628	protein_id:ACI07517.1	0.0526352	-4.24783
CP000964	415	10723.4	564.665	273.074	356.098	303.311	476.725	349.029	257.506	preprotein translocase, SecY subunit	Klebsiella pneumoniae 342	439330..440661	protein_id:ACI11147.1	0.0526574	-4.24722
CP000964	3787	54.0674	2.84884	2.34455	0.909411	0.938881	2.44281	0	0	protein SeqA	Klebsiella pneumoniae 342	complement(3906119..3906667)	protein_id:ACI11583.1	0.0526905	-4.24631
CP000966	22	58.43	3.08045	0.906491	0.606274	1.49745	1.29846	0	2.45586	transcriptional regulator, AraC family	Klebsiella pneumoniae 342	18342..19148	protein_id:ACI12270.1	0.0527204	-4.2455
CP000964	2111	48.5523	2.56468	1.78873	1.07338	2.36898	2.44281	10.2539	4.54177	inner membrane protein YdiK	Klebsiella pneumoniae 342	complement(2229281..2230393)	protein_id:ACI07305.1	0.052823	-4.24269
CP000964	1097	43.1472	2.28762	0.604327	0.303137	0	3.53829	0.817775	1.00255	glycine betaine/L-proline ABC transporter, permease protein	Klebsiella pneumoniae 342	complement(1133810..1134877)	protein_id:ACI11193.1	0.0530189	-4.23735
CP000964	5303	1391.07	73.7589	36.0636	53.648	44.2512	105.471	96.3551	69.8753	5,10-methylenetetrahydrofolate reductase	Klebsiella pneumoniae 342	complement(5509654..5510541)	protein_id:ACI10936.1	0.0530232	-4.23723
CP000964	541	2573.38	136.468	85.8811	93.9834	83.4221	192.762	220.243	140.699	polyribonucleotide nucleotidyltransferase	Klebsiella pneumoniae 342	565029..567164	protein_id:ACI09874.1	0.0530307	-4.23703
CP000964	4397	1551.03	82.3823	54.1914	70.5323	74.9738	137.434	145.92	121.315	aminoacyl-histidine dipeptidase	Klebsiella pneumoniae 342	4511921..4513378	protein_id:ACI06933.1	0.0531146	-4.23475
CP000964	1250	361.23	19.2131	20.4127	10.8835	14.5417	24.7667	28.6855	30.0764	4-hydroxy-3-methylbut-2-en-1-yl diphosphate synthase	Klebsiella pneumoniae 342	1296717..1297838	protein_id:ACI09355.1	0.0531879	-4.23276
CP000964	1247	915.279	48.6931	24.4975	25.4904	44.984	58.6558	60.6737	41.2522	radical SAM enzyme, Cfr family	Klebsiella pneumoniae 342	1294255..1295421	protein_id:ACI10845.1	0.0532003	-4.23242
CP000964	3811	27.72	1.4758	1.48656	1.07338	5.82372	5.54498	4.50832	1.98489	glutamate/aspartate ABC transporter, periplasmic glutamate/aspartate-binding protein	Klebsiella pneumoniae 342	3935616..3936527	protein_id:ACI09888.1	0.0532398	-4.23135
CP000964	3435	46.4512	2.47571	1.16015	1.51569	0	1.04692	1.63555	4.93193	Appr-1-p processing enzyme domain protein	Klebsiella pneumoniae 342	complement(3517032..3517559)	protein_id:ACI08499.1	0.0532971	-4.2298
CP000964	5257	141.954	7.56712	3.02164	3.57665	10.6719	15.6755	14.7648	16.9827	TDP-4-keto-6-deoxy-D-glucose transaminase	Klebsiella pneumoniae 342	complement(5452623..5453753)	protein_id:ACI07440.1	0.0533067	-4.22954
CP000964	1192	247.64	13.2414	6.17566	23.9509	12.2002	34.0034	19.6926	14.9776	RNA methyltransferase, TrmH family	Klebsiella pneumoniae 342	1235782..1236867	protein_id:ACI07859.1	0.0534704	-4.22512
CP000964	3262	728.113	38.9584	48.2451	34.6494	60.0323	70.0735	91.8204	103.861	putative metal-dependent phosphohydrolase	Klebsiella pneumoniae 342	3365151..3366359	protein_id:ACI09878.1	0.053506	-4.22416
CP000964	925	232.721	12.4541	7.94013	11.118	8.46211	20.2094	14.3876	19.6204	type VI secretion protein, VC_A0110 family	Klebsiella pneumoniae 342	complement(944583..946343)	protein_id:ACI07871.1	0.0535152	-4.22391
CP000964	1855	86.04	4.60994	0.580073	3.03137	0.938881	1.85258	6.58179	6.50646	putative inner membrane protein	Klebsiella pneumoniae 342	complement(1963001..1963396)	protein_id:ACI09979.1	0.0535791	-4.22219
CP000964	632	18.6213	1	2.09089	1.7302	7.37297	7.44178	6.95108	4.52157	G/U mismatch-specific DNA glycosylase	Klebsiella pneumoniae 342	655932..656438	protein_id:ACI06905.1	0.053702	-4.21888
CP000964	3958	282.756	15.2105	6.19991	14.3258	2.74239	8.44928	14.348	12.4813	sugar binding transcriptional regulator, LacI family	Klebsiella pneumoniae 342	complement(4095769..4096749)	protein_id:ACI07813.1	0.0537938	-4.21641
CP000964	4208	59.9973	3.2302	2.34455	4.1982	4.48343	7.4953	4.90929	5.01274	protoheme IX farnesyltransferase	Klebsiella pneumoniae 342	4331067..4331954	protein_id:ACI10710.1	0.0538392	-4.2152
CP000964	858	165.023	8.91408	3.20253	3.72345	6.08975	7.98315	5.73498	7.01783	NADP(H)-dependent aldo-keto reductase Tas	Klebsiella pneumoniae 342	complement(880058..881098)	protein_id:ACI06679.1	0.0540172	-4.21044
CP000964	921	22.8739	1.23709	0	0	0.641475	2.04512	4.5004	5.05314	nicotinate-nucleotide--dimethylbenzimidazole phosphoribosyltransferase	Klebsiella pneumoniae 342	941314..942369	protein_id:ACI10986.1	0.054083	-4.20868
CP000964	4435	44.0958	2.39038	0	3.00282	0	4.23624	0.820414	1.02275	copper homeostasis protein CutF	Klebsiella pneumoniae 342	complement(4554367..4555065)	protein_id:ACI11933.1	0.0542089	-4.20533
CP000964	4387	142.488	7.72511	3.87962	7.10086	0.89398	3.90334	0	3.02784	conserved hypothetical protein	Klebsiella pneumoniae 342	complement(4501265..4501522)	protein_id:ACI06614.1	0.0542158	-4.20514
CP000964	416	290.601	15.7595	11.5661	15.4268	12.6744	16.2808	12.2957	13.6455	ribosomal protein S13	Klebsiella pneumoniae 342	440958..441314	protein_id:ACI08675.1	0.0542306	-4.20475
CP000964	3155	223.572	12.1316	2.69522	7.18666	7.26559	17.6287	13.5302	17.0433	NAD+ synthetase	Klebsiella pneumoniae 342	3267960..3268787	protein_id:ACI09637.1	0.0542627	-4.2039
CP000964	5268	118.047	6.41189	0.906491	2.98565	3.19561	4.249	11.0822	6.44585	guanosine-5'-triphosphate,3'-diphosphate diphosphatase	Klebsiella pneumoniae 342	5464880..5466379	protein_id:ACI11046.1	0.0543164	-4.20247
CP000964	5316	178.425	9.69732	8.5202	10.1294	14.9035	28.8023	29.9702	22.3452	1,4-dihydroxy-2-naphthoate octaprenyltransferase	Klebsiella pneumoniae 342	5523393..5524313	protein_id:ACI11211.1	0.0543497	-4.20159
CP000964	4891	396.431	21.5927	19.4577	15.5726	24.5152	50.6361	31.9909	17.0231	putative permease	Klebsiella pneumoniae 342	complement(5048893..5049975)	protein_id:ACI06629.1	0.0544677	-4.19845
CP000964	1259	26.3727	1.43746	2.09089	0.952314	1.54235	2.65839	4.91984	4.99254	GMP synthase (glutamine-hydrolyzing)	Klebsiella pneumoniae 342	1307173..1308750	protein_id:ACI10630.1	0.0545055	-4.19745
CP000964	4742	39.3093	2.1465	0	2.29357	0.954435	0.626034	1.23194	0.511375	IS903, transposase	Klebsiella pneumoniae 342	complement(4891271..4892194)	protein_id:ACI11228.1	0.0546054	-4.19481
CP000964	4929	571.976	31.2589	18.6482	20.1807	21.2778	44.306	35.2936	30.0158	fructose-bisphosphatase	Klebsiella pneumoniae 342	5088913..5089911	protein_id:ACI09303.1	0.0546508	-4.19361
CP000964	2357	131.813	7.21143	9.72886	11.8415	5.45342	15.3474	9.42288	14.4056	putative lipoprotein	Klebsiella pneumoniae 342	2466890..2467558	protein_id:ACI08021.1	0.0547096	-4.19206
CP000964	3600	252.156	13.7991	10.0553	5.97412	7.92951	15.768	16.8145	16.4309	arginine ABC transporter, ATP-binding protein ArtP	Klebsiella pneumoniae 342	3709164..3709892	protein_id:ACI11607.1	0.0547247	-4.19166
CP000964	1476	321.252	17.6059	10.2362	13.2037	8.56949	20.6281	14.3533	15.119	ribonucleoside-diphosphate reductase, beta subunit	Klebsiella pneumoniae 342	complement(1528422..1529552)	protein_id:ACI08259.1	0.0548041	-4.18957
CP000964	1160	1266.09	69.599	50.8433	40.002	47.5694	57.3208	45.1069	54.9987	lipoprotein, SmpA/OmlA family	Klebsiella pneumoniae 342	complement(1197679..1198020)	protein_id:ACI09809.1	0.0549716	-4.18517
CP000964	5240	84.278	4.64675	1.78873	1.21255	0	1.85026	2.04972	2.49627	HAD family hydrolase, family IA	Klebsiella pneumoniae 342	complement(5434645..5435361)	protein_id:ACI09311.1	0.055136	-4.18086
CP000964	4922	381.843	21.0606	10.8405	15.2646	13.7946	29.3845	27.4905	24.6129	soluble cytochrome b562	Klebsiella pneumoniae 342	complement(5082183..5082569)	protein_id:ACI10113.1	0.0551553	-4.18036
CP000964	4225	487.512	26.8893	39.2661	17.9634	23.4384	50.8241	38.5779	42.8406	exodeoxyribonuclease VII, small subunit	Klebsiella pneumoniae 342	4347749..4347991	protein_id:ACI08092.1	0.0551561	-4.18034
CP000964	3572	453.803	25.03	20.0863	21.8861	18.0016	52.4152	65.248	34.9478	DNA translocase FtsK	Klebsiella pneumoniae 342	complement(3675003..3679268)	protein_id:ACI10672.1	0.0551561	-4.18034
CP000964	3081	45.3583	2.50179	2.39305	2.66723	2.58145	2.77655	3.28693	2.53667	peptide ABC transporter, ATP-binding protein SapD	Klebsiella pneumoniae 342	3198468..3199460	protein_id:ACI11540.1	0.0551562	-4.18033
CP000964	399	644.903	35.5717	25.3443	15.482	21.2122	24.446	12.293	25.7569	ribosomal protein L2	Klebsiella pneumoniae 342	432065..432886	protein_id:ACI10051.1	0.0551583	-4.18028
CP000964	5341	52.0763	2.87491	0.604327	2.25067	4.23984	7.86252	2.86221	0.491173	HTH-type transcriptional regulator RafR	Klebsiella pneumoniae 342	complement(5548341..5549336)	protein_id:ACI09119.1	0.0552058	-4.17904
CP000964	4873	396.177	21.9081	9.98251	14.4658	38.0193	42.4839	57.8379	48.4518	oxidoreductase, zinc-binding dehydrogenase family	Klebsiella pneumoniae 342	5028336..5029355	protein_id:ACI10431.1	0.0552988	-4.17661
CP000964	3303	393.127	21.7931	18.3461	16.5249	17.3221	17.8076	17.234	17.4335	phage portal protein, HK97 family	Klebsiella pneumoniae 342	complement(3398870..3400129)	protein_id:ACI10369.1	0.0554352	-4.17305
CP000964	3583	1700.49	94.6075	56.5359	75.0289	88.5151	158.199	102.072	116.827	cold shock domain protein CspD	Klebsiella pneumoniae 342	3689388..3689609	protein_id:ACI11198.1	0.0556353	-4.16786
CP000964	766	64.9281	3.62384	5.87349	2.72823	3.63637	6.96738	8.19886	5.50391	single-stranded-DNA-specific exonuclease RecJ	Klebsiella pneumoniae 342	785973..787706	protein_id:ACI08461.1	0.0558131	-4.16325
CP000964	3685	88.5306	4.94472	3.48044	5.11714	3.32341	3.55917	11.0584	3.02784	ABC-2 type transporter, permease protein	Klebsiella pneumoniae 342	3798363..3799469	protein_id:ACI11405.1	0.0558532	-4.16222
CP000964	1876	96.0873	5.36847	5.87349	3.28879	2.7735	6.29976	6.95108	15.5294	glucose-6-phosphate 1-dehydrogenase	Klebsiella pneumoniae 342	1983527..1985002	protein_id:ACI09794.1	0.0558707	-4.16176
CP000964	4421	187.491	10.4926	3.85536	7.52988	4.69306	8.41911	5.74026	4.50136	membrane-bound lytic murein transglycosylase D	Klebsiella pneumoniae 342	4534700..4536067	protein_id:ACI11043.1	0.0559634	-4.15937
CP000964	1853	49.1366	2.75124	0.604327	0.34604	2.45878	0.66199	0.408887	0.511375	putative methyltransferase	Klebsiella pneumoniae 342	complement(1961217..1962221)	protein_id:ACI11525.1	0.0559917	-4.15864
CP000964	3305	240.227	13.454	9.22155	10.0865	12.984	3.49769	8.18303	1.51392	putative phage terminase, small subunit, P27 family	Klebsiella pneumoniae 342	complement(3402023..3402457)	protein_id:ACI11910.1	0.0560054	-4.15829
CP000964	4682	70.528	3.94998	2.92462	1.99996	8.77683	4.59332	10.2671	10.4964	thymidine phosphorylase	Klebsiella pneumoniae 342	complement(4829621..4830943)	protein_id:ACI08495.1	0.0560059	-4.15828
CP000964	1236	75.7384	4.24238	2.64671	3.92269	5.26339	7.55514	3.28693	5.93448	Fe-S protein assembly chaperone HscA	Klebsiella pneumoniae 342	1278582..1280432	protein_id:ACI08935.1	0.0560136	-4.15808
CP000964	1040	121.037	6.77985	5.26916	1.51569	3.04156	14.6678	7.77942	9.5343	hydrogenase expression/formation protein HypD	Klebsiella pneumoniae 342	complement(1076471..1077592)	protein_id:ACI11462.1	0.0560146	-4.15805
CP000964	502	228.249	12.791	11.2639	3.60145	14.8865	18.9225	12.7309	22.5068	lipopolysaccharide ABC transporter, ATP-binding protein	Klebsiella pneumoniae 342	complement(531660..532385)	protein_id:ACI07895.1	0.0560398	-4.1574
CP000964	4204	1035.47	58.0922	35.5077	54.2991	35.2074	62.3442	51.2297	53.7676	cytochrome o ubiquinol oxidase, subunit II	Klebsiella pneumoniae 342	4327170..4328114	protein_id:ACI08554.1	0.0561022	-4.1558
CP000964	1696	57.3715	3.2302	0.906491	2.54617	0.581019	5.19849	4.10207	5.46351	shikimate transporter	Klebsiella pneumoniae 342	complement(1789003..1790322)	protein_id:ACI09353.1	0.0563033	-4.15064
CP000964	2190	388.18	21.8943	19.9408	16.2914	26.773	37.3027	22.1274	37.4238	amidohydrolase family protein	Klebsiella pneumoniae 342	2307366..2308523	protein_id:ACI07694.1	0.0564024	-4.1481
CP000964	3349	136.719	7.7113	8.24229	11.0474	3.71238	10.7307	18.851	13.0129	conserved hypothetical protein	Klebsiella pneumoniae 342	3429501..3430142	protein_id:ACI07475.1	0.0564027	-4.14809
CP000964	3540	34.8275	1.9655	1.76447	0.303137	0.31296	2.67115	1.22666	1.51392	metallo-beta-lactamase domain protein	Klebsiella pneumoniae 342	complement(3632828..3633475)	protein_id:ACI11845.1	0.0564354	-4.14726
CP000964	5208	398.413	22.5063	15.5781	23.3608	19.8533	40.566	32.0093	21.6255	NAD(P)H-flavin reductase	Klebsiella pneumoniae 342	complement(5399651..5400352)	protein_id:ACI11370.1	0.0564899	-4.14586
CP000964	5116	406.284	23.0052	21.2464	18.2494	20.9408	39.4974	33.5895	39.0994	excinuclease ABC, A subunit	Klebsiella pneumoniae 342	5285089..5287914	protein_id:ACI08747.1	0.0566236	-4.14245
CP000964	2479	53.4488	3.03137	3.48044	4.7282	0.657029	1.74486	2.46388	0	transcriptional regulator, LysR family	Klebsiella pneumoniae 342	2587528..2588409	protein_id:ACI11749.1	0.0567154	-4.14012
CP000964	1489	74.0268	4.2025	0.302164	1.51569	1.22249	6.92347	6.5422	7.4282	magnesium transporter	Klebsiella pneumoniae 342	1548817..1550253	protein_id:ACI11922.1	0.05677	-4.13873
CP000964	5310	86.9886	4.94472	5.31767	4.11239	2.8633	15.9661	9.82913	4.93193	50S ribosomal protein L31	Klebsiella pneumoniae 342	complement(5516462..5516674)	protein_id:ACI09500.1	0.0568433	-4.13687
CP000964	3441	239.203	13.6304	4.41118	6.8826	21.9769	18.6694	13.5118	6.99763	transcriptional regulator, TetR family	Klebsiella pneumoniae 342	3522482..3523054	protein_id:ACI10052.1	0.0569826	-4.13333
CP000964	2926	152.51	8.71178	4.18178	3.68726	5.00736	8.58366	10.2327	7.95978	FMN-dependent NADH-azoreductase	Klebsiella pneumoniae 342	3039407..3040012	protein_id:ACI07287.1	0.0571226	-4.12979
CP000964	1415	31.3287	1.79121	0	0.34604	0	3.23804	0.408887	3.47861	histidine ABC transporter, periplasmic histidine-binding protein	Klebsiella pneumoniae 342	1469322..1470104	protein_id:ACI07381.1	0.0571747	-4.12848
CP000964	5202	92.1142	5.27087	2.32029	1.34126	2.79595	0.998202	3.69846	5.99508	protoporphyrinogen oxidase	Klebsiella pneumoniae 342	complement(5392009..5392542)	protein_id:ACI06750.1	0.057221	-4.12731
CP000964	3402	3774.28	216.203	125.899	145.516	118.182	195.109	165.054	126.913	acyl carrier protein	Klebsiella pneumoniae 342	complement(3483917..3484153)	protein_id:ACI08211.1	0.0572833	-4.12574
CP000964	2996	24.1616	1.38531	2.34455	0	3.1296	5.20412	3.7011	1.02275	oxidoreductase, short chain dehydrogenase/reductase family	Klebsiella pneumoniae 342	3107726..3108481	protein_id:ACI09912.1	0.057335	-4.12444
CP000964	137	361.239	20.7372	17.3668	10.6109	10.2328	30.1286	15.1526	38.6284	M23 peptidase domain protein	Klebsiella pneumoniae 342	complement(142905..144176)	protein_id:ACI10220.1	0.0574056	-4.12267
CP000964	407	647.013	37.1503	20.6421	24.2226	20.6505	45.1939	20.0962	28.5221	ribosomal protein L5	Klebsiella pneumoniae 342	435989..436528	protein_id:ACI09997.1	0.0574182	-4.12235
CP000964	3325	45.4178	2.61012	0.604327	0.606274	0.29051	3.9799	1.63555	1.51392	conserved hypothetical protein	Klebsiella pneumoniae 342	3414220..3414909	protein_id:ACI10572.1	0.0574692	-4.12107
CP000964	2524	110.99	6.38218	14.3694	5.29921	8.03513	9.0405	10.2459	18.0459	transcriptional regulator, AraC family	Klebsiella pneumoniae 342	2635952..2636752	protein_id:ACI08804.1	0.0575024	-4.12023
CP000964	3568	57.6762	3.31917	5.57133	7.52896	10.9347	20.2917	16.4188	21.0939	anaerobic dimethyl sulfoxide reductase, A subunit	Klebsiella pneumoniae 342	complement(3668896..3671334)	protein_id:ACI08655.1	0.0575483	-4.11908
CP000964	5367	31.134	1.79275	4.36267	1.51569	1.31406	10.5184	7.40484	6.03549	nitrogen regulation protein NR(II)	Klebsiella pneumoniae 342	5571908..5572957	protein_id:ACI09113.1	0.0575817	-4.11825
CP000964	646	1109.62	64.0428	52.8261	59.5554	58.7454	144.551	143.512	93.9226	conserved hypothetical protein TIGR00023	Klebsiella pneumoniae 342	complement(669074..669691)	protein_id:ACI07446.1	0.0577159	-4.11489
CP000964	3781	30.8544	1.79275	2.62246	3.59192	0	1.50128	1.22666	3.45841	K+-transporting ATPase, B subunit	Klebsiella pneumoniae 342	3897976..3900024	protein_id:ACI09999.1	0.0581034	-4.10523
CP000964	931	54.2026	3.15868	5.54707	4.06092	6.0796	6.95828	7.389	4.05059	type VI secretion system Vgr family protein	Klebsiella pneumoniae 342	complement(955480..957960)	protein_id:ACI09291.1	0.0582754	-4.10097
CP000964	1636	1457.88	85.1217	56.0417	57.6001	47.2746	136.978	150.104	110.879	UDP-glucose 6-dehydrogenase	Klebsiella pneumoniae 342	1719902..1721068	protein_id:ACI08208.1	0.0583874	-4.0982
CP000964	4897	270.718	15.8531	9.934	21.6411	13.9278	24.4307	18.4158	25.4135	acetyltransferase, GNAT family	Klebsiella pneumoniae 342	5056515..5057018	protein_id:ACI07215.1	0.0585594	-4.09396
CP000964	1248	65.352	3.82938	2.99738	2.81404	3.37008	1.85026	4.91984	9.02293	hypothetical protein	Klebsiella pneumoniae 342	1295425..1295574	protein_id:ACI07821.1	0.0585962	-4.09305
CP000964	5080	31.693	1.85717	0	1.51569	5.50034	4.94694	0	1.02275	fimbrial protein	Klebsiella pneumoniae 342	complement(5248601..5249701)	protein_id:ACI10049.1	0.0585986	-4.09299
CP000964	652	25.3645	1.48961	2.90036	2.59671	0.31296	7.48704	0	0.511375	adenylate cyclase	Klebsiella pneumoniae 342	673351..674649	protein_id:ACI11413.1	0.0587281	-4.08981
CP000964	4988	893.01	52.6442	50.144	51.9543	54.7122	84.7762	44.6796	61.1289	RNA chaperone Hfq	Klebsiella pneumoniae 342	complement(5149586..5149894)	protein_id:ACI11051.1	0.0589514	-4.08433
CP000964	667	183.255	10.8071	4.68909	8.53074	5.74419	10.5996	9.44136	6.46606	DNA topoisomerase IV, B subunit	Klebsiella pneumoniae 342	688785..690680	protein_id:ACI09458.1	0.0589731	-4.0838
CP000964	3758	46.0273	2.7267	0.882237	3.25541	1.27605	4.99086	1.22666	2.45586	cyd operon protein YbgE	Klebsiella pneumoniae 342	complement(3871696..3871980)	protein_id:ACI09746.1	0.0592409	-4.07726
CP000964	3806	42.9524	2.5457	2.71947	0.952314	1.56656	2.29666	1.23194	6.07589	tRNA-i(6)A37 thiotransferase enzyme MiaB	Klebsiella pneumoniae 342	3929474..3930898	protein_id:ACI09011.1	0.059268	-4.0766
CP000964	1543	109.008	6.46404	4.38693	1.51569	0.625921	3.89538	0	8.12139	putative membrane protein	Klebsiella pneumoniae 342	1604949..1606106	protein_id:ACI06691.1	0.0592989	-4.07585
CP000964	2276	277.385	16.4645	8.26655	13.3324	7.36607	20.0019	22.1538	25.4741	carbonate dehydratase	Klebsiella pneumoniae 342	2393641..2394276	protein_id:ACI08756.1	0.0593561	-4.07446
CP000964	3876	195.353	11.6061	17.7903	9.09708	12.7795	17.3019	18.0333	24.4917	plasmid stabilization system protein, RelE/ParE family	Klebsiella pneumoniae 342	4005095..4005397	protein_id:ACI07591.1	0.0594108	-4.07313
CP000964	3344	2756.64	163.995	91.4171	97.8223	77.7181	58.0149	42.25	41.7838	site-specific recombinase, phage integrase family	Klebsiella pneumoniae 342	3424422..3425549	protein_id:ACI08130.1	0.0594908	-4.07119
CP000964	1202	93.4019	5.56327	5.03976	7.16	16.7337	10.5847	8.61567	13.0129	sigma-E factor regulatory protein RseC	Klebsiella pneumoniae 342	1244789..1245268	protein_id:ACI08002.1	0.0595627	-4.06945
CP000964	5255	401.064	23.8978	19.107	22.1616	29.5932	42.2414	22.1538	36.5021	TDP-Fuc4NAc:lipid II Fuc4Nac transferase	Klebsiella pneumoniae 342	complement(5450298..5451374)	protein_id:ACI10389.1	0.0595859	-4.06889
CP000964	279	69.6298	4.15035	1.51082	0.909411	0.938881	0.348973	0	2.47607	putative methyltransferase	Klebsiella pneumoniae 342	complement(308234..308830)	protein_id:ACI11625.1	0.0596059	-4.0684
CP000964	499	523.941	31.3017	28.6065	20.8585	39.8886	57.2249	60.6869	48.5529	PTS IIA-like nitrogen-regulatory protein PtsN	Klebsiella pneumoniae 342	complement(529310..529798)	protein_id:ACI09824.1	0.0597428	-4.06509
CP000964	3261	723.138	43.2533	25.2584	28.3292	29.5623	69.752	80.4586	43.1361	sider	Klebsiella pneumoniae 342	complement(3363799..3364842)	protein_id:ACI07794.1	0.0598133	-4.06339
CP000964	542	12375.3	740.502	506.973	666.427	868.475	1508.71	1371.55	927.587	lipoprotein NlpI	Klebsiella pneumoniae 342	567273..568157	protein_id:ACI08576.1	0.0598372	-4.06281
CP000964	617	1952.48	116.841	113.277	94.5434	118.308	273.544	218.154	226.42	glycerol dehydratase, medium subunit	Klebsiella pneumoniae 342	642282..642866	protein_id:ACI10186.1	0.0598422	-4.06269
CP000964	5211	104.627	6.27231	0	3.03137	1.28295	2.79974	1.64611	1.02275	deoxyribonuclease TatD	Klebsiella pneumoniae 342	complement(5402541..5403332)	protein_id:ACI10303.1	0.0599493	-4.06011
CP000964	1189	44.6296	2.67608	0.302164	2.12196	0.581019	1.39589	1.22666	3.96979	CoA binding domain/acetyltransferase domain protein	Klebsiella pneumoniae 342	complement(1231699..1234350)	protein_id:ACI08183.1	0.059962	-4.05981
CP000964	2518	29.8211	1.79275	0.882237	1.51569	1.62702	3.27399	0	5.46351	putative urate catabolism protein	Klebsiella pneumoniae 342	2630163..2631095	protein_id:ACI07254.1	0.0601168	-4.05609
CP000964	2867	100.349	6.03876	2.34455	3.21251	0.985543	0.348973	7.76886	6.50646	fumarate and nitrate reduction regulatory protein	Klebsiella pneumoniae 342	2975611..2976363	protein_id:ACI10598.1	0.0601776	-4.05463
CP000964	3644	87.2177	5.25303	1.74022	3.62719	11.1994	10.0942	8.62095	4.03039	sugar phosphatase SupH	Klebsiella pneumoniae 342	3754196..3755011	protein_id:ACI06565.1	0.0602289	-4.0534
CP000964	1644	525.474	31.6771	20.7391	15.3657	25.433	29.2162	29.068	23.2871	ABC transporter, ATP-binding protein	Klebsiella pneumoniae 342	1729256..1730551	protein_id:ACI11711.1	0.060283	-4.05211
CP000964	4429	216.675	13.0809	9.10027	11.4297	7.72367	22.4886	17.2076	13.9751	D-methionine ABC transporter, permease protein	Klebsiella pneumoniae 342	4548769..4549422	protein_id:ACI11170.1	0.060371	-4.05
CP000964	973	38.8602	2.34687	2.06664	3.32405	1.85707	3.13017	0.408887	5.03294	flavodoxin	Klebsiella pneumoniae 342	1000853..1001296	protein_id:ACI07349.1	0.0603926	-4.04948
CP000964	4793	99.6205	6.02132	8.61722	7.14094	15.0378	21.6884	15.9704	12.172	ABC transporter, ATP binding protein	Klebsiella pneumoniae 342	4936749..4939493	protein_id:ACI11265.1	0.0604427	-4.04829
CP000964	3304	272.131	16.4666	10.1523	8.51935	13.0965	12.8454	6.13331	9.4737	putative phage terminase, large subunit	Klebsiella pneumoniae 342	complement(3400302..3402023)	protein_id:ACI11196.1	0.0605097	-4.04669
CP000964	123	84.278	5.09964	2.90036	6.42502	2.79419	7.26433	11.4911	3.47861	glycosyl transferase, group 1 family protein	Klebsiella pneumoniae 342	complement(127994..129088)	protein_id:ACI08053.1	0.0605098	-4.04669
CP000964	700	71.7814	4.34362	5.31767	1.25545	4.66858	5.80132	8.22262	9.5141	ornithine decarboxylase, constitutive	Klebsiella pneumoniae 342	723348..725486	protein_id:ACI11630.1	0.0605118	-4.04664
CP000964	3764	247.665	14.9872	8.16953	14.4944	11.1838	25.4831	34.096	18.5168	dihydrolipoyllysine-residue succinyltransferase, E2 component of oxoglutarate dehydrogenase (succinyl-transferring) complex	Klebsiella pneumoniae 342	complement(3877972..3879198)	protein_id:ACI08679.1	0.0605138	-4.04659
CP000964	1660	481.353	29.133	17.7417	23.7431	13.4885	27.9526	27.9152	13.4839	amino acid permease family protein	Klebsiella pneumoniae 342	1747042..1748400	protein_id:ACI11238.1	0.0605231	-4.04637
CP000964	136	47.1203	2.85554	0	1.55859	2.43633	3.44897	4.10735	1.53412	polysaccharide deacetylase family protein	Klebsiella pneumoniae 342	complement(141945..142901)	protein_id:ACI09350.1	0.0606012	-4.04451
CP000964	3582	796.524	48.3813	35.8938	34.8704	45.5139	41.2921	63.6943	51.3383	ATP-dependent Clp protease adaptor protein ClpS	Klebsiella pneumoniae 342	complement(3688745..3689062)	protein_id:ACI06891.1	0.0607406	-4.0412
CP000964	13	48.5271	2.95314	2.67096	2.89221	3.46854	7.28189	0	2.0051	transcriptional regulator, GntR family	Klebsiella pneumoniae 342	complement(14251..14997)	protein_id:ACI08818.1	0.0608555	-4.03847
CP000964	5285	46.0273	2.80339	5.82498	0.606274	1.87952	5.31679	8.20678	4.56197	conserved hypothetical protein	Klebsiella pneumoniae 342	complement(5483158..5483496)	protein_id:ACI08961.1	0.0609071	-4.03725
CP000964	4612	91.8942	5.60315	3.52895	5.55944	0.31296	12.0166	2.04444	1.49372	putative lipoprotein	Klebsiella pneumoniae 342	complement(4754267..4754500)	protein_id:ACI11306.1	0.0609739	-4.03566
CP000964	1877	39.3093	2.39902	0	3.16008	3.68817	4.89358	2.87805	4.46096	phosphogluconate dehydratase	Klebsiella pneumoniae 342	1985225..1987036	protein_id:ACI09398.1	0.0610294	-4.03435
CP000964	4758	46.536	2.84174	0.580073	1.41942	3.27851	7.78032	6.15706	3.96979	(R)-2-hydroxyglutaryl-CoA dehydratase activator	Klebsiella pneumoniae 342	4906835..4907602	protein_id:ACI11275.1	0.0610654	-4.0335
CP000964	5022	224.775	13.7991	8.87087	8.86539	14.4658	22.8584	26.2506	9.96487	conserved hypothetical protein	Klebsiella pneumoniae 342	5186398..5187261	protein_id:ACI11926.1	0.0613909	-4.02583
CP000964	2499	49.3061	3.02984	0	2.3641	2.55034	2.94589	4.49776	4.05059	diaminobutyrate--2-oxoglutarate aminotransferase	Klebsiella pneumoniae 342	complement(2611748..2613133)	protein_id:ACI11218.1	0.0614494	-4.02446
CP000964	411	621.3	38.205	26.1407	28.7696	20.7921	31.8619	32.3998	35.2571	ribosomal protein L18	Klebsiella pneumoniae 342	437830..438183	protein_id:ACI11934.1	0.0614921	-4.02346
CP000964	1085	1186.81	73.0105	27.9425	49.0971	59.9468	98.3887	59.0566	74.8742	HAD-superfamily hydrolase, subfamily IA	Klebsiella pneumoniae 342	1122100..1122666	protein_id:ACI09466.1	0.0615182	-4.02284
CP000964	4806	189.964	11.691	9.17304	5.10761	11.1455	15.1988	13.5118	17.4739	transcriptional regulator, MerR family	Klebsiella pneumoniae 342	4958419..4959147	protein_id:ACI09776.1	0.0615434	-4.02225
CP000964	4773	34.8275	2.1465	1.51082	1.75782	4.01155	10.821	2.45332	1.02275	NAD(P)H dehydrogenase (quinone) family	Klebsiella pneumoniae 342	4918276..4919058	protein_id:ACI08718.1	0.0616323	-4.02017
CP000964	1340	8.98871	0.554122	0.906491	0	4.40052	10.5743	9.02983	10.0457	sulfate/thiosulfate ABC transporter, periplasmic thiosulfate-binding protein	Klebsiella pneumoniae 342	1391309..1392325	protein_id:ACI10799.1	0.0616465	-4.01984
CP000964	1874	59.6925	3.68002	0.882237	1.25545	2.70439	1.55	0.817775	3.06825	transcriptional regulator, RpiR family	Klebsiella pneumoniae 342	complement(1982302..1983171)	protein_id:ACI09360.1	0.0616496	-4.01976
CP000964	4207	272.894	16.8253	6.1514	11.6022	9.66391	15.2289	17.2234	12.9321	cytochrome o ubiquinol oxidase, subunit IV	Klebsiella pneumoniae 342	4330726..4331055	protein_id:ACI07250.1	0.0616552	-4.01963
CP000964	1388	100.519	6.20232	6.47782	8.95309	8.32564	15.1363	5.7297	9.96487	chorismate synthase	Klebsiella pneumoniae 342	1443864..1444949	protein_id:ACI07293.1	0.0617032	-4.01851
CP000964	3187	37432.8	2310.91	1548.52	1570.53	1525.42	3022.46	3380.94	3010.24	gIyceraldehyde-3-phosphate dehydrogenase (phosphorylating)	Klebsiella pneumoniae 342	3300691..3301686	protein_id:ACI11017.1	0.0617348	-4.01777
CP000964	537	93.961	5.80198	4.81036	4.06949	4.68413	8.74489	3.6879	6.07589	ribosome-binding factor A	Klebsiella pneumoniae 342	563023..563424	protein_id:ACI06779.1	0.0617488	-4.01744
CP000964	2335	34.7427	2.1465	3.50469	1.60149	0.871529	2.44281	4.52415	3.45841	oxidoreductase, NAD-binding	Klebsiella pneumoniae 342	2444584..2445624	protein_id:ACI09141.1	0.0617827	-4.01665
CP000964	856	25.5341	1.57857	3.52895	0	0.985543	7.52052	6.17026	2.53667	2-acyl-glycerophospho-ethanolamine acyltransferase/acyl-acyl-carrier protein synthetase	Klebsiella pneumoniae 342	876609..878768	protein_id:ACI11143.1	0.0618222	-4.01573
CP000964	2294	487.478	30.1787	22.3581	24.0776	16.7495	51.0286	61.5152	34.4364	cyclopropane-fatty-acyl-phospholipid synthase	Klebsiella pneumoniae 342	complement(2407210..2408358)	protein_id:ACI06752.1	0.0619079	-4.01373
CP000964	4283	72.8835	4.51791	2.06664	2.94275	1.22939	4.87038	3.67999	5.50391	protein SbmA	Klebsiella pneumoniae 342	complement(4401172..4402392)	protein_id:ACI09109.1	0.0619881	-4.01186
CP000964	5158	115.861	7.18575	4.7376	8.09044	11.2961	16.5691	15.1763	9.94467	L-sorbose 1-phosphate reductase	Klebsiella pneumoniae 342	5326083..5327315	protein_id:ACI08924.1	0.0620204	-4.01111
CP000964	5220	42.029	2.61012	0.906491	1.29835	2.50544	8.14655	8.60775	3.04805	dienelactone hydrolase family protein	Klebsiella pneumoniae 342	5410780..5411592	protein_id:ACI11954.1	0.0621029	-4.0092
CP000964	2090	2961.08	183.959	179.822	151.125	249.191	293.089	171.308	248.269	translation initiation factor IF-3	Klebsiella pneumoniae 342	2208698..2209165	protein_id:ACI06687.1	0.0621256	-4.00867
CP000964	5326	29.2276	1.81882	1.46231	2.16486	1.16204	4.38802	1.22666	3.53922	transcriptional activator RhaR	Klebsiella pneumoniae 342	complement(5532682..5533527)	protein_id:ACI11057.1	0.0622296	-4.00626
CP000964	872	803.003	50.0034	25.3797	41.1354	32.6346	65.2855	68.4663	46.7561	protease III	Klebsiella pneumoniae 342	894076..896928	protein_id:ACI09517.1	0.0622705	-4.00531
CP000964	383	255.57	15.9159	8.87087	13.3162	4.66682	31.755	19.6847	13.0533	conserved hypothetical protein	Klebsiella pneumoniae 342	422091..422813	protein_id:ACI07053.1	0.0622763	-4.00517
CP000964	3776	27.5252	1.71452	0.906491	0.952314	0	3.3643	0.411527	2.49627	NIF3 family protein	Klebsiella pneumoniae 342	complement(3891581..3892324)	protein_id:ACI11908.1	0.0622891	-4.00488
CP000964	3364	985.349	61.7071	34.7822	54.7366	51.6769	91.0143	120.87	88.4793	transketolase	Klebsiella pneumoniae 342	complement(3446288..3448291)	protein_id:ACI10105.1	0.0626246	-3.99713
CP000964	678	78.4238	4.91711	5.01551	5.10668	4.78773	2.05788	5.32873	7.50901	2,5-didehydrogluconate reductase A	Klebsiella pneumoniae 342	complement(702545..703372)	protein_id:ACI06608.1	0.0626992	-3.99541
CP000964	2955	215.321	13.5117	4.68909	11.9492	4.13246	11.8273	9.0008	13.9347	class II aldolase/adducin N-terminal domain protein	Klebsiella pneumoniae 342	3067384..3068115	protein_id:ACI09003.1	0.0627516	-3.9942
CP000964	2977	160.202	10.0633	3.22678	9.84344	9.76927	22.055	13.1266	11.4788	hypothetical protein	Klebsiella pneumoniae 342	3090335..3090529	protein_id:ACI07173.1	0.0628166	-3.99271
CP000964	5389	27.2709	1.71452	2.06664	0.606274	3.55144	0	4.90929	5.48371	ViaA family protein	Klebsiella pneumoniae 342	5603012..5604460	protein_id:ACI10336.1	0.06287	-3.99148
CP000964	3579	127.34	8.02114	2.09089	9.07509	2.40009	4.82632	6.97748	7.56961	hypothetical protein	Klebsiella pneumoniae 342	complement(3685726..3685866)	protein_id:ACI08234.1	0.0629898	-3.98874
CP000964	1218	30.7697	1.93943	1.74022	2.31074	0.657029	1.29846	0.408887	3.49882	sigma-54 dependent DNA-binding response regulator	Klebsiella pneumoniae 342	1262935..1264272	protein_id:ACI10573.1	0.0630305	-3.98781
CP000964	1928	201.917	12.7778	5.31767	10.5126	16.2411	41.987	27.8914	20.3401	septum site-determining protein MinD	Klebsiella pneumoniae 342	complement(2034623..2035435)	protein_id:ACI07274.1	0.0632822	-3.98206
CP000964	308	448.381	28.4523	19.9893	25.3741	24.5514	37.4983	22.961	37.3834	transcriptional regulator GntR	Klebsiella pneumoniae 342	339182..340177	protein_id:ACI11620.1	0.0634556	-3.97811
CP000966	21	161.668	10.276	2.99738	9.15136	6.93707	12.2368	13.9655	15.8387	fusaric acid resistance domain protein	Klebsiella pneumoniae 342	complement(16226..18265)	protein_id:ACI12211.1	0.0635621	-3.97569
CP000964	98	2148.77	136.694	94.3751	123.505	127.679	254.711	201.397	140.329	DNA-directed RNA polymerase, omega subunit	Klebsiella pneumoniae 342	complement(105245..105520)	protein_id:ACI11567.1	0.0636148	-3.97449
CP000964	641	23.9668	1.52796	1.48656	1.60149	0.328514	6.2048	5.33137	7.93957	urease, alpha subunit	Klebsiella pneumoniae 342	complement(665514..667217)	protein_id:ACI11499.1	0.0637529	-3.97136
CP000964	4613	92.5037	5.90475	2.41731	4.45843	10.0687	5.09641	6.95108	5.44331	carbamoyl-phosphate synthase, large subunit	Klebsiella pneumoniae 342	complement(4754669..4757893)	protein_id:ACI09904.1	0.0638326	-3.96956
CP000964	3080	59.7177	3.81557	1.1844	5.01898	2.81151	6.24293	10.6812	5.46351	peptide ABC transporter, permease protein SapC	Klebsiella pneumoniae 342	3197578..3198468	protein_id:ACI07709.1	0.0638934	-3.96819
CP000964	4948	272.344	17.423	14.612	14.708	17.6314	48.1912	32.4235	23.4084	transcriptional regulator, AraC family	Klebsiella pneumoniae 342	5113248..5114120	protein_id:ACI08051.1	0.0639741	-3.96637
CP000964	1979	124.68	7.98529	3.5532	7.16764	6.18848	24.2877	18.8722	10.9068	acetyltransferase, GNAT family	Klebsiella pneumoniae 342	complement(2089730..2090206)	protein_id:ACI07213.1	0.0640462	-3.96474
CP000964	4680	254.612	16.3151	16.0854	11.3162	11.9151	12.289	25.8919	14.5874	purine nucleoside phosphorylase	Klebsiella pneumoniae 342	complement(4827523..4828242)	protein_id:ACI09257.1	0.0640784	-3.96402
CP000965	22	959.954	61.6196	41.4651	48.3554	46.9307	65.2344	43.5136	45.7472	initiator replication protein RepB	Klebsiella pneumoniae 342	14947..15957	protein_id:ACI12134.1	0.0641902	-3.9615
CP000964	3635	39.9531	2.57178	1.48656	0.909411	0	8.98352	4.52415	0	glutathione ABC transporter, permease protein GsiD	Klebsiella pneumoniae 342	complement(3742000..3742911)	protein_id:ACI11631.1	0.0643699	-3.95747
CP000964	3911	48.4675	3.1259	0.882237	2.63961	2.68194	2.39409	2.88069	0.491173	high-affinity choline transport protein	Klebsiella pneumoniae 342	complement(4042882..4044915)	protein_id:ACI09411.1	0.0644947	-3.95468
CP000964	3786	792.725	51.2162	70.107	37.3214	77.4088	123.019	119.709	125.709	phosphoglucomutase, alpha-D-glucose phosphate-specific	Klebsiella pneumoniae 342	complement(3904446..3906086)	protein_id:ACI09427.1	0.0646077	-3.95215
CP000964	2956	61.5141	3.97606	6.22416	6.4222	4.95733	12.5092	6.959	10.4964	putative 2-dehydropantoate 2-reductase	Klebsiella pneumoniae 342	complement(3068134..3069024)	protein_id:ACI08900.1	0.0646365	-3.95151
CP000964	1431	131.517	8.52868	3.5532	6.32016	1.27605	12.1499	6.13595	13.5445	YfbU domain protein	Klebsiella pneumoniae 342	1481639..1482133	protein_id:ACI09841.1	0.0648483	-3.94679
CP000964	1001	109.812	7.124	5.03976	6.9007	7.45764	9.50763	6.54748	10.0861	multifunctional protein SurE	Klebsiella pneumoniae 342	1034407..1035168	protein_id:ACI11010.1	0.0648745	-3.94621
CP000964	1539	95.6726	6.20789	4.36267	5.95602	3.55144	15.3958	9.41497	11.0078	lysine-specific permease	Klebsiella pneumoniae 342	1599258..1600727	protein_id:ACI07740.1	0.0648868	-3.94593
CP000964	4750	30.5749	1.98448	0.302164	0.692079	2.10092	9.40109	1.64611	3.00764	aldehyde dehydrogenase (NAD) family protein	Klebsiella pneumoniae 342	complement(4898515..4899885)	protein_id:ACI10689.1	0.0649055	-3.94552
CP000964	2232	287.442	18.7163	10.9375	9.3058	10.1085	28.6876	13.1029	18.9474	transporter, major facilitator family	Klebsiella pneumoniae 342	complement(2349893..2351110)	protein_id:ACI07613.1	0.0651133	-3.9409
CP000965	131	190.277	12.4035	9.2458	7.70713	14.3134	16.6782	10.2354	22.4866	conserved hypothetical protein	Klebsiella pneumoniae 342	complement(108700..109182)	protein_id:ACI12014.1	0.0651864	-3.93928
CP000964	405	11779	769.15	461.407	448.706	375.782	585.602	432.788	374.435	conserved hypothetical protein	Klebsiella pneumoniae 342	complement(434840..435661)	protein_id:ACI07421.1	0.0652984	-3.93681
CP000964	3947	107.211	7.00589	0.906491	2.468	5.01089	11.57	4.5136	6.97743	transcriptional activator RamA	Klebsiella pneumoniae 342	complement(4086080..4086421)	protein_id:ACI09501.1	0.0653465	-3.93575
CP000964	1455	69.3251	4.53688	7.00938	6.72534	7.60992	11.6189	3.6879	8.47115	2-succinyl-6-hydroxy-2, 4-cyclohexadiene-1-carboxylic acid synthase/2-oxoglutarate decarboxylase	Klebsiella pneumoniae 342	1507265..1508935	protein_id:ACI10445.1	0.0654436	-3.9336
CP000964	3829	112.701	7.38055	7.98864	4.83973	3.0329	11.5934	10.2459	8.59236	protein YbeD	Klebsiella pneumoniae 342	3955724..3955987	protein_id:ACI07133.1	0.0654877	-3.93263
CP000964	3880	124.605	8.16112	10.6596	16.4658	6.30939	12.6172	6.5422	14.0559	hypothetical protein	Klebsiella pneumoniae 342	4008341..4008454	protein_id:ACI08120.1	0.0654961	-3.93245
CP000964	4892	473.212	31.0538	27.9779	26.3474	24.9249	36.9349	37.2774	34.4364	putative permease	Klebsiella pneumoniae 342	complement(5049975..5051072)	protein_id:ACI08766.1	0.0656234	-3.92964
CP000964	1604	168.751	11.0867	7.3358	7.63757	5.10069	17.7085	9.43872	7.4686	multidrug resistance protein MdtB	Klebsiella pneumoniae 342	complement(1676219..1679341)	protein_id:ACI07243.1	0.0656984	-3.928
CP000964	4446	311.383	20.4595	4.41118	13.7919	5.97398	18.0089	15.5747	7.4282	acyl-[acyl-carrier-protein]-UDP-N- acetylglucosamine O-acyltransferase	Klebsiella pneumoniae 342	complement(4567009..4567797)	protein_id:ACI06722.1	0.0657053	-3.92785
CP000964	4112	1378.26	90.6243	51.6285	61.1817	68.9568	180.121	162.853	105.947	cysteinyl-tRNA synthetase	Klebsiella pneumoniae 342	complement(4231888..4233273)	protein_id:ACI09301.1	0.0657528	-3.9268
CP000964	3768	25.3393	1.66907	3.90387	2.37937	10.0376	10.1151	4.93832	2.51647	succinate dehydrogenase, hydrophobic membrane anchor protein	Klebsiella pneumoniae 342	complement(3885025..3885372)	protein_id:ACI11759.1	0.0658688	-3.92426
CP000964	4689	63.3013	4.17086	0.604327	5.51561	5.3014	3.99034	6.5422	3.96979	5-nucleotidase YjjG	Klebsiella pneumoniae 342	complement(4837073..4837750)	protein_id:ACI09069.1	0.065889	-3.92382
CP000964	489	443.9	29.2831	34.6851	24.0328	40.5954	79.6251	64.3273	82.3301	glutamate synthase (NADPH), large subunit	Klebsiella pneumoniae 342	complement(514124..518584)	protein_id:ACI07134.1	0.0659678	-3.92209
CP000964	1237	520.417	34.5026	24.2923	18.0082	21.541	59.8185	37.7258	35.2975	ferredoxin, 2Fe-2S type, ISC system	Klebsiella pneumoniae 342	1280434..1280769	protein_id:ACI08143.1	0.0662979	-3.91489
CP000965	50	185.974	12.3525	7.86737	13.9396	5.1249	15.7888	14.7595	9.88406	arsenate reductase	Klebsiella pneumoniae 342	37168..37593	protein_id:ACI12055.1	0.0664204	-3.91223
CP000964	3269	69.7146	4.63448	7.98864	4.36406	5.89107	6.0227	4.52151	8.43075	conserved hypothetical protein	Klebsiella pneumoniae 342	complement(3372674..3373306)	protein_id:ACI07333.1	0.0664779	-3.91098
CP000964	1651	147.554	9.81639	4.43544	11.8406	8.48456	18.2039	25.8232	9.5343	phosphoribosylformimino-5-aminoimidazole carboxamide ribotide isomerase	Klebsiella pneumoniae 342	complement(1738934..1739671)	protein_id:ACI08364.1	0.0665274	-3.90991
CP000964	3570	172.969	11.5131	6.52633	18.4725	15.2821	27.1066	10.2565	20.5219	putative DNA recombination-associated ATPase RarA	Klebsiella pneumoniae 342	complement(3672917..3674260)	protein_id:ACI07429.1	0.0665614	-3.90917
CP000964	336	201.138	13.3928	10.5868	11.1409	8.78373	16.5958	15.5879	12.6026	S1 RNA binding domain protein	Klebsiella pneumoniae 342	complement(373561..375891)	protein_id:ACI07335.1	0.0665853	-3.90865
CP000964	4406	51.3477	3.42194	5.922	0.606274	4.91243	6.38675	1.63819	8.41055	NADH:ubiquinone oxidoreductase, na(+)-translocating, B subunit	Klebsiella pneumoniae 342	complement(4519872..4521110)	protein_id:ACI07191.1	0.0666425	-3.90741
CP000964	5322	268.066	17.8672	10.3332	12.362	9.23518	24.7667	12.7389	10.0053	sensor protein CpxA	Klebsiella pneumoniae 342	5528521..5529894	protein_id:ACI11001.1	0.0666523	-3.9072
CP000964	2202	452.481	30.1695	29.1138	42.7627	38.3862	91.7539	76.6625	62.2451	gluconate 2-dehydrogenase, cytochrome c subunit	Klebsiella pneumoniae 342	2320934..2322274	protein_id:ACI10882.1	0.0666758	-3.90669
CP000964	4896	1930.59	128.838	118.207	110.074	131.741	235.724	219.354	240.335	valyl-tRNA synthetase	Klebsiella pneumoniae 342	5053538..5056393	protein_id:ACI07835.1	0.066735	-3.90541
CP000964	64	26.0679	1.74059	2.62246	1.25545	4.64437	4.31844	0.817775	1.98489	putative peroxidase	Klebsiella pneumoniae 342	complement(65744..66280)	protein_id:ACI08173.1	0.0667715	-3.90462
CP000964	1570	72.7895	4.8661	2.67096	2.20776	1.475	12.2958	4.50832	6.95723	conserved hypothetical protein	Klebsiella pneumoniae 342	complement(1637379..1637492)	protein_id:ACI11128.1	0.0668516	-3.90289
CP000964	896	21.5014	1.43746	2.34455	0.606274	0.954435	1.9964	3.2711	3.49882	propanediol utilization dehydratase, medium subunit	Klebsiella pneumoniae 342	complement(920133..920813)	protein_id:ACI11708.1	0.0668541	-3.90284
CP000964	3142	58.4644	3.91317	5.29342	2.468	13.2692	5.98906	0.817775	13.0937	putative 2-deoxy-D-gluconate 3-dehydrogenase	Klebsiella pneumoniae 342	3255964..3256725	protein_id:ACI08308.1	0.0669325	-3.90115
CP000964	5407	220.921	14.7872	9.68035	12.26	7.18295	14.6085	1.22666	5.09354	phosphate ABC transporter, periplasmic phosphate-binding protein PstS	Klebsiella pneumoniae 342	5621526..5622566	protein_id:ACI11796.1	0.0669343	-3.90111
CP000964	819	223.572	14.9734	5.36618	7.03222	8.60236	6.71021	25.876	11.4788	mrkF protein	Klebsiella pneumoniae 342	837605..838213	protein_id:ACI09593.1	0.0669733	-3.90027
CP000964	4376	40.5122	2.71443	1.20865	5.21247	1.93998	2.47862	2.04444	3.94959	dihydrolipoamide acetyltransferase, acetoin dehydrogenase complex	Klebsiella pneumoniae 342	4489643..4491178	protein_id:ACI09444.1	0.0670027	-3.89964
CP000964	5246	8015.07	537.33	374.421	492.484	617.47	1201.95	1397.87	1376.03	adenylate cyclase, class I	Klebsiella pneumoniae 342	complement(5438620..5441172)	protein_id:ACI06625.1	0.06704	-3.89883
CP000964	2068	112.607	7.55081	1.51082	8.49455	3.50654	13.2638	12.33	10.0053	oligopeptide ABC transporter, ATP-binding protein OppD	Klebsiella pneumoniae 342	2184452..2185465	protein_id:ACI09757.1	0.0670543	-3.89853
CP000964	122	76.6618	5.14356	0.580073	1.81882	1.5648	4.66741	1.63555	1.53412	glycosyl transferase, group 2 family protein	Klebsiella pneumoniae 342	complement(126975..127964)	protein_id:ACI08648.1	0.0670941	-3.89767
CP000964	5069	207.781	13.9489	13.1608	9.26479	9.6915	21.0095	10.6443	11.6202	conserved hypothetical protein	Klebsiella pneumoniae 342	complement(5236377..5237252)	protein_id:ACI08386.1	0.0671329	-3.89684
CP000964	5006	38.1316	2.56468	1.16015	0.303137	0	3.71792	0.817775	0	outer membrane lipoprotein Blc	Klebsiella pneumoniae 342	5171562..5172095	protein_id:ACI10944.1	0.0672586	-3.89414
CP000964	1575	1120.58	75.4033	49.2375	52.3125	63.2819	113.241	81.1392	100.174	mrp protein	Klebsiella pneumoniae 342	1642939..1644048	protein_id:ACI10412.1	0.0672896	-3.89347
CP000964	1481	1246.94	83.9176	54.542	73.9601	47.1209	100.959	132.066	84.0524	capsular synthesis regulator component B	Klebsiella pneumoniae 342	complement(1538810..1539460)	protein_id:ACI08132.1	0.0672986	-3.89328
CP000964	1448	188.99	12.7538	12.3756	10.0399	16.9326	26.4176	7.7715	24.5927	NADH-quinone oxidoreductase, K subunit	Klebsiella pneumoniae 342	1498829..1499131	protein_id:ACI11217.1	0.0674841	-3.88931
CP000964	2058	43.0372	2.90616	2.90036	0.303137	0	2.04512	1.22666	2.0455	UTP-glucose-1-phosphate uridylyltransferase	Klebsiella pneumoniae 342	2173582..2174484	protein_id:ACI09477.1	0.0675267	-3.8884
CP000964	3960	17.3588	1.17267	0.302164	0.34604	4.34696	3.69488	5.74818	2.53667	oxidoreductase family protein	Klebsiella pneumoniae 342	complement(4097419..4098570)	protein_id:ACI08986.1	0.0675547	-3.8878
CP000964	3990	199.766	13.5114	13.4872	15.0617	6.13492	7.56473	30.35	6.50646	fructokinase	Klebsiella pneumoniae 342	4128711..4129634	protein_id:ACI10606.1	0.067636	-3.88606
CP000964	983	3904	264.111	177.973	185.71	162.179	383.584	299.446	311.443	phosphopyruvate hydratase	Klebsiella pneumoniae 342	1016918..1018216	protein_id:ACI09996.1	0.0676515	-3.88573
CP000964	265	1100.58	74.4599	50.336	57.5516	38.2353	149.983	138.13	130.142	UDP-glucuronic acid decarboxylase/UDP-4-amino-4-deoxy-L-arabinose formyltransferase	Klebsiella pneumoniae 342	295032..297017	protein_id:ACI10935.1	0.0676549	-3.88566
CP000964	4456	147.3	9.97801	6.55058	6.59756	7.10315	8.18844	3.2843	10.3954	UMP kinase	Klebsiella pneumoniae 342	complement(4577827..4578552)	protein_id:ACI07522.1	0.0677395	-3.88386
CP000964	2234	38.5806	2.61683	1.46231	1.60149	2.95663	3.47682	6.1597	3.00764	tautomerase domain protein	Klebsiella pneumoniae 342	2351810..2352058	protein_id:ACI08466.1	0.0678275	-3.88199
CP000964	3290	318.617	21.6721	17.0404	12.9282	23.2596	35.0568	43.8935	43.2371	transcriptional regulator, ArsR family	Klebsiella pneumoniae 342	3387229..3387942	protein_id:ACI08534.1	0.0680192	-3.87791
CP000964	128	114.319	7.77936	4.94275	3.46321	3.25404	9.387	6.16234	5.48371	surface polymer ligase WaaL	Klebsiella pneumoniae 342	complement(133507..134589)	protein_id:ACI07015.1	0.0680495	-3.87727
CP000964	3663	301.098	20.5157	5.66835	10.4773	8.01066	28.1915	17.6429	18.0257	glutamine ABC transporter, periplasmic glutamine-binding protein	Klebsiella pneumoniae 342	3775886..3776632	protein_id:ACI09934.1	0.0681364	-3.87543
CP000964	3263	835.004	57.1232	34.9873	42.3184	60.0967	94.3088	104.063	94.7509	putative membrane-bound diguanylate cyclase	Klebsiella pneumoniae 342	3366433..3368217	protein_id:ACI08972.1	0.0684107	-3.86963
CP000964	673	59.3534	4.06809	6.80424	2.77114	4.71348	10.1201	9.43344	6.07589	transcriptional regulator, AraC family	Klebsiella pneumoniae 342	694477..695346	protein_id:ACI10305.1	0.0685401	-3.86691
CP000964	5131	120.622	8.28133	2.09089	2.5109	6.50658	3.21252	0	5.01274	LexA repressor	Klebsiella pneumoniae 342	complement(5299621..5300229)	protein_id:ACI11706.1	0.068655	-3.86449
CP000964	3875	138.226	9.49024	4.68909	10.9502	6.59327	34.3809	11.0954	4.54177	NAD dependent epimerase/dehydratase family protein	Klebsiella pneumoniae 342	4004168..4004911	protein_id:ACI06999.1	0.0686573	-3.86444
CP000964	4589	54.7365	3.75825	4.38693	1.81882	4.54767	10.4386	8.62622	8.06078	DNA polymerase II	Klebsiella pneumoniae 342	4726522..4728879	protein_id:ACI08073.1	0.0686608	-3.86437
CP000964	1306	432.885	29.9206	10.986	15.5697	15.0243	22.0631	8.60775	12.0508	succinyl-diaminopimelate desuccinylase	Klebsiella pneumoniae 342	complement(1356226..1357353)	protein_id:ACI09547.1	0.069119	-3.85477
CP000964	4377	197.648	13.6872	9.98251	14.4134	5.3981	22.9093	34.9006	6.99763	dihydrolipoyl dehydrogenase	Klebsiella pneumoniae 342	4491168..4492565	protein_id:ACI11055.1	0.0692501	-3.85204
CP000964	854	124.756	8.64525	2.92462	9.73954	4.75838	5.49409	11.8973	9.59491	acetyltransferase, GNAT family	Klebsiella pneumoniae 342	874532..875011	protein_id:ACI10759.1	0.0692974	-3.85106
CP000964	1107	3500.77	243.58	134.356	146.09	126.433	251.345	171.377	217.384	conserved hypothetical protein	Klebsiella pneumoniae 342	complement(1143289..1143738)	protein_id:ACI08533.1	0.069579	-3.8452
CP000964	5382	28.6181	1.99158	0	1.64439	0	1.04692	0.817775	10.0659	ribokinase	Klebsiella pneumoniae 342	complement(5594389..5595318)	protein_id:ACI11718.1	0.0695915	-3.84494
CP000964	922	71.9601	5.01988	5.26916	1.29835	2.5659	3.19743	2.45332	2.0253	type VI secretion system lysozyme-related protein	Klebsiella pneumoniae 342	complement(942594..943019)	protein_id:ACI11740.1	0.0697593	-3.84147
CP000964	5298	533.631	37.3119	33.7786	25.2864	56.922	87.6968	99.6552	122.661	phosphoenolpyruvate carboxylase	Klebsiella pneumoniae 342	5503178..5505829	protein_id:ACI08563.1	0.0699208	-3.83813
CP000964	224	51.0177	3.57169	3.83111	2.12196	0	0	0	1.53412	hypothetical protein	Klebsiella pneumoniae 342	246942..247082	protein_id:ACI10542.1	0.0700087	-3.83632
CP000964	3535	353.749	24.801	28.5095	27.518	30.1021	42.3909	64.4117	49.4746	aminopeptidase N	Klebsiella pneumoniae 342	complement(3623992..3626607)	protein_id:ACI08309.1	0.0701091	-3.83425
CP000964	2851	45.1039	3.17095	5.26916	5.02851	4.89511	6.96887	7.4022	7.50901	fumarate hydratase	Klebsiella pneumoniae 342	2958328..2959980	protein_id:ACI06803.1	0.0703032	-3.83027
CP000964	668	80.1858	5.63843	3.90387	1.29835	3.79529	5.26327	1.63555	5.93448	quinol monooxygenase YgiN	Klebsiella pneumoniae 342	complement(690753..691067)	protein_id:ACI10001.1	0.070317	-3.82998
CP000964	1339	73.2478	5.15333	4.43544	9.42877	2.07847	19.1266	15.6011	6.09609	conserved hypothetical protein	Klebsiella pneumoniae 342	complement(1390746..1391108)	protein_id:ACI10751.1	0.0703548	-3.82921
CP000964	313	383.859	27.058	29.4271	29.8364	24.351	47.7514	32.0041	43.4593	1,4-alpha-glucan branching enzyme	Klebsiella pneumoniae 342	344036..346222	protein_id:ACI09992.1	0.0704894	-3.82645
CP000964	1809	33.6246	2.37294	1.16015	1.81882	1.93998	2.39409	15.5852	2.98744	very short patch repair protein	Klebsiella pneumoniae 342	1919864..1920358	protein_id:ACI06781.1	0.0705717	-3.82477
CP000964	1405	46.3412	3.27372	5.24491	2.83885	3.37521	17.5919	1.22666	0.982346	membrane protein, DedA family	Klebsiella pneumoniae 342	1461204..1461863	protein_id:ACI09577.1	0.0706438	-3.82329
CP000964	3921	284.983	20.1691	18.2491	15.4182	20.649	37.6285	23.3435	44.0919	ABC transporter, periplasmic substrate-binding protein	Klebsiella pneumoniae 342	4052661..4054229	protein_id:ACI09405.1	0.0707728	-3.82066
CP000964	5406	955.951	67.692	45.4418	46.2326	66.1135	114.439	98.8111	127.613	glutamine-fructose-6-phosphate transaminase (isomerizing)	Klebsiella pneumoniae 342	5619359..5621188	protein_id:ACI11133.1	0.0708111	-3.81988
CP000964	1440	1265.15	89.7385	60.1861	74.5609	65.9809	131.81	115.227	99.9858	NADH-quinone oxidoreductase, B subunit	Klebsiella pneumoniae 342	1489571..1490245	protein_id:ACI07509.1	0.0709311	-3.81744
CP000964	1228	34.1837	2.4251	2.32029	3.80925	0	4.76717	0	1.00255	putative membrane protein	Klebsiella pneumoniae 342	1272543..1273379	protein_id:ACI10323.1	0.0709431	-3.81719
CP000964	5410	192.887	13.6912	8.26655	11.5307	19.9036	27.3175	19.2837	9.02293	phosphate ABC transporter, ATP-binding protein	Klebsiella pneumoniae 342	5624592..5625365	protein_id:ACI08736.1	0.0709804	-3.81644
CP000964	4991	103.933	7.41066	2.94887	1.33362	2.79419	9.94839	9.44664	6.99763	N-acetylmuramoyl-L-alanine amidase	Klebsiella pneumoniae 342	complement(5152800..5154155)	protein_id:ACI10518.1	0.0713025	-3.8099
CP000964	1621	150.579	10.7411	7.03364	9.75	5.6057	21.9365	16.8409	8.98253	capsule polysaccharide biosynthesis/export protein GfcE	Klebsiella pneumoniae 342	1699259..1700392	protein_id:ACI07229.1	0.0713324	-3.8093
CP000964	2147	25.8136	1.84336	1.76447	4.06667	9.15227	6.99538	9.43608	2.51647	putative molybdate ABC transporter, periplasmic molybdate-binding protein	Klebsiella pneumoniae 342	2265451..2266194	protein_id:ACI06887.1	0.0714105	-3.80772
CP000964	549	23.2634	1.66237	1.48656	3.15915	0.938881	3.95206	1.22666	1.96469	acetyltransferase, GNAT family	Klebsiella pneumoniae 342	575469..575972	protein_id:ACI09050.1	0.0714584	-3.80675
CP000964	4308	20.1037	1.43746	3.25104	1.29835	0.625921	2.74059	4.52679	3.47861	putative amino acid ABC transporter, permease protein	Klebsiella pneumoniae 342	4425559..4426311	protein_id:ACI09287.1	0.071502	-3.80587
CP000964	4386	33.3199	2.38521	0	5.09715	3.55144	10.1244	1.22666	0.511375	putative methyltransferase	Klebsiella pneumoniae 342	complement(4500458..4501207)	protein_id:ACI08932.1	0.0715854	-3.80419
CP000964	546	30.8544	2.21092	2.11515	3.06382	1.25184	6.59453	7.39692	3.00764	peptidase, U32 family	Klebsiella pneumoniae 342	complement(572850..573728)	protein_id:ACI11598.1	0.0716566	-3.80276
CP000964	4275	290.601	20.8449	17.3072	15.5488	24.2707	45.9814	41.0075	37.343	conserved hypothetical protein	Klebsiella pneumoniae 342	complement(4395449..4395709)	protein_id:ACI09830.1	0.0717303	-3.80127
CP000964	1409	496.611	35.6827	14.998	24.7001	24.4136	29.3079	20.4813	18.4764	CvpA protein	Klebsiella pneumoniae 342	1465240..1465728	protein_id:ACI09743.1	0.0718525	-3.79882
CP000964	1130	802.472	57.6898	37.44	48.5489	32.0012	122.739	122.664	53.6729	oxidoreductase, short chain dehydrogenase/reductase family	Klebsiella pneumoniae 342	complement(1162254..1163048)	protein_id:ACI08956.1	0.0718901	-3.79806
CP000964	4528	477.084	34.442	23.0109	35.6666	23.0954	45.4692	37.7813	52.8459	pyruvate dehydrogenase complex repressor	Klebsiella pneumoniae 342	complement(4658583..4659362)	protein_id:ACI11296.1	0.0721927	-3.792
CP000964	4506	25.7036	1.85563	1.16015	0	2.68194	2.83802	4.90665	1.96469	ABC transporter, permease protein	Klebsiella pneumoniae 342	complement(4633252..4634022)	protein_id:ACI11948.1	0.0721935	-3.79199
CP000964	3571	196.885	14.2536	9.02751	7.92447	6.61748	16.0326	6.95108	15.018	outer membrane lipoprotein carrier protein LolA	Klebsiella pneumoniae 342	complement(3674269..3674880)	protein_id:ACI08657.1	0.0723952	-3.78796
CP000964	1454	52.7545	3.82267	8.5202	5.67005	9.64836	29.1733	5.72442	9.96487	isochorismate synthase, menaquinone-specific	Klebsiella pneumoniae 342	1505893..1507182	protein_id:ACI11214.1	0.0724615	-3.78664
CP000964	396	1215.54	88.0808	56.4763	55.6156	67.9806	65.8032	52.4616	74.1683	ribosomal protein L3	Klebsiella pneumoniae 342	430503..431132	protein_id:ACI06870.1	0.0724624	-3.78662
CP000964	4677	170.767	12.3774	5.06402	9.82627	7.75017	7.90411	2.04444	10.4964	phosphoserine phosphatase	Klebsiella pneumoniae 342	complement(4824704..4825675)	protein_id:ACI07683.1	0.0724813	-3.78625
CP000964	1169	761.726	55.2537	28.8844	48.8884	36.4024	40.5873	29.9834	21.6255	tRNA (guanine-N1)-methyltransferase	Klebsiella pneumoniae 342	1206407..1207174	protein_id:ACI11451.1	0.0725376	-3.78513
CP000964	4549	190.912	13.8833	12.1462	8.66616	19.9949	22.0863	36.1141	24.4311	cell division protein FtsA	Klebsiella pneumoniae 342	complement(4678998..4680260)	protein_id:ACI08920.1	0.0727211	-3.78148
CP000964	2876	80.4401	5.89248	3.5532	3.33451	4.40052	8.30313	5.31554	6.42565	arginine/ornithine antiporter	Klebsiella pneumoniae 342	2982485..2983867	protein_id:ACI11102.1	0.073253	-3.77097
CP000964	4987	615.425	45.1417	34.6983	29.393	52.1204	104.315	130.119	77.4651	GTP-binding proten HflX	Klebsiella pneumoniae 342	complement(5148230..5149510)	protein_id:ACI11675.1	0.0733505	-3.76905
CP000964	5261	337.942	24.8312	6.55058	14.6688	14.0109	29.491	23.7207	23.0788	UDP-N-acetyl-D-mannosamine dehydrogenase	Klebsiella pneumoniae 342	complement(5456374..5457636)	protein_id:ACI10080.1	0.0734777	-3.76655
CP000964	1661	268.626	19.8249	16.2067	14.1637	23.4056	39.4924	40.6303	22.5472	hypothetical protein	Klebsiella pneumoniae 342	complement(1749879..1750016)	protein_id:ACI11820.1	0.0738012	-3.76021
CP000964	1380	110.211	8.15555	4.43544	6.39068	5.07337	12.2379	10.6759	10.9876	lipoprotein, VacJ family	Klebsiella pneumoniae 342	1435042..1435803	protein_id:ACI11361.1	0.0739996	-3.75634
CP000964	4915	8.1753	0.606274	0	1.64439	0	4.31611	6.54484	3.45841	putative pyridoxal phosphate-dependent enzyme	Klebsiella pneumoniae 342	complement(5077076..5078194)	protein_id:ACI07824.1	0.0741592	-3.75323
CP000965	132	441.054	32.752	23.8446	24.9175	27.1712	38.2048	17.6349	18.1873	conserved hypothetical protein	Klebsiella pneumoniae 342	complement(109170..109436)	protein_id:ACI12068.1	0.0742586	-3.7513
CP000964	3181	77.0765	5.72375	1.78873	5.54898	2.79595	9.69438	3.67999	2.53667	protease 4	Klebsiella pneumoniae 342	3293943..3295796	protein_id:ACI08455.1	0.0742607	-3.75126
CP000964	4320	116.361	8.65559	1.76447	8.85494	2.19072	15.9222	11.4752	6.05569	HAD-hydrolase, family IB, TIGR01490	Klebsiella pneumoniae 342	complement(4438629..4439294)	protein_id:ACI10734.1	0.074386	-3.74883
CP000964	4232	1771.57	132.168	122.896	103.349	111.205	182.096	148.761	160.367	6,7-dimethyl-8-ribityllumazine synthase	Klebsiella pneumoniae 342	complement(4353834..4354304)	protein_id:ACI07466.1	0.0746047	-3.74459
CP000964	4239	255.256	19.0668	11.5661	24.5572	13.7653	54.3863	30.4002	20.1924	protein-export membrane protein SecF	Klebsiella pneumoniae 342	complement(4359085..4360056)	protein_id:ACI10007.1	0.0746967	-3.74281
CP000964	978	75.7384	5.67274	1.51082	2.72823	2.43809	2.26303	0	1.51392	signal transduction histidine-protein kinase BarA	Klebsiella pneumoniae 342	complement(1007191..1009941)	protein_id:ACI09406.1	0.0748991	-3.73891
CP000964	4990	86.0996	6.45887	4.81036	3.42031	7.19471	9.88677	5.72706	12.9725	DNA mismatch repair protein MutL	Klebsiella pneumoniae 342	complement(5150930..5152789)	protein_id:ACI08108.1	0.0750163	-3.73665
CP000964	582	112.937	8.50067	13.5842	6.12952	5.59704	16.0323	6.14651	11.4788	altronate dehydratase	Klebsiella pneumoniae 342	602689..604176	protein_id:ACI11136.1	0.0752689	-3.7318
CP000964	1410	494.129	37.204	27.603	27.6953	23.8651	68.0107	65.1582	64.6606	amidophosphoribosyltransferase	Klebsiella pneumoniae 342	1465762..1467279	protein_id:ACI10267.1	0.075292	-3.73136
CP000964	2353	37.742	2.84174	2.34455	0.303137	0.29051	1.25207	0	0.511375	conserved hypothetical protein	Klebsiella pneumoniae 342	complement(2463940..2464920)	protein_id:ACI07860.1	0.0752937	-3.73133
CP000965	147	42.6385	3.2164	4.15753	5.14194	3.81774	6.57682	9.85553	1.96469	vagD protein	Klebsiella pneumoniae 342	complement(119339..119755)	protein_id:ACI12197.1	0.0754341	-3.72864
CP000964	4122	52.6102	3.97913	2.64671	4.32972	0	0.348973	4.51888	0	ABC transporter, ATP-binding protein	Klebsiella pneumoniae 342	complement(4241819..4242505)	protein_id:ACI09335.1	0.0756342	-3.72482
CP000964	1611	188.669	14.3082	15.2032	11.1761	12.7279	26.4247	22.9188	21.4235	conserved hypothetical protein	Klebsiella pneumoniae 342	complement(1686396..1687748)	protein_id:ACI10302.1	0.0758377	-3.72094
CP000964	483	940.558	71.3693	36.1606	44.9332	52.7974	77.3015	45.1544	29.6257	ribosomal protein L13	Klebsiella pneumoniae 342	509533..509961	protein_id:ACI08812.1	0.0758797	-3.72014
CP000964	266	424.355	32.2832	36.196	30.8763	24.2074	47.4949	44.2707	41.2522	polysaccharide deacetylase domain protein	Klebsiella pneumoniae 342	297014..297916	protein_id:ACI06567.1	0.076076	-3.71641
CP000964	1430	84.7019	6.45177	1.1844	2.468	7.30873	3.73083	9.82913	4.01019	putative inner membrane protein YfbV	Klebsiella pneumoniae 342	1481096..1481551	protein_id:ACI08968.1	0.0761703	-3.71463
CP000964	1300	660.236	50.2951	36.5709	38.3976	40.5215	60.2369	51.2482	38.588	lipoprotein, NlpB/DapX family	Klebsiella pneumoniae 342	1350203..1351237	protein_id:ACI08186.1	0.0761774	-3.71449
CP000964	1407	318.168	24.2408	17.4396	9.9578	13.5479	23.074	19.682	15.119	tetrahydrofolate synthase/dihydrofolate synthase	Klebsiella pneumoniae 342	1463046..1464314	protein_id:ACI10664.1	0.0761887	-3.71428
CP000964	2110	116.81	8.92078	7.94013	6.18099	7.01308	9.76065	6.55539	16.0004	phosphoenolpyruvate synthase	Klebsiella pneumoniae 342	2226519..2228897	protein_id:ACI11088.1	0.0763702	-3.71085
CP000964	638	81.7782	6.24987	2.39305	0.424206	0.871529	1.95001	1.63555	2.0253	urease accessory protein UreG	Klebsiella pneumoniae 342	complement(663726..664343)	protein_id:ACI09375.1	0.0764246	-3.70982
CP000964	4552	272.14	20.8192	19.3607	13.6622	16.6079	42.4416	33.2518	20.4007	UDP-N-acetylmuramate--alanine ligase	Klebsiella pneumoniae 342	complement(4682002..4683477)	protein_id:ACI09479.1	0.0765018	-3.70836
CP000964	498	704.847	53.945	41.6703	55.7957	37.2692	82.0433	79.5617	93.2167	putative P-loop ATPase	Klebsiella pneumoniae 342	complement(528410..529264)	protein_id:ACI09450.1	0.0765343	-3.70775
CP000964	5177	159.059	12.1838	7.96438	12.1913	13.1621	16.2329	8.19622	14.1367	uroporphyrinogen decarboxylase	Klebsiella pneumoniae 342	complement(5356040..5357104)	protein_id:ACI09344.1	0.0765992	-3.70653
CP000964	570	53.7031	4.11717	3.48044	2.50044	5.60056	6.88202	8.19622	23.7316	putative inner membrane protein YhaH	Klebsiella pneumoniae 342	complement(593329..593697)	protein_id:ACI10116.1	0.0766654	-3.70528
CP000964	376	112.607	8.64525	3.85536	7.16093	14.3708	13.9561	15.9994	8.45095	ABC transporter, ATP-binding protein	Klebsiella pneumoniae 342	complement(415257..417161)	protein_id:ACI07886.1	0.0767734	-3.70325
CP000964	4450	2317.51	177.949	102.908	137.779	157.811	364.996	393.398	253.14	outer membrane protein assembly complex, YaeT protein	Klebsiella pneumoniae 342	complement(4569998..4572427)	protein_id:ACI09166.1	0.0767849	-3.70303
CP000964	5293	38.1063	2.92707	2.90036	2.66723	0.641475	4.89111	3.27902	3.51902	hydrogen peroxide-inducible genes activator	Klebsiella pneumoniae 342	complement(5497218..5498135)	protein_id:ACI09898.1	0.0768131	-3.7025
CP000964	909	80.9992	6.22686	6.68297	6.9255	1.58901	9.70714	6.96692	12.8109	precorrin-4 C11-methyltransferase	Klebsiella pneumoniae 342	931866..932639	protein_id:ACI08958.1	0.0768756	-3.70133
CP000964	5195	228.927	17.608	4.71335	9.03793	0.625921	4.98043	3.2711	2.96724	ribosomal protein L11	Klebsiella pneumoniae 342	complement(5379273..5379701)	protein_id:ACI08722.1	0.0769155	-3.70058
CP000964	1163	111.879	8.64679	6.19991	9.5584	15.0413	26.4988	4.52151	12.0306	co-chaperone GrpE	Klebsiella pneumoniae 342	1200919..1201509	protein_id:ACI09549.1	0.0772871	-3.69363
CP000964	2298	50.0348	3.87482	1.1844	7.70528	3.17113	11.1307	3.27902	4.44076	transporter, major facilitator family	Klebsiella pneumoniae 342	2412455..2413621	protein_id:ACI07651.1	0.0774426	-3.69073
CP000964	4882	75.2641	5.83323	9.40244	7.54705	9.20028	5.24488	5.74554	3.04805	thiamine pyrophosphate enzyme	Klebsiella pneumoniae 342	complement(5037614..5039554)	protein_id:ACI07448.1	0.0775034	-3.6896
CP000964	4078	13.2161	1.02445	5.26916	1.61866	9.07802	10.734	2.46388	3.02784	conserved hypothetical protein	Klebsiella pneumoniae 342	complement(4215084..4216016)	protein_id:ACI08594.1	0.0775152	-3.68938
CP000964	503	37.8268	2.93224	0	0.606274	0	0	2.4586	8.90172	lipopolysaccharide ABC transporter, periplasmic lipopolysaccharide-binding protein	Klebsiella pneumoniae 342	complement(532392..532937)	protein_id:ACI11736.1	0.0775174	-3.68934
CP000964	4458	9485.75	736.757	430.646	486.551	392.078	723.958	680.395	455.659	ribosomal protein S2	Klebsiella pneumoniae 342	complement(4579671..4580396)	protein_id:ACI11846.1	0.0776698	-3.6865
CP000964	408	1082.1	84.2943	59.7273	49.2648	53.272	77.9272	43.0546	67.6619	ribosomal protein S14	Klebsiella pneumoniae 342	436543..436848	protein_id:ACI10909.1	0.0778988	-3.68225
CP000964	422	36.9034	2.87491	0	2.25067	3.37697	5.85004	5.34457	7.95978	large conductance mechanosensitive channel protein	Klebsiella pneumoniae 342	complement(444993..445406)	protein_id:ACI07211.1	0.0779037	-3.68216
CP000964	4799	48.1032	3.75825	1.1844	2.16486	1.64257	7.3538	10.2407	2.96724	transcriptional regulatory protein CusR	Klebsiella pneumoniae 342	complement(4950268..4950951)	protein_id:ACI10008.1	0.0781289	-3.678
CP000964	3784	100.984	7.89076	2.32029	4.936	0.89398	1.39589	15.6037	2.94704	KDP operon transcriptional regulatory protein KdpE	Klebsiella pneumoniae 342	3903295..3903972	protein_id:ACI07636.1	0.0781389	-3.67781
CP000964	5260	184.118	14.4401	15.7236	21.3628	16.8759	25.5319	32.4182	17.5951	dTDP-glucose 4,6-dehydratase	Klebsiella pneumoniae 342	complement(5455310..5456377)	protein_id:ACI08174.1	0.0784285	-3.67248
CP000964	1505	99.7304	7.82634	6.70722	5.97412	10.9195	11.9191	12.2983	10.9674	nucleoid-associated protein NdpA	Klebsiella pneumoniae 342	1563550..1564557	protein_id:ACI09041.1	0.078475	-3.67162
CP000964	5133	184.593	14.4938	7.94013	13.5945	13.8451	26.1066	15.9492	22.5472	glycerol-3-phosphate acyltransferase	Klebsiella pneumoniae 342	5300849..5303272	protein_id:ACI07938.1	0.0785178	-3.67084
CP000964	2018	50.6191	3.98833	2.34455	3.31548	2.59701	3.84666	8.61567	3.94959	sulfate permease, SulP family	Klebsiella pneumoniae 342	complement(2129763..2131415)	protein_id:ACI08771.1	0.0787911	-3.66582
CP000964	2925	256.333	20.2279	12.0734	24.0415	30.3496	59.1417	58.6292	55.1199	ATP-dependent helicase HrpA	Klebsiella pneumoniae 342	complement(3035301..3039203)	protein_id:ACI06850.1	0.0789127	-3.6636
CP000964	784	32.1421	2.5386	0	0	2.50368	0.348973	1.63555	1.02275	conserved hypothetical protein	Klebsiella pneumoniae 342	complement(806184..806756)	protein_id:ACI10563.1	0.0789805	-3.66236
CP000964	1571	106.059	8.37893	3.27529	6.88071	5.26339	13.4206	14.7806	4.46096	sensor histidine kinase	Klebsiella pneumoniae 342	1637722..1639410	protein_id:ACI07247.1	0.0790026	-3.66196
CP000964	1195	442.179	34.943	23.9174	31.7428	27.7871	66.369	39.7518	56.048	ATP-dependent RNA helicase SrmB	Klebsiella pneumoniae 342	complement(1238355..1239686)	protein_id:ACI10290.1	0.0790246	-3.66155
CP000964	5361	142.344	11.259	7.73498	4.11239	10.0356	21.2669	20.112	21.8338	thioesterase/acetyltransferase domain protein	Klebsiella pneumoniae 342	complement(5565100..5566041)	protein_id:ACI08760.1	0.0790973	-3.66023
CP000964	3805	379.961	30.0755	37.9362	27.8727	39.287	59.7007	47.5893	111.835	asparagine synthase (glutamine-hydrolyzing)	Klebsiella pneumoniae 342	3925348..3927012	protein_id:ACI06732.1	0.0791542	-3.65919
CP000964	429	47.9932	3.80177	4.08476	2.1115	5.40675	5.41422	4.49776	1.02275	topoisomerase DNA-binding C4 zinc finger domain protein	Klebsiella pneumoniae 342	451482..452024	protein_id:ACI11815.1	0.0792146	-3.65809
CP000964	1574	655.374	51.9764	45.8763	46.9694	64.5224	92.7519	66.3823	128.077	methionyl-tRNA synthetase	Klebsiella pneumoniae 342	complement(1640752..1642785)	protein_id:ACI11950.1	0.079308	-3.65639
CP000964	1846	129.771	10.3076	4.18178	7.39543	9.84528	18.7685	46.3415	14.9372	alpha,alpha-trehalose-phosphate synthase (UDP-forming)	Klebsiella pneumoniae 342	1952765..1954189	protein_id:ACI10276.1	0.079429	-3.65419
CP000964	4820	85.0318	6.75894	4.99126	6.70914	4.87416	2.29666	13.5487	6.01529	beta-1,4-xylosidase	Klebsiella pneumoniae 342	4971367..4973046	protein_id:ACI06688.1	0.0794872	-3.65313
CP000964	4438	248.208	19.8004	16.4118	14.483	6.6517	17.7214	10.6575	21.5851	rof protein	Klebsiella pneumoniae 342	4556447..4556707	protein_id:ACI08131.1	0.0797733	-3.64795
CP000964	839	24.9498	1.99158	2.67096	3.99993	7.56502	12.9404	0.817775	1.00255	beta-fructofuranosidase	Klebsiella pneumoniae 342	858514..859950	protein_id:ACI09078.1	0.0798235	-3.64704
CP000964	2498	279.351	22.3692	17.0647	23.0376	27.3443	48.8645	48.3648	54.6553	L-2,4-diaminobutyrate decarboxylase	Klebsiella pneumoniae 342	complement(2610257..2611738)	protein_id:ACI06595.1	0.0800757	-3.64249
CP000964	5002	122.934	9.86854	10.8162	7.60231	10.6722	26.8072	20.4919	27.6408	fumarate reductase, flavoprotein subunit	Klebsiella pneumoniae 342	5168155..5169945	protein_id:ACI10657.1	0.0802749	-3.63891
CP000964	2138	355812	28567.4	16730.4	23160.9	20084.6	49494.1	37730.7	25410.6	major outer membrane lipoprotein	Klebsiella pneumoniae 342	complement(2257833..2258069)	protein_id:ACI06707.1	0.0802879	-3.63867
CP000964	4937	193.192	15.5275	6.57484	9.22	6.14845	12.4325	3.69582	8.43075	conserved hypothetical protein	Klebsiella pneumoniae 342	complement(5096224..5100000)	protein_id:ACI11066.1	0.0803733	-3.63714
CP000964	4475	172.809	13.8896	9.68035	8.47645	7.78263	25.119	20.5077	20.0914	penicillin-binding protein 1B	Klebsiella pneumoniae 342	complement(4602115..4604688)	protein_id:ACI09459.1	0.0803759	-3.63709
CP000964	708	364.889	29.3535	20.0378	24.1968	25.608	37.575	36.4939	38.7559	putative oxygen-independent coproporphyrinogen III oxidase	Klebsiella pneumoniae 342	complement(731461..732597)	protein_id:ACI09123.1	0.0804449	-3.63585
CP000964	1052	595.631	48.0918	31.7363	38.1288	42.5551	90.2134	80.0075	71.0862	hydrogenase maturation peptidase HycI	Klebsiella pneumoniae 342	1086774..1087244	protein_id:ACI09667.1	0.080741	-3.63056
CP000964	152	109.363	8.85079	10.889	10.975	15.6264	13.7589	15.1473	16.9625	PTS system mannitol-specific EIICBA component	Klebsiella pneumoniae 342	complement(156530..158437)	protein_id:ACI07122.1	0.0809304	-3.62717
CP000964	2988	92.2333	7.46549	2.71947	5.28204	10.5388	22.0966	9.84761	7.97998	transcriptional regulator, TetR family	Klebsiella pneumoniae 342	3101023..3101571	protein_id:ACI06917.1	0.0809413	-3.62698
CP000964	4996	117.962	9.56023	5.64409	10.7329	28.0476	44.4635	27.472	31.8593	oligoribonuclease	Klebsiella pneumoniae 342	complement(5158995..5159540)	protein_id:ACI10219.1	0.0810449	-3.62514
CP000964	4546	5265.29	426.835	161.765	320.693	249.693	616.818	438.731	234.789	secretion monitor protein	Klebsiella pneumoniae 342	complement(4675945..4676562)	protein_id:ACI09685.1	0.0810658	-3.62476
CP000964	679	43.681	3.54561	2.69522	2.24303	5.8651	4.90154	4.90665	7.93957	alcohol dehydrogenase yqhD	Klebsiella pneumoniae 342	complement(703518..704681)	protein_id:ACI08934.1	0.0811705	-3.6229
CP000964	4220	255.714	20.8244	21.5001	18.5335	21.2643	43.9758	45.165	29.6257	conserved hypothetical protein	Klebsiella pneumoniae 342	complement(4343346..4343837)	protein_id:ACI09400.1	0.0814363	-3.61818
CP000964	2070	29.7363	2.42356	1.46231	1.94753	5.49142	2.96098	2.86221	0.982346	transporter, cation channel family	Klebsiella pneumoniae 342	2186521..2187348	protein_id:ACI11546.1	0.0815018	-3.61702
CP000964	417	7042.61	574.294	304.232	367.45	313.548	517.006	392	380.973	ribosomal protein S4	Klebsiella pneumoniae 342	441754..442374	protein_id:ACI06576.1	0.0815456	-3.61625
CP000964	905	162.482	13.2592	7.96438	10.2676	5.6786	33.7921	15.9968	27.762	precorrin-8X methylmutase	Klebsiella pneumoniae 342	928944..929579	protein_id:ACI07400.1	0.0816044	-3.61521
CP000964	625	246.725	20.1537	22.4551	21.3209	28.4835	43.601	42.6299	46.2384	positive transcription regulator EvgA	Klebsiella pneumoniae 342	complement(651188..651802)	protein_id:ACI10838.1	0.0816848	-3.61379
CP000964	4014	69.1899	5.65377	6.82849	5.79969	3.77284	5.01173	9.8608	4.95213	lipid A biosynthesis lauroyl acyltransferase	Klebsiella pneumoniae 342	complement(4156660..4157580)	protein_id:ACI07720.1	0.0817137	-3.61328
CP000964	4152	196.242	16.0365	13.5115	16.6432	15.1367	30.1483	29.126	31.8997	acriflavine resistance protein B	Klebsiella pneumoniae 342	4274346..4277492	protein_id:ACI06931.1	0.0817184	-3.6132
CP000964	3068	226.766	18.5353	16.0985	11.4793	10.4957	23.5299	6.9854	12.5217	protein UmuD	Klebsiella pneumoniae 342	complement(3186571..3187053)	protein_id:ACI07614.1	0.0817374	-3.61286
CP000964	1311	68.0878	5.5669	1.76447	0	2.20628	0.348973	0	1.53412	hydrolase, NUDIX family	Klebsiella pneumoniae 342	1363790..1364386	protein_id:ACI06699.1	0.0817606	-3.61245
CP000966	7	231.129	18.9044	18.6725	13.7557	9.51365	32.475	32.3786	27.1092	hypothetical protein	Klebsiella pneumoniae 342	complement(3521..3646)	protein_id:ACI12223.1	0.0817915	-3.61191
CP000966	56	231.129	18.9044	18.6725	13.7557	9.51365	32.475	32.3786	27.1092	hypothetical protein	Klebsiella pneumoniae 342	43703..43828	protein_id:ACI12264.1	0.0817915	-3.61191
CP000964	3519	192.259	15.7334	4.71335	14.2418	11.2774	26.8839	11.4964	10.9472	conserved hypothetical protein	Klebsiella pneumoniae 342	complement(3605503..3605955)	protein_id:ACI10415.1	0.0818343	-3.61115
CP000964	1034	60.2768	4.94472	3.80686	3.76635	5.32385	9.7335	18.0623	8.61256	PTS system, lactose/cellobiose family IIC component	Klebsiella pneumoniae 342	1066627..1067898	protein_id:ACI07717.1	0.0820336	-3.60764
CP000964	3848	30.4901	2.50179	5.59558	2.5109	4.17912	9.97609	10.2723	5.50391	aminotransferase, classes I and II	Klebsiella pneumoniae 342	complement(3972283..3973443)	protein_id:ACI06866.1	0.0820525	-3.60731
CP000964	5385	125.824	10.3251	10.0068	5.10761	16.8724	27.7125	17.2551	15.4688	ribose ABC transporter, ATP-binding protein	Klebsiella pneumoniae 342	complement(5597311..5598816)	protein_id:ACI06826.1	0.0820598	-3.60718
CP000964	4947	96.3164	7.9153	11.5176	9.38304	8.20094	8.26268	9.01928	8.45095	glycosyl hydrolase, family 42	Klebsiella pneumoniae 342	5111208..5113217	protein_id:ACI07063.1	0.0821802	-3.60507
CP000964	897	123.333	10.1385	5.54707	7.91119	9.55856	7.51602	21.3281	12.4005	propanediol utilization dehydratase, large subunit	Klebsiella pneumoniae 342	complement(920824..922488)	protein_id:ACI06582.1	0.0822043	-3.60464
CP000964	2066	90.8517	7.47105	5.59558	6.91786	3.42363	2.79178	1.63555	4.50136	oligopeptide ABC transporter, permease protein OppB	Klebsiella pneumoniae 342	2182597..2183517	protein_id:ACI08258.1	0.0822335	-3.60413
CP000964	5210	96.0117	7.9015	4.13327	4.16482	3.18492	3.187	11.0927	6.99763	transcriptional activator RfaH	Klebsiella pneumoniae 342	5402056..5402544	protein_id:ACI07800.1	0.0822973	-3.60301
CP000964	3401	1026.92	84.6364	47.4356	63.7945	59.7726	96.5662	66.4298	70.4271	3-oxoacyl-[acyl-carrier-protein] synthase II	Klebsiella pneumoniae 342	complement(3482586..3483827)	protein_id:ACI07136.1	0.0824174	-3.60091
CP000964	768	895.718	73.8469	72.3919	37.023	55.6666	118.247	63.4937	70.4814	lysyl-tRNA synthetase LysS	Klebsiella pneumoniae 342	788900..790417	protein_id:ACI09662.1	0.0824444	-3.60044
CP000964	2160	58.1597	4.79651	2.62246	4.19056	4.19468	6.93044	6.13859	5.60492	glpE family protein	Klebsiella pneumoniae 342	complement(2278441..2280021)	protein_id:ACI11466.1	0.0824714	-3.59996
CP000964	3279	117.573	9.69981	4.20604	10.4641	12.8522	12.1012	12.7098	7.97998	putative manganese containing catalase	Klebsiella pneumoniae 342	complement(3380643..3381530)	protein_id:ACI07095.1	0.0825006	-3.59945
CP000964	5043	479.758	39.6005	31.9657	40.1211	36.5166	77.6223	68.891	34.396	curved DNA-binding protein	Klebsiella pneumoniae 342	5210647..5211564	protein_id:ACI06899.1	0.0825426	-3.59872
CP000964	519	21.5014	1.77894	2.06664	3.41939	1.31406	5.19136	0.408887	3.92938	putative transport protein	Klebsiella pneumoniae 342	543491..544456	protein_id:ACI11313.1	0.082736	-3.59534
CP000964	1403	56.219	4.65232	1.16015	0.303137	1.49745	10.0097	3.2711	3.06825	aspartate-semialdehyde dehydrogenase family protein	Klebsiella pneumoniae 342	1459352..1460365	protein_id:ACI10742.1	0.0827536	-3.59503
CP000964	4233	139.963	11.5969	14.5392	12.2657	17.7422	26.4168	15.1631	19.9903	riboflavin biosynthesis protein RibD	Klebsiella pneumoniae 342	complement(4354392..4355495)	protein_id:ACI09393.1	0.0828566	-3.59324
CP000964	3075	143.013	11.8546	11.3367	14.1523	14.6215	14.0997	11.4673	10.9876	recombinase, RecT family	Klebsiella pneumoniae 342	3193674..3194783	protein_id:ACI11649.1	0.0828915	-3.59263
CP000964	4659	41.6899	3.46738	2.3688	0.909411	0.954435	12.6809	10.6654	14.9574	threonine synthase	Klebsiella pneumoniae 342	complement(4804055..4805335)	protein_id:ACI09279.1	0.0831708	-3.58778
CP000964	410	284.222	23.6539	14.2128	18.2036	17.6417	24.565	15.9809	13.1745	ribosomal protein L6	Klebsiella pneumoniae 342	437287..437820	protein_id:ACI10082.1	0.0832232	-3.58687
CP000964	182	235.203	19.5766	8.91938	21.8613	12.4685	32.8428	22.0958	38.5072	glycyl-tRNA synthetase, beta subunit	Klebsiella pneumoniae 342	190582..192651	protein_id:ACI09901.1	0.0832329	-3.5867
CP000964	514	58.1253	4.84042	2.11515	2.20776	4.2485	5.42916	3.2711	1.49372	UDP-N-acetylglucosamine 1-carboxyvinyltransferase	Klebsiella pneumoniae 342	539794..541053	protein_id:ACI10433.1	0.0832756	-3.58596
CP000964	3694	240.931	20.0682	13.8136	12.9634	24.8848	38.0045	32.3311	48.7145	molybdenum cofactor biosynthesis protein C	Klebsiella pneumoniae 342	complement(3806549..3807037)	protein_id:ACI09075.1	0.0832945	-3.58563
CP000964	4409	31.693	2.64847	1.76447	0.727343	1.28295	2.3709	6.16762	3.51902	glutamine amidotransferase, class II	Klebsiella pneumoniae 342	complement(4523580..4524347)	protein_id:ACI11121.1	0.0835663	-3.58093
CP000964	3424	26.9066	2.24927	4.7376	0.606274	2.76484	2.24795	2.87013	5.4029	N-methyl-L-tryptophan oxidase	Klebsiella pneumoniae 342	3505189..3506307	protein_id:ACI11545.1	0.0835956	-3.58043
CP000964	1598	408.733	34.173	33.1875	18.6488	49.4455	83.5068	47.1091	48.9632	diacylglycerol kinase catalytic domain protein	Klebsiella pneumoniae 342	complement(1666687..1667580)	protein_id:ACI11192.1	0.0836072	-3.58023
CP000964	5214	75.7384	6.33673	2.06664	6.72627	7.04067	9.13546	6.95372	7.61001	Sec-independent protein translocase protein TatA	Klebsiella pneumoniae 342	complement(5404699..5404950)	protein_id:ACI08952.1	0.083666	-3.57921
CP000964	669	93.0124	7.78646	10.2119	5.42027	4.2934	19.9324	7.38109	13.5849	modulator of drug activity B	Klebsiella pneumoniae 342	complement(691149..691730)	protein_id:ACI07898.1	0.0837142	-3.57838
CP000964	615	6062.71	507.689	347.784	374.016	518.771	1043.85	692.807	640.036	conserved hypothetical protein	Klebsiella pneumoniae 342	complement(639760..640191)	protein_id:ACI11023.1	0.0837397	-3.57795
CP000964	3410	37.6573	3.15868	0.604327	2.3641	0.969989	0.300257	1.63555	1.49372	ribosomal large subunit pseudouridine synthase C	Klebsiella pneumoniae 342	complement(3489840..3490793)	protein_id:ACI07891.1	0.0838797	-3.57553
CP000964	1690	52.1611	4.37679	0.882237	6.31734	2.84085	12.7458	18.0359	7.93957	putative nicotinate-nucleotide--dimethylbenzimidazole phosphoribosyltransferase	Klebsiella pneumoniae 342	1783619..1784686	protein_id:ACI09951.1	0.0839092	-3.57503
CP000964	4240	1648.57	138.337	82.9302	91.0694	96.0738	197.717	159.58	119	protein-export membrane protein SecD	Klebsiella pneumoniae 342	complement(4360067..4361914)	protein_id:ACI09822.1	0.0839136	-3.57495
CP000964	4923	162.651	13.6509	7.68647	4.58996	6.42367	15.5572	24.2246	21.0131	protein PmbA	Klebsiella pneumoniae 342	complement(5082606..5083958)	protein_id:ACI11803.1	0.0839275	-3.57471
CP000964	3525	39.0297	3.28236	4.78611	6.31159	3.07091	7.44163	4.93832	3.04805	ABC transporter, ATP-binding protein	Klebsiella pneumoniae 342	complement(3612448..3614355)	protein_id:ACI09280.1	0.0840988	-3.57177
CP000964	2101	42.5881	3.58242	1.46231	0	3.9511	0.300257	0.408887	0.491173	lipoprotein, YaeC family	Klebsiella pneumoniae 342	complement(2219341..2220141)	protein_id:ACI07872.1	0.0841179	-3.57144
CP000964	3639	23.3482	1.9655	0	3.07145	1.23805	2.24795	4.92776	0.491173	L-asparaginase	Klebsiella pneumoniae 342	complement(3747357..3748298)	protein_id:ACI09786.1	0.0841823	-3.57034
CP000964	5005	102.391	8.63548	6.98513	2.89984	3.71928	8.78332	5.75346	6.05569	fumarate reductase, D subunit	Klebsiella pneumoniae 342	5171089..5171448	protein_id:ACI09285.1	0.0843386	-3.56766
CP000964	3837	33.3451	2.8172	0.604327	4.44034	0	3.14075	0	4.01019	antimicrobial peptide resistance and lipid A acylation protein PagP	Klebsiella pneumoniae 342	complement(3961346..3961915)	protein_id:ACI11191.1	0.0844862	-3.56514
CP000964	3064	76.2127	6.45177	6.17566	2.54617	3.12271	9.46108	6.55803	10.0053	peptide ABC transporter, periplasmic peptide-binding protein	Klebsiella pneumoniae 342	3181830..3183473	protein_id:ACI10594.1	0.0846548	-3.56226
CP000964	3508	66.9101	5.68138	4.41118	5.19623	3.78663	9.15618	3.2711	5.52411	conserved hypothetical protein	Klebsiella pneumoniae 342	3595025..3596296	protein_id:ACI10309.1	0.0849106	-3.55791
CP000964	3892	27.1609	2.30699	3.48044	0.995216	3.97868	10.3723	3.68263	6.09609	enterobactin synthetase, component EntF	Klebsiella pneumoniae 342	complement(4019369..4023250)	protein_id:ACI11302.1	0.0849379	-3.55745
CP000964	1862	72.2396	6.13636	8.77386	5.53945	6.75042	17.5521	4.09415	7.52921	Holliday junction DNA helicase RuvA	Klebsiella pneumoniae 342	1968734..1969345	protein_id:ACI11157.1	0.0849446	-3.55733
CP000964	4674	393.491	33.4507	28.2073	25.6028	32.9513	64.0165	57.0254	57.327	ABC transporter, ATP-binding protein	Klebsiella pneumoniae 342	4820133..4821800	protein_id:ACI09750.1	0.0850101	-3.55622
CP000964	353	339.577	28.8914	26.7693	26.5066	32.9493	63.8003	40.6013	27.2102	3-dehydroquinate synthase	Klebsiella pneumoniae 342	392740..393834	protein_id:ACI10245.1	0.0850804	-3.55503
CP000964	33	198.496	16.8949	16.3876	15.4467	12.0414	15.0085	13.9127	17.5749	helix-turn-helix DNA-binding domain protein	Klebsiella pneumoniae 342	complement(35061..35384)	protein_id:ACI08031.1	0.0851147	-3.55445
CP000964	3114	66.2158	5.64149	5.94625	5.79205	4.14625	5.05249	4.90665	6.07589	ribosomal large subunit pseudouridine synthase B	Klebsiella pneumoniae 342	complement(3227057..3227959)	protein_id:ACI06840.1	0.0851986	-3.55303
CP000964	3526	177.545	15.1271	22.539	11.5813	26.8738	41.2416	34.5207	23.9601	putative RNA methylase family UPF0020	Klebsiella pneumoniae 342	complement(3614368..3616473)	protein_id:ACI08993.1	0.0852018	-3.55297
CP000964	1279	410.282	34.9635	35.6401	35.9582	32.9408	59.712	51.6887	73.2731	polyphosphate kinase	Klebsiella pneumoniae 342	complement(1328363..1330423)	protein_id:ACI06952.1	0.0852183	-3.55269
CP000964	4451	249.173	21.2804	12.3998	16.6412	16.2414	29.7392	8.61567	9.4737	RIP metalloprotease RseP	Klebsiella pneumoniae 342	complement(4572459..4573811)	protein_id:ACI09431.1	0.0854041	-3.54955
CP000964	1000	313.78	26.8034	18.4785	18.5458	26.5519	37.3304	19.6477	14.9776	tRNA pseudouridine synthase D	Klebsiella pneumoniae 342	1033377..1034426	protein_id:ACI09111.1	0.0854209	-3.54927
CP000964	744	169.649	14.5132	10.031	15.6708	16.1187	37.5472	19.6477	32.1623	Xaa-Pro aminopeptidase	Klebsiella pneumoniae 342	764714..766030	protein_id:ACI10203.1	0.0855484	-3.54712
CP000964	4297	334.892	28.6523	22.5147	18.4324	35.1925	53.4774	57.8115	52.4418	putative ethanolamine ammonia-lyase, large subunit	Klebsiella pneumoniae 342	4415932..4417320	protein_id:ACI08434.1	0.0855569	-3.54697
CP000964	683	313.416	26.8212	13.4387	17.2646	16.6025	34.8412	34.4363	29.0537	TonB-system energizer ExbB	Klebsiella pneumoniae 342	708056..708787	protein_id:ACI11124.1	0.0855771	-3.54663
CP000964	1338	1037.17	88.9077	61.5757	71.6066	86.2338	113.325	97.1148	140.444	dyp-type peroxidase family protein	Klebsiella pneumoniae 342	1389750..1390649	protein_id:ACI10141.1	0.085721	-3.54421
CP000964	338	223.707	19.2142	12.0006	11.0131	10.1064	25.5689	16.8013	21.4639	transcriptional regulatory protein OmpR	Klebsiella pneumoniae 342	376693..377412	protein_id:ACI11746.1	0.0858899	-3.54137
CP000964	3453	41.6647	3.58913	2.94887	0.727343	3.28514	12.9333	6.97748	10.9472	bifunctional protein PutA	Klebsiella pneumoniae 342	3535362..3539324	protein_id:ACI06849.1	0.0861431	-3.53712
CP000964	318	858.155	73.9761	43.556	63.9443	53.7743	105.646	108.303	86.185	conserved hypothetical protein	Klebsiella pneumoniae 342	353684..354031	protein_id:ACI11561.1	0.0862037	-3.53611
CP000964	262	43.3419	3.73888	3.22678	2.85694	3.39942	7.48486	0.411527	6.93703	phenolic acid decarboxylase	Klebsiella pneumoniae 342	292008..292514	protein_id:ACI10591.1	0.0862647	-3.53509
CP000964	1065	47.3746	4.08746	2.64671	4.84737	2.26849	7.2668	5.7429	3.98999	anaerobic nitric oxide reductase flavorubredoxin	Klebsiella pneumoniae 342	complement(1101555..1103003)	protein_id:ACI08110.1	0.0862796	-3.53484
CP000964	2451	60.4464	5.22178	1.76447	2.72823	3.85061	6.19204	0.817775	6.52666	transcriptional regulator, MarR family/acetyltransferase, GNAT family	Klebsiella pneumoniae 342	2564125..2565078	protein_id:ACI08889.1	0.086387	-3.53304
CP000964	3742	116.276	10.0582	10.3817	14.5278	15.3232	11.3672	32.3786	12.0306	galactokinase	Klebsiella pneumoniae 342	3856379..3857530	protein_id:ACI06895.1	0.0865027	-3.53111
CP000964	3031	82.7016	7.15411	5.89775	3.31641	11.4919	7.49035	7.77942	13.4839	transcriptional regulator, LysR family	Klebsiella pneumoniae 342	3148454..3149338	protein_id:ACI07687.1	0.0865051	-3.53107
CP000964	4899	38.4959	3.33297	0	1.81882	0.938881	0.600514	1.63555	1.98489	conserved hypothetical protein	Klebsiella pneumoniae 342	complement(5058116..5058538)	protein_id:ACI11924.1	0.08658	-3.52982
CP000964	4553	229.671	19.9165	12.2785	11.1246	17.6679	23.1716	4.09151	23.4286	undecaprenyldiphospho-muramoylpentapeptide beta-N-acetylglucosaminyltransferase	Klebsiella pneumoniae 342	complement(4683526..4684596)	protein_id:ACI11633.1	0.0867175	-3.52753
CP000964	4951	33.1503	2.87491	4.18178	2.94275	7.2503	8.0007	8.20678	5.99508	3'(2'),5'-bisphosphate nucleotidase	Klebsiella pneumoniae 342	complement(5115259..5116002)	protein_id:ACI06812.1	0.0867236	-3.52743
CP000964	3801	23.0687	2.00385	2.04238	1.38416	1.78106	7.0209	5.74026	1.51392	glucosamine-6-phosphate isomerase	Klebsiella pneumoniae 342	3920897..3921697	protein_id:ACI10519.1	0.0868646	-3.52509
CP000964	2380	45.4682	3.95305	3.85536	4.71867	5.63194	3.93598	6.9854	3.94959	periplasmic dipeptide transport protein	Klebsiella pneumoniae 342	2488958..2490556	protein_id:ACI11250.1	0.0869409	-3.52382
CP000964	1183	44.8244	3.9009	4.43544	3.84452	0.625921	3.3691	2.86221	9.4939	ribosomal large subunit pseudouridine synthase D	Klebsiella pneumoniae 342	1218159..1219139	protein_id:ACI08584.1	0.0870263	-3.52241
CP000964	4958	139.988	12.2031	16.2794	12.2247	10.931	15.9163	16.0311	15.9196	D-serine/D-alanine/glycine transporter	Klebsiella pneumoniae 342	complement(5122942..5124345)	protein_id:ACI07526.1	0.0871725	-3.51998
CP000964	5045	75.7636	6.61686	7.78349	8.48502	10.7775	10.5615	3.27902	9.4939	stable plasmid inheritance protein homolog	Klebsiella pneumoniae 342	complement(5212190..5212561)	protein_id:ACI10345.1	0.0873356	-3.51729
CP000964	524	833.613	72.8388	35.2541	58.9349	77.0263	106.902	82.8697	76.4158	ribosomal RNA large subunit methyltransferase J	Klebsiella pneumoniae 342	548417..549046	protein_id:ACI08339.1	0.0873772	-3.5166
CP000964	3518	18816.4	1644.57	1021.27	1275.91	914.789	1730	1787.51	2007.82	outer membrane protein A	Klebsiella pneumoniae 342	3604340..3605392	protein_id:ACI08342.1	0.0874011	-3.51621
CP000964	3538	273.614	23.9735	6.877	11.9081	2.14582	8.31589	7.36525	6.48626	outer membrane porin, OmpF family	Klebsiella pneumoniae 342	3630294..3631373	protein_id:ACI10755.1	0.087618	-3.51263
CP000964	606	5662.96	497.816	463.45	409.801	510.044	1120.98	854.082	1230.17	PTS-dependent dihydroxyacetone kinase, phosphotransferase subunit DhaM	Klebsiella pneumoniae 342	complement(630813..632234)	protein_id:ACI06958.1	0.0879074	-3.50787
CP000964	5209	305.79	26.8944	21.7537	23.1473	27.6555	61.7598	47.621	50.5984	3-octaprenyl-4-hydroxybenzoate carboxy-lyase	Klebsiella pneumoniae 342	complement(5400408..5401877)	protein_id:ACI10791.1	0.0879506	-3.50716
CP000964	5	39.3941	3.46738	1.46231	1.25545	4.34006	2.64563	1.22666	2.0051	sugar-phosphatase, YidA	Klebsiella pneumoniae 342	6391..7203	protein_id:ACI08376.1	0.088018	-3.50606
CP000964	2033	73.7816	6.50392	7.38431	8.54416	8.57991	6.64641	7.80053	11.1492	hypothetical protein	Klebsiella pneumoniae 342	complement(2142927..2143049)	protein_id:ACI08684.1	0.088151	-3.50388
CP000964	1649	58.3453	5.15026	2.94887	5.51561	3.5601	13.3414	3.2711	2.45586	phosphoribosyl-AMP cyclohydrolase/phosphoribosyl-ATP diphosphatase	Klebsiella pneumoniae 342	complement(1737586..1738182)	protein_id:ACI07907.1	0.0882721	-3.5019
CP000964	3297	159.982	14.1253	9.17304	14.9692	11.8982	16.4836	9.01664	7.95978	conserved domain protein	Klebsiella pneumoniae 342	complement(3393186..3394724)	protein_id:ACI08260.1	0.088293	-3.50156
CP000964	4428	156.958	13.8789	14.0915	16.4811	12.9009	18.94	8.20414	21.5649	D-methionine ABC transporter, ATP-binding protein	Klebsiella pneumoniae 342	4547745..4548776	protein_id:ACI10749.1	0.0884246	-3.49941
CP000964	5359	180.281	15.9524	17.3911	10.424	17.1215	16.4894	40.2003	27.56	ribbon-helix-helix protein, CopG family	Klebsiella pneumoniae 342	complement(5563721..5563945)	protein_id:ACI07332.1	0.0884863	-3.4984
CP000964	3741	83.609	7.43674	8.61722	3.25541	5.66615	16.0612	2.04444	6.01529	galactose-1-phosphate uridylyltransferase	Klebsiella pneumoniae 342	3855333..3856379	protein_id:ACI07658.1	0.0889467	-3.49092
CP000964	747	1772.01	158.092	105.868	115.45	113.508	272.751	206.335	131.71	glycine cleavage system T protein	Klebsiella pneumoniae 342	768808..769935	protein_id:ACI10717.1	0.0892163	-3.48655
CP000964	1901	70.7824	6.32293	1.78873	3.74062	7.84308	3.86407	9.02191	2.98744	transcriptional regulator KdgR	Klebsiella pneumoniae 342	2010078..2010869	protein_id:ACI11557.1	0.0893291	-3.48473
CP000964	3765	278.13	24.8465	15.8803	27.1739	16.2675	33.225	34.8267	37.6662	oxoglutarate dehydrogenase (succinyl-transferring), E1 component	Klebsiella pneumoniae 342	complement(3879213..3882020)	protein_id:ACI06798.1	0.0893341	-3.48464
CP000964	1047	367.983	32.8966	23.4212	27.6343	16.4261	50.081	51.3062	38.6082	formate hydrogenlyase, subunit D	Klebsiella pneumoniae 342	1082251..1083174	protein_id:ACI11332.1	0.0893972	-3.48363
CP000964	129	231.697	20.7232	12.9314	12.6946	19.1098	20.7719	32.843	21.4437	putative lipopolysaccharide core biosynthesis protein RfaZ	Klebsiella pneumoniae 342	complement(134654..135562)	protein_id:ACI06572.1	0.0894409	-3.48292
CP000964	5196	69.0112	6.17625	1.48656	3.98368	0.641475	2.84846	10.6654	4.01019	transcription termination/antitermination factor NusG	Klebsiella pneumoniae 342	complement(5379858..5380403)	protein_id:ACI10621.1	0.0894963	-3.48203
CP000964	427	469.255	42.0475	28.4852	38.2814	32.6592	51.7305	53.2952	32.0613	DNA protecting protein DprA	Klebsiella pneumoniae 342	449885..450967	protein_id:ACI10028.1	0.0896047	-3.48028
CP000964	504	105.33	9.46263	3.57745	4.9789	10.0476	9.87416	8.20678	2.0455	conserved hypothetical protein	Klebsiella pneumoniae 342	complement(532906..533481)	protein_id:ACI06937.1	0.0898377	-3.47654
CP000964	5251	625.207	56.2104	27.5919	31.7323	39.2141	74.3494	44.2971	103.485	hypothetical protein	Klebsiella pneumoniae 342	5445618..5445791	protein_id:ACI10711.1	0.0899069	-3.47543
CP000964	247	36.0648	3.24247	0	5.79112	12.0533	12.8557	2.87541	1.49372	pyridine nucleotide-disulfide oxidoreductase family protein	Klebsiella pneumoniae 342	276087..277280	protein_id:ACI07046.1	0.0899069	-3.47542
CP000964	5315	839.499	75.4889	61.9617	76.5934	75.1587	108.47	84.1043	101.849	heat shock protein HslVU, ATPase subunit HslU	Klebsiella pneumoniae 342	5521989..5523323	protein_id:ACI08098.1	0.0899214	-3.47519
CP000964	4494	30.4306	2.7405	0.604327	3.50612	4.05645	1.96045	6.56859	1.98489	ATP-dependent helicase HrpB	Klebsiella pneumoniae 342	complement(4621849..4624272)	protein_id:ACI10971.1	0.0900576	-3.47301
CP000964	3743	33.0655	2.97922	0.882237	10.1276	3.32341	2.96098	0	3.06825	galactose mutarotase	Klebsiella pneumoniae 342	3857524..3858567	protein_id:ACI09243.1	0.0901004	-3.47232
CP000964	1479	1235.36	111.36	57.3696	81.9056	79.068	205.526	147.706	107.912	DNA gyrase, A subunit	Klebsiella pneumoniae 342	1533159..1535792	protein_id:ACI09783.1	0.0901444	-3.47162
CP000964	2201	184.957	16.7032	15.5781	22.153	19.9984	35.2207	43.8275	42.9075	gluconate 2-dehydrogenase, flavoprotein subunit	Klebsiella pneumoniae 342	2319139..2320923	protein_id:ACI09282.1	0.0903086	-3.46899
CP000964	280	1402.46	126.659	82.5199	110.228	132.81	320.474	176.305	153.006	cell division protein FtsY	Klebsiella pneumoniae 342	309014..310537	protein_id:ACI09382.1	0.0903123	-3.46893
CP000964	5120	146.486	13.2537	9.17304	9.02265	19.2031	53.7672	9.01928	20.9727	aromatic-amino-acid transaminase	Klebsiella pneumoniae 342	complement(5289729..5290922)	protein_id:ACI07003.1	0.0904771	-3.4663
CP000964	911	19.7646	1.79121	3.22678	0	2.78906	1.74486	2.04444	2.53667	precorrin-3B C17-methyltransferase	Klebsiella pneumoniae 342	933675..934400	protein_id:ACI07696.1	0.0906272	-3.46391
CP000964	243	61.9288	5.61388	2.11515	5.67005	4.72551	4.67785	6.98276	9.00273	amino acid/peptide transporter	Klebsiella pneumoniae 342	complement(271417..272889)	protein_id:ACI11668.1	0.0906506	-3.46354
CP000964	316	99.7648	9.06746	16.7867	5.32401	3.78839	23.9611	11.4937	15.9398	starch synthase	Klebsiella pneumoniae 342	349571..351004	protein_id:ACI07338.1	0.0908884	-3.45976
CP000964	3879	36.3443	3.30843	2.34455	3.03137	3.19561	12.0653	3.28166	6.93703	carbon starvation protein A	Klebsiella pneumoniae 342	complement(4006063..4008168)	protein_id:ACI07622.1	0.0910301	-3.45751
CP000964	4133	37.3777	3.40296	1.51082	0.909411	1.82596	8.00288	1.64347	6.01529	ybaK/ebsC protein	Klebsiella pneumoniae 342	4252010..4252489	protein_id:ACI07653.1	0.0910425	-3.45732
CP000964	5197	1390.16	126.677	70.4465	107.17	88.8814	238.523	187.978	103.249	preprotein translocase subunit secE	Klebsiella pneumoniae 342	complement(5380405..5380788)	protein_id:ACI11194.1	0.0911238	-3.45603
CP000965	24	131.873	12.0344	7.78349	7.08276	7.35715	37.6166	9.42024	13.5041	site-specific recombinase, phage integrase family	Klebsiella pneumoniae 342	complement(16763..17503)	protein_id:ACI12097.1	0.0912579	-3.45391
CP000964	664	78.3642	7.15258	1.81298	3.34122	2.55034	8.33677	0.408887	8.55196	conserved hypothetical protein	Klebsiella pneumoniae 342	686905..687327	protein_id:ACI07043.1	0.0912735	-3.45366
CP000964	1079	27.0761	2.47571	7.03364	4.97608	5.6126	7.79773	7.40748	3.45841	competence/damage-inducible protein CinA domain protein	Klebsiella pneumoniae 342	1114428..1114925	protein_id:ACI11478.1	0.0914354	-3.4511
CP000964	1181	2958.08	270.741	271.224	187.718	208.364	241.332	187.002	331.723	ribosomal subunit interface protein	Klebsiella pneumoniae 342	complement(1216683..1217018)	protein_id:ACI06885.1	0.091526	-3.44967
CP000964	2504	41.7495	3.82267	3.25104	4.58714	4.44745	1.04692	7.39428	1.96469	hypothetical protein	Klebsiella pneumoniae 342	complement(2616554..2616694)	protein_id:ACI08383.1	0.0915621	-3.4491
CP000964	1610	31.3883	2.87491	2.39305	1.55859	2.07847	7.52052	9.01928	6.54686	sensor histidine kinase	Klebsiella pneumoniae 342	complement(1684250..1686106)	protein_id:ACI11224.1	0.0915919	-3.44864
CP000964	1582	812.453	74.4975	93.2281	68.4056	86.4592	186.414	110.212	197.603	putative universal stress family protein	Klebsiella pneumoniae 342	complement(1650060..1650482)	protein_id:ACI08379.1	0.0916946	-3.44702
CP000964	3030	89.3945	8.20617	7.17916	3.94078	3.17627	8.38796	11.4832	0.511375	conserved hypothetical protein	Klebsiella pneumoniae 342	complement(3147145..3148281)	protein_id:ACI08488.1	0.0917973	-3.4454
CP000964	1851	104.966	9.64209	4.08476	4.41553	6.57055	17.5115	8.21998	7.4484	conserved hypothetical protein	Klebsiella pneumoniae 342	1959746..1960315	protein_id:ACI07716.1	0.0918592	-3.44443
CP000964	942	211.694	19.4477	10.5383	14.1808	12.453	13.49	17.6508	18.9272	glycine cleavage system transcriptional activator	Klebsiella pneumoniae 342	968441..969358	protein_id:ACI08139.1	0.0918672	-3.44431
CP000964	4985	146.995	13.524	7.94013	10.9521	14.1752	25.2398	18.4448	24.4715	HflC protein	Klebsiella pneumoniae 342	complement(5145895..5146899)	protein_id:ACI10970.1	0.0920032	-3.44217
CP000964	1584	59.193	5.4534	1.78873	4.12192	3.36831	8.54538	17.1891	10.9674	hydroxyethylthiazole kinase	Klebsiella pneumoniae 342	1650799..1651572	protein_id:ACI07032.1	0.092129	-3.4402
CP000964	5401	982.503	90.591	61.4433	63.5333	73.2136	107.063	104.214	77.8351	ATP synthase F1, gamma subunit	Klebsiella pneumoniae 342	5614399..5615262	protein_id:ACI07887.1	0.0922043	-3.43902
CP000964	2200	68.2826	6.29839	2.94887	9.26197	4.68237	7.3722	9.00608	7.4686	gluconate 2-dehydrogenase, subunit 3	Klebsiella pneumoniae 342	2318381..2319136	protein_id:ACI06598.1	0.09224	-3.43846
CP000964	1875	97.9432	9.03582	7.05789	4.50133	9.53056	4.59797	6.95108	13.9347	hypothetical protein	Klebsiella pneumoniae 342	complement(1983207..1983395)	protein_id:ACI10288.1	0.0922557	-3.43822
CP000964	1653	145.563	13.454	12.2543	17.1751	9.50121	21.5448	29.6035	29.1345	histidinol-phosphatase/imidazoleglycerol- phosphate dehydratase	Klebsiella pneumoniae 342	complement(1740261..1741328)	protein_id:ACI10012.1	0.0924275	-3.43553
CP000964	3376	93.1224	8.62474	1.81298	4.32972	3.74349	5.49409	16.4162	5.54431	lipoprotein releasing system, transmembrane protein LolE	Klebsiella pneumoniae 342	complement(3458328..3459572)	protein_id:ACI08543.1	0.0926173	-3.43257
CP000964	3682	175.977	16.3065	14.3452	12.3534	13.1567	40.02	47.5497	21.4437	auxiliary transport protein, membrane fusion protein (MFP) family	Klebsiella pneumoniae 342	3794383..3795378	protein_id:ACI09620.1	0.0926624	-3.43187
CP000964	903	294.609	27.3011	18.2005	23.5639	24.8435	64.0079	28.3162	35.2167	cobyrinic acid a,c-diamide synthase	Klebsiella pneumoniae 342	926601..927977	protein_id:ACI08891.1	0.0926691	-3.43177
CP000964	4961	270.083	25.034	10.3332	11.0664	10.0756	25.9449	5.73234	15.0988	ribosomal protein L9	Klebsiella pneumoniae 342	complement(5126270..5126719)	protein_id:ACI08338.1	0.0926901	-3.43144
CP000964	1251	805.089	74.6386	36.4254	46.6013	36.9279	81.264	65.6384	65.8651	histidyl-tRNA synthetase	Klebsiella pneumoniae 342	1297930..1299204	protein_id:ACI11587.1	0.0927086	-3.43115
CP000964	5017	383.673	35.6035	26.7208	28.5437	25.3383	52.739	31.5793	28.6433	fimbrial usher family protein	Klebsiella pneumoniae 342	5178372..5180915	protein_id:ACI08146.1	0.0927965	-3.42979
CP000964	4373	424.77	39.421	22.4308	43.9324	17.9844	69.0317	57.3973	74.3299	transcriptional regulator AcoK	Klebsiella pneumoniae 342	complement(4484630..4487395)	protein_id:ACI07890.1	0.0928057	-3.42964
CP000964	151	233.425	21.7012	22.0074	21.6096	25.0665	50.4504	28.2396	42.5376	mannitol-1-phosphate 5-dehydrogenase	Klebsiella pneumoniae 342	complement(155279..156427)	protein_id:ACI07884.1	0.0929689	-3.42711
CP000964	1013	466.095	43.3363	22.7087	36.5978	23.3463	107.207	116.715	96.7484	DNA mismatch repair protein MutS	Klebsiella pneumoniae 342	complement(1044292..1046853)	protein_id:ACI10181.1	0.0929773	-3.42698
CP000964	1178	143.851	13.3877	16.0369	7.54223	10.6701	22.5199	31.5899	16.9423	chorismate mutase/prephenate dehydrogenase	Klebsiella pneumoniae 342	1213215..1214336	protein_id:ACI10089.1	0.093066	-3.4256
CP000964	1352	131.348	12.2467	4.45969	11.0551	9.10182	16.1367	13.0976	15.4688	cysteine synthase A	Klebsiella pneumoniae 342	complement(1402207..1403178)	protein_id:ACI09449.1	0.0932383	-3.42293
CP000966	40	81.2535	7.59836	4.06051	5.05614	12.9697	10.7203	1.23458	7.97998	IS3 family element, transposase OrfB	Klebsiella pneumoniae 342	complement(33065..33898)	protein_id:ACI12274.1	0.0935143	-3.41867
CP000964	3321	388.774	36.3605	43.1215	25.9908	32.8567	30.1796	20.8902	16.061	LexA DNA binding domain protein	Klebsiella pneumoniae 342	complement(3412813..3413310)	protein_id:ACI09383.1	0.0935262	-3.41849
CP000964	5230	242.422	22.7052	16.5573	21.2569	19.198	26.4861	35.2593	27.0486	lysophospholipase L2	Klebsiella pneumoniae 342	complement(5423236..5424228)	protein_id:ACI09814.1	0.0936595	-3.41643
CP000964	3193	24.4411	2.29472	6.73147	0.909411	2.87886	4.2674	7.40748	2.98744	putative lipoprotein	Klebsiella pneumoniae 342	complement(3308159..3308722)	protein_id:ACI10485.1	0.0938875	-3.41292
CP000964	2715	36.9882	3.47409	1.46231	2.94275	0.985543	4.82399	3.67999	3.49882	conserved hypothetical protein	Klebsiella pneumoniae 342	complement(2825181..2825579)	protein_id:ACI08595.1	0.0939242	-3.41236
CP000964	1983	39.9531	3.75672	1.46231	0.303137	0	4.17709	0.408887	0.491173	transcriptional regulator, LysR family	Klebsiella pneumoniae 342	complement(2093634..2094533)	protein_id:ACI10704.1	0.0940281	-3.41076
CP000964	2203	178.663	16.8008	14.9253	14.5449	9.96971	20.3939	36.1035	17.1039	heme ABC exporter, ATP-binding protein CcmA	Klebsiella pneumoniae 342	2322358..2322981	protein_id:ACI07374.1	0.0940364	-3.41064
CP000964	3404	159.363	15.0117	5.66835	9.92161	3.84195	13.4784	22.5917	9.39289	malonyl CoA-acyl carrier protein transacylase	Klebsiella pneumoniae 342	complement(3485111..3486040)	protein_id:ACI09671.1	0.0941979	-3.40816
CP000964	3899	194.92	18.383	11.5661	17.4429	11.0369	23.8905	19.6715	17.3729	putative sugar-binding domain protein	Klebsiella pneumoniae 342	4030052..4031002	protein_id:ACI07724.1	0.0943108	-3.40643
CP000964	3374	51.5768	4.87166	4.08476	2.57097	1.85531	12.1372	0.408887	7.54941	NAD-dependent deacetylase	Klebsiella pneumoniae 342	complement(3456523..3457353)	protein_id:ACI10218.1	0.0944546	-3.40424
CP000964	1012	148.122	14.0189	7.05789	7.96455	9.91642	8.67313	5.74554	14.547	Hok/Gef family protein	Klebsiella pneumoniae 342	1044021..1044173	protein_id:ACI09617.1	0.094644	-3.40135
CP000964	4136	64.8181	6.14193	4.36267	7.39836	9.93684	13.8771	11.4832	17.8842	transporter, monovalent cation:proton antiporter-2 family	Klebsiella pneumoniae 342	4255963..4257639	protein_id:ACI07232.1	0.0947564	-3.39963
CP000964	132	500.634	47.5118	39.1206	47.0847	44.1744	111.186	126.336	108.732	ADP-glyceromanno-heptose 6-epimerase	Klebsiella pneumoniae 342	complement(137604..138536)	protein_id:ACI08981.1	0.0949032	-3.3974
CP000964	4229	56.3885	5.36136	4.13327	3.37459	3.28541	6.85388	1.63555	7.05824	phosphatidylglycerophosphatase A	Klebsiella pneumoniae 342	complement(4351854..4352357)	protein_id:ACI11659.1	0.095079	-3.39473
CP000964	906	36.2596	3.44801	1.74022	3.45465	2.18559	1.29846	5.72442	4.03039	cobalamin biosynthesis protein CbiD	Klebsiella pneumoniae 342	929576..930715	protein_id:ACI08091.1	0.0950925	-3.39453
CP000964	5174	4909.83	467.285	184.921	334.398	168.7	295.848	316.762	215.466	DNA-binding protein HU, alpha subunit	Klebsiella pneumoniae 342	complement(5354264..5354536)	protein_id:ACI11529.1	0.0951733	-3.3933
CP000964	2991	29.931	2.84884	0.906491	5.29639	1.84841	1.98597	0	0.511375	transcriptional regulator, LysR family	Klebsiella pneumoniae 342	3103490..3104413	protein_id:ACI11004.1	0.0951801	-3.3932
CP000964	2591	35.1918	3.35751	1.46231	0.606274	0.625921	3.1	1.63555	3.00764	conserved hypothetical protein	Klebsiella pneumoniae 342	complement(2706209..2706964)	protein_id:ACI08336.1	0.095406	-3.38978
CP000964	4887	76.2631	7.28295	1.48656	7.89309	6.52903	10.4489	9.86344	5.48371	myo-inositol catabolism protein	Klebsiella pneumoniae 342	complement(5043732..5044541)	protein_id:ACI10093.1	0.0954977	-3.38839
CP000964	729	162.922	15.5812	10.8405	13.5078	7.71704	18.8162	3.69846	8.59236	peptidase, M48B family	Klebsiella pneumoniae 342	complement(749828..750586)	protein_id:ACI08896.1	0.0956358	-3.3863
CP000964	275	45.2735	4.33288	3.20253	4.41553	9.51879	12.5914	5.31554	3.04805	lead, cadmium, zinc and mercury-transporting ATPase	Klebsiella pneumoniae 342	complement(304539..306749)	protein_id:ACI10099.1	0.0957046	-3.38527
CP000964	721	103.144	9.88751	5.66835	6.21625	5.93421	16.219	12.3352	7.4686	galactose-proton symporter	Klebsiella pneumoniae 342	complement(741151..742545)	protein_id:ACI11223.1	0.0958608	-3.38291
CP000964	2199	21.2814	2.056	1.46231	2.72731	1.97109	7.20997	0	3.51902	glyoxalase family protein	Klebsiella pneumoniae 342	complement(2317509..2317880)	protein_id:ACI09793.1	0.0966101	-3.37168
CP000964	979	149.52	14.4702	6.77998	7.46407	7.83971	19.3027	15.1499	11.1492	23S rRNA (uracil-5-)-methyltransferase RumA	Klebsiella pneumoniae 342	1010054..1011358	protein_id:ACI07590.1	0.0967779	-3.36918
CP000964	5070	56.8124	5.50555	9.05177	5.34211	4.51453	11.0368	4.92512	4.091	conserved hypothetical protein	Klebsiella pneumoniae 342	complement(5237300..5238058)	protein_id:ACI07144.1	0.0969075	-3.36725
CP000964	4311	99.0866	9.60931	9.17304	4.04375	6.9491	21.0314	13.5329	11.8488	conserved hypothetical protein	Klebsiella pneumoniae 342	complement(4427673..4429316)	protein_id:ACI07581.1	0.096979	-3.36618
CP000964	1449	162.761	15.8224	7.15491	14.7595	11.341	18.0185	14.3401	22.527	NADH-quinone oxidoreductase, L subunit	Klebsiella pneumoniae 342	1499128..1500969	protein_id:ACI11805.1	0.0972121	-3.36272
CP000964	2247	14.2243	1.38531	1.46231	0	1.59591	2.24795	9.014	6.09609	vanillate O-demethylase oxidoreductase	Klebsiella pneumoniae 342	complement(2363802..2364770)	protein_id:ACI10797.1	0.0973901	-3.36008
CP000964	4375	40.8261	3.97759	4.06051	3.85216	1.2985	4.67552	3.2711	1.98489	acetoin:2,6-dichlorophenolindophenol oxidoreductase, beta subunit	Klebsiella pneumoniae 342	4488620..4489639	protein_id:ACI10017.1	0.0974277	-3.35952
CP000964	2721	9.71733	0.947758	1.20865	0.952314	2.74929	5.63777	4.49776	7.4282	beta-galactosidase	Klebsiella pneumoniae 342	2828948..2832055	protein_id:ACI08231.1	0.0975327	-3.35797
CP000964	2208	143.267	14.0204	6.22416	9.52503	4.07201	27.187	45.9485	8.98253	cytochrome c-type biogenesis protein CcmF	Klebsiella pneumoniae 342	2325090..2327042	protein_id:ACI09563.1	0.0978621	-3.35311
CP000964	3359	28.6433	2.80493	4.7376	3.16008	0.31296	2.02192	0	0.491173	spermidine/putrescine ABC transporter, permease protein PotB	Klebsiella pneumoniae 342	3439974..3440831	protein_id:ACI08769.1	0.0979259	-3.35217
CP000964	1581	139.963	13.724	8.01289	10.9092	11.5593	33.9048	24.1745	32.6131	transcriptional regulator, LysR family	Klebsiella pneumoniae 342	1649152..1650063	protein_id:ACI10490.1	0.0980543	-3.35027
CP000964	3107	304.477	29.936	12.7262	28.1195	23.3607	51.082	31.9698	35.6271	DNA topoisomerase I	Klebsiella pneumoniae 342	complement(3221043..3223640)	protein_id:ACI11847.1	0.0983192	-3.34638
CP000964	717	212.668	20.9644	17.3911	9.86061	7.57855	37.1089	25.8364	33.1043	glutathione synthase	Klebsiella pneumoniae 342	complement(737977..738927)	protein_id:ACI08551.1	0.0985781	-3.34259
CP000964	3868	60.2012	5.93486	3.22678	0.606274	7.47806	7.81064	12.3036	10.0457	S-methyl-5-thioribose-1-phosphate isomerase	Klebsiella pneumoniae 342	complement(3995304..3996332)	protein_id:ACI10456.1	0.0985837	-3.34251
CP000964	3900	211.703	20.9429	14.8171	21.9633	13.3156	33.7504	11.8868	18.5774	putative glycerol kinase	Klebsiella pneumoniae 342	4031352..4032872	protein_id:ACI06953.1	0.0989259	-3.33751
CP000964	221	66.8345	6.61379	0.604327	3.45558	0.969989	14.1716	8.2147	8.06078	cyclic di-GMP binding protein	Klebsiella pneumoniae 342	239956..242301	protein_id:ACI09491.1	0.0989578	-3.33704
CP000964	924	154.162	15.2836	7.75924	13.2218	18.5323	32.6584	15.973	23.469	type VI secretion protein, VC_A0111 family	Klebsiella pneumoniae 342	complement(943537..944619)	protein_id:ACI10685.1	0.0991397	-3.33439
CP000964	2219	3851.13	382.541	318.055	359.368	415.543	923.188	832.696	815.958	acetolactate synthase, catabolic	Klebsiella pneumoniae 342	complement(2338201..2339880)	protein_id:ACI09610.1	0.0993322	-3.3316
CP000964	4198	4044.37	401.852	282.715	310.349	297.763	505.189	463.183	442.627	ATP-dependent Clp protease, proteolytic subunit ClpP	Klebsiella pneumoniae 342	complement(4321396..4322019)	protein_id:ACI09309.1	0.0993609	-3.33118
CP000964	2964	17.3588	1.72679	1.20865	4.00756	2.53479	3.58701	5.33665	2.0253	D-lactate dehydrogenase	Klebsiella pneumoniae 342	3075794..3076783	protein_id:ACI09641.1	0.0994765	-3.3295
CP000964	1233	247.928	24.6645	16.811	10.485	27.2865	34.6374	33.6528	38.9983	FeS cluster assembly scaffold IscU	Klebsiella pneumoniae 342	1277247..1277633	protein_id:ACI09163.1	0.0994825	-3.32941
CP000964	418	11122.3	1107.31	574.853	733.037	725.954	1290.95	985.328	804.061	DNA-directed RNA polymerase, alpha subunit	Klebsiella pneumoniae 342	442400..443389	protein_id:ACI09869.1	0.0995571	-3.32833
CP000964	5046	25.5341	2.5457	0.604327	5.10479	1.85531	1.69615	0	2.51647	plasmid segregation protein ParM	Klebsiella pneumoniae 342	complement(5212571..5213527)	protein_id:ACI11932.1	0.0996982	-3.32629
CP000964	65	37.3777	3.73217	1.16015	1.86172	4.16181	5.01638	4.08887	5.52411	transcriptional regulator, AraC family	Klebsiella pneumoniae 342	66397..67302	protein_id:ACI09110.1	0.0998502	-3.32409
CP000964	203	142.039	14.1857	3.02164	7.24674	6.69836	3.34111	2.46124	5.03294	dipeptide ABC transporter, periplasmic dipeptide-binding protein	Klebsiella pneumoniae 342	215073..216680	protein_id:ACI09998.1	0.0998717	-3.32378
CP000964	205	23.0434	2.30699	0.882237	2.03333	2.61256	7.38496	0.817775	4.03039	dipeptide ABC transporter, permease protein DppC	Klebsiella pneumoniae 342	217844..218746	protein_id:ACI08503.1	0.100115	-3.32027
CP000964	5229	93.8762	9.40338	8.56871	8.51079	14.0627	18.8171	17.2261	21.5245	hydrolase, Cof family	Klebsiella pneumoniae 342	complement(5422391..5423191)	protein_id:ACI09249.1	0.100168	-3.31951
CP000964	580	27.8299	2.79669	1.16015	2.84838	0	0.348973	4.92776	3.53922	hexuronate transporter	Klebsiella pneumoniae 342	complement(599474..600775)	protein_id:ACI06922.1	0.100492	-3.31485
CP000964	4692	29.7615	2.99149	0.882237	2.24303	0.871529	5.77912	0	2.0051	ribosomal RNA small subunit methyltransferase C	Klebsiella pneumoniae 342	4838696..4839724	protein_id:ACI10152.1	0.100515	-3.31451
CP000964	273	58.3201	5.87157	4.48395	1.81882	3.46677	3.14075	10.6337	8.92192	putative membrane protein	Klebsiella pneumoniae 342	complement(303318..303983)	protein_id:ACI09208.1	0.100678	-3.31217
CP000964	156	165.717	16.6863	16.7625	16.7165	25.2399	26.6403	34.4284	26.4766	L-seryl-tRNA selenium transferase	Klebsiella pneumoniae 342	161305..162693	protein_id:ACI10056.1	0.100692	-3.31198
CP000964	918	103.788	10.4625	9.07602	10.6566	12.8298	21.6679	12.2983	12.9119	cobalt ABC transporter, ATP-binding protein	Klebsiella pneumoniae 342	938387..939211	protein_id:ACI08738.1	0.100807	-3.31034
CP000964	2550	47.0355	4.74952	0	0.909411	1.25184	0.697945	3.29221	4.46096	amino acid ABC transporter, periplasmic amino acid-binding protein	Klebsiella pneumoniae 342	2661334..2662119	protein_id:ACI07350.1	0.100977	-3.30789
CP000964	382	578.322	58.4286	38.4324	56.0474	48.2158	129.787	95.8908	101.055	FKBP-type peptidyl-prolyl cis-trans isomerase FkpA	Klebsiella pneumoniae 342	421092..421922	protein_id:ACI11936.1	0.101031	-3.30713
CP000964	5408	43.5115	4.40804	0.604327	3.29832	0.947538	9.82762	10.6759	9.94467	phosphate ABC transporter, permease protein PstC	Klebsiella pneumoniae 342	5622695..5623654	protein_id:ACI07896.1	0.101307	-3.30319
CP000964	166	114.234	11.5882	8.36356	4.60713	16.136	22.6398	17.2076	28.2734	transcriptional regulator, IclR family	Klebsiella pneumoniae 342	172372..173199	protein_id:ACI09807.1	0.101443	-3.30126
CP000964	932	41.6647	4.22858	2.09089	3.89506	0.938881	0	0	8.55196	OmpA domain protein	Klebsiella pneumoniae 342	complement(958176..959879)	protein_id:ACI11419.1	0.101491	-3.30058
CP000964	863	147.3	14.9528	7.94013	10.3182	11.7337	10.4619	7.77414	9.08353	(Di)nucleoside polyphosphate hydrolase	Klebsiella pneumoniae 342	883816..884346	protein_id:ACI08782.1	0.101513	-3.30026
CP000964	3555	17030.3	1734.74	968.235	1180.57	897.971	1400.32	1065.16	929.009	ribosomal protein S1	Klebsiella pneumoniae 342	complement(3653436..3655109)	protein_id:ACI11393.1	0.101862	-3.29532
CP000966	15	453.15	46.1872	18.0439	28.7754	31.0853	56.3831	62.2908	84.0726	putative 2-dehydropantoate 2-reductase	Klebsiella pneumoniae 342	complement(10044..10940)	protein_id:ACI12222.1	0.101925	-3.29442
CP000964	618	1810.35	184.684	131.235	145.736	156.993	366.586	235.187	293.106	glycerol dehydratase, small subunit	Klebsiella pneumoniae 342	642869..643294	protein_id:ACI08826.1	0.102016	-3.29314
CP000964	4408	77.0261	7.85798	5.36618	6.05992	8.50363	10.9696	2.05499	5.07334	conserved hypothetical protein	Klebsiella pneumoniae 342	4522869..4523609	protein_id:ACI10869.1	0.102017	-3.29312
CP000964	402	2226.2	227.284	115.346	123.7	106.113	159.758	106.211	81.267	ribosomal protein S3	Klebsiella pneumoniae 342	433546..434244	protein_id:ACI11578.1	0.102095	-3.29202
CP000964	1652	93.6562	9.58284	5.89775	3.54902	14.8495	12.3561	9.42288	7.50901	imidazole glycerol phosphate synthase, glutamine amidotransferase subunit	Klebsiella pneumoniae 342	complement(1739671..1740261)	protein_id:ACI08953.1	0.102319	-3.28885
CP000964	5297	25.6441	2.62393	2.64671	3.55855	3.17113	4.30815	6.5422	7.03804	acetylornithine deacetylase	Klebsiella pneumoniae 342	5501768..5502919	protein_id:ACI07777.1	0.102321	-3.28882
CP000964	4679	267.219	27.3512	17.4396	26.3826	25.7063	45.5636	22.9584	33.0841	lipoate-protein ligase A	Klebsiella pneumoniae 342	4826427..4827443	protein_id:ACI09206.1	0.102355	-3.28835
CP000964	2860	25.4241	2.60302	0.580073	0.34604	0	5.09641	8.22262	3.49882	Smr domain protein	Klebsiella pneumoniae 342	complement(2968308..2968871)	protein_id:ACI10865.1	0.102384	-3.28794
CP000964	12	111.414	11.417	11.1184	8.37348	8.83728	17.0224	21.3281	11.0482	putative permease	Klebsiella pneumoniae 342	12622..14283	protein_id:ACI09590.1	0.102474	-3.28667
CP000964	5026	30.3206	3.1188	2.99738	2.03333	2.90997	7.33856	1.23458	4.52157	hypothetical protein	Klebsiella pneumoniae 342	5189942..5190088	protein_id:ACI09886.1	0.102861	-3.28123
CP000964	980	506.972	52.1959	28.3771	34.0765	55.7753	112.658	119.77	82.6395	GTP diphosphokinase	Klebsiella pneumoniae 342	1011479..1013716	protein_id:ACI11261.1	0.102956	-3.2799
CP000964	2305	12.1232	1.25089	4.18178	2.37174	1.59591	2.60968	2.04972	4.01019	N-ethylmaleimide reductase	Klebsiella pneumoniae 342	complement(2418067..2419164)	protein_id:ACI06651.1	0.103182	-3.27674
CP000964	4195	78.6185	8.11721	3.7826	11.6613	2.88752	14.7164	27.8941	13.9549	DNA-binding protein HU, beta subunit	Klebsiella pneumoniae 342	complement(4316851..4317123)	protein_id:ACI09179.1	0.103248	-3.27581
CP000964	5249	147.614	15.2452	5.64409	13.1341	9.09492	28.3675	9.84497	6.54686	putative uroporphyrin-III C-methyltransferase	Klebsiella pneumoniae 342	5443230..5444411	protein_id:ACI09576.1	0.103278	-3.2754
CP000964	4669	38.5302	3.98316	7.43282	2.75304	7.65103	14.4059	5.7297	9.96487	right origin-binding protein	Klebsiella pneumoniae 342	4815420..4816289	protein_id:ACI08111.1	0.103378	-3.27401
CP000964	5204	25.3645	2.62393	0.302164	1.51569	1.53545	1.91173	3.2711	3.53922	conserved hypothetical protein TIGR00257	Klebsiella pneumoniae 342	complement(5394045..5394659)	protein_id:ACI06961.1	0.103449	-3.27301
CP000964	444	455.929	47.2253	28.269	35.9038	43.7962	98.4469	83.6057	86.9994	acetyl-CoA carboxylase, biotin carboxylase	Klebsiella pneumoniae 342	complement(470439..471788)	protein_id:ACI10122.1	0.10358	-3.27118
CP000964	986	67.1988	6.96908	1.16015	3.94078	6.56703	9.54027	9.43608	0.982346	radical SAM domain protein	Klebsiella pneumoniae 342	1019865..1020536	protein_id:ACI11291.1	0.103708	-3.26939
CP000964	3774	5.96421	0.618545	0.580073	1.38416	0.625921	5.8174	2.86749	3.45841	biotin-dependent carboxylase uncharacterized domain protein	Klebsiella pneumoniae 342	complement(3889984..3890916)	protein_id:ACI10198.1	0.103709	-3.26938
CP000964	3285	99.6205	10.3333	4.48395	10.1637	1.60457	6.09693	5.32609	9.98507	conserved hypothetical protein	Klebsiella pneumoniae 342	3384761..3384988	protein_id:ACI08047.1	0.103727	-3.26914
CP000964	1249	69.8338	7.24614	16.4846	6.09519	6.89554	13.1608	7.78206	9.4737	helix-turn-helix DNA-binding domain protein	Klebsiella pneumoniae 342	1295698..1296690	protein_id:ACI06889.1	0.103763	-3.26864
CP000964	3672	93.0376	9.67527	5.57133	9.25434	4.37631	3.04332	16.3951	10.456	glycosyl transferase family protein	Klebsiella pneumoniae 342	complement(3783412..3784380)	protein_id:ACI11915.1	0.103993	-3.26544
CP000964	2563	21.5014	2.237	2.3688	1.55859	2.97245	4.40078	1.63555	4.0708	conserved domain protein	Klebsiella pneumoniae 342	2675063..2676163	protein_id:ACI08334.1	0.10404	-3.2648
CP000964	1221	688.141	71.6007	43.9067	61.1599	66.1605	71.9583	114.423	92.0387	serine hydroxymethyltransferase	Klebsiella pneumoniae 342	1266267..1267520	protein_id:ACI07936.1	0.104049	-3.26466
CP000964	2979	22.7639	2.37294	3.5532	6.51846	3.46164	11.3697	4.91984	7.4888	putative aromatic amino acid transport protein AroP	Klebsiella pneumoniae 342	complement(3091630..3093075)	protein_id:ACI10837.1	0.104242	-3.262
CP000965	32	180.196	18.8047	10.9133	16.0854	4.26229	13.8156	0.408887	4.99254	hypothetical protein	Klebsiella pneumoniae 342	23441..24697	protein_id:ACI12107.1	0.104357	-3.2604
CP000964	749	4108.09	429.089	252.297	350.997	343.24	845.77	683.864	538.46	glycine dehydrogenase (decarboxylating)	Klebsiella pneumoniae 342	770556..773429	protein_id:ACI06995.1	0.10445	-3.25912
CP000964	4878	23.5773	2.46344	0.302164	2.12196	2.80461	1.04692	7.37845	1.53412	ABC transporter, periplasmic substrate-binding protein	Klebsiella pneumoniae 342	5033154..5034464	protein_id:ACI11779.1	0.104484	-3.25865
CP000964	3284	30.6849	3.22157	4.43544	2.12103	1.52856	3.59512	1.23458	4.03039	oxidoreductase, zinc-binding dehydrogenase family	Klebsiella pneumoniae 342	3383460..3384653	protein_id:ACI08644.1	0.104989	-3.25169
CP000964	5243	139.184	14.6196	6.52633	9.82627	12.617	19.9555	12.3009	13.0331	diaminopimelate epimerase	Klebsiella pneumoniae 342	complement(5436964..5437791)	protein_id:ACI11814.1	0.105038	-3.25102
CP000964	4683	183.594	19.3082	21.4516	26.5505	41.0928	54.8804	33.2043	30.137	deoxyribose-phosphate aldolase	Klebsiella pneumoniae 342	complement(4831057..4831836)	protein_id:ACI07583.1	0.105168	-3.24923
CP000964	1162	157.627	16.6004	6.32118	13.6374	8.03176	23.023	17.6165	12.9119	NAD(+) kinase	Klebsiella pneumoniae 342	complement(1199916..1200794)	protein_id:ACI07454.1	0.105315	-3.24722
CP000964	1477	491.781	51.7922	46.3594	43.2709	65.3545	103.345	141.433	125.984	ribonucleoside-diphosphate reductase, alpha subunit	Klebsiella pneumoniae 342	complement(1529654..1531939)	protein_id:ACI07284.1	0.105316	-3.24721
CP000964	210	42.5285	4.47956	4.06051	2.97801	2.14582	7.58546	8.21734	3.98999	putative cellulose synthase (UDP-forming)	Klebsiella pneumoniae 342	222615..224726	protein_id:ACI10207.1	0.105331	-3.247
CP000964	525	1619.73	171.437	121.918	132.92	148.879	296.341	235.185	226.03	ATP-dependent metallopeptidase HflB	Klebsiella pneumoniae 342	549137..551080	protein_id:ACI09626.1	0.105843	-3.24
CP000964	835	18.816	1.99158	0	0.606274	3.996	3.95206	6.58443	3.53922	2-deoxy-D-gluconate 3-dehydrogenase	Klebsiella pneumoniae 342	853541..854302	protein_id:ACI08965.1	0.105845	-3.23998
CP000964	1689	242.642	25.6901	7.36006	17.4019	15.9753	42.3271	31.152	25.5145	cobalamin 5'-phosphate synthase	Klebsiella pneumoniae 342	1782851..1783591	protein_id:ACI08721.1	0.105876	-3.23955
CP000964	409	124.731	13.2082	8.16953	7.10086	4.1238	10.9441	4.91457	11.5394	ribosomal protein S8	Klebsiella pneumoniae 342	436882..437274	protein_id:ACI11511.1	0.105894	-3.23931
CP000964	696	34.8275	3.68826	1.81298	7.19338	0	7.78249	4.08887	0	transcriptional regulator, LysR family	Klebsiella pneumoniae 342	717905..718816	protein_id:ACI11092.1	0.105901	-3.23922
CP000964	748	326.057	34.559	24.5217	29.5656	31.397	41.8795	25.847	23.9803	glycine cleavage system H protein	Klebsiella pneumoniae 342	769960..770349	protein_id:ACI07885.1	0.105991	-3.23799
CP000964	3802	82.0669	8.70144	11.7712	3.03137	16.2203	17.8204	12.322	21.5447	N-acetylglucosamine-6-phosphate deacetylase	Klebsiella pneumoniae 342	3921811..3922959	protein_id:ACI06659.1	0.106029	-3.23748
CP000964	258	28.169	2.98995	0	2.37937	1.49055	2.94589	5.72442	1.53412	nickel ABC transporter, permease subunit NikC	Klebsiella pneumoniae 342	complement(287568..288401)	protein_id:ACI07607.1	0.106143	-3.23592
CP000965	46	1167.64	123.947	72.5617	83.694	97.2324	179.225	136.133	124.787	arsenical resistance operon repressor	Klebsiella pneumoniae 342	33289..33639	protein_id:ACI12200.1	0.106151	-3.23581
CP000964	1565	154.95	16.4961	10.0068	8.30577	12.7486	18.2515	14.7569	12.9119	beta-glucosidase, periplasmic	Klebsiella pneumoniae 342	1631227..1633524	protein_id:ACI08617.1	0.106461	-3.23161
CP000964	5190	2584.1	275.282	229.516	260.372	277.87	596.401	532.09	527.959	DNA-directed RNA polymerase, beta' subunit	Klebsiella pneumoniae 342	complement(5368569..5372792)	protein_id:ACI09739.1	0.106529	-3.23068
CP000964	4768	36.3696	3.88863	0.906491	5.03133	3.8644	8.68559	16.0179	12.0912	transcriptional regulator, GntR family/aminotransferase family protein	Klebsiella pneumoniae 342	4914633..4916045	protein_id:ACI08583.1	0.10692	-3.2254
CP000964	2257	36.4543	3.9009	4.10902	5.49655	0.625921	10.4155	9.83969	5.48371	amino acid permease family protein	Klebsiella pneumoniae 342	2374089..2375615	protein_id:ACI10301.1	0.107008	-3.22421
CP000964	1166	902.997	96.6313	52.3915	64.8231	74.5448	131.409	88.0533	83.3933	signal recognition particle protein	Klebsiella pneumoniae 342	1203889..1205253	protein_id:ACI09801.1	0.107012	-3.22416
CP000964	3936	75.4084	8.07886	4.08476	7.5775	6.51347	9.89705	19.6688	8.49135	oligopeptide/dipeptide ABC transporter, ATP-binding protein	Klebsiella pneumoniae 342	complement(4069797..4070807)	protein_id:ACI07566.1	0.107135	-3.2225
CP000964	143	28.6433	3.07375	0.302164	0.303137	3.06401	5.70172	2.04444	5.46351	serine O-acetyltransferase	Klebsiella pneumoniae 342	148384..149205	protein_id:ACI11341.1	0.107311	-3.22013
CP000964	4992	192.285	20.6496	8.5202	18.0959	8.30319	25.7532	39.7808	22.4058	conserved hypothetical protein TIGR00150	Klebsiella pneumoniae 342	complement(5154172..5154633)	protein_id:ACI09920.1	0.107391	-3.21906
CP000964	1682	54.347	5.83879	7.3358	2.94275	5.50697	18.0984	8.99552	6.54686	putative transcriptional regulator	Klebsiella pneumoniae 342	complement(1774340..1774648)	protein_id:ACI07199.1	0.107435	-3.21846
CP000964	591	88.895	9.5725	11.8197	5.94074	11.2825	12.1963	30.7721	18.6178	methyltransferase family protein	Klebsiella pneumoniae 342	613405..614535	protein_id:ACI11829.1	0.107683	-3.21513
CP000964	1646	173.258	18.6585	11.4691	10.5021	13.2194	12.92	16.4083	15.4486	mannosyltransferase A	Klebsiella pneumoniae 342	1732708..1735230	protein_id:ACI06729.1	0.107692	-3.21501
CP000964	3993	417.28	44.9465	21.972	35.1765	43.2796	61.5487	62.3726	51.6072	sucrose-6-phosphate hydrolase	Klebsiella pneumoniae 342	4132793..4134193	protein_id:ACI11823.1	0.107713	-3.21473
CP000964	1349	645.613	69.6852	46.4938	44.5195	55.4971	105.275	97.6662	96.0224	glucose-specific phosphotransferase enzyme IIA component	Klebsiella pneumoniae 342	complement(1399245..1399754)	protein_id:ACI08821.1	0.107937	-3.21174
CP000964	4665	23.1534	2.50025	1.48656	0.303137	0.657029	4.60608	2.04444	1.98489	inner membrane protein CreD	Klebsiella pneumoniae 342	complement(4811192..4812550)	protein_id:ACI07231.1	0.107986	-3.21108
CP000964	2435	16.3506	1.76667	1.74022	1.55859	0.969989	4.87271	3.27638	4.99254	formate dehydrogenase, nitrate inducible, alpha subunit, selenocysteine-containing	Klebsiella pneumoniae 342	2546701..2549748	protein_id:ACI10948.1	0.108049	-3.21024
CP000964	5258	132.042	14.2766	5.66835	7.4288	3.70373	33.1126	16.8066	6.05569	TDP-D-fucosamine acetyltransferase	Klebsiella pneumoniae 342	complement(5453758..5454432)	protein_id:ACI07146.1	0.108121	-3.20928
CP000964	892	47.0698	5.0914	0.302164	1.21255	0.657029	4.07966	3.7011	4.95213	propanediol utilization protein PduJ	Klebsiella pneumoniae 342	complement(917115..917390)	protein_id:ACI09016.1	0.108167	-3.20867
CP000964	3445	74.6707	8.0967	3.50469	6.7091	1.5199	3.66456	5.32873	4.03039	protein phoH	Klebsiella pneumoniae 342	complement(3526786..3527844)	protein_id:ACI06719.1	0.108432	-3.20514
CP000964	3390	113.845	12.3632	2.69522	15.8138	8.12494	24.629	6.9722	9.06333	beta-N-acetylhexosaminidase	Klebsiella pneumoniae 342	complement(3472961..3473983)	protein_id:ACI07330.1	0.108597	-3.20294
CP000964	5390	1098.7	119.409	117.763	96.7416	178.411	266.364	193.626	240.033	aspartate--ammonia ligase	Klebsiella pneumoniae 342	complement(5604465..5605457)	protein_id:ACI09724.1	0.108682	-3.20181
CP000964	2235	131.712	14.3165	5.94625	10.2152	12.9957	18.4648	9.83177	19.479	transporter, major facilitator family	Klebsiella pneumoniae 342	2352260..2353438	protein_id:ACI09258.1	0.108695	-3.20164
CP000964	1612	157.466	17.1285	6.77998	15.6002	23.813	36.5811	31.2312	23.4488	DNA-3-methyladenine glycosylase 2	Klebsiella pneumoniae 342	1687886..1688734	protein_id:ACI06692.1	0.108776	-3.20057
CP000964	3264	96.0965	10.4681	7.89162	6.32016	3.96489	4.09009	5.32081	11.5596	transcriptional regulator, LysR family	Klebsiella pneumoniae 342	complement(3368224..3369114)	protein_id:ACI11656.1	0.108933	-3.19848
CP000964	3543	295.871	32.3078	22.8058	24.9079	26.0244	59.7569	60.2965	53.1552	chromosome partition protein MukB	Klebsiella pneumoniae 342	complement(3636329..3640777)	protein_id:ACI07726.1	0.109195	-3.19502
CP000964	688	386.036	42.1554	24.449	36.6208	44.3839	83.0066	57.0175	66.1277	glutathione S-transferase domain protein	Klebsiella pneumoniae 342	complement(711303..712169)	protein_id:ACI11698.1	0.109201	-3.19494
CP000964	3797	34.4128	3.75825	3.83111	2.16486	0	1.59872	5.32873	2.0051	outer membrane porin, OprD family	Klebsiella pneumoniae 342	complement(3914940..3916343)	protein_id:ACI09333.1	0.109211	-3.19481
CP000964	3734	103.509	11.3238	3.27529	4.76157	10.9071	12.5939	3.67999	14.1367	molybdate ABC transporter, ATP-binding protein	Klebsiella pneumoniae 342	complement(3848800..3849858)	protein_id:ACI11899.1	0.1094	-3.19232
CP000964	5405	1259.04	138.129	110.187	98.4363	129.078	227.052	141.459	147.536	UDP-N-acetylglucosamine diphosphorylase/glucosamine-1-phosphate N-acetyltransferase	Klebsiella pneumoniae 342	5617805..5619175	protein_id:ACI10940.1	0.10971	-3.18824
CP000964	4293	28.9229	3.17652	3.22678	1.9647	3.92662	5.29592	0	2.0051	homocysteine S-methyltransferase	Klebsiella pneumoniae 342	complement(4411941..4412873)	protein_id:ACI10937.1	0.109827	-3.18669
CP000964	3067	102.984	11.3127	4.71335	8.12088	3.87996	8.23469	8.61039	9.02293	protein UmuC	Klebsiella pneumoniae 342	complement(3185304..3186569)	protein_id:ACI09224.1	0.109849	-3.18641
CP000964	578	109.778	12.0605	7.36006	8.31248	13.3763	19.7933	13.1477	15.6304	putative membrane protein	Klebsiella pneumoniae 342	complement(597565..598227)	protein_id:ACI07480.1	0.109863	-3.18623
CP000964	3122	48.7723	5.36136	1.76447	0.606274	7.38474	4.69308	6.5422	9.5343	tryptophan biosynthesis protein trpCF	Klebsiella pneumoniae 342	3235132..3236490	protein_id:ACI09876.1	0.109926	-3.18539
CP000964	735	23.323	2.57178	0	4.02377	1.16204	3.06404	6.16498	1.00255	arginine exporter protein ArgO	Klebsiella pneumoniae 342	757852..758487	protein_id:ACI10727.1	0.110268	-3.18091
CP000964	1426	27.8299	3.06972	2.04238	2.72823	1.475	7.54836	2.46388	3.98999	hydrolase YfcD	Klebsiella pneumoniae 342	1476571..1477116	protein_id:ACI07196.1	0.110303	-3.18046
CP000964	3342	249.301	27.5461	16.8353	19.848	17.5381	19.1637	2.87277	8.14159	conserved hypothetical protein	Klebsiella pneumoniae 342	3423964..3424143	protein_id:ACI07299.1	0.110494	-3.17797
CP000964	1447	12.767	1.41138	3.52895	0.649177	1.95553	11.0289	1.22666	4.97233	NADH-quinone oxidoreductase, J subunit	Klebsiella pneumoniae 342	1498278..1498832	protein_id:ACI07899.1	0.110549	-3.17724
CP000964	3355	140.073	15.5014	7.43282	14.3086	20.9168	37.9933	14.3111	22.998	cupin family protein	Klebsiella pneumoniae 342	3435330..3436451	protein_id:ACI11732.1	0.110666	-3.17571
CP000964	1350	1601.19	177.287	153.933	136.445	158.29	303.595	340.382	343.773	phosphoenolpyruvate-protein phosphotransferase	Klebsiella pneumoniae 342	complement(1399797..1401524)	protein_id:ACI10471.1	0.110722	-3.17498
CP000964	1345	22.5944	2.50179	1.81298	1.81882	5.64884	5.03958	6.56595	5.52411	Yybh protein	Klebsiella pneumoniae 342	complement(1396144..1396539)	protein_id:ACI11270.1	0.110726	-3.17493
CP000964	2026	108.465	12.0411	8.21804	13.2352	13.6824	14.6391	15.9809	17.5345	SirB1 protein	Klebsiella pneumoniae 342	2138180..2138992	protein_id:ACI08929.1	0.111014	-3.17119
CP000964	70	21.561	2.39902	1.74022	2.468	3.23361	1.32398	4.10999	2.98744	transcriptional regulator, AraC family	Klebsiella pneumoniae 342	70637..71590	protein_id:ACI07078.1	0.111267	-3.16791
CP000964	4130	274.53	30.5913	6.24842	22.9404	30.3308	25.4984	15.9941	23.671	Cu(I)-responsive transcriptional regulator	Klebsiella pneumoniae 342	complement(4247864..4248274)	protein_id:ACI11957.1	0.111432	-3.16577
CP000965	58	67.4531	7.52167	1.16015	3.11718	1.16204	7.1485	4.08887	1.98489	acetyltransferase, GNAT family	Klebsiella pneumoniae 342	42651..43136	protein_id:ACI12165.1	0.11151	-3.16476
CP000964	535	848.726	94.646	74.3262	54.4526	66.2119	99.2561	83.6242	78.9184	transcription termination factor NusA	Klebsiella pneumoniae 342	558718..560205	protein_id:ACI07961.1	0.111515	-3.16469
CP000964	3997	17.9774	2.01766	1.51082	2.63961	0	4.90154	2.46388	3.00764	sugar ABC transporter, ATP-binding protein	Klebsiella pneumoniae 342	complement(4137112..4138596)	protein_id:ACI09680.1	0.112233	-3.15543
CP000964	3357	291.076	32.8022	27.9537	26.3283	42.0235	88.8233	55.0232	51.4595	peptidase T	Klebsiella pneumoniae 342	complement(3437364..3438596)	protein_id:ACI06843.1	0.112693	-3.14953
CP000964	3061	19.4851	2.19712	1.74022	1.88653	3.10891	5.04423	5.75873	5.07334	transcriptional regulator, AraC family	Klebsiella pneumoniae 342	3177350..3179683	protein_id:ACI08362.1	0.112759	-3.14869
CP000964	388	4261.18	480.502	268.795	322.34	333.152	578.473	381.672	395.655	ribosomal protein S7	Klebsiella pneumoniae 342	424449..424919	protein_id:ACI07746.1	0.112763	-3.14864
CP000964	3360	70.3585	7.94024	10.4898	12.403	20.1716	27.1525	14.3348	23.0788	spermidine/putrescine ABC transporter, permease protein PotC	Klebsiella pneumoniae 342	3440828..3441613	protein_id:ACI07152.1	0.112854	-3.14747
CP000964	2453	24.5007	2.76504	2.97313	3.67773	3.30096	7.28174	6.96692	2.45586	hypothetical protein	Klebsiella pneumoniae 342	complement(2567228..2567935)	protein_id:ACI08389.1	0.112856	-3.14745
CP000964	1533	462.587	52.2611	75.9582	49.9981	72.3272	116.571	74.1696	103.586	PTS system fructose-specific phosphotransferase enzyme IIA component	Klebsiella pneumoniae 342	1592140..1593270	protein_id:ACI08957.1	0.112976	-3.14592
CP000964	5137	29.5919	3.34678	0	4.61476	0	1.83982	0	0	maltoporin	Klebsiella pneumoniae 342	complement(5305941..5307230)	protein_id:ACI09812.1	0.113098	-3.14436
CP000964	4547	22688.9	2567.83	1571.07	1859.98	1893	3860.31	2397.92	2376.14	UDP-3-O-[3-hydroxymyristoyl] N-acetylglucosamine deacetylase	Klebsiella pneumoniae 342	complement(4676766..4677683)	protein_id:ACI07789.1	0.113176	-3.14336
CP000965	25	167.658	18.9801	9.00326	15.2236	8.81997	18.4541	15.9968	15.3476	hypothetical protein	Klebsiella pneumoniae 342	17502..17648	protein_id:ACI11985.1	0.113207	-3.14296
CP000964	989	85.5657	9.70652	10.5868	7.30681	23.1108	24.6335	17.2076	18.6178	sulfite reductase (NADPH) hemoprotein, beta-component	Klebsiella pneumoniae 342	1023059..1024771	protein_id:ACI07484.1	0.113439	-3.14001
CP000964	612	1074.02	121.901	106.715	126.191	100.691	266.637	242.581	217.6	cob(I)yrinic acid a,c-diamide adenosyltransferase	Klebsiella pneumoniae 342	complement(637670..638200)	protein_id:ACI09854.1	0.1135	-3.13924
CP000964	1003	1495.21	169.896	158.71	127.913	112.838	168.121	88.9608	165.387	lipoprotein NlpD	Klebsiella pneumoniae 342	1035914..1037050	protein_id:ACI10920.1	0.113627	-3.13763
CP000964	1329	15.512	1.76667	0	5.22011	4.03914	3.03289	3.2843	1.49372	ethanolamine ammonia-lyase, light chain	Klebsiella pneumoniae 342	1382964..1383866	protein_id:ACI07023.1	0.113891	-3.13428
CP000964	150	140.582	16.0131	22.2611	19.2694	12.9078	38.1745	31.5767	36.6637	mannitol operon repressor	Klebsiella pneumoniae 342	complement(154683..155279)	protein_id:ACI11356.1	0.113906	-3.13408
CP000964	677	75.9584	8.65406	2.99738	7.26108	6.12626	11.3057	15.2027	14.1771	radical SAM domain protein	Klebsiella pneumoniae 342	700185..702458	protein_id:ACI07366.1	0.113932	-3.13376
CP000964	607	240.312	27.3983	33.428	22.4619	21.1916	53.9426	37.2642	58.3296	dihydroxyacetone kinase, ADP-binding subunit	Klebsiella pneumoniae 342	complement(632245..632877)	protein_id:ACI10671.1	0.114011	-3.13275
CP000964	4910	9.71733	1.10824	2.3688	0.692079	2.988	9.43819	2.87541	10.0457	hypothetical protein	Klebsiella pneumoniae 342	complement(5072391..5072552)	protein_id:ACI10015.1	0.114048	-3.13228
CP000964	1050	650.915	74.2687	52.5835	57.6832	69.1734	164.427	114.314	127.021	formate hydrogenlyase, subunit G	Klebsiella pneumoniae 342	1085607..1086374	protein_id:ACI11663.1	0.114099	-3.13164
CP000964	328	301.029	34.3486	24.9563	33.3529	26.2631	65.2882	31.9698	61.384	IscR-regulated protein YhgI	Klebsiella pneumoniae 342	complement(367720..368295)	protein_id:ACI07757.1	0.114104	-3.13158
CP000964	4706	160.736	18.3707	5.922	16.0511	4.80328	20.7311	25.0028	18.1873	DNA replication protein DnaC	Klebsiella pneumoniae 342	4850748..4851485	protein_id:ACI07624.1	0.114291	-3.12921
CP000964	2254	236.305	27.0825	22.3227	21.7365	46.2614	75.0407	54.1896	39.3683	aminotransferase, class III	Klebsiella pneumoniae 342	complement(2370493..2371830)	protein_id:ACI09040.1	0.114608	-3.12521
CP000964	1414	15.622	1.79275	2.90036	3.24588	2.14582	3.30283	0	3.43821	hypothetical protein	Klebsiella pneumoniae 342	complement(1469103..1469228)	protein_id:ACI10906.1	0.114758	-3.12333
CP000964	354	121.681	13.9765	15.5781	8.69471	5.90311	15.1479	18.0649	18.0055	DamX protein	Klebsiella pneumoniae 342	393919..395208	protein_id:ACI09097.1	0.114862	-3.12203
CP000964	1129	182.457	20.9906	9.29431	19.1549	13.1324	40.1423	33.5842	19.7479	putative membrane protein	Klebsiella pneumoniae 342	complement(1161476..1162096)	protein_id:ACI08521.1	0.115044	-3.11974
CP000964	3890	20.3833	2.34533	1.16015	0.770246	3.72104	3.187	2.45332	0.982346	ferric enterobactin ABC transporter, permease protein FepG	Klebsiella pneumoniae 342	4017521..4018513	protein_id:ACI07742.1	0.115062	-3.11952
CP000964	2223	5.5999	0.64462	4.38693	3.41749	7.38365	8.0781	6.9854	4.52157	citrate transporter family protein	Klebsiella pneumoniae 342	complement(2342462..2343853)	protein_id:ACI07584.1	0.115113	-3.11888
CP000964	5402	796.819	91.7481	71.9331	74.8954	89.4552	153.282	127.958	141.036	ATP synthase F1, beta subunit	Klebsiella pneumoniae 342	5615289..5616671	protein_id:ACI08175.1	0.115143	-3.1185
CP000964	1616	166.141	19.2311	11.0941	16.0702	17.0175	34.7623	12.7072	18.6784	membrane protein, TerC family/CBS/transporter associated domain protein	Klebsiella pneumoniae 342	complement(1692444..1694027)	protein_id:ACI10789.1	0.115752	-3.1109
CP000964	676	97.5789	11.306	6.75573	13.79	9.65878	18.8216	20.1252	26.988	protein SufI	Klebsiella pneumoniae 342	698739..700151	protein_id:ACI11160.1	0.115865	-3.10948
CP000964	5192	32848.6	3806.21	1692.33	2291.64	1625.05	2526.22	1844.1	1382.63	ribosomal protein L7/L12	Klebsiella pneumoniae 342	complement(5377222..5377587)	protein_id:ACI07099.1	0.115871	-3.1094
CP000964	616	11190.8	1299.7	937.581	1294.13	1546.36	3202.99	2521.38	2355.66	glycerol dehydratase, large subunit	Klebsiella pneumoniae 342	640602..642269	protein_id:ACI10416.1	0.11614	-3.10606
CP000964	5048	24.4159	2.84327	2.67096	4.12956	2.22359	5.04769	4.91193	1.47352	alpha-galactosidase	Klebsiella pneumoniae 342	complement(5215312..5216664)	protein_id:ACI10397.1	0.116452	-3.1022
CP000964	277	124.366	14.4929	8.5202	9.04275	10.2516	18.5861	11.9026	8.49135	conserved hypothetical protein	Klebsiella pneumoniae 342	307596..307955	protein_id:ACI10002.1	0.116534	-3.10118
CP000964	4938	362.069	42.3053	18.5755	39.7598	37.8746	118.857	70.5767	67.7894	outer membrane protein, OMP85 family	Klebsiella pneumoniae 342	complement(5099997..5101730)	protein_id:ACI11870.1	0.116843	-3.09735
CP000964	3345	2561.53	299.412	183.918	276.48	195.37	502.02	509.783	402.363	isocitrate dehydrogenase, NADP-dependent	Klebsiella pneumoniae 342	complement(3425667..3426917)	protein_id:ACI09859.1	0.116888	-3.0968
CP000964	4011	79.2876	9.30061	6.62334	6.49177	6.93355	4.90634	4.92248	7.01783	putative cadaverine/lysine antiporter	Klebsiella pneumoniae 342	complement(4152713..4154047)	protein_id:ACI08467.1	0.117302	-3.0917
CP000964	3455	84.5576	9.92069	4.967	6.16571	3.05535	12.8872	4.08887	14.4662	transcriptional regulator RutR	Klebsiella pneumoniae 342	complement(3539963..3540601)	protein_id:ACI09205.1	0.117325	-3.09142
CP000964	4960	22.6196	2.66228	0	1.21255	1.95553	0	2.86221	7.4484	opacity-associated family protein	Klebsiella pneumoniae 342	5125490..5126161	protein_id:ACI08621.1	0.117698	-3.08684
CP000964	3537	1378.73	162.414	117.966	134.826	149.516	313.25	239.498	217.014	asparaginyl-tRNA synthetase	Klebsiella pneumoniae 342	3628302..3629702	protein_id:ACI10163.1	0.1178	-3.08559
CP000964	5354	865.856	102.485	100.661	87.8008	120.643	227.511	247.681	275.747	formate dehydrogenase-O, major subunit, selenocysteine-containing	Klebsiella pneumoniae 342	5557641..5560691	protein_id:ACI09349.1	0.118362	-3.07872
CP000964	3534	55.7699	6.60709	8.24229	7.42788	10.084	13.3843	13.5382	10.826	aliphatic sulfonates ABC transporter, ATP-binding protein	Klebsiella pneumoniae 342	3623121..3623894	protein_id:ACI08321.1	0.118471	-3.0774
CP000964	5368	196.844	23.3231	18.6482	12.1971	24.6534	35.7902	20.5183	17.4335	nitrogen regulation protein NR(I)	Klebsiella pneumoniae 342	5572966..5574375	protein_id:ACI09855.1	0.118485	-3.07722
CP000964	5294	367.948	43.6021	20.8958	33.1318	47.066	58.6843	62.362	61.586	argininosuccinate lyase	Klebsiella pneumoniae 342	complement(5498395..5499768)	protein_id:ACI07452.1	0.118501	-3.07703
CP000964	412	172.699	20.4789	17.9954	13.0216	20.0142	24.0041	18.0386	21.4841	ribosomal protein S5	Klebsiella pneumoniae 342	438198..438701	protein_id:ACI11550.1	0.118582	-3.07605
CP000964	1516	35.6157	4.23011	0.580073	4.60713	0.31296	3.23804	0	1.51392	ABC transporter, permease protein	Klebsiella pneumoniae 342	complement(1574880..1575905)	protein_id:ACI08397.1	0.118771	-3.07375
CP000964	4206	582.057	69.2259	31.2775	48.7634	32.2083	55.0704	50.4251	37.9554	cytochrome o ubiquinol oxidase, subunit III	Klebsiella pneumoniae 342	4330115..4330726	protein_id:ACI08041.1	0.118933	-3.07178
CP000964	4819	62.0732	7.39436	2.06664	3.94078	3.15381	7.62141	6.959	5.95468	xyloside permease	Klebsiella pneumoniae 342	4969854..4971308	protein_id:ACI07331.1	0.119123	-3.06947
CP000964	614	17803.9	2123.91	1501.96	1598.43	1612.19	4368.04	4453.95	3657.34	1,3-propanediol dehydrogenase	Klebsiella pneumoniae 342	complement(638575..639738)	protein_id:ACI11911.1	0.119295	-3.0674
CP000964	3503	25.5936	3.05591	1.48656	1.81882	4.64437	5.53702	0	3.51902	putative membrane protein	Klebsiella pneumoniae 342	3592139..3592798	protein_id:ACI08963.1	0.119401	-3.06611
CP000964	3302	154.517	18.5584	3.57745	10.7204	10.361	12.6785	5.72442	5.54431	putative major capsid protein	Klebsiella pneumoniae 342	complement(3397040..3397834)	protein_id:ACI06837.1	0.120106	-3.05762
CP000964	3188	32.3621	3.88709	0.906491	1.81882	0.31296	1.39589	1.22666	3.51902	aldose 1-epimerase family protein	Klebsiella pneumoniae 342	3301761..3302645	protein_id:ACI11767.1	0.120113	-3.05754
CP000964	398	1083.72	130.181	71.6198	64.0337	70.4188	103.125	63.9633	69.5255	ribosomal protein L23	Klebsiella pneumoniae 342	431745..432047	protein_id:ACI07950.1	0.120125	-3.0574
CP000964	1420	28.8381	3.46738	1.46231	1.25545	5.29964	9.52751	0	6.46606	hypothetical protein	Klebsiella pneumoniae 342	1472996..1473121	protein_id:ACI09386.1	0.120236	-3.05606
CP000964	4881	28.7281	3.45511	2.71947	6.75107	1.45255	4.90154	3.67999	1.47352	inositol 2-dehydrogenase	Klebsiella pneumoniae 342	complement(5036554..5037567)	protein_id:ACI11005.1	0.120269	-3.05566
CP000964	1642	888.322	106.867	68.2233	102.099	110	296.486	242.457	163.246	phosphomannomutase	Klebsiella pneumoniae 342	1727080..1728462	protein_id:ACI09000.1	0.120303	-3.05526
CP000964	1039	171.106	20.6066	14.9495	20.2818	17.0089	38.9155	27.0473	43.6209	hydrogenase expression/formation protein HypE	Klebsiella pneumoniae 342	complement(1075464..1076474)	protein_id:ACI09302.1	0.120432	-3.05371
CP000964	131	640.412	77.159	55.4	55.2151	53.8335	103.829	97.9511	101.466	lipopolysaccharide heptosyltransferase II	Klebsiella pneumoniae 342	complement(136537..137595)	protein_id:ACI06925.1	0.120483	-3.05309
CP000964	3908	57.5662	6.95528	2.39305	6.84923	3.98044	5.25996	6.15179	3.94959	transcriptional regulator, LysR family	Klebsiella pneumoniae 342	4040019..4040912	protein_id:ACI09985.1	0.120822	-3.04904
CP000964	654	86.5899	10.4662	7.98864	4.04375	16.6114	13.4667	9.01664	21.5245	bifunctional protein HldE	Klebsiella pneumoniae 342	677566..678999	protein_id:ACI07854.1	0.120871	-3.04846
CP000964	3683	137.218	16.6392	5.36618	10.8243	10.826	20.3787	22.9848	21.5649	ABC transporter, ATP-binding protein	Klebsiella pneumoniae 342	3795371..3797110	protein_id:ACI08437.1	0.121261	-3.04381
CP000964	342	67.7579	8.22361	3.7826	3.85216	6.05865	10.2692	13.124	8.96232	heat shock protein 15	Klebsiella pneumoniae 342	complement(381727..382128)	protein_id:ACI08027.1	0.121368	-3.04254
CP000964	1002	119.639	14.5469	9.75311	7.66141	4.39876	16.8742	10.2591	3.98999	protein-L-isoaspartate O-methyltransferase	Klebsiella pneumoniae 342	1035162..1035788	protein_id:ACI10088.1	0.12159	-3.03991
CP000964	3372	265.965	32.3565	25.6091	26.6782	23.7506	53.5587	21.2965	40.1221	putative sugar-binding domain protein	Klebsiella pneumoniae 342	3455101..3456063	protein_id:ACI11447.1	0.121657	-3.03911
CP000964	5219	490.035	59.7061	39.4712	44.49	53.178	102.071	81.2078	69.9561	uridine phosphorylase	Klebsiella pneumoniae 342	complement(5409746..5410507)	protein_id:ACI07270.1	0.121841	-3.03693
CP000964	1562	45.6974	5.58071	6.19991	3.91223	5.5159	17.3468	10.275	9.06333	penicillin-binding protein 7	Klebsiella pneumoniae 342	1627355..1628305	protein_id:ACI11590.1	0.122123	-3.03359
CP000964	4591	53.254	6.50949	5.84924	5.27922	1.83286	18.3418	9.42816	11.4586	pseudouridine synthase, RluA family	Klebsiella pneumoniae 342	4731985..4732644	protein_id:ACI09922.1	0.122235	-3.03227
CP000964	5256	187.982	22.9832	17.9469	12.7862	25.4265	36.7349	36.8474	42.0262	polysaccharide biosynthesis protein	Klebsiella pneumoniae 342	complement(5451371..5452621)	protein_id:ACI11197.1	0.122263	-3.03194
CP000964	3761	1473.63	180.476	132.53	115.691	115.519	222.653	225.54	157.406	cytochrome d ubiquinol oxidase, subunit I	Klebsiella pneumoniae 342	complement(3873395..3874963)	protein_id:ACI09080.1	0.12247	-3.0295
CP000964	4757	963.139	118.006	75.7157	98.4346	165.797	364.25	262.904	196.734	putative 2-hydroxyglutaryl-CoA dehydratase, D-component	Klebsiella pneumoniae 342	4905674..4906825	protein_id:ACI07227.1	0.122522	-3.02889
CP000964	913	667.641	81.8619	40.9821	50.5898	67.0854	135.801	134.126	103.578	sirohydrochlorin cobaltochelatase	Klebsiella pneumoniae 342	935193..935987	protein_id:ACI11944.1	0.122614	-3.02781
CP000964	323	409.308	50.199	39.8088	26.5514	48.392	93.9142	104.997	90.579	transcriptional regulator MalT	Klebsiella pneumoniae 342	complement(358140..360845)	protein_id:ACI11106.1	0.122643	-3.02746
CP000964	3157	1051.03	129.267	62.277	84.917	54.0263	100.561	77.1057	71.1872	spheroplast protein Y	Klebsiella pneumoniae 342	complement(3269838..3270320)	protein_id:ACI08349.1	0.122991	-3.02338
CP000964	4562	221.97	27.3385	22.0074	24.8212	28.0598	52.2672	31.6137	24.2493	MraZ protein	Klebsiella pneumoniae 342	complement(4694179..4694637)	protein_id:ACI10947.1	0.123163	-3.02136
CP000964	4298	36.3696	4.4811	3.5532	9.99696	4.84995	11.4671	10.6337	9.4939	putative ethanolamine ammonia-lyase, light chain	Klebsiella pneumoniae 342	4417317..4418096	protein_id:ACI07882.1	0.12321	-3.02081
CP000964	1650	96.7059	11.9368	15.1193	17.6489	12.9338	23.8311	25.8312	15.5092	imidazoleglycerol phosphate synthase, cyclase subunit	Klebsiella pneumoniae 342	complement(1738176..1738952)	protein_id:ACI08571.1	0.123434	-3.01819
CP000964	4469	751.88	92.9169	48.62	79.7255	75.7378	162.722	112.471	78.2859	iron-sulfur cluster assembly accessory protein	Klebsiella pneumoniae 342	complement(4592430..4592774)	protein_id:ACI09425.1	0.123579	-3.01649
CP000964	401	21297.1	2632.45	938.606	1450.18	812.754	1294.29	998.481	715.672	ribosomal protein L22	Klebsiella pneumoniae 342	433196..433528	protein_id:ACI09926.1	0.123606	-3.01618
CP000964	3277	575.044	71.115	43.556	62.6812	48.5221	167.566	114.502	71.268	putative cyanide-insensitive terminal oxidase CioB	Klebsiella pneumoniae 342	complement(3378174..3379184)	protein_id:ACI08811.1	0.123669	-3.01544
CP000964	3740	103.958	12.8671	11.7955	17.83	14.7595	11.3188	18.8669	16.6531	UDP-glucose 4-epimerase	Klebsiella pneumoniae 342	3854307..3855323	protein_id:ACI11461.1	0.123773	-3.01424
CP000964	4907	743.632	92.3381	44.3059	82.5406	49.0764	147.483	138.265	128.615	PTS system, trehalose-specific IIBC component	Klebsiella pneumoniae 342	5066745..5068163	protein_id:ACI09316.1	0.124172	-3.00959
CP000964	3079	102.51	12.7431	11.6742	6.92643	11.2305	20.4877	9.83177	4.97233	site-specific recombinase, phage integrase family	Klebsiella pneumoniae 342	complement(3196214..3197431)	protein_id:ACI08531.1	0.124311	-3.00798
CP000964	3009	46.8659	5.82806	3.85536	4.10475	1.62702	2.33494	3.29221	6.99763	type VI secretion protein, EvpB/VC_A0108 family	Klebsiella pneumoniae 342	complement(3123341..3124885)	protein_id:ACI11108.1	0.124356	-3.00745
CP000964	312	240.278	29.9297	30.2982	26.3111	32.8561	61.854	61.4703	59.0897	aspartate-semialdehyde dehydrogenase	Klebsiella pneumoniae 342	342691..343797	protein_id:ACI06768.1	0.124563	-3.00506
CP000964	1443	366.331	45.8494	28.558	41.8209	39.2694	101.012	75.8685	64.2237	NADH-quinone oxidoreductase, F subunit	Klebsiella pneumoniae 342	1492641..1493978	protein_id:ACI10132.1	0.125159	-2.99817
CP000964	5307	167.623	21.014	19.7356	16.8299	22.938	48.9525	58.6504	40.4719	aspartokinase/homoserine dehydrogenase II	Klebsiella pneumoniae 342	complement(5512179..5514611)	protein_id:ACI07980.1	0.125365	-2.9958
CP000964	397	1735.12	217.576	78.8232	163.326	95.1173	148.385	93.4533	94.2395	ribosomal protein L4	Klebsiella pneumoniae 342	431143..431748	protein_id:ACI09066.1	0.125395	-2.99544
CP000964	126	230.409	28.9282	20.7149	18.0796	20.6297	19.2426	17.2234	19.109	walW protein	Klebsiella pneumoniae 342	131403..132365	protein_id:ACI11679.1	0.125551	-2.99365
CP000964	955	64.5638	8.10857	3.22678	7.99889	4.22402	10.8977	6.95108	22.325	sigma-54 dependent transcriptional regulator/ABC transporter, substrate-binding protein, aliphatic sulfonates family	Klebsiella pneumoniae 342	complement(980065..982008)	protein_id:ACI11828.1	0.12559	-2.99321
CP000964	4668	38.6654	4.8732	4.71335	6.62047	10.781	11.2769	9.85025	5.44331	creA protein	Klebsiella pneumoniae 342	complement(4814737..4815210)	protein_id:ACI08597.1	0.126035	-2.9881
CP000964	4389	81.4987	10.2882	4.66484	6.54702	7.18605	17.6822	7.78206	21.753	FAD-dependent oxidoreductase	Klebsiella pneumoniae 342	4502989..4504257	protein_id:ACI11387.1	0.126238	-2.98578
CP000964	3417	60.7603	7.70937	2.39305	4.37263	9.78996	8.39607	11.5043	4.99254	ribosomal-protein-alanine acetyltransferase	Klebsiella pneumoniae 342	complement(3500309..3500893)	protein_id:ACI11415.1	0.126882	-2.97844
CP000964	682	59.0487	7.49713	2.62246	3.98368	3.97178	9.16098	17.6561	6.44585	cystathionine beta-lyase	Klebsiella pneumoniae 342	complement(706618..707805)	protein_id:ACI09780.1	0.126965	-2.97749
CP000964	5025	793.868	100.816	52.246	61.825	78.5772	149.886	148.342	107.542	chaperonin GroS	Klebsiella pneumoniae 342	complement(5189614..5189907)	protein_id:ACI11678.1	0.126993	-2.97718
CP000964	2236	249.606	31.7302	15.953	32.8029	19.0255	65.3332	53.2979	39.4289	chromate resistance protein	Klebsiella pneumoniae 342	2353567..2354526	protein_id:ACI07559.1	0.127122	-2.97572
CP000964	1606	69.0708	8.79154	1.48656	4.41553	3.75215	4.6316	11.0795	3.51902	transporter, dicarboxylate/amino acid:cation (Na+ or H+) symporter (DAACS) family	Klebsiella pneumoniae 342	1680880..1682154	protein_id:ACI11872.1	0.127283	-2.97389
CP000964	215	47.1798	6.00752	2.97313	2.4251	12.6464	11.54	0.408887	3.98999	cellulose biosynthesis protein BcsG	Klebsiella pneumoniae 342	complement(232804..234483)	protein_id:ACI11552.1	0.127332	-2.97333
CP000964	3602	567.283	72.4963	54.7118	43.7903	50.7644	158.006	116.058	101.526	arginine ABC transporter, permease protein ArtQ	Klebsiella pneumoniae 342	3710651..3711367	protein_id:ACI09268.1	0.127796	-2.96809
CP000964	225	356.741	45.6667	35.241	33.1471	35.7284	109.451	70.9434	57.4142	putative diguanylate cyclase	Klebsiella pneumoniae 342	247152..249125	protein_id:ACI11067.1	0.128011	-2.96566
CP000964	1087	946.447	121.213	63.135	92.5326	61.0929	199.723	139.436	116.981	glutamate--cysteine ligase	Klebsiella pneumoniae 342	1123158..1124714	protein_id:ACI08599.1	0.128072	-2.96498
CP000964	1146	93.4019	12.0095	8.82237	7.14376	6.60882	8.09551	14.7859	10.9674	conserved hypothetical protein	Klebsiella pneumoniae 342	1182197..1182997	protein_id:ACI10058.1	0.128578	-2.95928
CP000964	1266	402.803	51.7965	23.0837	47.8102	48.9125	53.5267	64.3589	53.3838	conserved hypothetical protein	Klebsiella pneumoniae 342	complement(1316126..1316350)	protein_id:ACI10388.1	0.12859	-2.95915
CP000966	14	93.072	11.9715	7.08215	9.71473	7.08936	22.8318	19.6952	16.061	putative membrane protein	Klebsiella pneumoniae 342	complement(9556..10032)	protein_id:ACI12309.1	0.128627	-2.95874
CP000964	3123	64.7586	8.35285	7.03364	9.12281	3.9891	17.0513	6.54484	13.9953	tryptophan synthase, beta subunit	Klebsiella pneumoniae 342	3236500..3237693	protein_id:ACI11226.1	0.128985	-2.95473
CP000964	3695	137.837	17.7854	17.669	15.1408	10.8086	36.8297	34.8584	52.1123	molybdenum cofactor biosynthesis protein B	Klebsiella pneumoniae 342	complement(3807041..3807553)	protein_id:ACI08844.1	0.129032	-2.9542
CP000964	2555	25.9832	3.35751	3.22678	0.952314	6.9111	8.37272	4.9304	8.98253	N-carbamoyl-L-amino acid hydrolase	Klebsiella pneumoniae 342	2665422..2666681	protein_id:ACI10124.1	0.129219	-2.95211
CP000964	624	173.453	22.4274	17.8741	27.2349	27.9802	31.8668	35.2646	46.0566	putative sensor protein EvgS	Klebsiella pneumoniae 342	complement(647941..651183)	protein_id:ACI11596.1	0.1293	-2.95121
CP000964	1194	5941.8	768.563	524.653	613.238	505.973	1107.65	964.158	624.948	autonomous glycyl radical cofactor	Klebsiella pneumoniae 342	1237926..1238309	protein_id:ACI11394.1	0.129348	-2.95067
CP000964	3562	35782.8	4637.48	3562.23	3707.15	3569.2	8569.86	8000.68	8270.39	formate acetyltransferase	Klebsiella pneumoniae 342	3662599..3664881	protein_id:ACI08266.1	0.129601	-2.94785
CP000964	3052	475.517	61.6421	35.4592	37.6055	56.9154	80.8736	45.5132	61.8549	conserved hypothetical protein	Klebsiella pneumoniae 342	complement(3170405..3171802)	protein_id:ACI11967.1	0.129632	-2.94751
CP000964	2094	1214.42	157.534	98.762	130.359	114.2	205.349	220.955	215.803	phenylalanyl-tRNA synthetase, beta subunit	Klebsiella pneumoniae 342	2211172..2213559	protein_id:ACI07519.1	0.12972	-2.94653
CP000964	3634	634.846	82.4421	51.6902	68.1958	59.0053	166.246	145.079	77.3439	hypothetical protein	Klebsiella pneumoniae 342	3740889..3741032	protein_id:ACI10718.1	0.129862	-2.94495
CP000964	1620	75.4245	9.79701	3.3238	4.79683	7.55771	8.84	2.87541	5.58472	conserved hypothetical protein	Klebsiella pneumoniae 342	1697680..1699113	protein_id:ACI06673.1	0.129892	-2.94462
CP000964	3350	890.638	115.768	53.6466	71.3043	72.1409	224.84	155.449	146.667	adenylosuccinate lyase	Klebsiella pneumoniae 342	3430146..3431516	protein_id:ACI09104.1	0.129983	-2.9436
CP000964	4231	684.187	88.966	48.8252	60.6651	74.5462	155.071	159.975	80.8225	transcription antitermination factor NusB	Klebsiella pneumoniae 342	complement(4353395..4353814)	protein_id:ACI08025.1	0.130032	-2.94306
CP000965	47	49.1962	6.40115	3.83111	7.76439	9.33337	6.40995	17.2366	6.40545	arsenical resistance operon trans-acting repressor ArsD	Klebsiella pneumoniae 342	33687..34049	protein_id:ACI12047.1	0.130115	-2.94214
CP000964	5358	333.959	43.4625	28.5469	30.7324	44.4358	105.936	71.8113	62.6555	PIN domain protein	Klebsiella pneumoniae 342	complement(5563338..5563721)	protein_id:ACI08445.1	0.130143	-2.94183
CP000964	4148	750.884	97.8116	56.6329	94.3364	69.2546	138.186	127.934	92.5639	conserved hypothetical protein	Klebsiella pneumoniae 342	4267913..4268689	protein_id:ACI07758.1	0.130262	-2.94051
CP000964	1549	673.732	87.8615	53.7568	68.927	75.7198	186.447	147.569	96.9845	protein SanA	Klebsiella pneumoniae 342	complement(1612948..1613679)	protein_id:ACI11671.1	0.13041	-2.93887
CP000964	1635	610.462	79.6209	54.1075	80.8715	81.4907	211.696	168.145	116.921	phosphomannomutase	Klebsiella pneumoniae 342	1718368..1719738	protein_id:ACI08717.1	0.130427	-2.93868
CP000964	5150	48.4927	6.326	7.63797	7.81011	7.04445	6.10173	2.05499	4.03039	conserved hypothetical protein	Klebsiella pneumoniae 342	5320082..5320354	protein_id:ACI10110.1	0.130452	-2.9384
CP000964	576	67.9526	8.888	3.52895	4.5366	4.61326	8.03666	6.16234	9.08353	conserved hypothetical protein	Klebsiella pneumoniae 342	complement(596661..597029)	protein_id:ACI08839.1	0.130797	-2.9346
CP000964	4394	241.804	31.6371	15.7479	25.3064	28.6148	40.1144	28.7013	33.0437	sigma factor-binding protein Crl	Klebsiella pneumoniae 342	complement(4509399..4509797)	protein_id:ACI06939.1	0.130838	-2.93415
CP000964	4983	26.0679	3.4112	3.57745	2.72823	4.29164	1.89897	0	0.982346	hypothetical protein	Klebsiella pneumoniae 342	5145311..5145544	protein_id:ACI06559.1	0.130858	-2.93393
CP000964	733	2446.67	320.227	250.908	276.985	386.048	556.13	498.421	542.008	fructose-bisphosphate aldolase	Klebsiella pneumoniae 342	755572..756651	protein_id:ACI09551.1	0.130883	-2.93365
CP000964	5153	8.45484	1.10824	5.24491	0	4.06714	6.69512	7.36261	4.01019	sorbitol-6-phosphate 2-dehydrogenase	Klebsiella pneumoniae 342	5322594..5323397	protein_id:ACI11699.1	0.131078	-2.9315
CP000964	601	129.627	16.9941	17.0647	16.2532	21.3938	30.8751	35.655	17.0433	putrescine aminotransferase	Klebsiella pneumoniae 342	complement(625667..627046)	protein_id:ACI09453.1	0.1311	-2.93126
CP000964	5360	33.1755	4.35589	0.580073	4.45561	0	0.300257	0.817775	2.45586	hydrolase, alpha/beta hydrolase fold family	Klebsiella pneumoniae 342	5564168..5565085	protein_id:ACI06854.1	0.131298	-2.92908
CP000964	4	390.171	51.2439	55.6779	33.8477	94.4416	145.994	126.718	137.638	DNA gyrase, B subunit	Klebsiella pneumoniae 342	3776..6190	protein_id:ACI07405.1	0.131337	-2.92865
CP000964	734	70.2737	9.24999	5.66835	11.219	8.86352	18.3695	14.778	8.47115	small-conductance mechanosensitive channel	Klebsiella pneumoniae 342	756843..757700	protein_id:ACI11369.1	0.131628	-2.92546
CP000964	4180	47.5441	6.26004	9.14878	7.17621	13.6043	21.8652	2.86749	34.7596	putative lipoprotein	Klebsiella pneumoniae 342	complement(4301420..4301911)	protein_id:ACI10950.1	0.131668	-2.92502
CP000964	1049	927.496	122.141	52.3299	96.1446	107.19	199.831	138.621	165.447	formate hydrogenlyase, subunit F	Klebsiella pneumoniae 342	1085065..1085607	protein_id:ACI11268.1	0.131689	-2.9248
CP000964	2502	18.1974	2.39749	0.302164	0.606274	0.619024	3.73879	10.6786	3.00764	ABC transporter, ATP-binding protein	Klebsiella pneumoniae 342	complement(2615137..2615865)	protein_id:ACI09833.1	0.131749	-2.92414
CP000964	3554	854.949	113.436	98.6912	97.9808	145.48	181.815	98.8454	146.063	integration host factor, beta subunit	Klebsiella pneumoniae 342	complement(3652997..3653284)	protein_id:ACI06745.1	0.132681	-2.91396
CP000964	428	167.243	22.245	14.1643	7.41835	18.6757	19.8146	14.7463	25.7165	protein Smg	Klebsiella pneumoniae 342	450982..451455	protein_id:ACI06641.1	0.13301	-2.91039
CP000964	560	45.1039	6.00042	4.45969	5.21247	3.50478	9.70699	6.13859	7.4686	galactarate dehydratase	Klebsiella pneumoniae 342	complement(584032..585603)	protein_id:ACI09832.1	0.133035	-2.91012
CP000964	1098	44.9092	5.97991	3.90387	4.75875	4.50588	4.84486	2.45332	3.06825	glycine betaine/L-proline ABC transporter, ATP-binding protein	Klebsiella pneumoniae 342	complement(1134870..1136072)	protein_id:ACI08649.1	0.133156	-2.90881
CP000964	5125	21.5862	2.87491	1.74022	1.55859	0	2.82759	0.817775	3.45841	tRNA-dihydrouridine synthase A	Klebsiella pneumoniae 342	complement(5295342..5296340)	protein_id:ACI07470.1	0.133183	-2.90852
CP000964	77	15.1477	2.01766	2.3688	1.25545	5.10069	12.5763	4.50832	7.09864	alpha-xylosidase	Klebsiella pneumoniae 342	77598..79916	protein_id:ACI11743.1	0.133199	-2.90834
CP000964	4131	304.521	40.5891	35.8938	31.5046	32.6592	68.0073	48.7473	45.4846	copper-exporting ATPase	Klebsiella pneumoniae 342	4248381..4250882	protein_id:ACI08179.1	0.133288	-2.90738
CP000964	750	48.967	6.53	5.59558	10.812	15.2109	32.5134	32.8007	17.9448	NAD dependent epimerase/dehydratase family	Klebsiella pneumoniae 342	773490..774233	protein_id:ACI09045.1	0.133355	-2.90666
CP000964	3576	55.5247	7.40663	4.18178	3.33451	12.4995	7.51834	18.0781	14.5874	ABC transporter, CydDC cysteine exporter family, permease/ATP-binding protein CydD	Klebsiella pneumoniae 342	3681514..3683280	protein_id:ACI08457.1	0.133393	-2.90624
CP000964	4197	2662.56	355.651	243.753	280.779	333.658	501.844	476.88	318.938	ATP-dependent Clp protease, ATP-binding subunit ClpX	Klebsiella pneumoniae 342	complement(4319871..4321145)	protein_id:ACI10041.1	0.133575	-2.90428
CP000964	1913	130.695	17.4767	7.36006	16.1045	6.2887	38.6253	31.2153	20.8919	mannose permease IIC component	Klebsiella pneumoniae 342	complement(2017959..2018759)	protein_id:ACI07354.1	0.133721	-2.9027
CP000964	5029	492.544	65.9721	64.5357	48.2468	62.8028	130.69	99.9401	120.662	aspartate ammonia-lyase	Klebsiella pneumoniae 342	5192256..5193692	protein_id:ACI08850.1	0.133942	-2.90032
CP000964	2295	25.9832	3.48119	1.1844	1.81882	0.657029	3.80027	4.08887	0.982346	drug resistance transporter, Bcr/CflA subfamily	Klebsiella pneumoniae 342	complement(2408652..2409833)	protein_id:ACI11572.1	0.133979	-2.89993
CP000964	3870	21.3662	2.86781	0.604327	2.68251	8.98267	2.15051	2.86221	1.02275	conserved hypothetical protein	Klebsiella pneumoniae 342	complement(3997931..3999172)	protein_id:ACI06786.1	0.134222	-2.89731
CP000964	3121	58.9135	7.91934	3.80686	2.68251	5.66994	9.44284	7.76886	4.97233	anthranilate synthase, component II	Klebsiella pneumoniae 342	3233533..3235128	protein_id:ACI10550.1	0.134423	-2.89515
CP000964	1658	494.443	66.5824	59.0613	45.9942	62.0053	114.11	96.7877	109.197	NAD dependent epimerase/dehydratase family protein	Klebsiella pneumoniae 342	1744999..1745823	protein_id:ACI08973.1	0.134661	-2.89259
CP000964	1710	18.0874	2.43583	2.64671	0.303137	0	4.92706	4.11263	3.98999	conserved hypothetical protein	Klebsiella pneumoniae 342	1804209..1805831	protein_id:ACI09445.1	0.13467	-2.8925
CP000964	2554	26.9066	3.62384	5.66835	5.99892	4.46787	10.8073	6.14123	3.49882	aminotransferase, class V	Klebsiella pneumoniae 342	2664184..2665425	protein_id:ACI09356.1	0.134682	-2.89237
CP000964	235	237.118	32.1101	16.5573	32.455	24.2554	47.7945	59.0197	58.5581	putative trehalase	Klebsiella pneumoniae 342	complement(260702..262354)	protein_id:ACI09395.1	0.135418	-2.88451
CP000964	2135	23.6873	3.2093	2.39305	1.64439	2.28405	8.95583	5.72442	9.00273	cysteine desulfurase	Klebsiella pneumoniae 342	2255036..2256256	protein_id:ACI07792.1	0.135486	-2.88378
CP000964	976	62.3779	8.46426	10.9618	5.62808	5.23404	16.188	7.37581	18.5572	glucarate dehydratase	Klebsiella pneumoniae 342	1004481..1005821	protein_id:ACI07161.1	0.135693	-2.88158
CP000964	3106	63.4457	8.61361	5.59558	13.5164	8.92195	17.1983	10.2591	10.0053	transcriptional regulator CysB	Klebsiella pneumoniae 342	complement(3219727..3220701)	protein_id:ACI08106.1	0.135764	-2.88083
CP000964	26	21.451	2.91326	4.15753	1.25545	2.43633	2.34538	2.04444	3.47861	acetolactate synthase, large subunit, isozyme I	Klebsiella pneumoniae 342	27241..28929	protein_id:ACI11263.1	0.13581	-2.88034
CP000964	653	564.045	76.749	50.8433	68.479	73.7233	173.684	168.726	147.381	glutamate-ammonia ligase adenylyltransferase	Klebsiella pneumoniae 342	674670..677507	protein_id:ACI07111.1	0.136069	-2.87759
CP000964	1984	181.619	24.7744	14.6716	14.9854	10.9762	40.2333	47.1566	31.3479	cold-shock DNA-binding domain protein	Klebsiella pneumoniae 342	complement(2094646..2095128)	protein_id:ACI09512.1	0.136409	-2.87399
CP000964	994	11.4793	1.5663	6.47782	3.60909	0	6.96175	7.80581	3.55942	sulfate adenylyltransferase subunit 1	Klebsiella pneumoniae 342	1029304..1030731	protein_id:ACI10772.1	0.136445	-2.8736
CP000964	4134	21.5862	2.95314	0.906491	2.468	2.65259	4.34178	2.86221	2.98744	UDP-sugar hydrolase/5'-nucleotidase	Klebsiella pneumoniae 342	complement(4252595..4254247)	protein_id:ACI07047.1	0.136807	-2.86979
CP000964	2967	70.1385	9.59665	9.77736	12.0827	8.22002	14.7084	25.016	21.0333	putative pyruvate:ferredoxin (flavodoxin) oxidoreductase	Klebsiella pneumoniae 342	3078018..3081545	protein_id:ACI06690.1	0.136824	-2.8696
CP000964	14	141.684	19.3904	8.59296	15.401	9.2905	25.4484	21.7608	26.4564	PTS system, alpha-glucoside-specific EIICB component	Klebsiella pneumoniae 342	15296..16918	protein_id:ACI07902.1	0.136857	-2.86926
CP000964	1395	27.2113	3.72507	4.36267	0.909411	1.84152	4.10518	3.27902	4.05059	transporter, major facilitator family	Klebsiella pneumoniae 342	1451085..1452266	protein_id:ACI07324.1	0.136894	-2.86887
CP000964	3383	270.048	37.008	30.4922	26.418	49.1249	94.1159	38.9208	60.2337	transcriptional regulator, TetR family	Klebsiella pneumoniae 342	3466975..3467610	protein_id:ACI08575.1	0.137042	-2.86731
CP000964	3382	137.667	18.8727	13.3548	19.0168	17.6988	16.8717	11.4779	17.6355	conserved hypothetical protein	Klebsiella pneumoniae 342	complement(3466468..3466725)	protein_id:ACI08035.1	0.137089	-2.86681
CP000964	3906	23.1534	3.17805	1.76447	1.51569	1.97109	4.65	4.92776	1.49372	oxidoreductase, short chain dehydrogenase/reductase family	Klebsiella pneumoniae 342	4038322..4039107	protein_id:ACI06604.1	0.137261	-2.86501
CP000964	1688	3660.97	503.286	382.615	345.83	367.744	904.329	521.773	648.85	conserved hypothetical protein	Klebsiella pneumoniae 342	1782216..1782539	protein_id:ACI08410.1	0.137473	-2.86278
CP000964	226	58.2696	8.01807	10.2119	7.00367	7.91396	13.6615	18.0649	9.92447	aerobic C4-dicarboxylate transport protein	Klebsiella pneumoniae 342	249282..250568	protein_id:ACI07706.1	0.137603	-2.86142
CP000964	51	29.2872	4.03338	1.46231	1.38416	1.64257	0.998202	10.2459	1.49372	N-acetylmuramic acid 6-phosphate etherase	Klebsiella pneumoniae 342	complement(52625..53527)	protein_id:ACI06638.1	0.137718	-2.86021
CP000964	2414	86.5991	11.9383	7.94013	7.7672	4.57525	5.29592	10.668	7.4888	flavin reductase domain protein	Klebsiella pneumoniae 342	complement(2522536..2523117)	protein_id:ACI06669.1	0.137858	-2.85875
CP000964	5396	1469.85	202.924	119.598	123.097	103.014	253.614	311.939	234.508	ATP synthase F0, A subunit	Klebsiella pneumoniae 342	5610622..5611437	protein_id:ACI07982.1	0.138058	-2.85666
CP000964	3803	49.73	6.90159	2.64671	4.10193	4.62192	5.94267	6.56067	7.4686	N-acetylglucosamine repressor	Klebsiella pneumoniae 342	3922968..3924188	protein_id:ACI08661.1	0.138781	-2.84912
CP000964	1038	180.425	25.0961	13.3063	22.5744	28.8895	76.6644	45.5422	62.4269	formate hydrogenlyase transcriptional activator	Klebsiella pneumoniae 342	complement(1073207..1075279)	protein_id:ACI10067.1	0.139095	-2.84586
CP000964	5314	244.031	33.9508	27.0957	33.0346	38.0331	50.7424	36.0824	59.5001	ATP-dependent protease HslV	Klebsiella pneumoniae 342	5521449..5521979	protein_id:ACI10454.1	0.139125	-2.84555
CP000964	543	266.346	37.2553	28.9087	19.1111	19.295	96.3475	42.1629	40.4113	cold-shock DEAD box protein A	Klebsiella pneumoniae 342	568335..570266	protein_id:ACI10516.1	0.139876	-2.83778
CP000964	1938	51.0177	7.14337	11.9036	5.97412	6.68483	12.1859	10.2327	33.7167	SpoVR-like protein	Klebsiella pneumoniae 342	complement(2041541..2043073)	protein_id:ACI09426.1	0.140017	-2.83632
CP000964	191	62.9966	8.83852	9.17304	6.92643	3.76418	8.00055	12.7019	10.0861	kinase, pfkB family	Klebsiella pneumoniae 342	complement(201085..202020)	protein_id:ACI07252.1	0.140302	-2.8334
CP000964	3935	58.7439	8.25008	7.71073	2.72823	8.22894	17.0308	11.4488	10.0457	amidase, hydantoinase/carbamoylase family	Klebsiella pneumoniae 342	complement(4068431..4069699)	protein_id:ACI10529.1	0.140441	-2.83196
CP000964	5355	1212.3	171.501	156.337	153.949	158.231	279.965	190.178	210.723	formate dehydrogenase-O, iron-sulfur subunit	Klebsiella pneumoniae 342	5560704..5561606	protein_id:ACI08574.1	0.141467	-2.82146
CP000964	2124	57.9557	8.19947	5.59558	8.79487	3.38563	6.69992	13.525	10.4358	transcriptional regulator, LysR family	Klebsiella pneumoniae 342	complement(2241873..2242784)	protein_id:ACI11020.1	0.141478	-2.82135
CP000964	3871	25.0598	3.54561	3.57745	4.58714	3.52412	1.94769	5.33665	4.03039	putative sugar ABC transporter, periplasmic sugar-binding protein	Klebsiella pneumoniae 342	complement(3999276..4000340)	protein_id:ACI07494.1	0.141486	-2.82127
CP000964	3104	254.85	36.0614	25.2827	27.4151	33.0625	43.5342	27.0657	49.8988	hypothetical protein	Klebsiella pneumoniae 342	3219201..3219317	protein_id:ACI07344.1	0.1415	-2.82112
CP000965	148	18.1722	2.57848	2.3688	3.71299	1.54235	3.70284	5.33137	4.99254	vagC protein	Klebsiella pneumoniae 342	complement(119752..119982)	protein_id:ACI12087.1	0.141892	-2.81714
CP000964	1321	17.9178	2.5457	1.16015	0.606274	0	2.79178	10.6997	3.47861	ethanolamine utilization protein EutM	Klebsiella pneumoniae 342	1374591..1374881	protein_id:ACI10919.1	0.142076	-2.81526
CP000964	5280	28.3638	4.03531	5.01551	2.85694	12.503	4.24667	9.40441	8.51155	branched-chain-amino-acid transaminase	Klebsiella pneumoniae 342	complement(5478170..5479099)	protein_id:ACI08237.1	0.14227	-2.8133
CP000964	4647	151.612	21.5789	20.8473	13.4354	29.9569	46.8914	24.2141	38.4604	chaperone protein DnaJ	Klebsiella pneumoniae 342	complement(4792329..4793462)	protein_id:ACI06991.1	0.14233	-2.81269
CP000964	1244	442.213	62.9944	20.6906	43.2088	44.6065	95.1879	68.8673	71.0193	alpha-2-macroglobulin domain protein	Klebsiella pneumoniae 342	1286098..1291047	protein_id:ACI11549.1	0.142452	-2.81145
CP000964	3379	427.405	60.9619	31.3502	48.9341	53.806	152.53	101.225	95.1208	transcription-repair coupling factor	Klebsiella pneumoniae 342	3461770..3465216	protein_id:ACI06871.1	0.142633	-2.80962
CP000964	1170	2793.88	401.544	115.816	285.277	172.892	279.022	254.761	183.74	ribosomal protein L19	Klebsiella pneumoniae 342	1207214..1207561	protein_id:ACI10699.1	0.143723	-2.79864
CP000964	1444	1333.93	191.834	123.453	158.702	156.888	413.874	392.485	275.673	NADH-quinone oxidoreductase, G subunit	Klebsiella pneumoniae 342	1494010..1496736	protein_id:ACI08215.1	0.14381	-2.79776
CP000964	3744	2593.46	373.769	189.672	340.474	261.896	698.399	678.675	528.516	2,3-bisphosphoglycerate-dependent phosphoglycerate mutase	Klebsiella pneumoniae 342	3858858..3859610	protein_id:ACI08456.1	0.14412	-2.79466
CP000964	598	29.1772	4.21784	1.51082	4.9789	3.81084	4.00077	2.87541	1.98489	autoinducer-2 ABC transporter, periplasmic autoinducer-2-binding protein LsrB	Klebsiella pneumoniae 342	623414..624427	protein_id:ACI10083.1	0.144559	-2.79026
CP000964	3612	55.9394	8.08806	0.882237	3.89506	1.20694	5.29923	7.37317	4.56197	putrescine ABC transporter, periplasmic putrescine-binding protein	Klebsiella pneumoniae 342	complement(3720117..3721229)	protein_id:ACI07933.1	0.144586	-2.79
CP000964	3770	154.705	22.399	27.3251	26.417	23.2509	45.8906	45.1096	40.7547	citrate (Si)-synthase	Klebsiella pneumoniae 342	3886411..3887694	protein_id:ACI08523.1	0.144785	-2.78802
CP000964	4530	67.5035	9.77401	7.13066	12.6375	5.59014	18.5841	7.38109	7.54941	aromatic amino acid transport protein AroP	Klebsiella pneumoniae 342	4660007..4661377	protein_id:ACI07916.1	0.144793	-2.78794
CP000964	4653	16.3506	2.37294	2.34455	4.2411	0.938881	5.80231	4.51096	2.94704	molybdopterin biosynthesis protein Mog	Klebsiella pneumoniae 342	complement(4799170..4799757)	protein_id:ACI06967.1	0.145129	-2.78459
CP000964	1586	4794.36	697.427	560.935	575.814	591.652	1766.5	1508.2	1367.11	fructose-bisphosphate aldolase, class 1	Klebsiella pneumoniae 342	1652517..1653569	protein_id:ACI07329.1	0.145468	-2.78122
CP000964	3146	189.989	27.6432	19.3849	26.4837	26.128	66.7208	54.9625	66.2957	catalase HPII	Klebsiella pneumoniae 342	3259437..3261695	protein_id:ACI10698.1	0.145499	-2.78092
CP000964	2050	24.3311	3.54561	4.94275	5.62526	5.76664	2.64563	15.5905	4.60237	nitrate reductase molybdenum cofactor assembly chaperone 1	Klebsiella pneumoniae 342	2165902..2166612	protein_id:ACI11611.1	0.145723	-2.7787
CP000964	3702	72.8491	10.642	9.90975	5.62808	20.6006	9.32221	12.7151	10.1265	excinuclease ABC, B subunit	Klebsiella pneumoniae 342	complement(3813573..3815594)	protein_id:ACI08296.1	0.146083	-2.77514
CP000964	1004	2356.7	344.499	219.522	254.383	275.036	576.824	366.458	400.44	RNA polymerase sigma factor RpoS	Klebsiella pneumoniae 342	1037208..1038200	protein_id:ACI11494.1	0.146178	-2.7742
CP000964	1051	65.8515	9.64209	5.34193	4.41553	4.68413	7.61345	6.15442	13.6253	formate hydrogenlyase maturation protein	Klebsiella pneumoniae 342	1086371..1086781	protein_id:ACI06762.1	0.146422	-2.7718
CP000964	4111	186.49	27.3191	22.6006	23.2693	36.2395	80.5017	56.5743	51.1097	conserved hypothetical protein	Klebsiella pneumoniae 342	4231630..4231842	protein_id:ACI10540.1	0.146491	-2.77111
CP000964	1177	20.2137	2.96388	0.302164	0	0.657029	7.85688	0.817775	3.06825	3-deoxy-7-phosphoheptulonate synthase, Tyr-sensitive	Klebsiella pneumoniae 342	1212135..1213205	protein_id:ACI09296.1	0.146627	-2.76978
CP000964	1285	19.3751	2.84327	0.906491	3.54902	2.53479	2.50414	4.10999	2.0051	phosphoribosylformylglycinamidine cyclo-ligase	Klebsiella pneumoniae 342	complement(1337244..1338281)	protein_id:ACI07058.1	0.146749	-2.76858
CP000964	2883	20.7728	3.06818	0.882237	3.63483	3.62948	3.96961	3.68526	4.52157	fumarate hydratase	Klebsiella pneumoniae 342	complement(2989582..2990982)	protein_id:ACI07988.1	0.147702	-2.75924
CP000964	910	105.61	15.6042	4.41118	13.5927	13.9487	22.9441	15.208	15.018	cobalamin biosynthesis protein CbiG	Klebsiella pneumoniae 342	932620..933675	protein_id:ACI08407.1	0.147753	-2.75874
CP000964	619	1461.53	216.884	149.594	182.946	237.477	543.963	382.801	367.376	glycerol dehydratase reactivation factor, large subunit	Klebsiella pneumoniae 342	643307..645130	protein_id:ACI08252.1	0.148395	-2.75248
CP000964	4928	90.217	13.3932	8.49595	6.6662	13.651	28.5149	15.543	18.638	UDP-N-acetylmuramate:L-alanyl-gamma-D-glutamyl- meso-diaminopimelate ligase	Klebsiella pneumoniae 342	complement(5087364..5088737)	protein_id:ACI10205.1	0.148456	-2.75189
CP000964	4121	230.189	34.2021	21.6941	29.15	34.0187	60.3238	64.3431	35.4995	efflux ABC transporter, permease protein	Klebsiella pneumoniae 342	complement(4239408..4241822)	protein_id:ACI11243.1	0.148583	-2.75066
CP000964	4520	263.686	39.1906	24.0983	32.5998	22.0653	49.0739	56.6508	53.7133	aconitate hydratase 2	Klebsiella pneumoniae 342	complement(4646299..4648896)	protein_id:ACI07718.1	0.148626	-2.75024
CP000964	5282	102.67	15.3643	10.5868	7.75675	16.1294	21.2944	12.6808	18.8464	acetolactate synthase, large subunit, isozyme II	Klebsiella pneumoniae 342	complement(5479373..5481019)	protein_id:ACI07760.1	0.149647	-2.74036
CP000964	9	192.115	28.8521	10.6353	27.6895	21.7984	52.4232	45.1571	26.046	putative lipoprotein	Klebsiella pneumoniae 342	complement(10871..11203)	protein_id:ACI07880.1	0.150181	-2.73522
CP000964	325	61.5645	9.26226	11.7955	10.077	4.98491	20.4844	24.5887	23.9197	maltodextrin phosphorylase	Klebsiella pneumoniae 342	361470..363860	protein_id:ACI06778.1	0.150448	-2.73266
CP000965	86	62.9966	9.48524	4.43544	3.29832	4.23295	7.99358	0	11.398	IS3 family element, transposase orfA	Klebsiella pneumoniae 342	59212..59478	protein_id:ACI12084.1	0.150568	-2.73152
CP000964	3319	108.025	16.2804	11.3367	12.6756	9.2767	21.4036	17.2498	7.4484	conserved hypothetical protein	Klebsiella pneumoniae 342	complement(3411582..3412613)	protein_id:ACI11605.1	0.15071	-2.73015
CP000964	1865	31.7778	4.7894	2.92462	3.50612	2.84775	8.00867	5.73498	2.47607	high-affinity zinc uptake ABC transporter, ATP-binding protein	Klebsiella pneumoniae 342	complement(1971213..1971965)	protein_id:ACI07851.1	0.150715	-2.7301
CP000964	4129	68.0374	10.2689	6.24842	8.19905	9.7744	16.4707	9.42816	7.03804	nodulation efficiency protein, NfeD family	Klebsiella pneumoniae 342	4247409..4247867	protein_id:ACI10072.1	0.15093	-2.72805
CP000964	4888	96.1721	14.5623	8.33931	15.4782	6.58611	25.685	18.8458	16.9827	methylmalonate-semialdehyde dehydrogenase (acylating)	Klebsiella pneumoniae 342	complement(5044560..5046065)	protein_id:ACI10949.1	0.151419	-2.72338
CP000964	2708	32.786	4.9708	0.302164	4.06949	10.361	6.97451	2.87013	6.01529	DNA-binding protein	Klebsiella pneumoniae 342	2817755..2818237	protein_id:ACI10243.1	0.151613	-2.72153
CP000964	3601	109.413	16.6633	16.6655	13.4611	6.50834	30.2655	27.4799	18.3956	arginine ABC transporter, periplasmic arginine-binding protein ArtI	Klebsiella pneumoniae 342	3709913..3710644	protein_id:ACI06907.1	0.152297	-2.71504
CP000964	1161	142.259	21.692	17.1132	17.5278	22.627	27.8669	22.1169	21.955	DNA repair protein RecN	Klebsiella pneumoniae 342	complement(1198168..1199829)	protein_id:ACI10778.1	0.152483	-2.71328
CP000964	568	11.5641	1.76667	4.08476	2.94275	1.27605	5.33187	0.408887	2.98744	pirin family protein	Klebsiella pneumoniae 342	complement(591585..592286)	protein_id:ACI08539.1	0.152772	-2.71055
CP000964	5292	30.1258	4.61397	3.25104	1.29835	0.931984	7.55415	3.68526	6.44585	soluble pyridine nucleotide transhydrogenase	Klebsiella pneumoniae 342	5495835..5497235	protein_id:ACI06868.1	0.153157	-2.70692
CP000964	1138	34.9123	5.36443	2.3688	4.06185	0.625921	9.49838	3.2711	7.4686	transcriptional regulator, LysR family	Klebsiella pneumoniae 342	1170154..1171065	protein_id:ACI11942.1	0.153655	-2.70224
CP000964	1037	15.1477	2.33306	2.32029	2.41464	3.79908	9.73048	4.10471	7.54941	glycosyl hydrolase, family 1	Klebsiella pneumoniae 342	1071753..1073153	protein_id:ACI10649.1	0.154021	-2.6988
CP000965	12	54.906	8.46079	4.43544	3.29832	2.48989	7.64461	0	9.37269	IS3 family element, transposase orfA	Klebsiella pneumoniae 342	8037..8303	protein_id:ACI12154.1	0.154096	-2.6981
CP000964	5356	154.213	23.8103	16.6301	27.7697	32.3081	41.3662	49.2196	28.9527	formate dehydrogenase-O, gamma subunit	Klebsiella pneumoniae 342	5561603..5562238	protein_id:ACI10533.1	0.154399	-2.69526
CP000964	281	761.992	117.831	100.877	101.622	122.951	340.834	199.743	147.213	cell division ATP-binding protein FtsE	Klebsiella pneumoniae 342	310540..311208	protein_id:ACI09970.1	0.154635	-2.69306
CP000964	3976	32.8708	5.0843	1.78873	5.88646	4.00289	5.14977	6.96692	5.54431	MoaF protein	Klebsiella pneumoniae 342	4116482..4117273	protein_id:ACI09663.1	0.154676	-2.69268
CP000964	2089	1671.32	258.649	196.134	173.842	211.336	393.952	339.277	325.908	threonyl-tRNA synthetase	Klebsiella pneumoniae 342	2206691..2208619	protein_id:ACI11175.1	0.154757	-2.69192
CP000964	3954	95.2074	14.7607	15.953	10.3811	14.3998	51.4242	14.7912	17.4739	putative membrane protein	Klebsiella pneumoniae 342	complement(4090471..4091514)	protein_id:ACI09966.1	0.155037	-2.68931
CP000964	3126	17.0792	2.65001	0.302164	2.85694	0.31296	1.74486	10.6733	0	tartrate dehydrogenase TtuC	Klebsiella pneumoniae 342	complement(3239983..3241071)	protein_id:ACI11628.1	0.15516	-2.68818
CP000964	1441	594.485	92.3206	56.6329	82.7636	49.0646	175.911	160.746	160.703	NADH-quinone oxidoreductase, C/D subunit	Klebsiella pneumoniae 342	1490333..1492141	protein_id:ACI09648.1	0.155295	-2.68692
CP000964	3423	161.703	25.1868	15.095	15.4572	15.8313	22.5073	11.0558	12.9927	conserved hypothetical protein	Klebsiella pneumoniae 342	3504808..3505062	protein_id:ACI09368.1	0.15576	-2.6826
CP000964	608	1989.27	310.244	242.567	285.091	291.538	570.741	608.94	536.152	dihydroxyacetone kinase, DhaK subunit	Klebsiella pneumoniae 342	complement(632888..633958)	protein_id:ACI10130.1	0.155959	-2.68076
CP000964	1451	432.775	67.5564	47.0607	67.9376	48.3278	132.738	105.501	105.456	NADH-quinone oxidoreductase, N subunit	Klebsiella pneumoniae 342	1502807..1504264	protein_id:ACI10422.1	0.1561	-2.67945
CP000964	1633	2381.7	371.928	329.05	304.607	336.814	685.315	741.915	669.088	6-phosphogluconate dehydrogenase, decarboxylating	Klebsiella pneumoniae 342	1715298..1716704	protein_id:ACI11400.1	0.156161	-2.6789
CP000964	4675	199.385	31.1771	14.998	19.9119	28.0303	53.022	48.349	44.5225	nicotinamide-nucleotide adenylyltransferase	Klebsiella pneumoniae 342	complement(4822058..4823290)	protein_id:ACI10852.1	0.156366	-2.677
CP000964	2059	1117.06	174.754	126.246	128.113	101.221	159.971	108.245	161.552	DNA-binding protein H-NS	Klebsiella pneumoniae 342	complement(2174608..2175015)	protein_id:ACI10272.1	0.156441	-2.67631
CP000964	1585	46.4764	7.28449	2.64671	7.4555	4.69793	15.9973	17.6217	11.9094	phosphomethylpyrimidine kinase	Klebsiella pneumoniae 342	1651569..1652369	protein_id:ACI10849.1	0.156735	-2.6736
CP000964	206	22.1201	3.46738	0.302164	4.30306	5.07337	8.34705	2.46388	3.94959	dipeptide ABC transporter, ATP-binding protein DppD	Klebsiella pneumoniae 342	218757..219740	protein_id:ACI10315.1	0.156753	-2.67344
CP000964	3978	33.7094	5.30518	4.18178	6.11999	11.8164	13.7149	26.2691	13.5647	amino acid ABC transporter, periplasmic amino acid-binding protein	Klebsiella pneumoniae 342	complement(4119022..4119798)	protein_id:ACI09234.1	0.15738	-2.66768
CP000964	329	42.1642	6.65214	7.13066	6.12188	9.32674	14.1229	9.85553	18.5168	protein GntX	Klebsiella pneumoniae 342	complement(368354..369028)	protein_id:ACI10716.1	0.157767	-2.66413
CP000964	1313	113.446	17.9127	9.49946	17.2866	23.2287	28.8957	35.2382	38.3456	transketolase	Klebsiella pneumoniae 342	complement(1365486..1367480)	protein_id:ACI07283.1	0.157896	-2.66295
CP000964	4924	448.693	70.9187	34.7579	53.2314	48.3363	71.0029	80.791	45.525	conserved hypothetical protein	Klebsiella pneumoniae 342	5084054..5084605	protein_id:ACI11382.1	0.158056	-2.66149
CP000964	3118	198.418	31.4026	12.4726	28.9459	31.274	67.4691	22.539	32.9427	putative phosphoesterase	Klebsiella pneumoniae 342	complement(3230818..3231681)	protein_id:ACI07972.1	0.158264	-2.65959
CP000964	4993	51.712	8.19947	5.57133	8.22575	3.55144	9.09139	16.4136	8.45095	YjeF family protein	Klebsiella pneumoniae 342	complement(5154626..5156152)	protein_id:ACI09713.1	0.15856	-2.6569
CP000964	5015	39.3093	6.2518	3.22678	4.89981	2.70439	4.49589	0	0.511375	hypothetical protein	Klebsiella pneumoniae 342	5177028..5177591	protein_id:ACI07382.1	0.159041	-2.65253
CP000964	3170	25.2293	4.04048	0	0.606274	2.14758	4.4495	0.817775	2.96724	ABC transporter, ATP-binding protein	Klebsiella pneumoniae 342	3282748..3283380	protein_id:ACI06890.1	0.16015	-2.6425
CP000964	3105	13.3009	2.13269	4.967	2.07624	2.10958	3.85942	0	4.50136	conserved hypothetical protein	Klebsiella pneumoniae 342	complement(3219314..3219481)	protein_id:ACI06584.1	0.160342	-2.64077
CP000964	4497	567.164	90.9838	59.0017	71.5037	69.9902	135.119	108.632	101.728	RNA polymerase-binding protein DksA	Klebsiella pneumoniae 342	4625760..4626215	protein_id:ACI11015.1	0.160419	-2.64008
CP000964	739	16.7997	2.70062	0.906491	0.909411	2.76484	2.20155	11.9105	1.98489	hypothetical protein	Klebsiella pneumoniae 342	complement(761217..761348)	protein_id:ACI08433.1	0.160754	-2.63707
CP000964	50	28.9824	4.66056	1.48656	2.468	0.581019	1.04692	0.817775	4.05059	PTS system, N-acetylmuramic acid-specific EIIBC component	Klebsiella pneumoniae 342	complement(51170..52600)	protein_id:ACI07069.1	0.160806	-2.6366
CP000964	242	95.9521	15.4335	10.5868	5.89502	23.4574	30.1876	35.6682	18.907	conserved hypothetical protein	Klebsiella pneumoniae 342	270519..271271	protein_id:ACI09687.1	0.160846	-2.63625
CP000964	522	145.978	23.502	10.6111	12.4706	7.22961	17.4573	22.0958	17.9651	transcription elongation factor GreA	Klebsiella pneumoniae 342	547371..547847	protein_id:ACI08564.1	0.160997	-2.63489
CP000964	5178	29.372	4.73055	0.604327	1.21255	3.59837	0.697945	3.28957	0.491173	NADH pyrophosphatase	Klebsiella pneumoniae 342	complement(5357145..5357918)	protein_id:ACI07309.1	0.161057	-2.63436
CP000964	3162	37.0134	5.98701	3.5532	1.21255	2.18383	2.39409	0.408887	3.51902	arginine N-succinyltransferase	Klebsiella pneumoniae 342	complement(3274439..3275473)	protein_id:ACI11586.1	0.161752	-2.62814
CP000964	369	32.6164	5.29138	0	2.5538	4.38321	11.8088	6.13331	4.50136	acetylornithine/succinyldiaminopimelate aminotransferase	Klebsiella pneumoniae 342	408173..409393	protein_id:ACI07174.1	0.16223	-2.62388
CP000964	3671	137.133	22.2839	21.6082	18.2513	17.7633	35.0452	44.7297	29.8542	conserved hypothetical protein	Klebsiella pneumoniae 342	3783043..3783303	protein_id:ACI11292.1	0.162498	-2.62151
CP000964	3296	58.9891	9.58591	8.79811	4.85019	5.99467	4.19563	14.7965	1.02275	hypothetical protein	Klebsiella pneumoniae 342	complement(3392831..3393232)	protein_id:ACI08790.1	0.162503	-2.62146
CP000964	4660	76.0936	12.3945	3.92813	8.63089	9.30781	5.98906	11.0743	6.97743	homoserine kinase	Klebsiella pneumoniae 342	complement(4805339..4806268)	protein_id:ACI09694.1	0.162885	-2.61808
CP000964	2950	358.384	58.4596	31.906	37.3748	48.0465	102.462	70.9539	69.1556	transcriptional regulator, LysR family	Klebsiella pneumoniae 342	complement(3062702..3063616)	protein_id:ACI09254.1	0.16312	-2.616
CP000964	5372	77.4408	12.6802	4.10902	9.48023	8.90842	12.5404	15.9994	13.9549	DNA polymerase I	Klebsiella pneumoniae 342	complement(5578269..5581061)	protein_id:ACI07249.1	0.16374	-2.61052
CP000964	387	768.201	126.015	92.9148	97.3639	95.5857	167.381	134.936	118.644	ribosomal protein S12	Klebsiella pneumoniae 342	423978..424352	protein_id:ACI07171.1	0.16404	-2.60788
CP000964	3753	1948.77	319.68	217.905	230.005	195.918	385.52	216.988	174.88	Tol-Pal system beta propeller repeat protein TolB	Klebsiella pneumoniae 342	complement(3867162..3868454)	protein_id:ACI06649.1	0.164042	-2.60786
CP000964	352	190.472	31.2636	16.3037	31.2577	16.0753	38.1737	16.4188	29.9956	shikimate kinase	Klebsiella pneumoniae 342	392163..392684	protein_id:ACI09470.1	0.164137	-2.60703
CP000964	1373	26.737	4.39423	0.302164	0	3.20737	5.37347	4.09415	1.53412	aminotransferase, classes I and II	Klebsiella pneumoniae 342	1427272..1428486	protein_id:ACI10737.1	0.16435	-2.60515
CP000964	1301	333.781	54.9353	29.6696	45.7359	39.8697	92.6854	87.8239	70.696	phosphoribosylaminoimidazole-succinocarboxamide synthase	Klebsiella pneumoniae 342	1351454..1352167	protein_id:ACI09752.1	0.164585	-2.6031
CP000964	1578	68.4269	11.2692	6.98513	18.3438	12.6139	36.6219	18.851	22.4664	transcriptional regulator, LysR family	Klebsiella pneumoniae 342	1644982..1645881	protein_id:ACI09340.1	0.164689	-2.60218
CP000964	1861	162.702	26.835	6.19991	21.4447	11.5835	32.4034	25.4434	17.0635	crossover junction endodeoxyribonuclease RuvC	Klebsiella pneumoniae 342	1968133..1968654	protein_id:ACI08238.1	0.164934	-2.60004
CP000964	2030	569.247	94.2255	54.059	81.2633	148.764	214.064	225.337	115.306	cation transport protein	Klebsiella pneumoniae 342	2141705..2142385	protein_id:ACI06558.1	0.165527	-2.59486
CP000964	4681	387.298	64.2194	47.3386	54.8586	51.2205	66.533	56.5584	83.0839	phosphopentomutase	Klebsiella pneumoniae 342	complement(4828345..4829568)	protein_id:ACI08520.1	0.165814	-2.59236
CP000964	301	22.5944	3.75115	1.20865	2.94275	2.23738	4.29307	2.88069	6.62767	glycerophosphoryl diester phosphodiesterase	Klebsiella pneumoniae 342	332418..333158	protein_id:ACI11581.1	0.166022	-2.59056
CP000964	5152	107.406	17.8538	22.3338	17.237	13.0495	28.121	21.7608	37.8481	sorbitol operon regulator	Klebsiella pneumoniae 342	5321570..5322523	protein_id:ACI10308.1	0.166227	-2.58877
CP000964	5422	83.0155	13.813	10.2119	12.1303	11.6712	26.8359	10.668	10.0659	tRNA modification GTPase TrmE	Klebsiella pneumoniae 342	complement(5636764..5638128)	protein_id:ACI08930.1	0.16639	-2.58736
CP000964	4457	541.149	90.0687	93.506	77.8373	110.819	183.789	126.824	108.821	translation elongation factor Ts	Klebsiella pneumoniae 342	complement(4578700..4579551)	protein_id:ACI06767.1	0.16644	-2.58693
CP000964	5227	35.7853	5.95844	6.19991	5.88831	8.58857	13.5444	8.61303	5.05314	5-methyltetrahydropteroyltriglutamate- homocysteine S-methyltransferase	Klebsiella pneumoniae 342	complement(5418053..5420314)	protein_id:ACI10333.1	0.166505	-2.58636
CP000964	915	39.1145	6.55091	3.25104	10.0837	5.93597	9.33264	10.6812	6.01529	cobalamin biosynthesis protein CbiM	Klebsiella pneumoniae 342	936694..937431	protein_id:ACI10077.1	0.16748	-2.57794
CP000964	1046	2089.81	350.432	215.548	268.753	301.925	621.997	406.208	309.78	formate hydrogenlyase, subunit C	Klebsiella pneumoniae 342	1080422..1082248	protein_id:ACI08077.1	0.167686	-2.57617
CP000964	2095	15409.2	2585.89	1227.97	1955.06	1152.84	5016.72	4594.9	2148.74	integration host factor, alpha subunit	Klebsiella pneumoniae 342	2213564..2213863	protein_id:ACI10637.1	0.167815	-2.57506
CP000964	3860	27.9147	4.68664	2.09089	2.4251	5.10421	7.03118	5.32873	1.51392	methylthioribulose-1-phosphate dehydratase	Klebsiella pneumoniae 342	complement(3985663..3986271)	protein_id:ACI06861.1	0.167891	-2.5744
CP000964	1471	167.209	28.0757	18.9019	25.1463	24.6488	43.5487	35.6603	38.3658	glycerol-3-phosphate dehydrogenase, anaerobic, A subunit	Klebsiella pneumoniae 342	complement(1523386..1525008)	protein_id:ACI10306.1	0.167908	-2.57426
CP000964	3395	1928.09	323.974	170.419	220.832	187.646	284.812	183.696	184.771	PTS system, glucose-specific IIBC component	Klebsiella pneumoniae 342	complement(3476460..3477893)	protein_id:ACI10241.1	0.168028	-2.57322
CP000964	2797	61.285	10.3057	2.67096	7.22864	7.90556	11.5259	2.04708	2.0051	conserved hypothetical protein	Klebsiella pneumoniae 342	complement(2902019..2902615)	protein_id:ACI08868.1	0.16816	-2.57209
CP000964	4296	24.3564	4.1049	6.45357	0.952314	0.89398	6.31717	5.34985	7.4888	ethanolamine permease	Klebsiella pneumoniae 342	4414543..4415922	protein_id:ACI09036.1	0.168535	-2.56888
CP000964	214	107.202	18.1495	10.6596	6.84062	13.5148	34.4364	39.401	17.9853	glycosyl hydrolase, family 8	Klebsiella pneumoniae 342	231695..232696	protein_id:ACI07560.1	0.169301	-2.56234
CP000964	920	221.217	37.8103	20.6906	29.0156	35.5101	63.6917	40.1317	43.6007	cobinamide kinase/cobinamide phosphate guanyltransferase	Klebsiella pneumoniae 342	940725..941270	protein_id:ACI07527.1	0.17092	-2.54861
CP000964	5191	1532.48	262.265	239.39	254.67	313.398	636.154	568.745	547.014	DNA-directed RNA polymerase, beta subunit	Klebsiella pneumoniae 342	complement(5372869..5376897)	protein_id:ACI10322.1	0.171137	-2.54677
CP000964	5198	1982.47	340.643	224.719	311.742	358.679	824.8	857.507	705.804	translation elongation factor Tu	Klebsiella pneumoniae 342	complement(5381127..5382311)	protein_id:ACI11909.1	0.171828	-2.54097
CP000964	4153	260.934	44.8662	20.5208	32.9516	12.0864	30.1095	27.902	31.6106	conserved hypothetical protein	Klebsiella pneumoniae 342	4277975..4278349	protein_id:ACI10958.1	0.171945	-2.53998
CP000964	2704	41.0713	7.07185	2.67096	8.52699	5.23404	12.0708	20.1595	13.8539	multiple antibiotic resistance protein MarA	Klebsiella pneumoniae 342	2814658..2815032	protein_id:ACI07639.1	0.172185	-2.53797
CP000964	5321	251.682	43.4749	26.2862	37.1526	40.8246	93.9726	87.7658	75.3186	transcriptional regulatory protein CpxR	Klebsiella pneumoniae 342	5527826..5528524	protein_id:ACI11613.1	0.172738	-2.53334
CP000964	241	90.9961	15.8295	30.2254	17.8548	28.3052	30.9161	17.6165	65.5558	oligopeptidase A	Klebsiella pneumoniae 342	268469..270511	protein_id:ACI07341.1	0.173958	-2.52319
CP000964	908	59.8873	10.4257	4.71335	9.39443	7.74462	21.7733	13.1319	8.98253	precorrin-6Y C5,15-methyltransferase (decarboxylating), CbiT subunit	Klebsiella pneumoniae 342	931304..931873	protein_id:ACI10224.1	0.174089	-2.5221
CP000964	613	527.016	92.1433	89.6375	75.5133	123.122	237.398	177.521	141.911	glycerol dehydratase reactivation factor, small subunit	Klebsiella pneumoniae 342	complement(638201..638554)	protein_id:ACI08984.1	0.17484	-2.5159
CP000964	5393	37.852	6.62606	2.99738	3.61955	5.67684	7.67245	5.75082	3.94959	tRNA uridine 5-carboxymethylaminomethyl modification enzyme GidA	Klebsiella pneumoniae 342	5606988..5608877	protein_id:ACI09707.1	0.175052	-2.51415
CP000964	633	615.386	108.099	87.9589	94.0008	94.6048	247.298	173.466	208.388	RNA polymerase sigma factor RpoD	Klebsiella pneumoniae 342	complement(656538..658379)	protein_id:ACI07699.1	0.175661	-2.50914
CP000964	536	617.334	108.725	61.0926	72.4263	68.7422	158.565	111.6	86.5083	translation initiation factor IF-2	Klebsiella pneumoniae 342	560230..562920	protein_id:ACI07533.1	0.17612	-2.50537
CP000964	1638	166.166	29.3092	23.7123	22.6392	26.4949	72.3628	44.6558	72.3918	putative uridine diphosphate galacturonate 4-epimerase	Klebsiella pneumoniae 342	complement(1723560..1724564)	protein_id:ACI11542.1	0.176385	-2.5032
CP000964	390	2194.66	390.903	275.03	379.847	412.011	942.765	961.222	878.511	translation elongation factor Tu	Klebsiella pneumoniae 342	427200..428384	protein_id:ACI08948.1	0.178115	-2.48912
CP000964	5250	308.654	55.1122	23.494	41.5786	41.4313	125.993	72.9852	75.0964	HemY protein	Klebsiella pneumoniae 342	5444415..5445611	protein_id:ACI11264.1	0.178556	-2.48555
CP000964	1978	23.6873	4.23011	2.34455	3.75871	7.27627	6.44012	4.51624	3.51902	putative phosphoenolpyruvate carboxykinase (ATP)	Klebsiella pneumoniae 342	2088037..2089680	protein_id:ACI11327.1	0.178582	-2.48535
CP000964	3914	31.9474	5.71972	2.92462	9.12374	8.90666	11.9932	10.2486	6.48626	choline dehydrogenase	Klebsiella pneumoniae 342	4047131..4048795	protein_id:ACI07067.1	0.179036	-2.48168
CP000964	5339	10.1916	1.83109	2.62246	1.55859	2.49679	5.17297	2.45332	4.99254	raffinose permease	Klebsiella pneumoniae 342	complement(5544795..5546060)	protein_id:ACI09294.1	0.179666	-2.47661
CP000964	706	19.5699	3.51954	1.16015	3.21251	5.45544	7.36423	7.78733	5.05314	conserved hypothetical protein	Klebsiella pneumoniae 342	730324..730650	protein_id:ACI07900.1	0.179845	-2.47518
CP000964	5075	31.9474	5.74983	4.99126	2.8493	2.5141	4.08777	10.6627	5.46351	proton glutamate symport protein	Klebsiella pneumoniae 342	complement(5242718..5244031)	protein_id:ACI09678.1	0.179978	-2.47411
CP000964	4228	40.2327	7.24768	8.7496	7.07513	3.25404	15.4352	4.91193	11.028	oxidoreductase, aldo/keto reductase family	Klebsiella pneumoniae 342	4350834..4351808	protein_id:ACI08623.1	0.180144	-2.47278
CP000964	3192	36.2344	6.5371	13.1365	7.60041	10.7375	16.4916	13.5329	28.5221	conserved hypothetical protein	Klebsiella pneumoniae 342	3306830..3308113	protein_id:ACI07057.1	0.180412	-2.47064
CP000964	4580	35.3614	6.4328	6.50207	3.46321	9.2836	19.1091	9.03775	6.44585	sugar transport-related sRNA regulator SgrR	Klebsiella pneumoniae 342	4715054..4716709	protein_id:ACI08775.1	0.181916	-2.45866
CP000964	3851	63.1913	11.4993	3.85536	9.78244	10.5457	28.7027	16.804	10.9876	biotin sulfoxide reductase homolog	Klebsiella pneumoniae 342	complement(3974905..3977214)	protein_id:ACI08647.1	0.181975	-2.45819
CP000964	672	1133.65	206.562	284.468	154.095	328.525	325.705	363.362	315.815	conserved hypothetical protein TIGR00156	Klebsiella pneumoniae 342	693992..694399	protein_id:ACI09220.1	0.18221	-2.45633
CP000964	581	49.95	9.13188	7.71073	3.54902	1.64257	14.1333	6.5422	14.9372	glucuronate isomerase	Klebsiella pneumoniae 342	601258..602670	protein_id:ACI10036.1	0.182821	-2.4515
CP000964	940	292.872	53.8571	32.4134	34.4044	62.3722	75.9501	56.5743	72.5534	cysteine desulfurase, catalytic subunit CsdA	Klebsiella pneumoniae 342	complement(966462..967667)	protein_id:ACI10226.1	0.183893	-2.44306
CP000964	283	2930.85	538.981	419.673	463.437	522.611	863.926	569.9	621.062	alternative sigma factor RpoH	Klebsiella pneumoniae 342	312526..313380	protein_id:ACI11532.1	0.183899	-2.44301
CP000964	691	231.603	42.7423	35.5916	36.0326	33.9994	83.0568	58.624	74.1279	bifunctional glutathionylspermidine synthetase/amidase	Klebsiella pneumoniae 342	712997..714862	protein_id:ACI06746.1	0.18455	-2.43792
CP000964	871	160.99	29.7278	10.3574	30.4293	33.7089	72.4687	45.4973	66.2287	exodeoxyribonuclease V, gamma subunit	Klebsiella pneumoniae 342	890545..893922	protein_id:ACI11440.1	0.184656	-2.43709
CP000964	403	5483.79	1013.69	504.961	704.494	577.496	760.29	559.024	403.251	ribosomal protein L16	Klebsiella pneumoniae 342	434257..434667	protein_id:ACI11063.1	0.184852	-2.43556
CP000964	820	19.6546	3.63611	8.59296	2.54617	11.6335	14.0382	15.5984	19.7214	gram-negative pili assembly chaperone	Klebsiella pneumoniae 342	838285..839010	protein_id:ACI10367.1	0.185	-2.4344
CP000964	2971	26.7118	4.9775	2.64671	3.33451	0.985543	8.71922	0.408887	3.49882	universal stress protein F	Klebsiella pneumoniae 342	3083466..3083900	protein_id:ACI08733.1	0.186341	-2.42398
CP000964	959	4.87127	0.909411	1.78873	1.94753	3.95623	8.21035	0	6.11629	conserved hypothetical protein	Klebsiella pneumoniae 342	984970..986376	protein_id:ACI07322.1	0.186689	-2.42129
CP000964	5279	55.236	10.3695	3.62596	10.3315	8.63523	10.3146	18.0148	9.4535	dihydroxy-acid dehydratase	Klebsiella pneumoniae 342	complement(5476259..5478109)	protein_id:ACI08925.1	0.187732	-2.41326
CP000964	326	9.26824	1.74059	1.76447	1.60149	5.59191	5.27603	6.56331	4.50136	4-alpha-glucanotransferase	Klebsiella pneumoniae 342	363871..365967	protein_id:ACI08964.1	0.187802	-2.41272
CP000964	3282	925.681	174.296	84.1035	112.801	117.351	183.686	186.392	114.606	conserved hypothetical protein	Klebsiella pneumoniae 342	complement(3382664..3382849)	protein_id:ACI09697.1	0.188289	-2.40898
CP000964	1254	377.75	71.1883	48.9707	57.769	64.825	134.137	128.423	128.696	GTP-binding protein EngA	Klebsiella pneumoniae 342	1301144..1302640	protein_id:ACI10341.1	0.188453	-2.40772
CP000964	361	364.094	68.7837	66.5669	63.5316	64.4315	154.064	140.262	171.153	nitrite reductase [NAD(P)H], large subunit	Klebsiella pneumoniae 342	complement(400485..403028)	protein_id:ACI07160.1	0.188917	-2.40417
CP000964	3386	39.4788	7.46435	7.73498	10.5441	13.6222	12.4431	7.78206	20.7643	surface antigen domain protein	Klebsiella pneumoniae 342	complement(3470102..3470641)	protein_id:ACI11536.1	0.189072	-2.40299
CP000964	2210	44.6296	8.43932	0	6.19145	5.49142	7.30028	5.31554	1.47352	cytochrome c-type biogenesis protein CcmI	Klebsiella pneumoniae 342	2328048..2328890	protein_id:ACI07399.1	0.189097	-2.4028
CP000964	3767	64.2843	12.2031	5.61984	8.79768	12.4492	21.3957	17.2393	7.95978	succinate dehydrogenase, flavoprotein subunit	Klebsiella pneumoniae 342	complement(3883259..3885025)	protein_id:ACI10992.1	0.189831	-2.39721
CP000964	4548	1455.96	276.622	242.083	202.138	240.934	603.268	492.288	373.459	cell division protein FtsZ	Klebsiella pneumoniae 342	complement(4677784..4678935)	protein_id:ACI06602.1	0.189993	-2.39598
CP000964	1599	388.815	73.9113	64.5357	63.4066	56.4322	215.783	186.875	149.681	peptidase, U32 family	Klebsiella pneumoniae 342	complement(1667826..1669187)	protein_id:ACI11893.1	0.190094	-2.39522
CP000964	4022	507.091	96.5318	86.3025	92.9247	102.713	210.663	187.405	167.6	putative citrate (Si)-synthase	Klebsiella pneumoniae 342	complement(4165237..4166541)	protein_id:ACI08097.1	0.190364	-2.39317
CP000964	5409	66.4702	12.6775	9.95826	9.59848	17.4555	13.2847	23.7814	12.5419	phosphate ABC transporter, permease protein PstA	Klebsiella pneumoniae 342	5623654..5624544	protein_id:ACI07969.1	0.190725	-2.39044
CP000964	2542	9.37823	1.79275	2.97313	2.5538	3.19182	4.43906	4.49776	2.0051	putative transcriptional regulator	Klebsiella pneumoniae 342	complement(2653994..2654551)	protein_id:ACI09955.1	0.19116	-2.38714
CP000964	3280	28.8977	5.52492	2.97313	8.26676	3.59837	6.68716	9.46511	3.57962	conserved hypothetical protein	Klebsiella pneumoniae 342	complement(3381547..3382053)	protein_id:ACI08204.1	0.191189	-2.38693
CP000964	297	34.3532	6.58772	2.94887	4.11239	0.985543	0.998202	2.46652	3.57962	glycerol-3-phosphate ABC transporter, periplasmic glycerol-3-phosphate-binding protein	Klebsiella pneumoniae 342	328197..329513	protein_id:ACI10453.1	0.191764	-2.3826
CP000964	2258	293.981	56.4262	38.1787	51.8701	71.752	67.0906	47.9507	40.8822	transcriptional regulator, LysR family	Klebsiella pneumoniae 342	complement(2375677..2376594)	protein_id:ACI11707.1	0.191938	-2.38128
CP000964	3278	266.295	51.1243	32.2921	47.0276	24.2002	69.5174	54.5668	44.0919	putative cyanide-insensitive terminal oxidase CioA	Klebsiella pneumoniae 342	complement(3379181..3380587)	protein_id:ACI06670.1	0.191983	-2.38095
CP000964	5411	64.9877	12.4854	1.1844	10.934	2.18559	11.9957	5.75873	9.84366	phosphate transport system regulatory protein PhoU	Klebsiella pneumoniae 342	5625416..5626141	protein_id:ACI06903.1	0.192119	-2.37993
CP000964	3369	7.81099	1.50188	1.48656	1.64439	1.87776	2.99693	8.21206	3.53922	sorbitol phosphotransferase enzyme II	Klebsiella pneumoniae 342	complement(3451267..3452985)	protein_id:ACI08365.1	0.192278	-2.37874
CP000964	3542	233.814	45.1852	21.8154	27.4198	38.2082	73.6174	60.3519	45.4442	putative peptidoglycan binding protein	Klebsiella pneumoniae 342	complement(3634344..3636134)	protein_id:ACI07260.1	0.193253	-2.37144
CP000964	1924	45.8074	8.888	7.63797	11.2343	11.2284	14.611	13.5276	16.2226	outer membrane protein Slp	Klebsiella pneumoniae 342	2030604..2031185	protein_id:ACI11720.1	0.19403	-2.36565
CP000964	3878	78.3138	15.1983	6.19991	10.7348	15.8524	21.3341	10.2644	15.4284	conserved hypothetical protein	Klebsiella pneumoniae 342	complement(4005773..4005970)	protein_id:ACI09546.1	0.194069	-2.36536
CP000964	63	107.177	20.8766	17.669	17.5211	26.8945	36.307	22.9769	16.9019	conserved hypothetical protein	Klebsiella pneumoniae 342	65253..65723	protein_id:ACI10312.1	0.194786	-2.36004
CP000964	4949	1026.85	200.718	87.1605	150.078	133.907	277.948	158.432	163.105	conserved hypothetical protein	Klebsiella pneumoniae 342	complement(5114182..5114388)	protein_id:ACI11301.1	0.195471	-2.35498
CP000964	4979	113.92	22.3014	24.1468	21.0539	26.8061	46.7856	32.3998	35.8493	ribonuclease R	Klebsiella pneumoniae 342	complement(5140649..5143087)	protein_id:ACI11594.1	0.195763	-2.35282
CP000964	292	24.7802	4.85939	0.604327	2.25067	3.0398	7.80584	7.35997	6.48626	high-affinity branched-chain amino acid ABC transporter, periplasmic leucine-specific-binding protein	Klebsiella pneumoniae 342	323075..324184	protein_id:ACI09074.1	0.1961	-2.35034
CP000964	1215	128.679	25.2877	12.5696	15.0768	19.3936	47.0409	22.5231	35.9099	phosphoribosylformylglycinamidine synthase	Klebsiella pneumoniae 342	1256332..1260219	protein_id:ACI09487.1	0.196518	-2.34727
CP000964	3479	23.323	4.58943	2.64671	3.86169	0.938881	8.12682	2.04708	3.92938	gamma-glutamylputrescine oxidoreductase	Klebsiella pneumoniae 342	3561161..3562441	protein_id:ACI09338.1	0.196777	-2.34536
CP000964	4460	11.3946	2.24257	2.32029	1.07338	2.19938	7.49846	5.73234	6.03549	protein-P-II uridylyltransferase	Klebsiella pneumoniae 342	4581572..4584235	protein_id:ACI10658.1	0.19681	-2.34512
CP000964	2317	60.2264	11.8534	11.7955	12.8949	20.6159	27.3255	12.6861	14.0963	putative lipoprotein	Klebsiella pneumoniae 342	2429052..2429402	protein_id:ACI11227.1	0.196814	-2.34509
CP000964	314	91.8095	18.1462	13.2093	15.0292	30.351	40.009	22.1565	28.5423	glycogen debranching enzyme GlgX	Klebsiella pneumoniae 342	346219..348195	protein_id:ACI08191.1	0.197651	-2.33897
CP000964	4264	34.218	6.76871	13.1365	9.0389	7.56475	29.1874	18.028	16.5117	manno(fructo)kinase	Klebsiella pneumoniae 342	complement(4386966..4387880)	protein_id:ACI07646.1	0.197811	-2.3378
CP000964	2954	94.3001	18.7822	12.2543	8.97975	12.2819	28.1232	20.5288	20.1924	ABC transporter, periplasmic substrate-binding protein	Klebsiella pneumoniae 342	3066548..3067378	protein_id:ACI11635.1	0.199175	-2.32789
CP000964	4957	22.5944	4.50564	0.580073	1.81882	1.45255	5.5347	0.408887	3.96979	regulator of cell morphogenesis and NO signaling	Klebsiella pneumoniae 342	5122213..5122875	protein_id:ACI10733.1	0.199414	-2.32616
CP000964	732	3030.51	606.894	455.247	416.115	438.91	977.268	735.938	724.882	phosphoglycerate kinase	Klebsiella pneumoniae 342	754311..755474	protein_id:ACI10210.1	0.200261	-2.32005
CP000964	4568	14.9781	3.00529	6.22416	4.80447	1.74306	10.1207	15.1922	3.02784	2-isopropylmalate synthase LeuA	Klebsiella pneumoniae 342	4700839..4702410	protein_id:ACI08908.1	0.200646	-2.31728
CP000964	4526	156.424	31.4332	16.6059	22.8613	26.5937	44.7899	37.7285	26.0662	dihydrolipoyllysine-residue acetyltransferase	Klebsiella pneumoniae 342	complement(4653875..4655767)	protein_id:ACI08602.1	0.200949	-2.3151
CP000964	3096	19.0956	3.84011	2.92462	0.770246	4.57525	3.94642	4.9304	1.02275	osmotically-inducible lipoprotein B	Klebsiella pneumoniae 342	3211444..3211665	protein_id:ACI11688.1	0.2011	-2.31402
CP000964	1551	110.99	22.339	24.1468	12.0941	27.7573	23.3744	27.9126	32.1421	LrgB family protein control cell lysis on biofilm	Klebsiella pneumoniae 342	complement(1614985..1615680)	protein_id:ACI08524.1	0.20127	-2.31279
CP000964	2419	20.578	4.14478	0.882237	1.81882	4.19292	1.04692	3.2843	3.92938	respiratory nitrate reductase 2, gamma subunit	Klebsiella pneumoniae 342	complement(2527831..2528511)	protein_id:ACI11396.1	0.201418	-2.31174
CP000964	2806	8.62439	1.74059	3.7826	3.33169	2.10092	8.6115	6.9722	8.41055	peptidyl-dipeptidase Dcp	Klebsiella pneumoniae 342	complement(2909016..2911061)	protein_id:ACI10515.1	0.201822	-2.30884
CP000964	5383	162.532	32.8149	16.4361	24.6744	27.771	48.0149	38.5436	23.0586	ribose ABC transporter, periplasmic D-ribose-binding protein	Klebsiella pneumoniae 342	complement(5595422..5596312)	protein_id:ACI11042.1	0.201898	-2.3083
CP000964	317	152.671	30.8494	18.4057	20.8546	20.9804	33.7505	47.5629	36.0109	glycogen phosphorylase	Klebsiella pneumoniae 342	351022..353469	protein_id:ACI07735.1	0.202065	-2.30711
CP000964	2048	92.978	18.8098	18.4299	13.0645	18.9751	32.6862	46.7161	35.9099	nitrate reductase 1, alpha subunit	Klebsiella pneumoniae 342	2160630..2164373	protein_id:ACI07700.1	0.202304	-2.3054
CP000964	511	25.4493	5.15026	1.48656	4.54424	3.66748	0.66199	4.08887	9.90427	toluene tolerance protein Ttg2D	Klebsiella pneumoniae 342	538424..539059	protein_id:ACI08879.1	0.202373	-2.30491
CP000964	3051	211.288	42.9431	22.1529	42.9924	26.1843	76.2087	50.8234	42.9214	conserved hypothetical protein TIGR01620	Klebsiella pneumoniae 342	complement(3169347..3170408)	protein_id:ACI08637.1	0.203244	-2.29872
CP000964	3191	170.742	34.7426	27.0472	30.0422	21.7728	46.5194	43.0176	73.5496	serine protein kinase, PrkA family	Klebsiella pneumoniae 342	3304810..3306744	protein_id:ACI08015.1	0.20348	-2.29704
CP000964	5166	50.5091	10.2796	7.40856	10.0399	5.3325	19.5255	15.2001	7.05824	homoserine O-succinyltransferase	Klebsiella pneumoniae 342	complement(5339859..5340788)	protein_id:ACI08772.1	0.20352	-2.29676
CP000964	4196	1798.14	367.82	292.578	289.824	388.214	544.598	391.868	412.457	ATP-dependent protease La	Klebsiella pneumoniae 342	complement(4317333..4319687)	protein_id:ACI08553.1	0.204555	-2.28944
CP000964	5115	192.972	39.5027	32.0869	29.4169	50.492	60.0721	51.6966	56.6338	single-stranded DNA-binding protein	Klebsiella pneumoniae 342	complement(5284310..5284837)	protein_id:ACI09945.1	0.204707	-2.28837
CP000964	414	241.066	49.3785	22.7815	37.0382	46.7756	53.3325	44.3314	44.6437	ribosomal protein L15	Klebsiella pneumoniae 342	438888..439322	protein_id:ACI06893.1	0.204834	-2.28747
CP000964	1302	25.958	5.32609	3.7826	8.18285	9.44075	14.9263	26.2506	9.43329	conserved hypothetical protein	Klebsiella pneumoniae 342	1352287..1353162	protein_id:ACI10390.1	0.205181	-2.28503
CP000964	1232	594.884	122.581	73.9997	80.7141	92.8935	198.574	164.381	163.704	cysteine desulfurase IscS	Klebsiella pneumoniae 342	1276007..1277221	protein_id:ACI09434.1	0.206059	-2.27887
CP000964	3841	21.9505	4.52461	3.20253	2.63197	2.94108	5.13469	7.37053	4.48116	universal stress protein G	Klebsiella pneumoniae 342	3965244..3965672	protein_id:ACI09167.1	0.206128	-2.27839
CP000964	4654	301.597	62.9944	47.9076	56.3811	50.4514	128.344	120.203	111.699	transaldolase B	Klebsiella pneumoniae 342	complement(4799857..4800810)	protein_id:ACI07846.1	0.208869	-2.25933
CP000964	404	1369.09	287.056	109.942	189.535	133.884	192.478	109.859	114.687	ribosomal protein L29	Klebsiella pneumoniae 342	434667..434858	protein_id:ACI09799.1	0.209668	-2.25382
CP000964	3053	273.733	57.6733	39.9058	37.5434	59.8995	87.0528	34.8478	37.9554	phage shock protein D	Klebsiella pneumoniae 342	complement(3171905..3172123)	protein_id:ACI09631.1	0.210692	-2.24679
CP000964	1484	2103.22	445.087	312.552	349.631	323.775	715.825	603.959	660.132	outer membrane protein C	Klebsiella pneumoniae 342	1542905..1543996	protein_id:ACI07318.1	0.211621	-2.24044
CP000964	267	97.3498	20.7401	7.91587	15.1283	5.5021	16.0369	16.7776	4.46096	undecaprenyl phosphate-alpha-4-amino-4-deoxy-L-arabinose arabinosyltransferase	Klebsiella pneumoniae 342	297916..299571	protein_id:ACI11547.1	0.213047	-2.23076
CP000964	3074	151.358	32.2951	35.6401	39.5664	45.5999	43.8413	27.0473	30.4262	conserved domain protein	Klebsiella pneumoniae 342	3192012..3193661	protein_id:ACI11420.1	0.213369	-2.22857
CP000964	2422	37.0134	7.90457	6.50207	6.42595	5.75285	10.3413	20.1015	13.5647	nitrate reductase 2, alpha subunit	Klebsiella pneumoniae 342	complement(2530744..2534484)	protein_id:ACI11132.1	0.21356	-2.22729
CP000964	3762	19.2903	4.13098	0	1.94753	2.8322	3.57193	9.82121	3.43821	succinate-CoA ligase, alpha subunit	Klebsiella pneumoniae 342	complement(3875791..3876660)	protein_id:ACI09843.1	0.214148	-2.22332
CP000964	3987	19.909	4.26846	0	3.03137	2.50368	6.27424	4.92776	2.49627	auxiliary transport protein, membrane fusion protein (MFP) family	Klebsiella pneumoniae 342	complement(4126210..4127352)	protein_id:ACI06794.1	0.214399	-2.22163
CP000964	4687	528.446	113.505	51.6417	89.4078	34.4811	139.367	81.1735	43.9505	osmotically-inducible protein Y	Klebsiella pneumoniae 342	complement(4834553..4835173)	protein_id:ACI09994.1	0.21479	-2.219
CP000964	4686	197.209	42.3889	41.1872	28.5694	32.7835	81.0416	81.6378	55.9609	conserved hypothetical protein	Klebsiella pneumoniae 342	complement(4834262..4834423)	protein_id:ACI10901.1	0.214945	-2.21796
CP000964	3590	19.6546	4.24642	0	0.649177	0.938881	7.14949	3.68526	3.47861	NADH oxidoreductase hcr	Klebsiella pneumoniae 342	3698461..3699429	protein_id:ACI07741.1	0.216052	-2.21055
CP000964	1408	29.5919	6.39445	2.97313	4.45843	7.89151	12.7838	4.52151	8.00018	sporulation and cell division repeat protein	Klebsiella pneumoniae 342	1464304..1465023	protein_id:ACI11426.1	0.216088	-2.21031
CP000964	2607	253.808	54.9554	41.9371	52.2716	45.8786	99.1106	61.1776	109.755	gIyceraldehyde-3-phosphate dehydrogenase (phosphorylating)	Klebsiella pneumoniae 342	complement(2725005..2726015)	protein_id:ACI09107.1	0.216524	-2.2074
CP000964	5276	177.366	38.6825	22.0802	27.802	38.6299	38.7518	48.7658	63.3082	ketol-acid reductoisomerase	Klebsiella pneumoniae 342	complement(5472195..5473670)	protein_id:ACI06555.1	0.218094	-2.19698
CP000964	276	45.3583	9.89785	4.967	2.59671	10.1669	7.61563	7.80845	5.93448	putative membrane protein	Klebsiella pneumoniae 342	complement(306828..307454)	protein_id:ACI09429.1	0.218215	-2.19618
CP000964	3322	326.277	71.2218	36.6921	50.0627	28.3431	39.9217	22.5627	19.5194	conserved hypothetical protein	Klebsiella pneumoniae 342	complement(3413246..3413536)	protein_id:ACI08045.1	0.218287	-2.1957
CP000964	1450	301.597	66.0671	55.3626	54.4049	49.0493	143.401	136.239	80.1697	NADH-quinone oxidoreductase, M subunit	Klebsiella pneumoniae 342	1501271..1502800	protein_id:ACI11519.1	0.219058	-2.19062
CP000964	520	32.9555	7.27068	0.302164	4.88264	2.41388	11.0972	0.817775	4.99254	GTP-binding protein Obg/CgtA	Klebsiella pneumoniae 342	544472..545650	protein_id:ACI07128.1	0.220621	-2.18036
CP000964	5400	2377.74	524.591	302.911	344.884	438.355	1056.32	846.762	665.528	ATP synthase F1, alpha subunit	Klebsiella pneumoniae 342	5612807..5614348	protein_id:ACI11753.1	0.220626	-2.18032
CP000964	413	38.7502	8.55322	5.34193	8.31155	8.69216	13.4355	4.91721	9.61511	ribosomal protein L30	Klebsiella pneumoniae 342	438705..438884	protein_id:ACI10817.1	0.220727	-2.17966
CP000964	737	84.8371	18.769	10.4302	23.7831	16.7443	36.9868	36.0797	23.4892	transcriptional regulator ArgP	Klebsiella pneumoniae 342	complement(759390..760283)	protein_id:ACI07206.1	0.221236	-2.17634
CP000964	4978	17.3336	3.83494	3.52895	2.59671	2.80461	8.54538	8.6315	4.05059	RNA methyltransferase, TrmH family, group 3	Klebsiella pneumoniae 342	complement(5139835..5140566)	protein_id:ACI11617.1	0.221244	-2.17629
CP000964	1268	89.3097	19.7632	7.71073	15.5859	12.8902	21.9647	13.1081	12.4611	hypothetical protein	Klebsiella pneumoniae 342	complement(1316969..1317427)	protein_id:ACI07774.1	0.221288	-2.176
CP000964	548	79.4572	17.7618	6.22416	5.28204	13.8951	19.9242	29.49	13.8741	SCP-2 sterol transfer family protein	Klebsiella pneumoniae 342	574951..575475	protein_id:ACI09751.1	0.223539	-2.1614
CP000964	4325	75.0098	16.8085	9.12453	11.6356	8.01958	17.1546	24.5966	26.2342	gamma-glutamyl phosphate reductase	Klebsiella pneumoniae 342	4443738..4444991	protein_id:ACI08686.1	0.224084	-2.15789
CP000964	1820	99.8656	22.38	16.2067	16.0263	19.9591	31.8038	31.1361	22.9576	cystine ABC transporter, periplasmic cystine-binding protein	Klebsiella pneumoniae 342	1928176..1928976	protein_id:ACI07492.1	0.224101	-2.15778
CP000964	3581	1130.26	254.256	173.814	184.841	226.672	446.969	357.284	371.507	ATP-dependent Clp protease ATP-binding subunit ClpA	Klebsiella pneumoniae 342	complement(3686435..3688714)	protein_id:ACI06894.1	0.224953	-2.1523
CP000964	1141	56.4985	12.7379	10.5383	9.06556	19.0465	36.7064	34.0881	24.0207	RND family multidrug efflux permease protein OqxB	Klebsiella pneumoniae 342	complement(1175337..1178489)	protein_id:ACI09239.1	0.225455	-2.14909
CP000964	3427	79.0676	18.0047	11.2639	12.5974	15.9851	29.0273	29.498	17.6355	lipid A biosynthesis lauroyl acyltransferase	Klebsiella pneumoniae 342	3507749..3508669	protein_id:ACI11670.1	0.227713	-2.13471
CP000964	4185	28.8381	6.59079	2.92462	8.52792	1.22939	8.72634	2.4586	0.491173	multidrug ABC transporter, permease/ATP-binding protein	Klebsiella pneumoniae 342	complement(4304950..4306728)	protein_id:ACI10887.1	0.228544	-2.12945
CP000964	3143	17.3588	3.96935	6.73147	1.41942	2.7355	7.55183	3.27638	4.01019	putative metal-dependent hydrolase, membrane-bound	Klebsiella pneumoniae 342	3256817..3257407	protein_id:ACI10287.1	0.228666	-2.12869
CP000964	3066	20.1289	4.61551	4.06051	2.54617	3.83329	12.9404	6.56595	4.58217	conserved hypothetical protein	Klebsiella pneumoniae 342	3184640..3185311	protein_id:ACI08450.1	0.229297	-2.12471
CP000964	944	36.3696	8.34575	1.78873	3.54902	7.63034	14.9825	7.389	7.50901	conserved hypothetical protein	Klebsiella pneumoniae 342	969766..970866	protein_id:ACI08800.1	0.229471	-2.12362
CP000964	1655	15.4272	3.57169	4.36267	4.54424	1.54235	5.1834	6.1597	2.0455	histidinol dehydrogenase	Klebsiella pneumoniae 342	complement(1742383..1743687)	protein_id:ACI07217.1	0.231519	-2.1108
CP000964	3117	27.2457	6.31429	0.580073	1.19445	4.28475	1.20103	10.2565	3.57962	Sua5/YciO/YrdC/YwlC family protein	Klebsiella pneumoniae 342	complement(3230181..3230801)	protein_id:ACI06804.1	0.231754	-2.10933
CP000964	228	378.667	88.0002	50.6513	83.4558	99.4056	202.851	117.253	113.765	2-dehydro-3-deoxygluconokinase	Klebsiella pneumoniae 342	complement(252345..253274)	protein_id:ACI10962.1	0.232395	-2.10535
CP000964	244	99.9504	23.294	20.4966	24.2959	33.254	41.5909	42.1999	42.6588	universal stress protein A	Klebsiella pneumoniae 342	complement(273146..273583)	protein_id:ACI08959.1	0.233056	-2.10125
CP000964	746	104.737	24.413	12.5696	20.276	39.5627	74.6678	27.4878	27.6206	ubiquinone biosynthesis hydroxylase, UbiH/UbiF/VisC/COQ6 family	Klebsiella pneumoniae 342	767216..768418	protein_id:ACI11378.1	0.233089	-2.10105
CP000964	2067	22.0101	5.13799	1.74022	4.80447	0	12.1738	0.817775	1.00255	oligopeptide ABC transporter, permease protein OppC	Klebsiella pneumoniae 342	2183532..2184440	protein_id:ACI07237.1	0.233438	-2.09889
CP000964	3877	12.4027	2.90099	2.94887	3.24588	0.931984	2.09384	6.5422	1.00255	DNA binding protein	Klebsiella pneumoniae 342	4005372..4005776	protein_id:ACI11646.1	0.2339	-2.09604
CP000964	3760	107.177	25.0729	9.4752	23.3617	8.58478	32.2423	24.586	16.1014	cytochrome d ubiquinol oxidase, subunit II	Klebsiella pneumoniae 342	complement(3872240..3873379)	protein_id:ACI11018.1	0.233939	-2.09579
CP000964	3050	28.8381	6.74781	0.604327	3.89506	3.44432	6.15608	3.68263	2.51647	transcriptional regulatory protein TyrR	Klebsiella pneumoniae 342	complement(3167578..3169119)	protein_id:ACI08026.1	0.233989	-2.09549
CP000964	4128	34.8871	8.17299	3.57745	9.34967	5.18914	20.2416	18.4817	8.65297	SPFH domain /band 7 family protein	Klebsiella pneumoniae 342	4246495..4247412	protein_id:ACI10448.1	0.23427	-2.09376
CP000964	1184	262.018	61.4392	35.0732	41.409	68.903	123.97	64.6939	67.076	conserved hypothetical protein TIGR00726	Klebsiella pneumoniae 342	1219136..1219867	protein_id:ACI09198.1	0.234485	-2.09243
CP000964	3176	30.7444	7.27068	5.52282	5.11714	6.20051	6.77633	8.58927	6.03549	putative NAD(P)H quinone oxidoreductase, PIG3 family	Klebsiella pneumoniae 342	complement(3287514..3288494)	protein_id:ACI08112.1	0.236488	-2.08016
CP000964	3056	535.766	126.726	111.889	99.0303	143.081	169.101	126.272	109.648	phage shock protein A	Klebsiella pneumoniae 342	complement(3172791..3173459)	protein_id:ACI07246.1	0.236531	-2.0799
CP000964	1534	634.821	150.353	120.396	141.414	175.787	202.233	170.67	201.189	1-phosphofructokinase	Klebsiella pneumoniae 342	1593271..1594209	protein_id:ACI08371.1	0.236843	-2.078
CP000964	3387	34.438	8.1801	1.74022	7.79012	10.0618	8.97091	13.5487	5.48371	NADH dehydrogenase	Klebsiella pneumoniae 342	complement(3470834..3472138)	protein_id:ACI10960.1	0.237531	-2.07381
CP000964	333	206.458	49.1557	21.8993	42.5768	31.2159	51.9553	59.8823	60.9067	ferrous iron transport protein B	Klebsiella pneumoniae 342	complement(370567..372885)	protein_id:ACI09295.1	0.23809	-2.07042
CP000964	636	345.196	82.5457	55.0251	72.0261	61.1476	197.343	85.9983	105.637	O-sialoglycoprotein endopeptidase	Klebsiella pneumoniae 342	660908..661921	protein_id:ACI08558.1	0.239127	-2.06415
CP000964	4890	44.4601	10.6982	9.72886	6.3097	6.96466	11.9216	7.36261	12.0306	conserved hypothetical protein	Klebsiella pneumoniae 342	5047338..5048840	protein_id:ACI07223.1	0.240625	-2.05514
CP000964	912	30.8544	7.45322	4.7376	6.23435	2.22183	3.99281	2.4586	4.93193	precorrin-6x reductase	Klebsiella pneumoniae 342	934397..935182	protein_id:ACI07126.1	0.241561	-2.04954
CP000964	3444	19.8494	4.80878	9.90975	2.54617	8.8615	19.9278	5.7297	10.5975	isochorismatase hydrolase family protein	Klebsiella pneumoniae 342	3525142..3525819	protein_id:ACI08509.1	0.242263	-2.04535
CP000964	3938	25.1446	6.10319	8.72535	3.98276	5.14072	17.6381	13.5382	11.4182	oligopeptide/dipeptide ABC transporter, permease protein	Klebsiella pneumoniae 342	complement(4071838..4072731)	protein_id:ACI11070.1	0.242724	-2.04261
CP000964	2803	18.816	4.56853	3.5532	2.03333	1.31406	5.45334	0	0.491173	hypothetical protein	Klebsiella pneumoniae 342	2907076..2907429	protein_id:ACI07294.1	0.2428	-2.04216
CP000964	2255	37.5725	9.12785	6.77998	6.63282	10.4041	19.9068	18.0412	18.3754	phosphotransferase family protein	Klebsiella pneumoniae 342	complement(2371820..2372851)	protein_id:ACI08419.1	0.24294	-2.04133
CP000964	5318	1736.25	421.843	309.206	320.905	381.57	798.096	749.845	689.273	6-phosphofructokinase	Klebsiella pneumoniae 342	complement(5524953..5525915)	protein_id:ACI08666.1	0.242963	-2.04119
CP000964	3630	27.61	6.70832	5.87349	4.71585	14.4067	11.9446	12.7019	25.8377	biofilm regulator BssR	Klebsiella pneumoniae 342	complement(3736212..3736631)	protein_id:ACI07169.1	0.242967	-2.04117
CP000964	2892	508.319	123.937	125.906	96.9151	103.707	176.096	108.521	249.339	conserved hypothetical protein	Klebsiella pneumoniae 342	3001394..3001597	protein_id:ACI09991.1	0.243818	-2.03613
CP000965	48	170.478	41.724	17.4881	39.673	30.6117	57.4889	68.1366	70.5079	arsenical pump-driving ATPase	Klebsiella pneumoniae 342	34067..35818	protein_id:ACI12110.1	0.244746	-2.03064
CP000964	3977	22.0353	5.39414	4.08476	3.86933	6.97332	6.25337	6.57915	3.53922	oxidoreductase, aldo/keto reductase family	Klebsiella pneumoniae 342	complement(4117941..4118894)	protein_id:ACI08940.1	0.244796	-2.03035
CP000964	4939	28.9229	7.13514	8.59296	11.7128	6.00509	18.5194	5.31554	15.6304	methionine-S-sulfoxide reductase	Klebsiella pneumoniae 342	5101939..5102574	protein_id:ACI06650.1	0.246695	-2.0192
CP000964	3889	19.6294	4.84712	1.48656	3.89506	4.27095	7.15646	6.13595	5.4029	ferric enterobactin ABC transporter, permease protein FepD	Klebsiella pneumoniae 342	4016517..4017524	protein_id:ACI08363.1	0.246931	-2.01782
CP000964	3013	59.6925	14.7991	14.5988	15.8605	12.8353	45.3327	11.4832	11.4384	oxidoreductase, short chain dehydrogenase/reductase family	Klebsiella pneumoniae 342	complement(3126774..3127535)	protein_id:ACI08689.1	0.247921	-2.01205
CP000964	3340	1633.5	406.071	296.824	255.816	279.266	213.749	153.378	153.531	putative transcriptional regulator	Klebsiella pneumoniae 342	3423296..3423709	protein_id:ACI07297.1	0.24859	-2.00816
CP000964	3281	97.485	24.3194	13.7055	20.5248	21.8211	25.0078	8.19622	15.5294	conserved hypothetical protein	Klebsiella pneumoniae 342	complement(3382080..3382574)	protein_id:ACI08632.1	0.249468	-2.00307
CP000964	4911	117.953	29.4744	9.19729	24.7926	27.1084	55.9983	45.5264	25.8844	anaerobic ribonucleoside-triphosphate reductase activating protein	Klebsiella pneumoniae 342	5072644..5073108	protein_id:ACI08100.1	0.249883	-2.00068
CP000964	4008	323.733	80.9749	76.3797	63.4952	75.9734	217.967	171.308	145.726	lysyl-tRNA synthetase LysS homolog	Klebsiella pneumoniae 342	complement(4147098..4148615)	protein_id:ACI11022.1	0.250129	-1.99926
CP000964	4222	33.7942	8.4955	11.2397	6.18099	9.79375	13.9059	11.4647	10.0457	protein ThiJ	Klebsiella pneumoniae 342	4344929..4345522	protein_id:ACI08994.1	0.25139	-1.992
CP000964	3481	23.9668	6.0336	5.29342	3.76635	5.26339	10.1521	9.02191	7.52921	tartrate dehydrogenase/decarboxylase	Klebsiella pneumoniae 342	3563483..3564568	protein_id:ACI08797.1	0.251748	-1.98995
CP000964	3867	53.8979	13.6018	12.8829	12.9873	11.2238	15.9802	4.91457	13.1543	histidine acid phosphatase family protein	Klebsiella pneumoniae 342	3993975..3995243	protein_id:ACI09899.1	0.252363	-1.98643
CP000964	4306	77.7204	19.7106	18.2005	12.1646	15.7435	30.261	30.7299	50.0264	putative amino acid ABC transporter, periplasmic amino acid-binding protein	Klebsiella pneumoniae 342	4423933..4424742	protein_id:ACI09117.1	0.253609	-1.97932
CP000964	84	157.881	40.0735	19.2041	39.288	23.2098	52.9804	63.9685	31.4893	glycerol kinase	Klebsiella pneumoniae 342	complement(89740..91251)	protein_id:ACI10708.1	0.253821	-1.97812
CP000964	620	808.823	207.032	210.929	169.111	149.184	327.715	276.572	268.131	glycerol uptake facilitator protein GlpF homolog	Klebsiella pneumoniae 342	645184..645987	protein_id:ACI07323.1	0.255967	-1.96597
CP000964	914	320.567	82.2333	58.0225	68.864	83.2398	200.538	111.608	110.636	precorrin-2 C20-methyltransferase	Klebsiella pneumoniae 342	935984..936694	protein_id:ACI09747.1	0.256525	-1.96283
CP000964	1315	291.261	74.8888	63.4129	66.4886	64.3574	134.163	182.19	105.005	malate dehydrogenase (oxaloacetate-decarboxylating) (NADP(+))	Klebsiella pneumoniae 342	1368748..1371027	protein_id:ACI11771.1	0.257119	-1.95949
CP000964	190	38.7754	9.98511	7.5652	8.24195	3.24051	11.2827	13.5355	5.54431	transporter, major facilitator family	Klebsiella pneumoniae 342	complement(199700..200980)	protein_id:ACI06867.1	0.257511	-1.95729
CP000964	3982	99.9504	25.7858	19.7114	14.6822	15.3594	21.3734	23.792	33.6763	conserved hypothetical protein	Klebsiella pneumoniae 342	complement(4122507..4122896)	protein_id:ACI11565.1	0.257986	-1.95463
CP000964	4154	1187.61	307.262	201.659	243.434	214.033	465.974	265.292	258.227	haemolysin expression modulating protein	Klebsiella pneumoniae 342	4278376..4278594	protein_id:ACI11531.1	0.258723	-1.95052
CP000964	1343	11.8436	3.06818	5.84924	9.68525	6.12626	23.7428	13.1398	11.9902	sulfate ABC transporter, ATP-binding protein	Klebsiella pneumoniae 342	1394023..1395117	protein_id:ACI08507.1	0.259057	-1.94866
CP000964	3779	96.3164	25.04	27.0472	16.3876	18.4217	39.7976	25.8312	53.2764	conserved hypothetical protein	Klebsiella pneumoniae 342	complement(3895670..3895879)	protein_id:ACI09397.1	0.259976	-1.94355
CP000964	4147	52.4406	13.6718	3.83111	14.0312	6.66414	10.1767	4.50832	12.071	conserved hypothetical protein	Klebsiella pneumoniae 342	4267672..4267845	protein_id:ACI08704.1	0.260711	-1.93948
CP000964	341	8.98871	2.34533	2.39305	1.38416	4.43163	4.27783	4.92512	4.52157	chaperonin HslO	Klebsiella pneumoniae 342	complement(380824..381708)	protein_id:ACI11425.1	0.26092	-1.93832
CP000964	4952	29.482	7.74772	3.5532	8.92547	9.97714	4.31379	6.96692	3.47861	2',3'-cyclic-nucleotide 2'-phosphodiesterase	Klebsiella pneumoniae 342	5116195..5118138	protein_id:ACI11000.1	0.262795	-1.92799
CP000964	400	108.914	28.6579	13.3063	12.9129	13.9887	26.6337	18.4554	19.4588	ribosomal protein S19	Klebsiella pneumoniae 342	432903..433181	protein_id:ACI10536.1	0.263124	-1.92619
CP000964	611	712.353	189.133	139.513	133.954	169.602	463.647	433.577	365.795	PTS-dependent dihydroxyacetone kinase operon regulatory protein	Klebsiella pneumoniae 342	635767..637692	protein_id:ACI09950.1	0.265504	-1.91319
CP000964	907	46.0021	12.2344	3.3238	10.5451	14.2181	15.2451	11.4805	24.7001	precorrin-6y C5,15-methyltransferase (decarboxylating), CbiE subunit	Klebsiella pneumoniae 342	930709..931314	protein_id:ACI10804.1	0.265953	-1.91076
CP000964	2949	33.9637	9.05786	2.94887	6.42595	3.75039	22.1212	5.34193	8.92192	conserved hypothetical protein	Klebsiella pneumoniae 342	complement(3061274..3062533)	protein_id:ACI08332.1	0.266692	-1.90675
CP000964	1080	400.464	106.977	66.3618	68.437	67.1287	66.8471	63.1244	60.5632	protein RecA	Klebsiella pneumoniae 342	1115016..1116074	protein_id:ACI07857.1	0.267132	-1.90438
CP000964	2291	11.2846	3.0283	1.78873	2.12103	3.46164	6.1816	0.408887	2.96724	acid shock repeat protein	Klebsiella pneumoniae 342	complement(2404294..2404758)	protein_id:ACI09903.1	0.268358	-1.89777
CP000964	175	16.9692	4.5716	3.22678	3.33451	4.43676	1.86302	6.57123	2.49627	xylose isomerase	Klebsiella pneumoniae 342	184145..185467	protein_id:ACI09476.1	0.269405	-1.89215
CP000964	4909	165.302	44.9517	34.48	27.4894	29.1941	83.321	83.2206	57.3738	anaerobic ribonucleoside-triphosphate reductase	Klebsiella pneumoniae 342	5070256..5072394	protein_id:ACI10318.1	0.271936	-1.87866
CP000964	2218	18279	5017.4	3837.42	4064.56	4752.51	9884.26	6499.01	6466.32	acetoin dehydrogenase	Klebsiella pneumoniae 342	complement(2337407..2338177)	protein_id:ACI10233.1	0.27449	-1.86518
CP000964	3642	16.4606	4.52308	5.34193	0	4.18602	0.300257	3.67999	11.5192	glycyl-radical enzyme activating protein family	Klebsiella pneumoniae 342	3750679..3751578	protein_id:ACI11178.1	0.274782	-1.86364
CP000964	2456	36.9882	10.2499	8.19378	13.6594	12.529	18.8472	19.6556	30.6484	30S ribosomal protein, S22 family	Klebsiella pneumoniae 342	complement(2569997..2570137)	protein_id:ACI09423.1	0.277113	-1.85145
CP000964	2539	57.2019	15.9144	6.42931	15.6069	11.1734	20.7928	26.6384	29.6055	putative 3-oxoacyl-[acyl-carrier-protein] synthase II	Klebsiella pneumoniae 342	complement(2650114..2651388)	protein_id:ACI10355.1	0.278215	-1.84573
CP000964	1252	99.9252	27.9444	16.811	17.154	21.9197	47.9758	32.8614	17.3729	conserved hypothetical protein	Klebsiella pneumoniae 342	1299239..1299859	protein_id:ACI08870.1	0.279653	-1.83829
CP000964	1446	143.352	40.1146	22.8058	25.6306	24.4354	53.903	35.262	53.0138	NADH-quinone oxidoreductase, I subunit	Klebsiella pneumoniae 342	1497725..1498267	protein_id:ACI07097.1	0.279833	-1.83736
CP000964	4025	18.9008	5.38341	0.882237	5.41074	3.01735	8.37272	5.32081	5.07334	hydroxyisourate hydrolase	Klebsiella pneumoniae 342	complement(4167301..4167702)	protein_id:ACI10372.1	0.284824	-1.81186
CP000964	3341	1081.37	308.639	134.55	209.589	131.202	146.493	105.295	76.3679	hypothetical protein	Klebsiella pneumoniae 342	3423780..3423893	protein_id:ACI06562.1	0.285415	-1.80886
CP000964	510	458.09	130.817	91.9113	104.656	117.438	220.705	154.114	206.329	mce family protein	Klebsiella pneumoniae 342	537854..538405	protein_id:ACI08102.1	0.28557	-1.80808
CP000964	3869	108.779	31.0695	15.2274	26.3855	13.0025	36.8643	24.6177	11.4586	5-methylthioribose kinase	Klebsiella pneumoniae 342	3996434..3997633	protein_id:ACI11507.1	0.285622	-1.80782
CP000964	3055	76.577	21.8985	12.3271	24.6992	23.882	26.4882	29.5666	20.2189	phage shock protein B	Klebsiella pneumoniae 342	complement(3172511..3172735)	protein_id:ACI09463.1	0.285967	-1.80608
CP000964	1143	15.4272	4.42895	3.50469	4.04375	2.95	2.71507	1.63555	6.05569	transcriptional regulator, AraC family	Klebsiella pneumoniae 342	1180022..1180375	protein_id:ACI10032.1	0.287087	-1.80044
CP000964	4964	35.98	10.3665	15.5296	7.4898	15.2716	22.8989	8.2015	22.8768	conserved hypothetical protein	Klebsiella pneumoniae 342	5128050..5128325	protein_id:ACI11802.1	0.288117	-1.79527
CP000964	2049	107.761	31.1004	11.1427	19.7145	18.2145	37.9818	65.2717	43.7283	nitrate reductase 1, beta subunit	Klebsiella pneumoniae 342	2164370..2165905	protein_id:ACI09532.1	0.288604	-1.79284
CP000964	22	508.482	147.688	108.358	120.764	141.119	367.87	334.236	211.658	multidrug resistance protein D	Klebsiella pneumoniae 342	complement(23489..24673)	protein_id:ACI06592.1	0.290449	-1.78364
CP000964	1086	20.1037	5.8526	2.99738	7.93789	4.0789	8.37025	10.2671	2.96724	putative membrane protein	Klebsiella pneumoniae 342	1122663..1123091	protein_id:ACI09140.1	0.29112	-1.78031
CP000964	3361	86.7343	25.3766	16.4603	20.6735	24.216	47.9094	35.2884	42.6386	spermidine/putrescine ABC transporter, periplasmic spermidine/putrescine-binding protein	Klebsiella pneumoniae 342	3441610..3442656	protein_id:ACI10908.1	0.292579	-1.7731
CP000964	1821	8.26008	2.42356	2.32029	2.63961	0.657029	8.87813	5.72442	0	D-cysteine desulfhydrase	Klebsiella pneumoniae 342	1929072..1930058	protein_id:ACI06739.1	0.293407	-1.76903
CP000964	2104	119.715	35.2043	10.6353	30.7448	28.2465	39.3487	24.1666	25.9248	lipoprotein, NlpC/P60 family	Klebsiella pneumoniae 342	2221760..2222224	protein_id:ACI08269.1	0.294068	-1.76578
CP000964	3759	16.3506	4.80878	4.41118	2.97037	4.04603	6.23032	2.04972	2.96724	cyd operon protein YbgT	Klebsiella pneumoniae 342	complement(3872111..3872224)	protein_id:ACI08849.1	0.294104	-1.7656
CP000964	4673	23.433	6.89756	2.99738	3.33451	4.18602	2.49949	4.52151	3.94959	transglycosylase SLT domain protein	Klebsiella pneumoniae 342	complement(4817967..4819904)	protein_id:ACI09385.1	0.294353	-1.76438
CP000964	118	16.6301	4.90484	4.66484	2.20776	9.82309	5.83496	0.411527	2.0051	formamidopyrimidine-DNA glycosylase	Klebsiella pneumoniae 342	123416..124225	protein_id:ACI07462.1	0.294937	-1.76152
CP000964	4555	1271.63	375.672	264.031	280.133	417.746	855.329	735.225	640.915	UDP-N-acetylmuramoylalanine--D-glutamate ligase	Klebsiella pneumoniae 342	complement(4685867..4687183)	protein_id:ACI06580.1	0.295425	-1.75914
CP000964	284	14.5886	4.35072	3.50469	2.5538	3.71062	9.58072	4.10735	7.93957	transcriptional regulator, GntR family/aminotransferase family protein	Klebsiella pneumoniae 342	complement(313433..314956)	protein_id:ACI06980.1	0.298227	-1.74552
CP000964	4010	443.966	132.664	77.1053	113.269	67.5219	236.93	158.261	169.181	putative lysine decarboxylase, constitutive	Klebsiella pneumoniae 342	complement(4150483..4152630)	protein_id:ACI10085.1	0.298816	-1.74267
CP000964	3103	38.5806	11.5913	7.43282	11.8691	21.9248	44.189	19.2652	27.1496	aconitate hydratase 1	Klebsiella pneumoniae 342	complement(3216251..3218923)	protein_id:ACI09021.1	0.300443	-1.73484
CP000964	2237	330.03	99.6604	68.8983	81.0907	67.7197	240.174	174.257	141.386	chromate transporter, chromate ion transporter (CHR) family	Klebsiella pneumoniae 342	2354495..2355862	protein_id:ACI07040.1	0.301974	-1.7275
CP000964	2061	8938.06	2704.28	2092.97	2341.39	2328.24	4378.75	4672.21	4678.13	aldehyde-alcohol dehydrogenase	Klebsiella pneumoniae 342	complement(2176331..2179006)	protein_id:ACI11444.1	0.302557	-1.72472
CP000964	2627	12.4875	3.83494	1.51082	2.59671	2.58145	3.93598	1.23194	5.46351	transcriptional regulator, GntR family	Klebsiella pneumoniae 342	complement(2746566..2747264)	protein_id:ACI11682.1	0.307103	-1.70321
CP000964	1445	163.041	50.1652	26.1892	30.2405	43.0445	73.6279	100.89	61.0746	NADH-quinone oxidoreductase, H subunit	Klebsiella pneumoniae 342	1496733..1497710	protein_id:ACI08720.1	0.307685	-1.70047
CP000964	3339	1185.39	365.237	221.035	231.833	147.135	148.414	72.9192	122.553	conserved hypothetical protein	Klebsiella pneumoniae 342	3423059..3423253	protein_id:ACI08517.1	0.308115	-1.69846
CP000964	302	117.073	36.1057	18.1894	28.2244	28.3596	55.1255	55.4083	19.1292	hypothetical protein	Klebsiella pneumoniae 342	complement(333182..333502)	protein_id:ACI11811.1	0.308403	-1.69711
CP000964	3714	14.6138	4.53325	1.46231	3.98368	1.92442	0.998202	3.68526	2.0051	formimidoylglutamase	Klebsiella pneumoniae 342	complement(3828262..3829218)	protein_id:ACI10168.1	0.310203	-1.68872
CP000964	2421	47.7893	15.231	4.15753	9.56604	4.23268	10.6692	4.90665	13.9549	nitrate reductase 2, beta subunit	Klebsiella pneumoniae 342	complement(2529203..2530747)	protein_id:ACI07841.1	0.318712	-1.64967
CP000964	83	32.1421	10.261	8.26655	7.95598	3.35452	10.5361	10.6495	5.03294	sodium/glutamate symporter	Klebsiella pneumoniae 342	88423..89625	protein_id:ACI11154.1	0.319239	-1.64729
CP000964	2132	28.9229	9.24999	12.2543	3.94078	2.86507	12.6088	9.02191	17.3729	FeS assembly protein SufB	Klebsiella pneumoniae 342	2251540..2253027	protein_id:ACI09717.1	0.319816	-1.64469
CP000964	315	208.33	67.0828	38.8558	54.6174	28.5768	106.601	124.758	77.6671	glucose-1-phosphate adenylyltransferase	Klebsiella pneumoniae 342	348276..349571	protein_id:ACI07525.1	0.322002	-1.63486
CP000964	184	194.31	64.0885	49.5265	49.3402	93.7598	152.871	151.682	115.461	ABC transporter, ATP-binding protein	Klebsiella pneumoniae 342	193432..195051	protein_id:ACI11050.1	0.329826	-1.60022
CP000964	3592	158.72	52.3503	26.4671	38.2975	37.964	91.6137	76.2088	66.9889	pyruvate dehydrogenase (cytochrome)	Klebsiella pneumoniae 342	3700223..3701941	protein_id:ACI07606.1	0.329829	-1.60021
CP000964	319	759.052	252.626	181.741	215.564	216.325	479.579	463.281	360.72	glycerol-3-phosphate dehydrogenase	Klebsiella pneumoniae 342	complement(354393..355901)	protein_id:ACI09304.1	0.332817	-1.5872
CP000964	3859	11.7589	3.92698	0.906491	4.14766	5.31695	7.85456	2.45332	4.0708	carbohydrate kinase, FGGY family	Klebsiella pneumoniae 342	complement(3984154..3985650)	protein_id:ACI11353.1	0.333959	-1.58226
CP000964	1048	1108.1	370.504	214.54	298.69	295.531	749.669	769.561	651.284	formate hydrogenlyase, subunit E	Klebsiella pneumoniae 342	1083191..1084900	protein_id:ACI11866.1	0.334361	-1.58052
CP000964	917	46.3664	15.6149	12.7262	6.6481	9.56519	36.4656	23.3594	18.9474	cobalt ABC transporter, permease protein	Klebsiella pneumoniae 342	937701..938378	protein_id:ACI07997.1	0.336772	-1.57016
CP000964	938	21.3067	7.18172	6.17566	5.32494	2.81151	7.16937	5.73762	2.53667	ThiF family protein	Klebsiella pneumoniae 342	965074..965883	protein_id:ACI11310.1	0.337065	-1.5689
CP000964	1199	787.695	265.637	203.267	184.684	264.989	520.846	285.781	283.479	RNA polymerase sigma factor RpoE	Klebsiella pneumoniae 342	1242578..1243153	protein_id:ACI09134.1	0.337233	-1.56818
CP000964	4527	918.993	310.522	250.494	291.927	275.695	532.796	575.509	454.267	pyruvate dehydrogenase (acetyl-transferring), homodimeric type	Klebsiella pneumoniae 342	complement(4655782..4658445)	protein_id:ACI07677.1	0.337893	-1.56536
CP000964	725	342.364	115.861	53.8649	85.5234	95.2408	202.685	168.217	134.596	arginine decarboxylase	Klebsiella pneumoniae 342	744998..746896	protein_id:ACI09897.1	0.338414	-1.56314
CP000964	494	14.6986	4.97597	3.50469	2.66723	2.92552	8.66007	6.58179	8.41055	aerobic respiration control sensor protein ArcB	Klebsiella pneumoniae 342	524129..526468	protein_id:ACI08460.1	0.338534	-1.56263
CP000964	4300	6.97238	2.39902	6.1514	4.1982	2.79595	4.11576	2.04444	2.51647	branched-chain amino acid ABC transporter, permease protein	Klebsiella pneumoniae 342	4419796..4420695	protein_id:ACI10690.1	0.344075	-1.53921
CP000964	4205	266.744	92.1724	60.8258	70.4836	46.6439	93.4905	114.035	86.6093	cytochrome o ubiquinol oxidase, subunit I	Klebsiella pneumoniae 342	4328134..4330125	protein_id:ACI09007.1	0.345546	-1.53305
CP000964	389	5747.21	2014.86	1825.51	1613.4	2207.03	4011.39	3615.89	4256.44	translation elongation factor G	Klebsiella pneumoniae 342	425016..427130	protein_id:ACI08382.1	0.350581	-1.51218
CP000964	34	132.576	46.6649	17.1859	28.4378	24.2158	70.0922	61.5152	23.2265	conserved hypothetical protein	Klebsiella pneumoniae 342	complement(35368..35727)	protein_id:ACI09787.1	0.351986	-1.50641
CP000964	3365	9.54778	3.36978	3.20253	0	7.16184	1.39589	4.10207	2.0455	putative transaldolase	Klebsiella pneumoniae 342	complement(3448311..3449264)	protein_id:ACI08270.1	0.352939	-1.50251
CP000964	1912	42.249	14.9365	9.40244	11.3849	10.0235	17.7725	7.37053	10.4964	mannose permease IID component	Klebsiella pneumoniae 342	complement(2017095..2017955)	protein_id:ACI08141.1	0.353536	-1.50007
CP000964	2133	13.2413	4.70601	4.7376	8.47552	2.21493	7.89284	7.79525	13.0129	FeS assembly ATPase SufC	Klebsiella pneumoniae 342	2253044..2253790	protein_id:ACI07987.1	0.355403	-1.49247
CP000964	2482	80.4653	28.5986	21.2949	21.6354	41.2736	50.215	36.0929	61.485	catalase/peroxidase HPI	Klebsiella pneumoniae 342	complement(2591195..2593372)	protein_id:ACI07402.1	0.355415	-1.49242
CP000964	3913	27.9995	9.95233	2.67096	4.9789	3.47543	3.35387	7.36789	2.47607	betaine-aldehyde dehydrogenase	Klebsiella pneumoniae 342	4045645..4047117	protein_id:ACI10905.1	0.355447	-1.49229
CP000964	5384	145.733	52.4345	23.8689	47.14	49.1302	63.9752	63.2115	48.1223	ribose ABC transporter, permease protein	Klebsiella pneumoniae 342	complement(5596340..5597305)	protein_id:ACI07398.1	0.359799	-1.47474
CP000964	2016	369.609	133.77	104.878	119.165	116.418	184.178	130.501	172.115	conserved hypothetical protein	Klebsiella pneumoniae 342	2128220..2128495	protein_id:ACI09602.1	0.361923	-1.46625
CP000964	1081	68.4017	24.977	15.2759	19.0215	16.11	36.4812	32.8139	10.9674	regulatory protein RecX	Klebsiella pneumoniae 342	1116145..1116645	protein_id:ACI07358.1	0.365152	-1.45343
CP000964	904	15.2325	5.60161	3.7826	2.8493	1.95553	3.69488	2.04972	6.50646	cobalamin biosynthesis protein CbiB	Klebsiella pneumoniae 342	927974..928933	protein_id:ACI09548.1	0.367742	-1.44323
CP000964	4648	9220.98	3398.84	2509.85	2708.28	3082.23	5456.68	4250.95	4598.34	chaperone protein DnaK	Klebsiella pneumoniae 342	complement(4793550..4795466)	protein_id:ACI10875.1	0.368599	-1.43988
[truncated: 98 more rows]
