# Supplementary material for: Uncovering complex microbiome activities via metatranscriptomics during 24 hours of oral biofilm assembly and maturation
Source: Microbiome. 2018 Dec 6;6:217. doi: 10.1186/s40168-018-0591-4 (PMC6284299; doi:10.1186/s40168-018-0591-4)
Supplement: Supplementary file 9 — Table S7. Sequence reads before and after quality filtering, and mapping results for all metagenome (MG) and metatranscriptome (MT) libraries. (XLSX 17 kb) [file 40168_2018_591_MOESM9_ESM.xlsx]

## Sheet: MT
pH stage and replicate	MT library (time point hours)	Raw reads	Trimmed	After Ribopicker	After dust masking	Mapped to reference geome	%	Number of ribosomal reads	% ribosomal reads
5.5_1	6HP1-PE-IL1-1_S1	33778802	32342954	28811284	28738742	27160803	94.5094	3531670	10.9194
5.5_2	6HP2-PE-IL2-1_S2	29869802	29044052	19703195	19650918	18555628	94.4263	9340857	32.161
4.7_1	9HP1-PE-IL3-1_S3	34862410	33730932	30582709	30441053	28934587	95.0512	3148223	9.33334
4.7_2	9HP2-PE-IL4-1_S4	38623564	37345168	34897903	34714738	32626377	93.9842	2447265	6.5531
4.7_3	9HP3-PE-IL5-1_S5	35376449	34332484	32113815	31931892	30304845	94.9046	2218669	6.4623
4.5_1	11H3-PE-IL8-1_S8	26898482	25753691	24969495	24861505	23084792	92.8536	784196	3.04498
4.5_2	11HP1-PE-IL6-1_S6	34061869	32881079	31128966	30914807	28926026	93.5669	1752113	5.32864
4.5_3	11HP2-PE-IL7-1_S7	37333542	35819317	33573973	33417856	31128775	93.1501	2245344	6.26853
4.4_1	13HP1-PE-IL9-1_S9	37231815	35980724	33924795	33750438	31826550	94.2997	2055929	5.71397
4.4_2	13P2-PE-IL10-1_S10	35221426	34015783	32267014	32066667	30024302	93.6309	1748769	5.14105
4.4_3	13P3-PE-IL11-1_S11	30295439	29337642	28348045	28218450	26870982	95.2249	989597	3.37313
4.4_1	15HP1-PE-IL12-1_S12	37964737	36828128	33798203	33645125	29375724	87.3105	3029925	8.2272
4.4_2	15P2-PE-IL54-1_S2	35409352	34325662	33061111	32936359	30049864	91.2361	1264551	3.68398
4.4_3	15P3-PE-IL47-1_S12	37964737	36828128	35261729	35148918	31952238	90.9053	1566399	4.25327
4.4_1	17P1-PE-IL77-1_S9	35480163	34569016	33173291	32993655	30450527	92.2921	1395725	4.0375
4.4_2	17P2-PE-IL84-1_S8	28727582	27844272	27139919	26957658	24347818	90.3187	704353	2.52962
4.4_3	17P3-PE-IL59-1_S10	37691198	36765515	35630660	35454235	31003072	87.4453	1134855	3.08674
4.3_1	212-PE-IL92-1_S13	41361680	37959324	36805071	37779435	34811135	92.1431	1154253	3.04076
4.3_2	21P1-PE-IL98-1_S7	37685760	40322762	35351232	35165246	32517761	92.4713	4971530	12.3293
4.3_1	24P1-PE-IL15-1_S4	36203511	35389246	33087193	32928245	28948276	87.9132	2302053	6.50495
4.3_2	24P2-PE-IL60-1_S5	31795322	31026807	30107312	29923849	27552800	92.0764	919495	2.96355

## Sheet: MG
pH stage and replicate	MT library (time point hours)	Trimmed and dust filtered reads	Mapped to reference geome	%
7.2_1	0H1-PE-N701S504-1_S73_L001	6689476	2.69405e+06	40.273
7.2_2	0H1-PE-N701S517-1_S72_L001	7818777	2.75272e+06	35.2065
6.5_1	3H1-PE-N702S502-1_S32_L001	8010949	4.94973e+06	61.787
6.5_2	3H2-PE-N702S505-1_S33_L001	5422652	2.88013e+06	53.1129
5.5_1	6H1-PE-N703S503-1_S8_L001	5817727	3.29424e+06	56.6241
5.5_2	6H2-PE-N703S506-1_S9_L001	5216988	3.23702e+06	62.0477
4.7_1	9H1-PE-N704S504-1_S88_L001	5895188	4.69671e+06	79.6701
4.7_2	9H2-PE-N704S507-1_S89_L001	2716046	2.1413e+06	78.8389
4.5_1	115H1-PE-N706S505-1_S80_L001	11055361	8.84326e+06	79.9907
4.5_2	115H2-PE-N706S508-1_S81_L001	7370072	5.69862e+06	77.3211
4.4_1	13H1-PE-N707S506-1_S40_L001	8435649	6.72402e+06	79.7096
4.4_2	13H2-PE-N707S517-1_S41_L001	8592223	6.82619e+06	79.4462
4.4_1	15H1-PE-N708S507-1_S16_L001	9696515	8.8562e+06	91.3339
4.4_2	15H2-PE-N708S502-1_S17_L001	8151710	6.71686e+06	82.3982
4.4_1	17H1-PE-N709S508-1_S48_L001	14018021	1.14422e+07	81.6248
4.4_2	17H2-PE-N709S503-1_S49_L001	8604976	7.1395e+06	82.9694
4.3_1	21H1-PE-N711S502-1_S1_L001	9588902	7.14256e+06	74.4877
4.3_2	21H2-PE-N711S505-1_S2_L001	7400180	6.23619e+06	84.2709
4.3_1	24H1-PE-N712S503-1_S64_L001	9277675	7.50779e+06	80.9232
4.3_2	24H2-PE-N712S506-1_S65_L001	8124777	6.52321e+06	80.2879
