# Supplementary material for: Uncovering complex microbiome activities via metatranscriptomics during 24 hours of oral biofilm assembly and maturation
Source: Microbiome. 2018 Dec 6;6:217. doi: 10.1186/s40168-018-0591-4 (PMC6284299; doi:10.1186/s40168-018-0591-4)
Supplement: Supplementary file 10 — Table S8. Read mapping results showing DNA and mRNA read mapping reproducibility between replicate libraries. Read mapping was performed using reference genomes representative of oral bacteria (see Methods section). A separate spreadsheet is provided for relative abundance values of mRNA reads mapping to oral reference genomes. Fold change calculations are included in this sheet showing differences between: 9 h and 6 h of growth; 11 h and 9 h of growth; and 24 h and 6 h of growth. (XLSX 161 kb) [file 40168_2018_591_MOESM10_ESM.xlsx]

## Sheet: Metagenome_gabe_mappingDNAreads
Refernce genome - genomes were removed if they did not contribute to one permille in any samples (81 remain)	pH 7.2_1 (0 hrs)	7.2_2 (0 hrs)	6.5_1 (3 hrs)	6.5_2 (3 hrs)	5.5_1 (6 hrs)	5.5_2 (6 hrs)	4.7_1 (9 hrs)	4.7_2 (9 hrs)	4.5_1 (11 hrs)	4.5_2 (11 hrs)	4.4_1 (13 hrs)	4.4_2 (13 hrs)	4.4_1 (15 hrs)	4.4_2 (15 hrs)	4.4_1 (17 hrs)	4.4_2 (17 hrs)	4.3_1 (21 hrs)	4.3_2 (21 hrs)	4.3_1 (24 hrs)	4.3_2 (24 hrs)
Actinomyces_oral_taxon_181_F0379_SEQF1948	13999.7	13747.8	19474.7	12291	2921.98	2763.66	810.393	279.456	1725.3	910.608	1295.08	1572.59	2283.37	1559.8	2903.8	1960.05	2972.78	2334.75	3212.41	3195.79
Alloscardovia_omnicolens_DSM_21503_SEQF2547	1624.94	1577.59	1533.35	1127.18	340.922	369.625	290.124	182.691	1213.47	552.86	1267.39	1398.18	2743.7	1465.32	2460.33	1612.37	1832.77	1864.97	3890.06	3543.2
Anaerococcus_lactolyticus_ATCC_51172_SEQF1982	295.623	324.137	776.316	482.209	7.25524	5.6259	1231.73	597.059	2457.55	1684.3	1901.28	1967.09	2477.67	1751.52	3195.15	1920.13	1450.16	1573.84	1777.27	1588.32
Atopobium_parvulum_DSM_20469_SEQF1084	44954.8	39274.2	85116.5	47585.4	8664.94	8278.16	4114.72	1857.13	8937.31	5413.29	5631.43	6208.25	8134.63	5814.63	10476.8	5748.22	5735.27	5575.97	6261.62	6677.49
Bacillus_subtilis_BSn5_SEQF1173	0.781164	1.37327	3.6513e-52	3.07994e-70	1948.57	7303.68	2.4399e-27	9.28714e-25	2.06702	0.663662	8.3638e-20	3.46066e-23	0.757908	4.19692e-21	0.6597	1.9589	7.92318	0.639903	9.2843e-20	1.94448
Cronobacter_sakazakii_ATCC_BAA-894_SEQF1185	501.916	604.523	4247.99	2160.99	6906.36	6128.59	3458.54	1559.53	6565.25	5642.72	5250.86	5532.52	6311.23	4112.51	7260.66	4120.75	14136.1	2905.91	3657.75	3566.8
Dialister_micraerophilus_DSM_19965_SEQF1959	257.485	304.78	1037.66	660.421	40.348	31.4113	1624.83	832.433	3139.98	2131.09	2154.47	2301.4	2818.13	2175	3815.8	2151.17	1551.55	1937.32	2305.18	1894.42
Enterobacter_cancerogenus_ATCC_35316_SEQF1481	1552.86	1758.4	20584.4	9783.96	9012.05	8613	14505.5	6473.25	28280.4	20496.5	21899.7	23499.9	26322.2	18015.5	29458.2	17280.9	41024.9	11134.6	13690.1	12684.9
Enterobacter_hormaechei_ATCC_49162_SEQF1960	11388.8	9374.25	60420.7	30840.4	14419	15202.5	25131.1	11054.7	49066.7	32392.3	37399.1	39855.3	45325.9	29659.2	51080.7	30057.3	78200.1	21055.8	25125.5	24423.6
Enterococcus_durans_FB129-CNAB-4_SEQF2417	144.257	175.968	526.345	351.218	13.7331	17.0941	1344.67	623.908	2449.86	1721.59	1969.34	2148.07	2420.1	1886.33	3092.14	1917.98	1340.18	1441.35	1858.95	1606.49
Escherichia_coli_BW2952_SEQF1713	2780.97	2748.18	38081.1	18015.3	16880.5	17725.3	26963.6	12089	52929.9	33187.9	41135.3	43959.8	49281.8	34453.2	55064.2	32389.5	54762.5	21430.8	26218.3	24042.4
Escherichia_coli_O157:H7_EC4115_SEQF1511	1525.8	1511.57	19702	9372.06	8500.44	9805.77	14120.8	6040.46	27354.8	18441.6	21410.5	22728.1	25719.3	17362	28688.7	17104	37084.8	11200.2	13686.3	12602.8
Fusobacterium_nucleatum_nucleatum_ATCC_25586_SEQF1078	1825.93	2584.23	1992.58	1331.01	197.298	197.628	386.198	196.643	560.154	541.318	432.47	270.775	357.031	239.535	650.457	313.281	1353.85	405.272	627.649	694.286
Fusobacterium_nucleatum_polymorphum_ATCC_10953_SEQF1075	4506.77	6127.52	4693.88	3265.47	379.964	413.104	787.701	452.037	1228.84	852.956	844.418	478	825.019	482.444	1327.55	575.428	3238.28	901.301	1622.53	1460.16
Fusobacterium_oral_taxon_370_F0437_SEQF1879	12827.1	17024.7	15125	10179	2148.58	2523.37	2624.16	1438.57	3663.27	2831.17	2420.54	1348.4	2352.02	1156.6	3916.46	1515.42	10015	3190.81	5735.36	5662.72
Fusobacterium_periodonticum_ATCC_33693_SEQF1160	33747.1	37340.8	38948.6	26988.1	4573.91	5211.06	7228.13	3812.48	10298.1	6542.79	7594.27	4601.94	6870.82	3954.55	11281.6	4567.92	21950.4	8286.75	15009.8	14420.6
Gemella_morbillorum_M424_SEQF2298	349.308	392.581	1082.81	490.464	28.5027	22.3954	2240.16	943.654	3941.77	2641.13	2896.36	3046.86	3929.61	2946.99	4883.49	2871.03	2610.82	2556.73	2829.48	2438.86
Granulicatella_adiacens_ATCC_49175_SEQF1996	38837.5	43144.1	445920	251247	464972	450833	565162	317984	1.14636e+06	681316	1.06373e+06	965960	1.43122e+06	1.05707e+06	1.95594e+06	1.11525e+06	1.30561e+06	1.38492e+06	1.32034e+06	1.22139e+06
Granulicatella_elegans_ATCC_700633_SEQF1608	342.512	538.406	2042.39	1114.48	3381.06	3115.23	2571.55	1267.1	4675.63	4251.04	3884.02	3700.88	4928.43	3365.3	6504.65	3825.46	4925.2	3330.73	3901.29	3641.18
Haemophilus_haemolyticus_M21639_SEQF2076	329093	341055	155315	160810	1.46215	5.15708	1024.24	473.705	822.335	622.411	970.133	1300.95	1031.93	1173.98	2074.03	906.346	1642.76	3291.58	1640.15	3498.92
Lachnospiraceae_bacterium_ACC2_SEQF2481	44895.2	45631	77657.2	37493.1	3836.39	3312.77	4310.2	1636.13	6690.89	4506	4273.26	4519.97	5474.88	3971.36	7259.68	4022.62	3983.89	2718.58	3469.78	3471.44
Lachnospiraceae_bacterium_oral_taxon_082_F0431_SEQF1881	2963.66	3639.73	5676.49	3099.96	347.585	279.492	1950.51	920.569	3871.3	2648.39	2854.89	2661.31	4015.48	2921.62	5222.17	2980.09	3273.17	2898.55	3269.34	3315.28
Lactobacillus_brevis_ATCC_367_SEQF1252	18415.7	16017.5	30845	18878.4	383.543	368.316	960.201	473.616	1969.27	1094.13	1516.5	1771.23	2272.68	1635.56	3572.22	2073.73	2601.12	2463.89	3075.72	3347.13
Lactobacillus_casei_BL23_SEQF1246	52.5312	56.432	265.686	178.404	58.8563	85.8311	109.867	35.3173	909.015	515.925	1675.39	1643.11	5503.5	3606.46	10777.4	5238.16	8801.86	5381.08	12044.5	8879.43
Lactobacillus_fermentum_IFO_3956_SEQF1533	1193.83	1166.96	2015.88	1232.21	116.602	116.485	2135.84	884.28	13072.8	8264.5	25553	38017.7	112679	92907.9	269047	196749	414514	313610	522422	487547
Lactobacillus_oris_PB013-T2-3_SEQF1910	16183.5	20577.8	12617.5	8206.48	4.21989	4.1473	142.684	100.502	194.175	133.887	223.035	268.702	289.92	263.826	509.506	260.707	800.352	717.466	531.737	774.847
Lactobacillus_paracasei_paracasei_8700:2_SEQF1262	26.6195	27.4654	206.422	120.583	45.1602	46.5219	133.172	48.6158	778.489	463.409	1547.28	1595.9	5083.67	2965.77	9081.1	4559.37	6945.35	4167.62	9670.94	7053.99
Lactobacillus_salivarius_UCC118_SEQF1259	644.504	812.31	2048.44	1181	9330.02	6682.78	7626.12	3479.21	13494.3	9243.55	10322	9371.91	12709.6	9027.43	16433	9634.35	11721.9	8994.42	11442.8	9577.54
Oribacterium_oral_taxon_078_F0262_SEQF1603	190.256	249.635	735.062	322.839	23.8016	14.5336	4860.1	1968.04	8768.61	5692.15	6669.86	6803.89	8545.13	6157.77	10481.3	6578.15	6128.97	4905.26	5605.25	4940.83
Oribacterium_sinus_F0268_SEQF1607	2105.4	2126.42	7940.6	1447.24	13.4	10.1338	385.247	281.629	679.164	474.951	475.309	521.517	440.249	477.721	586.914	367.295	473.806	343.11	431.221	353.962
Parascardovia_denticolens_F0305_SEQF1655	399112	261801	247606	212153	3.22784e-23	2.65788e-21	1282.05	680.041	982.936	591.825	1089.79	1750.51	1167.86	1436.7	2733.25	1113.74	1811.65	3306.5	2038.44	3802.45
Peptoniphilus_lacrimalis_DSM_7455_SEQF2505	319.096	303.646	1000.37	597.898	33.3889	29.9327	2408.28	1079.57	4617.99	2568.29	3408.96	3235.67	4224.8	3217.41	5322.92	3166.88	2334.33	2828.22	3348.73	2807.86
Peptoniphilus_oral_taxon_375_F0436_SEQF1855	124.115	187.643	541.322	269.059	4.81215	6.85206	1271.77	545.879	2427.52	1713.81	1808.08	1924.13	2245.37	1757.42	2958.11	1861	1802.37	1447.02	1626.66	1367.74
Peptoniphilus_oral_taxon_836_F0141_SEQF1681	553.222	578.32	1391.81	739.622	33.1668	29.8966	2317.2	1102.46	4309.03	2891.98	3246.07	3253.74	4152.98	3183.29	5174.29	3128.35	2767.31	2656.12	3189.93	2570.4
Peptostreptococcus_anaerobius_653-L_SEQF1921	323.312	434.054	1250.03	739.233	27.9105	26.2542	2154.01	975.666	3694.13	2461.63	2729.59	2927.06	3909.34	2658.99	4542.71	2919.98	2305.95	2372.58	2732.3	2412.08
Porphyromonas_oral_taxon_279_F0450_SEQF1907	2629.03	1906.74	6986.54	4039.11	1.69166	3.24571	131.745	65.6204	145.855	131.578	138.717	180.286	127.064	153.842	302.699	157	172.725	209.035	125.07	241.248
Ralstonia_pickettii_12D_SEQF1977	743.382	489.51	2099.51	1060.52	862.578	726.621	1411.94	706.06	2468.96	1575.18	1902.9	1984.76	2370.75	1553.52	2697.63	1509.11	2268.71	1158.07	1092.85	1224.74
Selenomonas_artemidis_F0399_SEQF1697	416061	422681	262859	209525	0	0	1353.88	787.752	1121.29	1084.01	1246.48	1966.65	1351.51	1461.81	2951.94	1336.15	4734.34	3641.54	2185.09	3883.72
Selenomonas_oral_taxon_138_F0429_SEQF1951	20.4953	21.1551	58.2601	56.9499	6.18176	7.71758	6280.23	2388.78	10976.5	7082.49	8028.03	8893.91	10907.1	8298.91	12710.5	8663.26	8158.81	5630.77	6189.57	5454.59
Solobacterium_moorei_F0204_SEQF1683	30986.6	37766.1	69259.2	37294	17968.2	17732.9	10502.4	5511.05	17952.1	11620.2	13074.1	14107.2	15950.5	12510.6	23166.2	12815.4	11241	15322.9	14941.4	17451
Staphylococcus_warneri_L37603_SEQF1839	20420	38281.2	12225.6	10737.6	0.943922	3.31423	73.72	45.3457	50.557	105.032	66.5024	101.54	85.9022	87.0423	183.699	47.0281	107.755	237.678	95.9122	251.794
Streptococcus_anginosus_CCUG_39159_SEQF2334	117149	138965	264435	148448	13660.4	12370.1	27956.5	12132.3	67875.6	42868.5	40292	35523.5	49901.9	35640.3	64610.1	35139.1	46590.3	36851.9	58868.7	46705.8
Streptococcus_anginosus_SK52_SEQF1996	200115	224535	445920	251247	19864.3	19184.4	51986.4	22594.3	121434	72630.6	73263.5	64156.4	90193.7	63564.3	117547	63327.6	88689.7	67247.2	105529	82991.9
Streptococcus_australis_ATCC_700641_SEQF2020	931.158	1279.28	7308.13	3760.29	19564.3	20018.3	17307.8	7589.73	29800.7	23229.8	21574.9	22065.5	26491	20854.9	33009.6	21365.5	23188.7	17573.5	23234.3	20129.7
Streptococcus_constellatus_pharyngis_SK1060_SEQF2211	31496.4	40365.6	69035.7	38828.2	2783.11	2531.68	9263.99	4079.13	20999.3	14902.9	13128.6	11408.2	15878.9	11451.5	20665.9	11368.4	15990.8	11576.2	18221.2	14484.8
Streptococcus_cristatus_ATCC_51100_SEQF1997	1731.78	1939.82	4162.09	2405.83	9602.98	10254.8	5266.18	2471.95	9464.28	7754.98	6807.12	7207.02	8635.11	6593.77	11186.4	7222.31	9046.52	5734.84	7638.71	6246.85
Streptococcus_gordonii_Challis_CH1_SEQF1066	834.509	1128.51	3017.36	1515.14	7396.9	8066.21	5845.86	2618.97	10833.3	8984.78	8095.82	8443.95	10650.5	8037.31	12790.3	8031.94	8670.25	6273.31	8247.07	6546.98
Streptococcus_infantis_X_SEQF2216	5392.13	6580.81	96852.9	42710.1	145258	147417	213018	89091.8	350434	224715	256054	248032	274911	217275	336109	222190	175297	173293	243361	222577
Streptococcus_intermedius_F0413_SEQF1703	4616.35	6756.05	10005.1	5705.8	598.48	548.688	1416.69	616.681	2970.8	2639.56	1875.19	1667.65	2239.74	1644.55	3130.69	1670.03	2658.06	1914.46	3136.68	2424.9
Streptococcus_intermedius_JTH08_SEQF2361	6448.47	9458.9	14389.8	8153.31	650.829	708.687	1810.71	781.923	4325.27	3547.73	2617.92	2440.74	3223.7	2486.14	4266.26	2351.51	3450.32	2300.96	3406.38	2989.99
Streptococcus_mitis_ATCC_6249_SEQF1998	12052.7	14869.8	50284.5	26917.5	97271	96537.6	162281	70441.7	300278	207152	218167	228073	283453	217760	348367	229310	215321	164164	207623	167566
Streptococcus_mitis_B6_SEQF1067	3099.59	3920.36	20765.3	10392.3	42513.9	43119.7	40674.8	17522.4	68550	52125.3	49395.3	48730.6	58437.1	44767.4	73060.3	46194.6	47028.1	36920	48780.2	43502
Streptococcus_mitis_biovar_2_SK95_SEQF1999	7853.5	10843.8	34752.7	18261.4	119932	116475	105895	45946.1	196996	148882	143086	152616	189800	146072	232177	152846	149525	107778	135776	109639
Streptococcus_oligofermentans_AS_1.3089_SEQF2520	1598.17	1839.16	5040.8	2626.72	5330.34	4749.6	9814.28	4680.72	17315.9	12805.9	13110.4	12879	16576.8	12071.3	20930.5	12884.1	11898.6	11033.2	14525	11433.2
Streptococcus_oral_taxon_058_F0407_SEQF1704	7911.69	10251.5	29000.3	15331	94315.2	90505.3	82430	35658.9	154049	119096	113678	120144	149803	114928	184063	121317	113455	85208.3	105748	86878.2
Streptococcus_oral_taxon_066_F0442_SEQF1889	1371.66	1805.51	8789.04	4294.92	24169.4	22063.7	22825.8	10618.8	40876.9	33343.6	30356.5	30935.4	38995.8	30099.4	48931.8	31469.2	38744.5	27084.5	33393.1	29046
Streptococcus_oral_taxon_070_F0441_SEQF1888	41290.1	46213.7	150718	79886.5	365940	337652	507579	221226	951170	585067	698384	728162	921077	706028	1.14143e+06	740805	616063	541590	674854	544234
Streptococcus_oral_taxon_071_73H25AP_SEQF1913	41035.9	46159.2	148923	78198.3	317814	314084	503755	217823	946615	583359	693346	729040	913856	700765	1.13223e+06	736008	627447	540339	677867	544067
Streptococcus_oralis_ATCC_35037_SEQF1917	21788.4	25102.7	108750	57655.7	211573	208251	322923	136756	598967	372089	426308	463752	559704	434745	677009	451519	364580	313550	394638	316582
Streptococcus_oralis_Uo5_SEQF2005	17161.9	21115.8	76713	40290.3	146669	146727	228631	98882.5	425435	283395	305853	326310	401218	306661	489368	325311	278005	228407	286023	230842
Streptococcus_parasanguinis_ATCC_15912_SEQF1919	20515.3	19976.1	118351	58016.8	282390	286208	348030	161883	663730	406600	493132	541153	676162	530467	855630	546918	506598	459655	543785	469415
Streptococcus_parasanguinis_II_F0405_SEQF1702	5424.68	6336.12	28918.2	13816.6	62476.5	63852.9	80857.1	37271.3	156847	114712	114442	125076	156574	122151	198372	127666	134308	104974	124983	107693
Streptococcus_peroris_ATCC_700780_SEQF2000	2273.55	2801.53	42185	18409.3	79712.5	77670.3	90427.9	38316.2	147044	104101	106874	102489	114133	89339.1	140070	91919.4	73594.9	73851	102663	94467
Streptococcus_pneumoniae_AP200_SEQF1929	2030.02	3008.11	12214.6	6218.32	43559.2	43948.4	28446.3	12132.5	48887.2	40803.1	35228.6	36202.1	43450.3	33168	53028.1	34260.4	37341.5	26521.9	34153.7	29723.7
Streptococcus_salivarius_JIM8780_SEQF1367	1208.15	1636.26	3419.36	1794.53	1154.19	1192.17	5635.78	2606.63	10214.4	7959.74	7663.22	7785.67	9793.66	7549.47	12386.9	7912.46	7823.72	6708.63	8105.89	7033.1
Streptococcus_salivarius_SK126_SEQF1843	19321.4	21307.6	11779.8	10905.4	2751.91	2298.88	4468.91	1961.02	7791.62	5644.91	5592.24	5919.5	6931.02	5440.34	8899.05	5786.87	4777.26	4674.53	5814.49	5189.98
Streptococcus_sanguinis_SK36_SEQF1070	490.04	689.805	1479.91	772.95	741.012	633.148	1402.81	675.171	2344.11	2360.23	1670.69	1560.46	2120.5	1520.76	2639.93	1636.66	2364.24	1415.19	1938.1	1515.59
Streptococcus_sp_GMD4S	18431.7	21515.9	91817.9	49288.7	166505	162374	274517	118229	510518	332307	361209	387098	475138	367790	575803	381057	328512	266874	337579	270409
Streptococcus_sp_M143	11088.4	13549.6	45822.7	24154.9	102146	99449.7	142642	61643.3	266135	190230	192104	204377	253924	195333	311883	205368	185337	145374	182229	147431
Streptococcus_tigurinus	31080.3	36411.4	120011	63720	234713	233061	407168	178328	768064	490670	560227	583907	742341	565224	919551	593892	504139	441757	552418	443343
Streptococcus_vestibularis_F0396_SEQF1705	757.351	1054.09	2643.54	1337.67	1383.43	1402.19	3868.8	1761.8	6967.38	5839.82	5055.5	5461.66	6591.24	4993.17	8063.83	5305.05	5743.68	4579.94	5515.76	4790.57
Streptococcusoral_taxon_056_F0418_SEQF1847	189.711	434.14	629.174	312.545	1149.57	926.179	1290.5	617.523	2419.52	2643.69	1770.31	1608.73	2219.69	1749.17	2863.36	1736.13	5369.35	1600.64	2232.25	1869.01
Veillonella_atypica_ACS-134-V-Col7a_SEQF1918	131338	148474	202676	112007	4534.97	4985.42	12820.2	6673.46	21925.3	14520.4	17699.5	15790.4	21348.2	15218	33795.8	16917.6	16191.6	20562.3	20829.3	26137.3
Veillonella_dispar_ATCC_17748_SEQF1159	59747.1	41875.9	189451	94970.9	7134.31	7452.66	9572.81	4403.76	17015.5	12399.6	11760.5	10931.6	14712.8	10600.6	22405.2	12533	12641.4	12326.6	12147.7	14125.6
Veillonella_oral_taxon_158_F0412_SEQF1698	34693.5	27971.7	231159	101412	5256.61	5441.26	8734.3	4835.16	20148.1	16268.8	11469.2	16867.9	16641.9	12776.6	25029.8	17779.9	11654.8	13749.6	14868.1	13277.6
Veillonella_parvula_DSM_2008_SEQF1496	48927.3	50721.6	88428.8	48353.4	23113.3	23066.5	71736.3	36943	133645	80980.7	120057	97069.9	153416	106019	241455	113928	113338	125903	140633	150101
Veillonella_parvula_strain_SHI-1	30559.8	32748.9	61321.8	33580.4	16438.8	15876.5	47749.2	24251.6	88567	55760.4	77501.9	64081.6	98683.7	68800.5	155024	75535.9	85079.9	81377.4	95041.3	96677.1
Veillonella_sp_3_1_44	33476.6	36632.2	64082.1	35401.9	12905.3	13635.2	42881.6	21963.4	79044.5	51249.4	69964.9	55286.6	90029.1	60633.6	141106	66960.1	77353.3	76776.8	85603.6	91339.3
Veillonella_sp_6_1_27	34067.7	37389.4	66909.2	36262.8	13826.6	14738.7	47192.7	23678.9	87139.6	55567	75674.1	60506.9	100112	66520.2	156410	74128.7	82355.9	85277.2	94634.6	101437
Veillonella_sp_ACP_1	110726	128075	171909	95051.4	4325.79	4546.92	9258.76	4775.68	15384.8	10817.2	11478.5	10672.3	13510.2	10149.1	22456.3	10854.8	11061.8	14316.7	14076.9	18991.9
Veillonella_sp_HPA0037	115305	132612	183749	100245	4672.01	4941.06	9902.08	4943.55	16188.9	11557.8	12113.6	11381.2	14462.5	11072.6	24645.3	11799.6	12931.3	14731.9	14755.7	19599.8

## Sheet: Metatranscriptome BWA mapping m
# genome	pH 5.5_1 (6 hrs)	pH 5.5_2 (6 hrs)	pH 4.7_1(9 hrs)	pH 4.7_2 (9 hrs)	pH 4.7_3 (9 hrs)	pH 4.5_1 (11 hrs)	pH 4.5_2 (11 hrs)	pH 4.5_3 (11 hrs)	pH 4.4_1 (13 hrs)	pH 4.4_2 (13 hrs)	pH 4.4_3 (13 hrs)	pH 4.4_1 (15 hrs)	pH 4.4_2 (15 hrs)	pH 4.4_3 (15 hrs)	pH 4.4_1 (17 hrs)	pH 4.4_2 (17 hrs)	pH 4.4_3 (17 hrs)	pH 4.3_1 (21 hrs)	pH 4.3_2 (21 hrs)	pH 4.3_1 (24 hrs)	pH 4.3_2 (24 hrs)
Streptococcus_infantis_X_SEQF2216	1.23494e+06	843685	754802	851108	790547	666633	835314	898924	1.26413e+06	1.19254e+06	1.06729e+06	1.28262e+06	1.31203e+06	1.39512e+06	1.40533e+06	1.12368e+06	1.43083e+06	2.87616e+06	2.68667e+06	3.35482e+06	3.19309e+06
Streptococcus_parasanguinis_ATCC_15912_SEQF1919	2.06043e+06	1.40764e+06	5.64233e+06	6.36224e+06	5.90954e+06	4.90423e+06	6.14517e+06	6.61313e+06	7.64637e+06	7.21338e+06	6.45579e+06	6.2266e+06	6.36934e+06	6.77272e+06	5.74795e+06	4.59598e+06	5.85225e+06	5.16413e+06	4.82391e+06	3.27469e+06	3.11683e+06
Streptococcus_oral_taxon_070_F0441_SEQF1888	3.26271e+06	2.22901e+06	2.44792e+06	2.76025e+06	2.56384e+06	1.586e+06	1.98731e+06	2.13865e+06	2.39121e+06	2.2558e+06	2.01888e+06	2.08011e+06	2.1278e+06	2.26256e+06	2.25742e+06	1.805e+06	2.29838e+06	2.46058e+06	2.29848e+06	1.83441e+06	1.74599e+06
Streptococcus_peroris_ATCC_700780_SEQF2000	576102	393580	417147	470371	436902	361785	453329	487850	701278	661566	592085	683802	699478	743778	785541	628108	799796	1.63308e+06	1.52549e+06	1.80087e+06	1.71406e+06
Streptococcus_oral_taxon_071_73H25AP_SEQF1913	2.55243e+06	1.74376e+06	2.52775e+06	2.85027e+06	2.64746e+06	1.6449e+06	2.06112e+06	2.21807e+06	2.36356e+06	2.22972e+06	1.99554e+06	2.12299e+06	2.17166e+06	2.30919e+06	2.27641e+06	1.82018e+06	2.31772e+06	2.42351e+06	2.26385e+06	1.78506e+06	1.69901e+06
Streptococcus_parasanguinis_II_F0405_SEQF1702	670793	458270	2.22007e+06	2.50333e+06	2.32521e+06	1.93623e+06	2.42616e+06	2.61092e+06	3.02027e+06	2.84924e+06	2.55e+06	2.53432e+06	2.59242e+06	2.7566e+06	2.09506e+06	1.67518e+06	2.13308e+06	1.85797e+06	1.73557e+06	1.4083e+06	1.34041e+06
Streptococcus_tigurinus	1.77171e+06	1.21039e+06	1.66982e+06	1.88287e+06	1.74889e+06	1.08737e+06	1.36251e+06	1.46627e+06	1.43323e+06	1.35207e+06	1.21007e+06	1.32605e+06	1.35645e+06	1.44236e+06	1.4133e+06	1.13006e+06	1.43895e+06	1.62277e+06	1.51586e+06	1.34147e+06	1.2768e+06
Granulicatella_adiacens_ATCC_49175_SEQF1605	2.75717e+06	1.88364e+06	809590	912886	847930	361389	452832	487315	273798	258293	231166	322403	329794	350680	385149	307960	392138	1.20594e+06	1.12649e+06	1.26937e+06	1.20818e+06
Streptococcus_oralis_ATCC_35037_SEQF1917	1.50944e+06	1.03122e+06	1.3047e+06	1.47117e+06	1.36648e+06	946281	1.18572e+06	1.27602e+06	1.39889e+06	1.31967e+06	1.18107e+06	1.17545e+06	1.2024e+06	1.27855e+06	1.29441e+06	1.03499e+06	1.3179e+06	1.43444e+06	1.33993e+06	1.14255e+06	1.08747e+06
Streptococcus_sp_GMD4S	1.22399e+06	836199	1.20737e+06	1.36142e+06	1.26455e+06	887563	1.11215e+06	1.19684e+06	1.31332e+06	1.23895e+06	1.10883e+06	1.17298e+06	1.19987e+06	1.27586e+06	1.25478e+06	1.00331e+06	1.27755e+06	1.38047e+06	1.28952e+06	1.11935e+06	1.06539e+06
Streptococcus_oralis_Uo5_SEQF2005	1.10176e+06	752700	933655	1.05278e+06	977871	761535	954229	1.02689e+06	1.09698e+06	1.03486e+06	926171	1.01966e+06	1.04304e+06	1.10909e+06	1.10159e+06	880816	1.12158e+06	1.18838e+06	1.11009e+06	1.0374e+06	987396
Streptococcus_mitis_biovar_2_SK95_SEQF1999	1.17297e+06	801343	835561	942171	875131	602084	754431	811882	912888	861194	770747	852768	872318	927564	913939	730773	930523	1.03119e+06	963256	863009	821407
Streptococcus_sp_M143	732357	500329	692159	780472	724937	525863	658924	709102	740122	698211	624881	704179	720322	765941	733154	586220	746458	883331	825137	713514	679119
Veillonella_parvula_DSM_2008_SEQF1496	178949	122254	836927	943711	876562	837544	1.04947e+06	1.12939e+06	751207	708669	634240	887964	908320	965846	1.00256e+06	801631	1.02075e+06	1.00744e+06	941071	628241	597956
Streptococcus_mitis_ATCC_6249_SEQF1998	704889	481564	523621	590430	548418	357062	447411	481482	490283	462519	413943	455757	466205	495731	485866	388491	494682	631171	589589	626493	596292
Streptococcus_mitis_B6_SEQF1067	313069	213881	226174	255032	236885	180792	226538	243789	302028	284925	255001	288613	295229	313927	310212	248041	315841	540553	504941	572076	544498
Streptococcus_pneumoniae_AP200_SEQF1929	303741	207509	180517	203549	189066	154706	193851	208613	249953	235799	211034	257176	263072	279732	264961	211859	269768	428029	399830	568446	541043
Streptococcus_oral_taxon_058_F0407_SEQF1704	639921	437179	424577	478750	444684	341271	427624	460188	483326	455957	408070	486446	497598	529111	505812	404440	514990	559391	522538	534310	508553
Veillonella_sp_6_1_27	146964	100402	699708	788984	732844	693825	869386	935590	598329	564447	505166	705640	721817	767531	779148	622996	793286	786768	734936	491200	467521
Veillonella_sp_3_1_44	144059	98417.6	690154	778211	722837	655080	820838	883345	574501	541969	485048	652018	666965	709205	727830	581963	741037	732221	683982	458784	436668
Streptococcus_oral_taxon_066_F0442_SEQF1889	270005	184461	438281	494202	459037	367911	461005	496110	589726	556331	497902	481362	492398	523582	451332	360878	459521	515737	481760	436219	415190
Streptococcus_australis_ATCC_700641_SEQF2020	188554	128816	280174	315922	293442	234033	293251	315582	371589	350547	313730	332370	339990	361522	329303	263306	335278	406345	379575	421672	401345
Veillonella_parvula_strain_SHI-1	159159	108734	747279	842625	782668	599495	751188	808391	523313	493680	441831	593328	606930	645368	619391	495257	630630	638534	596467	406445	386852
Streptococcus_cristatus_ATCC_51100_SEQF1997	67813.2	46328.4	44399.8	50064.8	46502.5	38637.5	48414.1	52100.8	73304.6	69153.6	61890.7	67517.5	69065.3	73439.3	70393.5	56285.7	71670.9	117093	109379	173821	165442
Streptococcus_anginosus_SK52_SEQF1996	141424	96617.4	228661	257836	239490	274484	343937	370128	252668	238360	213326	289493	296130	314885	271316	216941	276240	212092	198120	162660	154819
Lactobacillus_fermentum_IFO_3956_SEQF1533	711.613	486.157	3100.23	3495.79	3247.04	11357	14230.7	15314.4	32440.5	30603.5	27389.4	70271.3	71882.3	76434.7	143203	114503	145802	160268	149710	151596	144289
Streptococcus_vestibularis_F0396_SEQF1705	13252.3	9053.64	112776	127165	118117	77980.7	97712.5	105153	164732	155404	139082	135686	138796	147587	122004	97552.9	124218	163914	153116	149509	142302
Klebsiella_pneumoniae_Kp342_SEQF1249	451521	308469	50175.2	56577.1	52551.3	60074.3	75275.2	81007.4	45581.9	43000.7	38484.5	74683.4	76395.5	81233.8	144841	115813	147470	136710	127704	142441	135575
Veillonella_sp_ACP_1	44997	30740.9	182213	205461	190842	170905	214150	230458	119502	112735	100895	152953	156459	166368	168359	134618	171414	177110	165442	141034	134235
Veillonella_atypica_ACS-134-V-Col7a_SEQF1918	46563.4	31811	182775	206096	191431	167193	209498	225452	114165	107701	96389.3	146838	150204	159717	159212	127304	162101	172547	161180	133845	127393
Veillonella_sp_HPA0037	47636.7	32544.3	186002	209734	194811	169009	211774	227900	115078	108562	97160.1	147479	150860	160414	154339	123407	157140	167369	156343	132486	126100
Streptococcus_anginosus_CCUG_39159_SEQF2334	106302	72623.1	184926	208521	193684	216127	270814	291437	205049	193437	173122	225105	230266	244849	216098	172789	220019	174924	163400	125478	119430
Veillonella_dispar_ATCC_17748_SEQF1159	51979	35510.8	126199	142301	132175	132325	165807	178434	116160	109582	98073.4	145249	148579	157989	160957	128699	163877	156524	146212	109459	104182
Streptococcus_gordonii_Challis_CH1_SEQF1066	111452	76141.2	88346.3	99618.4	92530.1	63796.9	79939.7	86027.1	81076.7	76485.5	68452.6	73627.9	75315.8	80085.7	69795.7	55807.6	71062.1	85735	80086.7	85586.4	81460.7
Streptococcus_salivarius_SK126_SEQF1843	25042	17108.1	41265.1	46530.1	43219.3	32530.2	40761.4	43865.4	56498.7	53299.3	47701.5	47336	48421.2	51487.8	51816.6	41431.8	52756.8	90642.5	84670.9	83281	79266.4
Streptococcus_oligofermentans_AS_1.3089_SEQF2520	39469.3	26964.5	64711.9	72968.6	67776.5	44361.5	55586.5	59819.4	71674.1	67615.4	60514.1	53293.6	54515.3	57967.9	62132	49679.9	63259.4	97941.8	91489.4	78160.6	74392.8
Veillonella_oral_taxon_158_F0412_SEQF1698	39885.6	27248.9	111783	126045	117076	111722	139992	150652	85925.9	81060.1	72546.7	98791	101056	107456	114955	91916.2	117041	97558.2	91131	76809.3	73106.7
Streptococcus_salivarius_JIM8780_SEQF1367	13406.2	9158.83	65701.5	74084.4	68812.9	46077.2	57736.3	62133	81946.6	77306.2	69187	60857.7	62252.9	66195.5	71106.5	56855.8	72396.8	99244.1	92705.9	73826.2	70267.4
Solobacterium_moorei_F0204_SEQF1683	107399	73372.7	93205.2	105097	97619.2	94398.6	118285	127292	70983.7	66964.1	59931.2	85880.7	87849.5	93413.2	83143.9	66480.7	84652.6	107968	100855	66351.5	63152.9
Streptococcus_constellatus_pharyngis_SK1060_SEQF2211	32640	22298.9	52569.8	59277.2	55059.4	61300.1	76811.1	82660.3	59319.1	55960	50082.8	65675.5	67181.1	71435.8	63263.7	50584.8	64411.7	52141.9	48706.7	37524.5	35715.6
Lactobacillus_paracasei_paracasei_8700:2_SEQF1262	501.117	342.351	859.357	969.003	900.054	3592.92	4502.06	4844.89	9169.9	8650.63	7742.09	16627.3	17008.4	18085.6	20912.3	16721.2	21291.8	27206.1	25413.8	32280.8	30724.7
Lactobacillus_salivarius_UCC118_SEQF1259	55022.4	37590	31695.8	35739.9	33196.8	26383.1	33058.9	35576.3	33755.6	31844.1	28499.7	28437.6	29089.5	30931.8	35410.8	28314	36053.4	37396.9	34933.2	30564.5	29091.1
Lactobacillus_casei_BL23_SEQF1246	578.525	395.235	839.103	946.165	878.841	3398.77	4258.78	4583.09	8485.16	8004.67	7163.97	15551.4	15908	16915.4	19884	15899	20244.9	25475.5	23797.1	30418	28951.7
Atopobium_parvulum_DSM_20469_SEQF1084	50951.9	34809.2	49826.2	56183.6	52185.9	56896.2	71292.8	76721.8	40377.6	38091.1	34090.6	58273.7	59609.6	63384.8	45486.8	36370.6	46312.2	30758.3	28731.9	26433.7	25159.4
Granulicatella_elegans_ATCC_700633_SEQF1608	59236.5	40469	27510.9	31021.1	28813.8	13154.2	16482.6	17737.8	18529.6	17480.3	15644.4	15410.5	15763.8	16762.1	18828.2	15054.8	19169.8	33771.7	31546.8	25994.6	24741.5
Alloscardovia_omnicolens_DSM_21503_SEQF2547	2148.42	1467.75	11688.7	13180.1	12242.3	21419.4	26839.3	28883.1	34682.6	32718.6	29282.3	62811.6	64251.6	68320.8	32331.3	25851.7	32918	34862.5	32565.7	25337.4	24116
Escherichia_coli_BW2952_SEQF1713	177230	121079	12741.2	14366.8	13344.6	14290.7	17906.7	19270.3	10972	10350.7	9263.62	16398.2	16774.2	17836.5	31067.6	24841.2	31631.3	28171.2	26315.3	24333.5	23160.5
Fusobacterium_periodonticum_ATCC_33693_SEQF1160	31787.2	21716.3	27165.8	30631.9	28452.3	33131.1	41514.3	44675.7	24512	23123.9	20695.3	31345.6	32064.2	34094.9	44337.6	35451.8	45142.2	32027.3	29917.3	21572	20532.1
Cronobacter_sakazakii_ATCC_BAA-894_SEQF1185	112032	76537.8	7235.93	8159.17	7578.61	10180.3	12756.3	13727.7	7980.46	7528.55	6737.86	10039.5	10269.7	10920.1	20053.4	16034.4	20417.3	13295.2	12419.3	19565.6	18622.4
Streptococcus_intermedius_JTH08_SEQF2361	12573.8	8590.16	18154.8	20471.2	19014.6	23542.8	29499.9	31746.4	24507.1	23119.3	20691.2	27773.6	28410.3	30209.6	23831.4	19055.3	24263.8	19959.1	18644.2	18561.4	17666.7
Escherichia_coli_O157:H7_EC4115_SEQF1511	135226	92383.3	8906.41	10042.8	9328.19	10429.7	13068.8	14064	7913.27	7465.16	6681.13	11862.2	12134.1	12902.6	22754.4	18194.1	23167.3	20006.5	18688.4	17801.5	16943.3
Enterobacter_hormaechei_ATCC_49162_SEQF1960	156463	106892	8789.17	9910.59	9205.4	9935.39	12449.4	13397.4	7743.8	7305.29	6538.05	11343.6	11603.7	12338.6	24154.6	19313.7	24592.9	18362.7	17153	17767.4	16910.9
Streptococcusoral_taxon_056_F0418_SEQF1847	9533.21	6512.87	18354.8	20696.7	19224.1	13287.7	16649.9	17917.8	18290.3	17254.6	15442.4	14926.5	15268.7	16235.7	15261.9	12203.2	15538.9	19899.9	18588.9	17701	16847.7
Streptococcus_infantarius_infantarius_ATCC_BAA-102_SEQF1924	3157.62	2157.21	6243.56	7040.18	6539.24	5483.27	6870.72	7393.93	9909.5	9348.36	8366.54	8968.14	9173.74	9754.73	9052.8	7238.5	9217.07	18212.1	17012.3	17224.4	16394.1
Streptococcus_intermedius_F0413_SEQF1703	10528.4	7192.76	18076.8	20383.2	18932.9	22012.3	27582.2	29682.6	22329.6	21065.2	18852.8	24648.4	25213.5	26810.3	21844	17466.2	22240.4	18746.4	17511.4	15241.7	14507
Actinomyces_oral_taxon_181_F0379_SEQF1948	17244.8	11781.3	26249.6	29598.8	27492.7	24262.2	30401.4	32716.5	30755.7	29014.1	25966.9	40000	40917	43508.4	26977.8	21571.1	27467.4	15922	14873.1	13668.5	13009.6
Lachnospiraceae_bacterium_ACC2_SEQF2481	21726.5	14843.1	17527.5	19763.8	18357.5	18041.8	22607	24328.6	18297.3	17261.1	15448.3	26366.3	26970.7	28678.9	23516.5	18803.5	23943.3	16627.4	15532	13030.4	12402.2
Fusobacterium_oral_taxon_370_F0437_SEQF1879	18983.9	12969.3	15519	17499.1	16253.9	18752.6	23497.6	25287	13785.3	13004.6	11638.8	17844.6	18253.7	19409.8	25399.1	20308.7	25860	18370.1	17159.9	12709.5	12096.8
Streptococcus_pyogenes_MGAS10270_SEQF1356	4086.1	2791.53	1675.31	1889.07	1754.65	1872.18	2345.9	2524.54	4038.81	3810.1	3409.95	3162.9	3235.41	3440.31	3073.62	2457.62	3129.39	4338.11	4052.31	10483.4	9978
Enterobacter_cancerogenus_ATCC_35316_SEQF1481	85754.4	58585.4	4850.74	5469.65	5080.46	5685.04	7123.54	7666.01	4330.93	4085.68	3656.58	6157.31	6298.47	6697.36	12752	10196.3	12983.4	12495.2	11672	9017.1	8582.42
Streptococcus_sanguinis_SK36_SEQF1070	13516	9233.81	13568.7	15299.9	14211.2	6760.42	8471.03	9116.11	9356.93	8827.07	7900.01	7325.76	7493.71	7968.3	8527.3	6818.31	8682.04	11891.8	11108.4	8246.38	7848.86
Catonella_morbi_ATCC_51271_SEQF1596	1962.37	1340.64	1579.83	1781.4	1654.64	1630.56	2043.14	2198.73	2329.7	2197.78	1966.96	2833.02	2897.97	3081.51	2440.61	1951.48	2484.9	5472.05	5111.55	6197.83	5899.05
Gemella_morbillorum_M424_SEQF2298	2081.88	1422.29	6100.16	6878.49	6389.05	5010.38	6278.17	6756.26	6150.83	5802.53	5193.11	3722.74	3808.09	4049.26	5120.12	4093.98	5213.03	4502.4	4205.78	4092.94	3895.64
Fusobacterium_nucleatum_polymorphum_ATCC_10953_SEQF1075	3708.5	2533.56	3793.87	4277.94	3973.54	4905.77	6147.1	6615.2	3782.31	3568.13	3193.38	4728.01	4836.4	5142.7	6685.44	5345.59	6806.76	5259.41	4912.91	3789.62	3606.94
Bacillus_subtilis_BSn5_SEQF1173	28130.9	19218.3	9945.25	11214.2	10416.2	2890.77	3622.23	3898.07	4292.09	4049.04	3623.78	4839.27	4950.21	5263.72	3022.67	2416.89	3077.52	4566.96	4266.09	3589.64	3416.6
Streptococcus_pyogenes_NZ131_SEQF1494	1181.49	807.17	549.757	619.901	575.792	628.676	787.752	847.74	1418.4	1338.08	1197.55	1236.72	1265.07	1345.19	1090.13	871.652	1109.91	1622.2	1515.33	3281.52	3123.33
Ralstonia_pickettii_12D_SEQF1977	4882.53	3335.63	1168.96	1318.11	1224.32	1295.06	1622.75	1746.32	1187.13	1119.91	1002.29	1828.64	1870.56	1989.03	4010.46	3206.71	4083.23	3604.68	3367.2	2625.61	2499.04
Gemella_sanguinis_M325_SEQF2071	662.724	452.757	288.767	325.611	302.442	344.733	431.962	464.856	481.642	454.368	406.648	590.452	603.988	642.24	738.425	590.435	751.824	1540.39	1438.91	2061.12	1961.76
Enterococcus_faecalis_V583_SEQF1080	1026.68	701.403	2826.91	3187.6	2960.78	2251.9	2821.7	3036.58	2922.77	2757.26	2467.68	1668.54	1706.79	1814.89	2271.61	1816.35	2312.83	2005.12	1873.02	1864.27	1774.4
Fusobacterium_nucleatum_nucleatum_ATCC_25586_SEQF1078	2267.93	1549.39	2274.26	2564.43	2381.96	2809.02	3519.8	3787.83	2182.24	2058.67	1842.45	2624.05	2684.2	2854.2	3581	2863.32	3645.98	3021.61	2822.54	1794.79	1708.27
Streptococcus_agalactiae_NEM316_SEQF1338	556.796	380.39	572.905	646.002	600.036	553.266	693.26	746.052	817.942	771.625	690.584	771.113	788.791	838.746	880.02	703.652	895.989	1582.17	1477.93	1589.26	1512.65
Lactobacillus_johnsonii_NCC_533_SEQF1026	32.3349	22.0905	118.632	133.768	124.25	243.16	304.687	327.89	375.341	354.087	316.898	423.01	432.708	460.112	498.78	398.817	507.83	891.165	832.455	1531.36	1457.54
Atopobium_rimae_ATCC_49626_SEQF1003	1434.09	979.737	1203.68	1357.26	1260.68	1575.15	1973.72	2124.02	1612.55	1521.23	1361.46	2325.09	2378.39	2529.02	1638.24	1309.91	1667.97	847.651	791.807	1461.89	1391.42
Lactobacillus_gasseri_ATCC_33323_SEQF1255	23.6571	16.162	87.3825	98.5317	91.5206	214.381	268.626	289.082	293.335	276.724	247.661	384.822	393.644	418.574	438.488	350.609	446.444	758.883	708.887	1357.67	1292.23
Fusobacterium_nucleatum_animalis_4_8_SEQF2539	1097.3	749.647	1102.41	1243.06	1154.61	1495.89	1874.41	2017.14	1104.38	1041.84	932.423	1379.19	1410.81	1500.16	1932.09	1544.87	1967.14	1340.23	1251.93	1123.19	1069.05
Fusobacterium_nucleatum_animalis_F0419_SEQF1883	1161.12	793.253	1163.17	1311.58	1218.25	1513.59	1896.58	2041.01	1113.93	1050.85	940.484	1289.59	1319.16	1402.7	1910.77	1527.83	1945.44	1281.05	1196.65	1042.14	991.901
Fusobacterium_nucleatum_vincentii_ATCC_49256_SEQF1076	1169.27	798.82	1212.36	1367.05	1269.77	1562.84	1958.29	2107.42	1083.16	1021.83	914.509	1392.41	1424.33	1514.54	1951.88	1560.7	1987.3	1571.72	1468.18	1004.51	956.082
Lachnospiraceae_bacterium_oral_taxon_082_F0431_SEQF1881	2047.92	1399.09	1791.05	2019.57	1875.87	1226.57	1536.94	1653.97	1474.63	1391.13	1245.02	1581.88	1618.15	1720.63	1601.7	1280.7	1630.76	1937.24	1809.61	992.926	945.061
Megasphaera_micronuciformis_F0359_SEQF1685	1785.82	1220.03	627.881	707.992	657.615	239.312	299.866	322.701	877.352	827.67	740.743	506.731	518.348	551.176	1076.43	860.695	1095.96	2311.46	2159.18	746.866	710.862
Pseudomonas_stutzeri_A1501_SEQF1303	1367.55	934.276	252.31	284.502	264.258	258.088	323.393	348.019	248.99	234.89	210.221	517.013	528.865	562.359	1100.79	880.174	1120.76	1061.74	991.792	746.866	710.862
Lactobacillus_brevis_ATCC_367_SEQF1252	2262.49	1545.68	309.6	349.102	324.262	477.855	598.769	644.365	431.78	407.33	364.55	796.082	814.332	865.906	825.209	659.826	840.183	835.467	780.426	723.707	688.82
Leptotrichia_wadei_DSM_19758_SEQF2502	12.3174	8.41498	263.883	297.553	276.38	294.716	369.289	397.41	491.19	463.375	414.709	283.623	290.125	308.499	298.72	238.852	304.14	583.087	544.672	602.124	573.098
Lactobacillus_plantarum_plantarum_ST-III_SEQF2113	62.7415	42.8635	24.4208	27.5367	25.5773	60.5591	75.8826	81.6611	77.2324	72.859	65.2069	165.385	169.177	179.891	276.034	220.713	281.043	697.963	651.981	584.755	556.567
Cryptobacterium_curtum_DSM_15641_SEQF1480	122.088	83.4075	174.186	196.411	182.435	245.007	307.002	330.38	336.407	317.357	284.026	746.143	763.249	811.587	776.488	620.869	790.578	828.505	773.923	552.912	526.258
Streptococcus_downei_F0415_SEQF1846	173.693	118.663	468.74	528.547	490.938	522.486	654.692	704.547	648.201	611.495	547.272	553.732	566.427	602.3	470.461	376.174	478.997	522.167	487.766	552.912	526.258
Lachnospiraceae_bacterium_Oral_taxon_107_F0167_SEQF1478	1178.78	805.314	1116.88	1259.38	1169.77	815.663	1022.05	1099.88	917.666	865.701	774.78	888.616	908.987	966.555	1035.32	827.826	1054.1	1183.58	1105.6	550.017	523.503
Lactobacillus_rhamnosus_GG_SEQF1717	117.742	80.4386	49.7675	56.1174	52.1243	55.9421	70.0974	75.4353	130.383	123	110.081	244.112	249.709	265.523	398.902	318.956	406.14	558.719	521.91	550.017	523.503
Lactobacillus_plantarum_plantarum_ATCC_14917_SEQF1984	15.3866	10.5118	11.7185	13.2137	12.2735	57.0194	71.4473	76.888	67.6845	63.8517	57.1456	151.432	154.903	164.714	256.241	204.887	260.891	652.709	609.708	497.91	473.908
Actinomyces_massiliensis_4401292_SEQF2385	359.881	245.862	1762.12	1986.95	1845.57	1136.54	1424.12	1532.57	970.71	915.741	819.565	719.705	736.205	782.83	925.696	740.174	942.493	1267.13	1183.65	474.752	451.866
Lactobacillus_parafarraginis_F0439_SEQF1862	5.89389	4.02657	6.91537	7.7977	7.24286	11.2885	14.1448	15.222	22.5756	21.2972	19.0605	54.3451	55.591	59.1116	166.869	133.426	169.897	304.771	284.693	460.278	438.09
Oribacterium_oral_taxon_078_F0262_SEQF1603	770.009	526.052	911.439	1027.73	954.603	454.001	568.879	612.199	664.114	626.507	560.708	553.732	566.427	602.3	570.947	456.522	581.308	710.147	663.362	408.171	388.494
Oribacterium_sinus_F0268_SEQF1607	90.8529	62.0686	347.215	391.517	363.658	454.77	569.843	613.236	340.12	320.86	287.161	339.29	347.068	369.048	452.19	361.565	460.396	553.497	517.032	387.907	369.208
Streptococcus_sobrinus_TCI-107_SEQF2247	190.94	130.446	220.771	248.939	231.226	252.086	315.872	339.926	400.59	377.906	338.216	288.91	295.534	314.25	304.81	243.722	310.341	322.525	301.277	373.433	355.431
Lactococcus_lactis_lactis_IL1403_SEQF1482	195.558	133.601	512.142	577.487	536.396	447.075	560.201	602.86	663.053	625.506	559.812	569.889	582.954	619.873	507.001	405.391	516.201	657.93	614.586	361.853	344.41
Selenomonas_oral_taxon_138_F0429_SEQF1951	791.737	540.897	781.234	880.912	818.231	307.028	384.716	414.012	577.121	544.441	487.26	447.98	458.25	487.272	497.866	398.087	506.9	624.86	583.694	358.959	341.655
Gemella_haemolysans_M341_SEQF2070	511.981	349.774	184.024	207.504	192.739	133.276	167	179.717	204.433	192.856	172.601	227.368	232.581	247.31	206.911	165.443	210.666	424.696	396.717	350.274	333.389
Eubacterium_infirmum_F0142_SEQF1695	39.1116	26.7201	59.0266	66.5578	61.8219	56.4808	70.7723	76.1617	62.9105	59.348	53.115	49.2043	50.3323	53.52	81.7597	65.3739	83.2432	116.443	108.772	335.8	319.612
Veillonella_oral_taxon_780_F0422_SEQF1859	39.6548	27.0912	491.888	554.648	515.182	347.811	435.819	469.007	272.754	257.308	230.284	284.798	291.327	309.777	221.984	177.496	226.012	226.62	211.691	283.404	269.742
Kingella_denitrificans_ATCC_33394_SEQF2079	182.249	124.508	153.353	172.92	160.616	85.3368	106.93	115.073	109.589	103.384	92.5257	78.8738	80.682	85.7918	141.747	113.339	144.319	367.257	343.062	278.482	265.058
Streptococcus_mutans_UA_159_SEQF1069	173.965	118.849	161.166	181.729	168.798	191.219	239.604	257.85	327.707	309.15	276.682	159.363	163.017	173.341	160.779	128.556	163.696	238.456	222.747	268.929	255.966
Abiotrophia_defectiva_ATCC_49176_SEQF1595	551.364	376.679	541.077	610.113	566.701	216.92	271.808	292.507	400.696	378.006	338.306	308.298	315.366	335.339	344.091	275.13	350.335	428.177	399.968	248.087	236.127
Lactobacillus_oris_PB013-T2-3_SEQF1910	27.9756	19.1123	6.51028	7.34093	6.81859	22.7154	28.4632	30.6307	82.3247	77.6629	69.5063	137.919	141.081	150.016	265.985	212.678	270.812	199.12	186.002	241.718	230.066
Comamonas_testosteroni_KF-1_SEQF1981	1315.94	899.02	126.444	142.577	132.432	167.134	209.424	225.372	161.679	152.523	136.505	164.357	168.125	178.773	408.037	326.261	415.441	324.266	302.903	231.007	219.871
Lactobacillus_buchneri_ATCC_11577_SEQF2418	31.3707	21.4318	16.6085	18.7275	17.395	14.2202	17.8184	19.1753	34.0544	32.126	28.752	56.9889	58.2954	61.9873	131.09	104.817	133.468	174.23	162.751	218.849	208.299
Bulleidia_extructa_W1219_SEQF1730	253.546	173.217	300.92	339.314	315.17	270.092	338.435	364.206	191.808	180.946	161.942	164.651	168.426	179.092	209.195	167.27	212.991	456.548	426.47	213.349	203.064
Oribacterium_oral_taxon_108_F0425_SEQF1854	113.94	77.8409	248.837	280.587	260.622	188.372	236.036	254.011	261.402	246.6	220.7	161.713	165.421	175.897	244.061	195.148	248.49	264.565	247.135	204.664	194.798
Actinomyces_odontolyticus_ATCC_17982_SEQF1388	1185.57	809.953	1001.14	1128.87	1048.55	643.296	806.072	867.455	959.04	904.732	809.712	715.299	731.697	778.037	424.785	339.652	432.493	247.507	231.201	176.006	167.521
Eubacterium_saburreum_DSM_3986_SEQF1962	320.497	218.956	246.812	278.303	258.5	218.228	273.447	294.27	248.247	234.19	209.594	212.386	217.255	231.015	249.999	199.896	254.535	309.993	289.571	173.4	165.041
Rothia_mucilaginosa_ATCC_25296_SEQF1039	277.991	189.917	82.1742	92.6589	86.0658	39.8597	49.9456	53.749	161.467	152.323	136.325	101.934	104.271	110.874	195.645	156.435	199.195	347.241	324.365	172.821	164.49
Enterococcus_italicus_DSM_15952_SEQF2019	41.9634	28.6684	58.1585	65.579	60.9127	42.7069	53.5131	57.5882	63.4409	59.8484	53.5628	63.7453	65.2067	69.3364	105.359	84.2435	107.271	181.366	169.418	171.953	163.664
Gemella_haemolysans_ATCC_10379_SEQF1019	530.994	362.763	179.105	201.957	187.587	138.047	172.978	186.15	185.231	174.741	156.389	175.373	179.394	190.755	188.793	150.956	192.219	162.568	151.858	154.294	146.856
Enterococcus_durans_FB129-CNAB-4_SEQF2417	119.372	81.552	49.7675	56.1174	52.1243	37.2435	46.6673	50.2211	44.345	41.8339	37.4402	49.9387	51.0836	54.3188	45.219	36.1565	46.0396	121.839	113.812	132.873	126.467
Yersinia_pestis_KIM_D27_SEQF1844	1821.13	1244.15	229.451	258.727	240.317	167.673	210.099	226.099	111.499	105.185	94.138	140.416	143.635	152.732	225.943	180.661	230.043	198.772	185.676	129.399	123.161
Bacillus_anthracis_A0248_SEQF1708	742.712	507.404	198.491	223.817	207.891	61.2516	76.7504	82.595	111.393	105.085	94.0484	129.253	132.216	140.59	109.622	87.6521	111.611	98.8636	92.3504	126.504	120.406
Lactococcus_lactis_lactis_KF147_SEQF1719	68.8526	47.0385	35.8789	40.4567	37.578	28.3404	35.5115	38.2157	83.3856	78.6637	70.402	50.82	51.9851	55.2774	60.5965	48.4522	61.6961	143.074	133.648	125.346	119.304
Proteus_mirabilis_HI4320_SEQF1289	740.132	505.641	71.7578	80.9134	75.156	66.2534	83.0177	89.3395	50.8164	47.9388	42.904	70.6486	72.2682	76.8451	144.792	115.774	147.42	177.885	166.166	123.03	117.099
Lactobacillus_buchneri_NRRL_B-30929_SEQF2428	57.1735	39.0596	9.14333	10.3099	9.57633	11.5655	14.4919	15.5955	18.8519	17.7844	15.9166	64.0391	65.5072	69.6559	77.0398	61.6	78.4378	112.092	104.707	122.451	116.548
Proteus_mirabilis_ATCC_29906_SEQF1802	717.045	489.869	63.9454	72.1043	66.9737	67.4076	84.464	90.896	45.4059	42.8347	38.3359	64.6266	66.1082	70.2949	144.488	115.53	147.11	177.885	166.166	119.267	113.518
Yersinia_pestis_Antiqua_JGI_SEQF1054	1800.76	1230.24	213.248	240.456	223.347	151.128	189.369	203.79	100.041	94.3764	84.4645	129.988	132.968	141.389	207.368	165.809	211.131	186.588	174.295	112.03	106.629
Rothia_mucilaginosa_DY-18_SEQF1724	233.447	159.486	67.9963	76.672	71.2164	35.4736	44.4497	47.8345	131.974	124.501	111.425	61.9828	63.4037	67.4192	174.634	139.635	177.803	271.005	253.151	110.582	105.252
Ochrobactrum_anthropi_ATCC_49188_SEQF1457	775.441	529.763	52.6609	59.38	55.1548	55.9421	70.0974	75.4353	36.1868	34.1376	30.5523	59.4858	60.8496	64.7033	122.716	98.1217	124.942	124.102	115.926	107.109	101.945
Candidate_division_TM7_single-cell_isolate_TM7a__SEQF1467	56.4945	38.5957	85.0677	95.9215	89.0962	89.3381	111.944	120.468	133.565	126.002	112.769	109.865	112.384	119.501	119.518	95.5652	121.687	85.6354	79.9937	94.6609	90.0977
Acinetobacter_baumannii_AB0057_SEQF1485	1171.99	800.675	115.449	130.179	120.916	553.189	693.164	745.949	124.442	117.395	105.066	86.8053	88.7953	94.4189	11379.5	9098.86	11586	1449.36	1353.88	90.8976	86.5158
Lactobacillus_coleohominis_101-4-CHN_SEQF1922	20.7916	14.2043	6.9443	7.83033	7.27316	9.92646	12.4382	13.3854	29.4289	27.7625	24.8467	45.973	47.0269	50.0053	92.7219	74.1391	94.4044	176.667	165.028	87.7133	83.485
Scardovia_wiggsiae_F0424_SEQF1853	42.6425	29.1323	61.052	68.8417	63.9432	104.112	130.456	140.391	119.668	112.891	101.035	75.4956	77.2264	82.1173	62.8803	50.2782	64.0213	62.1379	58.0442	87.4238	83.2095
Peptoniphilus_oral_taxon_386_F0131_SEQF1472	63.9637	43.6985	113.134	127.569	118.492	68.1771	85.4282	91.9336	70.1245	66.1535	59.2057	36.4112	37.2459	39.6048	79.7804	63.7913	81.228	151.428	141.452	71.7917	68.3309
Peptostreptococcus_anaerobius_653-L_SEQF1921	187.41	128.034	104.165	117.455	109.097	63.5601	79.643	85.7078	58.1365	54.8444	49.0843	57.8702	59.1969	62.9459	60.9011	48.6956	62.0061	118.184	110.398	70.0548	66.6778
Atopobium_oral_taxon_199_F0494_SEQF1949	311.263	212.647	254.046	286.46	266.077	270.246	338.627	364.414	236.471	223.081	199.651	193.292	197.723	210.246	195.949	156.678	199.505	109.133	101.943	69.1864	65.8512
Lactobacillus_vaginalis_ATCC_49540_SEQF1783	25.3546	17.3217	5.49757	6.19901	5.75792	13.8663	17.3749	18.698	32.9829	31.1152	27.8473	64.7735	66.2584	70.4547	96.6804	77.3043	98.4348	118.706	110.886	62.2388	59.2385
Peptoniphilus_oral_taxon_836_F0141_SEQF1681	190.261	129.982	116.317	131.158	121.825	56.4038	70.6759	76.0579	58.9852	55.645	49.8009	47.2949	48.3792	51.4431	67.9047	54.2956	69.1369	79.0213	73.8153	59.9229	57.0343
Actinomyces_oral_taxon_180_F0310_SEQF1647	102.396	69.9547	69.7324	78.6296	73.0347	85.4907	107.123	115.28	124.866	117.795	105.424	174.198	178.192	189.477	90.2858	72.1913	91.9241	46.4381	43.3787	57.8966	55.1056
Enterococcus_saccharolyticus_30_1_SEQF2060	181.163	123.766	23.3791	26.3621	24.4863	11.0268	13.817	14.8692	10.7574	10.1482	9.08239	18.257	18.6756	19.8583	25.4414	20.3426	25.9031	43.6358	40.761	57.8966	55.1056
Staphylococcus_aureus_aureus_WW2703_97_SEQF1835	46.8524	32.0085	20.8329	23.491	21.8195	7.08703	8.88029	9.55653	21.154	19.9562	17.8602	13.2044	13.5071	14.3625	13.8702	11.0904	14.1219	109.307	102.106	57.0281	54.279
Actinomyces_graevenitzii_C83_SEQF2031	142.051	97.0459	74.3619	83.8498	77.8835	81.2585	101.82	109.573	92.0848	86.8703	77.7467	102.081	104.421	111.034	74.147	59.2869	75.4925	75.3661	70.401	55.5807	52.9014
Lactobacillus_pentosus_KCA1_SEQF2419	43.5116	29.7261	10.3875	11.7129	10.8794	9.257	11.5993	12.4826	11.1711	10.5385	9.43171	17.6548	18.0595	19.2033	36.9974	29.5826	37.6687	81.4581	76.0916	53.8438	51.2482
Lactobacillus_kisonensis_F0435_SEQF1861	2.48929	1.70062	0.665496	0.750407	0.697011	3.29882	4.13353	4.4483	6.70479	6.32512	5.66082	7.7405	7.91795	8.41941	35.3226	28.2435	35.9636	37.2479	34.794	49.2121	46.8398
Shuttleworthia_satelles_DSM_14600_SEQF1045	48.8894	33.4001	91.7226	103.426	96.0664	53.172	66.6263	71.6999	84.2343	79.4643	71.1185	51.995	53.187	56.5555	54.0497	43.2174	55.0305	153.517	143.403	44.8698	42.7068
Peptoniphilus_lacrimalis_DSM_7455_SEQF2505	192.434	131.467	111.977	126.264	117.28	77.1032	96.6129	103.97	73.5193	69.3561	62.072	69.6205	71.2165	75.7268	66.2299	52.9565	67.4317	87.2019	81.457	43.4224	41.3292
Fusobacterium_gonidiaformans_ATCC_25563_SEQF1983	71.1613	48.6157	45.7166	51.5497	47.8817	18.237	22.8516	24.5917	23.2864	21.9678	19.6606	21.5324	22.026	23.421	20.0821	16.0574	20.4465	112.788	105.358	41.396	39.4005
Lactobacillus_crispatus_ST1_SEQF1930	8.61541	5.88585	1.92994	2.17618	2.02133	5.80967	7.27972	7.83407	13.0701	12.33	11.035	13.0428	13.3418	14.1868	16.0779	12.8556	16.3696	28.8584	26.9572	40.8171	38.8494
Delftia_acidovorans_SPH-1_SEQF1413	962.85	657.797	29.5133	33.2789	30.9109	34.7657	43.5626	46.8799	32.6753	30.825	27.5875	30.5361	31.2361	33.2144	90.7426	72.5565	92.3892	80.9359	75.6038	40.5276	38.5739
Dialister_invisus_DSM_15470_SEQF1103	21.9052	14.9651	174.765	197.063	183.041	61.2516	76.7504	82.595	110.544	104.284	93.3319	28.2741	28.9223	30.754	86.3272	69.0261	87.8937	61.0935	57.0687	40.5276	38.5739
Pseudomonas_aeruginosa_LESB58_SEQF1619	94.1122	64.2953	24.768	27.9282	25.9409	21.9382	27.4894	29.5827	22.0452	20.7968	18.6126	37.1603	38.0122	40.4196	75.6696	60.5043	77.0426	56.7422	53.004	39.9486	38.0229
Neisseria_flavescens_NRL30031_H210_SEQF1195	24.4447	16.7001	3.58789	4.04567	3.7578	3.76282	4.71494	5.07399	5.93035	5.59453	5.00696	10.7412	10.9875	11.6833	3.42112	2.73548	3.4832	14.4814	13.5274	39.3697	37.4718
Dialister_micraerophilus_DSM_19965_SEQF1959	217.015	148.259	89.4079	100.816	93.642	62.7137	78.5824	84.5665	58.1365	54.8444	49.0843	56.5483	57.8446	61.5081	68.0569	54.4174	69.2919	89.8127	83.8958	38.7907	36.9208
Listeria_monocytogenes_08-5578_SEQF1053	106.606	72.8308	37.9043	42.7406	39.6993	15.1513	18.9851	20.4308	26.5964	25.0903	22.4552	14.3354	14.664	15.5927	11.9062	9.52	12.1222	27.7967	25.9654	29.2378	27.8283
Johnsonella_ignava_ATCC_51276_SEQF1672	36.8029	25.1429	49.4781	55.7911	51.8213	56.3269	70.5795	75.9542	42.7855	40.3627	36.1236	28.3476	28.9974	30.8339	49.6344	39.6869	50.535	43.0962	40.257	28.6588	27.2773
Aggregatibacter_actinomycetemcomitans_D17P-2_SEQF1954	54.4574	37.204	23.6974	26.721	24.8197	16.3286	20.4603	22.0184	19.6264	18.515	16.5704	8.09301	8.27854	8.80284	31.9731	25.5652	32.5532	19.4072	18.1287	27.3561	26.0374
Enterococcus_durans_ATCC_6056_SEQF2534	257.077	175.629	77.834	87.765	81.52	38.6286	48.4029	52.0888	64.714	61.0494	54.6377	26.8494	27.4649	29.2043	22.442	17.9443	22.8493	32.9661	30.7943	25.9087	24.6598
Prevotella_oral_taxon_299_F0039_SEQF1452	37.4955	25.616	26.6198	30.0163	27.8805	21.6074	27.0748	29.1365	15.0752	14.2215	12.7279	41.2582	42.2041	44.8769	30.0547	24.0313	30.6	27.6052	25.7866	25.6482	24.4118
Scardovia_inopinata_F0304_SEQF1654	40.198	27.4623	22.9741	25.9053	24.062	26.6783	33.4288	35.9745	41.6928	39.3318	35.201	37.3953	38.2526	40.6752	24.8629	19.88	25.314	16.6571	15.5597	25.1271	23.9158
Dolosigranulum_pigrum_ATCC_51524_SEQF2059	82.5688	56.4091	77.834	87.765	81.52	45.0153	56.4058	60.7011	24.0184	22.6583	20.2786	14.4382	14.7692	15.7045	39.4334	31.5304	40.149	45.9507	42.9234	24.5192	23.3372
Leptotrichia_shahii_DSM_19757_SEQF2501	14.8162	10.1221	2.75747	3.10929	2.88805	12.0964	15.1572	16.3115	7.3095	6.89558	6.17137	9.87465	10.101	10.7407	10.2618	8.20521	10.448	4.52545	4.22731	24.3455	23.1719
Corynebacterium_urealyticum_DSM_7109_SEQF1976	1053.84	719.958	28.298	31.9086	29.6381	26.7937	33.5735	36.1301	23.6577	22.3181	19.9741	26.0269	26.6236	28.3097	68.0569	54.4174	69.2919	31.2604	29.2009	22.0296	20.9677
Haemophilus_influenzae_PittGG_SEQF1232	55.8155	38.1318	6.27881	7.07992	6.57615	5.09481	6.38397	6.87012	9.8238	9.2675	8.29418	14.0416	14.3635	15.2732	6.69912	5.35652	6.82068	5.34351	4.99148	18.4401	17.5511
Parvimonas_micra_ATCC_33270_SEQF1029	74.9638	51.2135	35.8789	40.4567	37.578	32.0109	40.1108	43.1652	40.3242	38.0408	34.0455	27.9657	28.6068	30.4185	21.0718	16.8487	21.4541	46.0029	42.9722	18.3822	17.496
Lysinibacillus_fusiformis_ZC1_SEQF1920	87.159	59.545	18.6628	21.044	19.5466	6.00974	7.53041	8.10385	11.8713	11.1991	10.0229	14.4088	14.7391	15.6726	12.3629	9.88521	12.5872	14.9166	13.9339	17.9769	17.1103
Peptoniphilus_oral_taxon_375_F0436_SEQF1855	35.7165	24.4007	15.1617	17.0962	15.8797	22.8001	28.5693	30.7448	10.9483	10.3284	9.24362	27.0257	27.6452	29.3961	21.4981	17.1896	21.8882	19.268	17.9986	16.0663	15.2918
Staphylococcus_aureus_aureus_JH1_SEQF1312	89.9023	61.4191	20.804	23.4584	21.7892	6.5253	8.17642	8.79906	11.9986	11.3192	10.1304	8.68053	8.87953	9.44189	12.302	9.83652	12.5252	9.81674	9.17001	15.4005	14.6581
Slackia_exigua_ATCC_700122_SEQF1599	30.3794	20.7545	16.9267	19.0864	17.7283	22.677	28.415	30.5788	25.1642	23.7392	21.246	28.7882	29.4482	31.3132	14.3117	11.4435	14.5714	1.27061	1.1869	14.9663	14.2448
Anaerococcus_lactolyticus_ATCC_51172_SEQF1982	45.4943	31.0807	36.7469	41.4355	38.4872	19.3912	24.2979	26.1482	12.1715	11.4823	10.2764	11.9265	12.2	12.9726	15.3623	12.2835	15.641	30.1464	28.1604	14.6478	13.9417
Capnocytophaga_gingivalis_ATCC_33624_SEQF1602	78.7663	53.8113	15.5089	17.4877	16.2434	10.7729	13.4988	14.5268	4.70609	4.43959	3.97332	19.6964	20.148	21.424	9.37876	7.49913	9.54895	9.34679	8.73102	14.3583	13.6662
Listeria_monocytogenes_serotype_4b_CLIP_80459_SEQF1721	147.755	100.943	44.5593	50.2446	46.6695	12.2119	15.3019	16.4671	20.4433	19.2856	17.2601	16.6854	17.0679	18.1489	12.1041	9.67826	12.3237	24.2808	22.6811	14.3294	13.6386
Finegoldia_magna_ATCC_29328_SEQF2435	25.6941	17.5536	49.4781	55.7911	51.8213	40.1675	50.3313	54.164	36.9718	34.8782	31.2151	34.1052	34.8871	37.0965	46.4371	37.1304	47.2797	24.2808	22.6811	14.011	13.3356
Lactobacillus_reuteri_JCM_1112_SEQF1121	73.3342	50.1002	14.4962	16.3458	15.1827	5.98666	7.50148	8.07272	9.84501	9.28752	8.31209	8.29864	8.48889	9.02651	13.8702	11.0904	14.1219	24.8377	23.2014	13.6636	13.0049
Neisseria_subflava_NJ9703_SEQF1165	8.09392	5.52958	9.46161	10.6688	9.90968	8.33361	10.4423	11.2375	7.51319	7.08774	6.34334	4.56793	4.67265	4.96857	9.28741	7.42608	9.45594	11.1048	10.3732	13.6636	13.0049
Haemophilus_aegyptius_ATCC_11116_SEQF1963	26.7126	18.2495	1.03007	1.1615	1.07885	2.04531	2.56285	2.75801	2.41351	2.27684	2.03772	7.12361	7.28692	7.74842	5.23597	4.18661	5.33098	2.68394	2.50712	12.7083	12.0957
Haemophilus_ducreyi_35000HP_SEQF1027	135.397	92.4998	22.0482	24.8613	23.0923	12.6736	15.8804	17.0897	12.6033	11.8896	10.6409	14.0857	14.4086	15.3211	13.0481	10.433	13.2848	17.3185	16.1776	12.303	11.7099
Enterococcus_casseliflavus_EC30_SEQF1734	51.0623	34.8846	6.33667	7.14518	6.63676	4.80933	6.02626	6.48516	8.34916	7.87638	7.04915	6.94736	7.10663	7.5567	9.36354	7.48695	9.53344	16.0827	15.0232	12.2162	11.6273
Staphylococcus_epidermidis_RP62A_SEQF1324	73.8231	50.4342	10.4454	11.7781	10.94	14.8974	18.6669	20.0884	21.7269	20.4966	18.3439	12	12.2751	13.0525	10.8099	8.64348	11.0061	38.3271	35.8021	11.8398	11.2691
Actinomyces_georgiae_F0490_SEQF1902	26.346	17.999	23.871	26.9168	25.0015	20.1915	25.3006	27.2273	20.125	18.9854	16.9914	20.9449	21.4251	22.7819	13.0252	10.4148	13.2616	5.6777	5.30365	11.2319	10.6905
Aggregatibacter_aphrophilus_NJ8700_SEQF1221	50.4105	34.4392	5.96052	6.72103	6.2428	5.77889	7.24115	7.79257	7.81872	7.37597	6.6013	10.7662	11.013	11.7105	10.4293	8.33913	10.6186	6.23119	5.82068	10.5372	10.0292
Peptostreptococcus_stomatis_DSM_17678_SEQF1393	34.9016	23.844	39.6404	44.6981	41.5176	23.5157	29.466	31.7098	12.8473	12.1198	10.8469	22.3109	22.8223	24.2677	14.4488	11.553	14.711	31.3648	29.2985	10.5082	10.0017
Enterococcus_casseliflavus_14-MB-W-14_SEQF2549	37.0473	25.3099	5.41077	6.10113	5.66701	2.51855	3.15583	3.39615	4.74428	4.47562	4.00557	5.05262	5.16846	5.49578	2.06911	1.65443	2.10666	8.11099	7.57664	10.4793	9.97411
Actinomyces_oral_taxon_178_F0338_SEQF1666	31.3707	21.4318	29.5133	33.2789	30.9109	25.1086	31.4619	33.8577	32.5798	30.7349	27.5069	35.0599	35.8637	38.135	14.4183	11.5287	14.68	19.8772	18.5676	10.1898	9.69859
Peptoniphilus_indolicus_ATCC_29427_SEQF1974	9.43838	6.44808	8.4489	9.5269	8.84901	2.90868	3.64468	3.92222	4.06319	3.8331	3.43053	8.24577	8.4348	8.96899	6.9884	5.58782	7.11521	8.85595	8.27252	9.92926	9.45061
Lactobacillus_catenaforme_OT_569_DSM_20559_SEQF2477	69.6675	47.5952	72.3365	81.5659	75.7621	33.4729	41.9427	45.1367	43.0189	40.5828	36.3206	34.9865	35.7886	38.0551	24.1016	19.2713	24.5389	45.6896	42.6796	9.00291	8.56892
Haemophilus_haemolyticus_M21639_SEQF2076	43.0499	29.4107	14.3805	16.2153	15.0615	4.77855	5.98769	6.44365	15.7117	14.822	13.2653	9.17698	9.38736	9.98188	11.8605	9.48348	12.0757	15.2473	14.2428	8.97397	8.54137
Olsenella_oral_taxon_809_F0356_SEQF1670	27.5411	18.8154	29.2239	32.9526	30.6079	23.5311	29.4853	31.7306	31.7523	29.9542	26.8083	19.6964	20.148	21.424	16.0322	12.8191	16.3231	7.37996	6.89377	8.04762	7.65968
Lactobacillus_jensenii_1153_SEQF1649	4.34573	2.9689	5.67118	6.39477	5.93975	2.6686	3.34385	3.59848	1.47463	1.39113	1.24502	0	0	0	0	0	0	1.96683	1.83725	8.01867	7.63213
Pseudoramibacter_alactolyticus_ATCC_23263_SEQF1993	9.32974	6.37386	27.1117	30.5709	28.3956	16.698	20.9232	22.5165	20.6236	19.4557	17.4124	14.0416	14.3635	15.2732	4.38488	3.50609	4.46444	4.08509	3.81596	7.46866	7.10862
Bifidobacterium_longum_longum_ATCC_55813_SEQF1952	1.73829	1.18756	1.67531	1.88907	1.75465	4.33455	5.43134	5.84494	1.47993	1.39613	1.2495	6.93267	7.0916	7.54073	5.08524	4.06609	5.17751	1.1331	1.05845	7.41076	7.05352
Candidate_division_TM7_single-cell_isolate_TM7c__SEQF1469	0	0	8.30423	9.36377	8.69749	1.45434	1.82234	1.96111	9.61162	9.06734	8.11504	0	0	0	0	0	0	0	0	7.35286	6.99841
Parascardovia_denticolens_DSM_10105_SEQF2021	13.7162	9.37059	1.04165	1.17455	1.09097	4.12448	5.16812	5.56167	10.5134	9.91803	8.87638	8.34271	8.53396	9.07444	4.81118	3.84696	4.89849	8.23283	7.69045	7.35286	6.99841
Parascardovia_denticolens_F0305_SEQF1655	13.7162	9.37059	1.04165	1.17455	1.09097	4.43228	5.5538	5.97672	10.5134	9.91803	8.87638	7.72288	7.89993	8.40024	4.2174	3.37217	4.29393	8.23283	7.69045	7.35286	6.99841
Atopobium_vaginae_DSM_15829_SEQF1729	8.56923	5.8543	5.49757	6.19901	5.75792	2.72401	3.41327	3.67319	1.68681	1.59129	1.42416	0	0	0	2.78318	2.22539	2.83368	0.795434	0.743031	7.29497	6.94331
Aggregatibacter_segnis_ATCC_33393_SEQF1957	26.862	18.3515	1.97913	2.23164	2.07285	0.903385	1.13197	1.21817	2.72435	2.57008	2.30016	3.91578	4.00555	4.25923	8.6449	6.91235	8.80177	0.570903	0.533291	6.97653	6.64022
Eubacterium_saphenum_ATCC_49989_SEQF1017	14.3477	9.80201	0	0	0	6.44066	8.07036	8.68492	7.5535	7.12577	6.37738	14.1885	14.5137	15.4329	2.04019	1.6313	2.07721	10.4956	9.8041	6.42652	6.11672
Capnocytophaga_oral_taxon_324_F0483_SEQF1938	9.12196	6.23191	5.03462	5.67699	5.27304	2.97948	3.73339	4.01768	2.95881	2.79126	2.49811	1.84626	1.88859	2.0082	2.51065	2.00748	2.5562	3.75438	3.50704	6.33967	6.03406
Peptoniphilus_lacrimalis_315-B_SEQF1795	50.5191	34.5135	6.97324	7.86296	7.30347	6.15594	7.71361	8.301	7.93224	7.48306	6.69714	6.7711	6.92633	7.36499	7.0493	5.63652	7.17721	4.47323	4.17853	6.13703	5.84119
Prevotella_saccharolytica_OT_781_F0055_SEQF1946	8.0396	5.49247	2.76036	3.11256	2.89108	2.44853	3.06809	3.30172	2.997	2.82729	2.53035	2.17968	2.22965	2.37086	1.63519	1.30748	1.66486	6.05714	5.65809	6.10809	5.81364
Anaeroglobus_geminatus_F0357_SEQF1880	3.68029	2.51429	3.29854	3.71941	3.45475	1.72366	2.15981	2.32428	0.41905	0.39532	0.353801	2.27662	2.32881	2.4763	8.37846	6.6993	8.5305	6.68374	6.24341	5.8186	5.53811
Eubacterium_yurii_margaretiae_ATCC_43715_SEQF1912	8.33837	5.69658	0	0	0	1.82755	2.28998	2.46436	4.35175	4.10532	3.67416	4.80587	4.91604	5.22739	0	0	0	2.29753	2.14617	5.64491	5.3728
Lactobacillus_iners_DSM_13335_SEQF1770	1.61607	1.10406	3.096	3.49102	3.24262	0.846442	1.06062	1.14139	3.03413	2.86232	2.5617	4.14932	4.24444	4.51325	0	0	0	0.896387	0.837332	5.47122	5.20748
Selenomonas_sputigena_ATCC_35185_SEQF1598	1.60249	1.09478	3.8483	4.33931	4.03054	0	0	0	0	0	0	5.9339	6.06993	6.45435	0.697317	0.557565	0.70997	2.01034	1.8779	5.44228	5.17993
Neisseria_mucosa_ATCC_25996_SEQF1175	4.45437	3.04312	11.4581	12.92	12.0007	6.69459	8.38855	9.02734	10.2588	9.67783	8.66141	10.7075	10.9529	11.6466	4.84163	3.8713	4.92949	10.0256	9.36512	5.38438	5.12482
Haemophilus_parainfluenzae_ATCC_33392_SEQF2077	31.7781	21.7101	10.2718	11.5824	10.7582	4.4092	5.52487	5.94559	12.667	11.9497	10.6947	5.99265	6.13003	6.51826	3.57337	2.85722	3.63821	10.8959	10.1781	4.95016	4.71153
Peptostreptococcus_anaerobius_DSM_2949_SEQF2506	23.2361	15.8743	9.34587	10.5383	9.78846	12.4966	15.6586	16.851	11.1287	10.4985	9.39589	16.891	17.2783	18.3725	22.4573	17.9565	22.8648	23.7238	22.1609	4.95016	4.71153
Actinomyces_cardiffensis_F0333_SEQF1667	16.6767	11.3932	10.7926	12.1696	11.3037	8.11046	10.1627	10.9366	16.7195	15.7728	14.1162	12.4406	12.7258	13.5318	1.82246	1.45722	1.85553	9.64094	9.00579	4.77647	4.54621
Porphyromonas_oral_taxon_279_F0450_SEQF1907	14.9384	10.2056	7.84127	8.84175	8.21261	8.6568	10.8473	11.6733	4.13745	3.90316	3.49323	1.11628	1.14187	1.21419	3.15163	2.52	3.20882	2.34975	2.19495	4.60278	4.3809
Parvimonas_oral_taxon_110_F0139_SEQF1676	2.92929	2.00122	8.85398	9.98367	9.27328	10.9499	13.7206	14.7654	9.05996	8.54692	7.64927	5.37135	5.49449	5.84247	13.9616	11.1635	14.2149	8.78981	8.21073	4.45803	4.24313
Brevundimonas_diminuta_470-4_SEQF1892	10.6063	7.24597	1.77369	2	1.85769	1.20426	1.50897	1.62388	5.37126	5.0671	4.53493	9.34148	9.55563	10.1608	2.79384	2.23391	2.84453	5.35047	4.99798	4.16855	3.9676
Mitsuokella_multacida_DSM_20544_SEQF1092	2.93337	2.00401	3.06707	3.4584	3.21231	3.70126	4.63781	4.99098	4.68275	4.41758	3.95362	0	0	0	2.57307	2.05739	2.61976	10.4085	9.72281	4.05276	3.85739
Rothia_aeria_F0474_SEQF1901	18.5237	12.6549	7.63873	8.61336	8.00048	10.7036	13.412	14.4334	11.2348	10.5986	9.48546	9.78212	10.0064	10.6401	18.7575	14.9983	19.0979	16.6919	15.5923	4.05276	3.85739
Bifidobacterium_animalis_lactis_HN019_SEQF2475	29.9855	20.4854	3.096	3.49102	3.24262	2.16612	2.71423	2.92091	5.20895	4.91398	4.39788	4.58261	4.68767	4.98455	3.73019	2.98261	3.79788	5.97011	5.5768	3.64748	3.47165
Filifactor_alocis_ATCC_35896_SEQF1018	24.8114	16.9506	20.4278	23.0342	21.3952	16.6749	20.8942	22.4853	7.81448	7.37197	6.59772	6.8607	7.01798	7.46245	5.05479	4.04174	5.14651	15.3343	14.3241	3.61853	3.4441
Bifidobacterium_animalis_lactis_CNCM_I-2494_SEQF2464	29.5645	20.1978	3.03813	3.42577	3.18201	2.12996	2.66891	2.87215	4.7952	4.52366	4.04856	4.49449	4.59752	4.88869	3.66929	2.93391	3.73587	5.86568	5.47924	3.58959	3.41655
Lactobacillus_acidophilus_NCFM_SEQF1073	1.02532	0.700475	0.989563	1.11582	1.03643	0.885687	1.1098	1.19431	6.26983	5.91479	5.29358	1.74786	1.78793	1.90116	2.67965	2.14261	2.72827	4.96059	4.63378	3.50274	3.33389
Anaerococcus_tetradius_ATCC_35098_SEQF1728	4.12029	2.81489	3.7615	4.24143	3.93963	5.64808	7.07723	7.61617	6.51808	6.14898	5.50318	3.33414	3.41058	3.62658	0.525272	0.42	0.534803	15.4735	14.4541	3.32905	3.16857
Haemophilus_parainfluenzae_T3T1_SEQF1239	53.5068	36.5546	8.50677	9.59215	8.90962	7.96425	9.97948	10.7394	6.65175	6.27508	5.61604	7.09424	7.25687	7.71647	1.38245	1.10539	1.40754	4.09031	3.82084	3.32905	3.16857
Bacillus_clausii_KSM-K16_SEQF1170	37.7128	25.7645	6.42348	7.24306	6.72768	2.68861	3.36892	3.62546	7.21402	6.80551	6.09076	5.15691	5.27513	5.60922	2.78013	2.22296	2.83058	7.32774	6.84499	3.24221	3.08591
Pseudomonas_fluorescens_Pf0-1_SEQF1301	17.2743	11.8014	0.613413	0.691679	0.642463	1.80061	2.25623	2.42804	1.06619	1.00581	0.900178	0.84749	0.866918	0.921822	1.926	1.54	1.96094	2.68046	2.50387	3.24221	3.08591
Prevotella_buccae_D17_SEQF1798	1.86052	1.27106	1.195	1.34747	1.25159	1.09191	1.3682	1.47239	0.699123	0.659534	0.590266	3.52509	3.6059	3.83427	0	0	0	1.09481	1.02268	3.15536	3.00326
Leptotrichia_goodfellowii_F0264_SEQF1600	10.7557	7.34803	0	0	0	4.72469	5.92019	6.37102	1.73985	1.64133	1.46895	7.07955	7.24185	7.70049	4.76551	3.81043	4.85198	5.08765	4.75247	3.03957	2.89304
Staphylococcus_caprae_C87_SEQF2204	37.0745	25.3284	9.60628	10.832	10.0612	1.95836	2.45389	2.64076	2.6119	2.46399	2.20521	2.91995	2.98689	3.17605	1.17387	0.938608	1.19517	3.54551	3.31193	2.82825	2.69191
Rothia_dentocariosa_ATCC_17931_SEQF1925	10.5384	7.19958	8.65144	9.75529	9.06115	5.38645	6.74941	7.26338	9.02813	8.51689	7.6224	4.87637	4.98816	5.30407	12.7435	10.1896	12.9748	2.79359	2.60955	2.77903	2.64507
Actinomyces_oral_taxon_448_F0400_SEQF1701	11.064	7.55864	0	0	0	0.641757	0.804144	0.865379	4.90129	4.62374	4.13813	2.08568	2.13349	2.26861	3.39219	2.71235	3.45374	9.29457	8.68224	2.48376	2.36403
Pseudomonas_fluorescens_Pf-5_SEQF1300	21.7286	14.8445	1.39175	1.56933	1.45766	0.636371	0.797394	0.858116	1.94885	1.83849	1.6454	0.356915	0.365097	0.38822	2.35078	1.87965	2.39344	1.10247	1.02984	2.4606	2.34199
Atopobium_minutum_10063974_SEQF2483	72.9268	49.8219	21.9614	24.7634	23.0014	24.0697	30.1602	32.4569	15.9557	15.0522	13.4713	15.5985	15.9561	16.9666	6.51641	5.21043	6.63466	7.24072	6.76369	2.04085	1.94247
Prevotella_loescheii_DSM_19665_JCM_12249_ATCC_15930_SEQF2461	0	0	0	0	0	0	0	0	0	0	0	0	0	0	0	0	0	0	0	1.98585	1.89012
Alloiococcus_otitis_ATCC_51267_SEQF2412	1.14483	0.78212	5.52651	6.23164	5.78823	0	0	0	1.7791	1.67836	1.50209	0	0	0	0.998777	0.798608	1.0169	2.55862	2.39006	1.95111	1.85706
Haemophilus_oral_taxon_851_F0397_SEQF1850	14.3816	9.82521	3.21174	3.62153	3.36384	1.22349	1.53308	1.64982	3.90936	3.68799	3.30065	0.743206	0.760244	0.808392	0.601398	0.480869	0.612311	1.34371	1.25519	1.89322	1.80195
Anaerococcus_prevotii_DSM_20548_SEQF1083	4.71783	3.22311	7.89914	8.907	8.27322	7.25093	9.08566	9.77754	2.79437	2.63613	2.35927	4.65605	4.76279	5.06443	21.4676	17.1652	21.8572	15.2821	14.2753	1.74269	1.65868
Olsenella_uli_DSM_7084_SEQF1031	15.0335	10.2705	16.3191	18.4013	17.0919	31.0798	38.9441	41.9097	10.1633	9.58776	8.5808	18.1836	18.6004	19.7784	14.4031	11.5165	14.6645	9.06134	8.46437	1.69637	1.61459
Porphyromonas_catoniae_F0037_SEQF1936	11.8706	8.10974	4.6874	5.28547	4.90938	4.36764	5.4728	5.88956	6.31227	5.95482	5.32941	3.59853	3.68102	3.91415	2.94761	2.35687	3.0011	6.94482	6.48729	1.65295	1.57326
Neisseria_elongata_ATCC_29315_SEQF1166	5.45932	3.72968	1.73318	1.95432	1.81526	0.908002	1.13776	1.2244	0.354336	0.334271	0.299164	0	0	0	0.782579	0.625739	0.796779	4.6821	4.37364	1.52847	1.45479
Stenotrophomonas_maltophilia_R551-3_SEQF1330	10.7285	7.32947	1.29338	1.4584	1.35463	1.19502	1.4974	1.61143	0.304474	0.287232	0.257066	0	0	0	0	0	0	0.2489	0.232502	1.52268	1.44928
Neisseria_oral_taxon_020_F0370_SEQF1944	6.80378	4.64818	7.52299	8.48286	7.87926	2.60089	3.259	3.50717	5.29382	4.99404	4.46954	2.22668	2.27773	2.42198	3.85504	3.08243	3.92499	5.15205	4.81263	1.47347	1.40244
Stenotrophomonas_maltophilia_K279a_SEQF1329	10.0088	6.83775	0.813062	0.916801	0.851566	0.662534	0.830177	0.893395	0.597278	0.563456	0.504279	0	0	0	0.366929	0.293391	0.373587	0	0	1.43583	1.36662
Leptotrichia_buccalis_C-1013-b_SEQF1287	4.0877	2.79262	0.798595	0.900488	0.836414	2.58396	3.23779	3.48435	0.259917	0.245198	0.219446	1.97111	2.0163	2.144	1.89402	1.51443	1.92839	3.39583	3.17211	1.41268	1.34458
Staphylococcus_epidermidis_W23144_SEQF1838	18.3335	12.525	0.766767	0.864599	0.803078	0.921083	1.15415	1.24204	2.10055	1.9816	1.77348	1.51285	1.54753	1.64554	0	0	0	0	0	1.35188	1.28672
Capnocytophaga_oral_taxon_380_F0488_SEQF1950	8.41985	5.75224	1.49592	1.68678	1.56676	1.91912	2.40472	2.58784	3.29405	3.10752	2.78115	4.27417	4.37215	4.64905	1.51339	1.21009	1.54085	3.46023	3.23227	1.32004	1.25641
Bifidobacterium_longum_infantis_ATCC_15697_SEQF2249	0	0	0	0	0	4.29146	5.37735	5.78684	1.00254	0.945766	0.846436	4.66486	4.77181	5.07402	5.38974	4.30956	5.48754	1.40985	1.31697	1.22741	1.16824
Actinomyces_oris_K20_SEQF2431	1.42594	0.97417	5.49757	6.19901	5.75792	1.94605	2.43846	2.62415	2.61614	2.468	2.20879	5.16425	5.28264	5.6172	0	0	0	0	0	1.21293	1.15446
Bradyrhizobium_elkanii_587_SEQF2325	2.56941	1.75536	1.14292	1.28874	1.19704	0.590201	0.739542	0.795859	0.702306	0.662536	0.592953	1.69351	1.73233	1.84205	0.826732	0.661043	0.841733	1.16617	1.08934	1.21004	1.15171
Actinomyces_oral_taxon_170_F0386_SEQF1849	2.75954	1.88525	1.25865	1.41925	1.31826	1.50128	1.88116	2.02441	0.256734	0.242196	0.216759	1.48347	1.51748	1.61359	0.567902	0.454087	0.578207	0	0	1.11161	1.05803
Actinomyces_oral_taxon_175_F0384_SEQF1848	0.651859	0.445335	4.39806	4.95921	4.60634	1.93604	2.42593	2.61066	0.496494	0.468379	0.419187	6.27172	6.4155	6.8218	0.569425	0.455304	0.579757	0.424696	0.396717	1.11161	1.05803
Actinomyces_johnsonii_F0330_SEQF1668	0	0	0	0	0	1.08345	1.35759	1.46098	0	0	0	0	0	0	0.526794	0.421217	0.536353	0	0	1.02766	0.978124
Actinomyces_massiliensis_F0489_SEQF1903	0.597538	0.408224	2.30898	2.60358	2.41833	2.29771	2.8791	3.09835	1.30171	1.22799	1.09902	1.13978	1.16591	1.23975	0.322776	0.258087	0.328633	0.779769	0.728398	1.01898	0.969859
Rhodobacter_capsulatus_SB_1003_SEQF1980	1.0552	0.720886	0	0	0	0.433994	0.543809	0.585221	1.481	1.39713	1.2504	1.41003	1.44236	1.53371	1.31546	1.05183	1.33933	2.20877	2.06325	0.900291	0.856892
Mycobacterium_tuberculosis_CDC1551_SEQF1032	0	0	2.68513	3.02773	2.81229	0.122349	0.153308	0.164982	0.170802	0.16113	0.144208	0	0	0	0	0	0	0	0	0.790288	0.752191
Agrobacterium_tumefaciens_C58_SEQF1167	1.301	0.888815	0	0	0	0	0	0	0.284317	0.268217	0.240047	1.20294	1.23051	1.30844	1.55298	1.24174	1.58116	0.200164	0.186977	0.613703	0.584119
Pseudomonas_pseudoalcaligenes_KF707_SEQF2352	21.8644	14.9373	1.42358	1.60522	1.491	1.65133	2.06918	2.22674	1.64331	1.55025	1.38744	0	0	0	0.319731	0.255652	0.325532	1.04259	0.973907	0.5037	0.479419
Achromobacter_xylosoxidans_A8_SEQF1926	3.77535	2.57923	0	0	0	0.514791	0.64505	0.694171	0.408441	0.385312	0.344844	0.741737	0.758741	0.806794	0.299938	0.239826	0.30538	0	0	0	0
Actinomyces_oral_taxon_171_F0337_SEQF1693	1.68397	1.15045	0	0	0	1.29121	1.61793	1.74114	0.501799	0.473383	0.423666	0.389228	0.398151	0.423367	1.19062	0.952	1.21222	0	0	0	0
Actinomyces_oral_taxon_848_F0332_SEQF1660	0	0	0	0	0	0.547879	0.686511	0.738789	0	0	0	0.462668	0.473274	0.503248	0	0	0	0	0	0	0
Afipia_broomeae_ATCC_49717_SEQF2411	0.388399	0.265345	0	0	0	0	0	0	0	0	0	2.84945	2.91477	3.09937	0	0	0	0	0	0	0
Arcanobacterium_haemolyticum_DSM_20595_SEQF1187	0	0	0	0	0	0	0	0	0	0	0	0	0	0	0	0	0	0	0	0	0
Bacteroidetes_[G-1]_oral_taxon_272_F0290_SEQF1646	0	0	0	0	0	0	0	0	0	0	0	0	0	0	0	0	0	0	0	0	0
Bacteroidetes_bacterium_oral_taxon_274_F0058_SEQF1451	0	0	0	0	0	0	0	0	0	0	0	0.647735	0.662584	0.704547	0	0	0	0	0	0	0
Bifidobacterium_breve_CECT_7263_SEQF2413	0.882726	0.603058	0.850677	0.959215	0.890962	0.711781	0.891886	0.959803	0.601522	0.567459	0.507862	0.503794	0.515343	0.547981	0	0	0	0	0	0	0
Bifidobacterium_breve_UCC2003_SEQF2426	0.843343	0.576152	0.813062	0.916801	0.851566	0.680232	0.852354	0.917261	3.5476	3.34671	2.99522	0.480293	0.491304	0.522419	0	0	0	0	0	0	0
Bifidobacterium_dentium_ATCC_27678_SEQF1497	0	0	0	0	0	0.216228	0.27094	0.291573	0	0	0	0	0	0	0.674479	0.539304	0.686718	2.59343	2.42257	0	0
Bordetella_pertussis_Tohama_I_SEQF1086	37.4819	25.6068	0.483208	0.54486	0.506091	0.691005	0.865852	0.931787	0.157011	0.14812	0.132564	0	0	0	0	0	0	0	0	0	0
Bradyrhizobium_elkanii_USDA_76_SEQF2487	0.646427	0.441624	0	0	0	0.113115	0.141738	0.152531	0.0848708	0.0800648	0.071656	0.143941	0.147241	0.156566	0	0	0	0	0	0	0
Brevundimonas_diminuta_ATCC_11568_SEQF2056	1.26162	0.861909	1.82577	2.05872	1.91224	0.353197	0.442568	0.47627	1.58072	1.49121	1.33459	2.93317	3.00041	3.19043	1.64433	1.31478	1.67417	0.351592	0.328429	0	0
Burkholderia_cepacia_GG4_SEQF2408	2.29101	1.56517	0.61052	0.688417	0.639432	0.10696	0.134024	0.14423	0.331527	0.312753	0.279906	0	0	0	1.10231	0.881391	1.12231	1.67442	1.5641	0	0
Campylobacter_concisus_strain_13826_SEQF1177	0	0	0	0	0	0	0	0	0	0	0	0	0	0	0	0	0	0	0	0	0
Campylobacter_curvus_525.92_SEQF1178	0	0	0	0	0	0	0	0	0	0	0	0	0	0	0	0	0	0	0	0	0
Campylobacter_gracilis_RM3268_SEQF2434	0	0	0.873825	0.985317	0.915206	0	0	0	1.35581	1.27904	1.1447	0	0	0	0	0	0	0	0	0	0
Campylobacter_rectus_RM3267_SEQF1575	0	0	0	0	0	0	0	0	0	0	0	0	0	0	0	0	0	0	0	0	0
Campylobacter_showae_CSUNSWCD_SEQF2416	0	0	0	0	0	0	0	0	0	0	0	0	0	0	0	0	0	0	0	0	0
Campylobacter_showae_RM3277_SEQF1731	0	0	0	0	0	0	0	0	0	0	0	0	0	0	0	0	0	0	0	0	0
Candidate_division_TM7_single-cell_isolate_TM7b__SEQF1468	0	0	0	0	0	0	0	0	0	0	0	0	0	0	0	0	0	0	0	0	0
Capnocytophaga_ochracea_DSM_7271_SEQF1008	0	0	0	0	0	0	0	0	0	0	0	0	0	0	0	0	0	0	0	0	0
Capnocytophaga_oral_taxon_326_F0382_SEQF1900	0	0	0	0	0	0	0	0	0	0	0	0	0	0	0	0	0	0	0	0	0
Capnocytophaga_oral_taxon_329_F0087_SEQF1684	0	0	0.876718	0.988579	0.918237	0.346272	0.43389	0.466931	0.634409	0.598484	0.535628	0.171848	0.175788	0.186921	0.528317	0.422435	0.537903	0.196683	0.183725	0	0
Capnocytophaga_oral_taxon_332_F0381_SEQF1937	8.54207	5.83575	3.70363	4.17618	3.87902	2.62089	3.28407	3.53415	2.48459	2.3439	2.09773	3.80416	3.89137	4.13781	2.7573	2.20469	2.80733	5.65681	5.28414	0	0
Capnocytophaga_oral_taxon_335_F0486_SEQF1906	0	0	0	0	0	0	0	0	0.316144	0.298241	0.266918	0	0	0	0	0	0	0.447323	0.417853	0	0
Capnocytophaga_oral_taxon_336_F0502_SEQF1970	0	0	0	0	0	0	0	0	0	0	0	0	0	0	0	0	0	0	0	0	0
Capnocytophaga_oral_taxon_338_F0234_SEQF1687	0	0	0	0	0	0	0	0	0	0	0	0	0	0	0	0	0	0	0	0	0
Capnocytophaga_oral_taxon_412_F0487_SEQF1909	0.789021	0.539041	0.76098	0.858074	0.797017	0	0	0	0	0	0	0	0	0	0	0	0	0	0	0	0
Capnocytophaga_sputigena_ATCC_33612_SEQF1576	0	0	0	0	0	0	0	0	0	0	0	0	0	0	0	0	0	0	0	0	0
Cardiobacterium_hominis_ATCC_15826_SEQF1604	3.96548	2.70912	0	0	0	0	0	0	0	0	0	1.05899	1.08327	1.15188	0	0	0	0	0	0	0
Cardiobacterium_valvarum_F0432_SEQF1860	0.495685	0.33864	0	0	0	0	0	0	0.633348	0.597484	0.534733	0	0	0	0	0	0	0	0	0	0
Centipeda_periodontii_DSM_2778_SEQF1958	0	0	0	0	0	0.19776	0.2478	0.26667	0	0	0	0	0	0	0	0	0	0	0	0	0
Chlamydophila_pneumoniae_TW-183_SEQF1182	0	0	0	0	0	0	0	0	0	0	0	0	0	0	0	0	0	0	0	0	0
Corynebacterium_diphtheriae_NCTC_13129_SEQF1184	7.59144	5.1863	1.58272	1.78466	1.65768	0.675615	0.846568	0.911035	5.81365	5.48444	4.90843	1.09718	1.12234	1.19342	4.02099	3.21513	4.09396	0.534351	0.499148	0	0
Corynebacterium_durum_F0235_SEQF1897	0	0	0	0	0	0	0	0	0	0	0	0.486168	0.497314	0.52881	0	0	0	0	0	0	0
Corynebacterium_matruchotii_ATCC_33806_SEQF1648	0	0	0	0	0	0	0	0	0	0	0	0	0	0	0	0	0	0	0	0	0
Desulfobulbus_oral_taxon_041_Dsb2_SEQF2485	3.01485	2.05967	0	0	0	0	0	0	0	0	0	0	0	0	0	0	0	0	0	0	0
Desulfobulbus_oral_taxon_041_Dsb3_SEQF2486	0	0	0	0	0	0	0	0	0	0	0	0	0	0	0	0	0	0	0	0	0
Eggerthella_lenta_DSM_2243_SEQF1498	0	0	0	0	0	0.314723	0.394358	0.424389	0	0	0	0	0	0	0	0	0	0	0	0	0
Eikenella_corrodens_ATCC_23834_SEQF1016	2.36299	1.61434	1.84603	2.08156	1.93345	0	0	0	0.351153	0.331268	0.296477	0	0	0	0	0	0	0	0	0	0
Erysipelothrix_tonsillarum_DSM_14972_SEQF2490	2.11854	1.44734	0	0	0	0.357814	0.448353	0.482496	0.332057	0.313254	0.280354	0	0	0	0	0	0	0.68926	0.643852	0	0
Eubacterium_limosum_KIST612_SEQF1927	0.589389	0.402657	0	0	0	0	0	0	0.475276	0.448363	0.401273	0	0	0	0	0	0	0	0	0	0
Finegoldia_magna_BVS033A4_SEQF2062	0	0	10.8794	12.2675	11.3946	2.22383	2.78654	2.99874	0.376614	0.355288	0.317973	2.73194	2.79457	2.97156	0	0	0	1.33501	1.24706	0	0
Fusobacterium_necrophorum_funduliforme_1_1_36S_SEQF2064	10.5384	7.19958	1.71293	1.93148	1.79405	2.4316	3.04687	3.2789	2.00507	1.89153	1.69287	0.506731	0.518348	0.551176	5.57092	4.45443	5.67201	0.579605	0.541421	0	0
Gardnerella_vaginalis_ATCC_14019_SEQF1757	0	0	2.36396	2.66558	2.47591	6.46374	8.09929	8.71605	5.13362	4.84292	4.33429	0.697673	0.713668	0.758866	0	0	0	0	0	0	0
Helicobacter_pylori_B38_SEQF1714	0	0	0	0	0	0	0	0	0	0	0	0	0	0	0	0	0	0	0	0	0
Helicobacter_pylori_India7_SEQF2409	0	0	0	0	0	0	0	0	0	0	0	0	0	0	0	0	0	0	0	0	0
Jonquetella_anthropi_DSM_22815_SEQF2078	0	0	0	0	0	0	0	0	0	0	0	0	0	0	0	0	0	0	0	0	0
Kingella_kingae_ATCC_23330_SEQF2080	0.657291	0.449046	0	0	0	0	0	0	0	0	0	0	0	0	0	0	0	0	0	0	0
Kingella_oralis_ATCC_51147_SEQF1594	6.1397	4.1945	0	0	0	0	0	0	1.07149	1.01082	0.904656	0	0	0	0	0	0	0	0	0	0
Kytococcus_sedentarius_DSM_20547_SEQF1978	0	0	0	0	0	0	0	0	0.519834	0.490397	0.438893	0	0	0	0	0	0	0	0	0	0
Lautropia_mirabilis_ATCC_51599_SEQF1967	2.35756	1.61063	0	0	0	0	0	0	0.204751	0.193156	0.17287	0	0	0	0	0	0	0	0	0	0
Leptotrichia_hofstadii_F0254_SEQF1601	4.93376	3.37063	0	0	0	4.0937	5.12955	5.52017	2.08994	1.9716	1.76453	3.25042	3.32494	3.53552	5.95917	4.76487	6.0673	3.40105	3.17699	0	0
Mesorhizobium_loti_MAFF303099_SEQF1025	1.20051	0.820159	0	0	0	0	0	0	0.105982	0.0999809	0.0894804	0	0	0	0	0	0	2.40197	2.24373	0	0
Microbacterium_oral_taxon_186_F0373_SEQF1971	1.99632	1.36384	0	0	0	0.170058	0.213088	0.229315	0.509225	0.480389	0.429936	0	0	0	0	0	0	0	0	0	0
Mobiluncus_mulieris_ATCC_35243_SEQF1785	1.57533	1.07623	0	0	0	0.28779	0.360611	0.388072	0	0	0	0	0	0	0	0	0	0	0	0	0
Moraxella_catarrhalis_RH4_SEQF1102	7.76799	5.30691	0	0	0	0	0	0	7.1387	6.73445	6.02716	0	0	0	5.96526	4.76974	6.0735	1.429	1.33485	0	0
Mycobacterium_leprae_Br4923_SEQF1645	0	0	0	0	0	0.174675	0.218874	0.235541	0	0	0	0	0	0	0	0	0	0	0	0	0
Mycoplasma_fermentans_JER_SEQF1928	0	0	0	0	0	0	0	0	0	0	0	0	0	0	0	0	0	0	0	0	0
Mycoplasma_fermentans_M64_SEQF1263	0	0	0	0	0	0	0	0	0	0	0	0	0	0	0	0	0	0	0	0	0
Mycoplasma_genitalium_G-37_SEQF1267	0	0	0	0	0	0	0	0	0	0	0	0	0	0	0	0	0	0	0	0	0
Mycoplasma_hominis_ATCC_23114_SEQF1722	0	0	0	0	0	0	0	0	0	0	0	0	0	0	0	0	0	0	0	0	0
Mycoplasma_orale_ATCC_23714_SEQF2553	0	0	0	0	0	0	0	0	0	0	0	0	0	0	0	0	0	0	0	0	0
Mycoplasma_pneumoniae_M129_SEQF1271	0	0	0	0	0	0	0	0	0	0	0	0	0	0	0	0	0	0	0	0	0
Neisseria_bacilliformis_ATCC_BAA-1200_SEQF1969	2.38743	1.63104	0	0	0	0	0	0	0.330996	0.312253	0.279458	0	0	0	0	0	0	0	0	0	0
Neisseria_gonorrhoeae_DGI2_SEQF1794	1.95558	1.33601	0	0	0	0	0	0	0.691697	0.652528	0.583996	0.652141	0.667091	0.70934	0	0	0	0	0	0	0
Neisseria_gonorrhoeae_NCCP11945_SEQF1109	1.83335	1.2525	0	0	0	0	0	0	0.35964	0.339275	0.303642	0	0	0	0	0	0	0	0	0	0
Neisseria_lactamica_020-06_SEQF2159	0.920751	0.629036	0	0	0	0	0	0	0	0	0	0	0	0	0	0	0	0	0	0	0
Neisseria_lactamica_ATCC_23970_SEQF1261	0.941122	0.642953	0	0	0	0	0	0	0	0	0	0	0	0	0	0	0	0	0	0	0
Neisseria_meningitidis_ATCC_13091_SEQF1916	0	0	0	0	0	0	0	0	0.373432	0.352285	0.315286	0	0	0	0	0	0	0	0	0	0
Neisseria_meningitidis_MC58_SEQF1276	0	0	0	0	0	0	0	0	0.354336	0.334271	0.299164	0	0	0	0	0	0	0	0	0	0
Neisseria_oral_taxon_014_F0314_SEQF1659	1.32002	0.901804	0	0	0	0	0	0	0.5994	0.565458	0.50607	0	0	0	0	0	0	0	0	0	0
Neisseria_polysaccharea_ATCC_43768_SEQF1183	0	0	0	0	0	0	0	0	0	0	0	0	0	0	0	0	0	0	0	0	0
Neisseria_sicca_ATCC_29256_SEQF1264	9.32974	6.37386	0	0	0	1.75983	2.20513	2.37305	0.227029	0.214173	0.19168	0.41126	0.420688	0.447331	2.51217	2.00869	2.55775	4.89096	4.56875	0	0
Neisseria_weaveri_ATCC_51223_SEQF2330	1.18557	0.809953	0	0	0	0.269323	0.33747	0.363169	0	0	0	0	0	0	0	0	0	0.536091	0.500774	0	0
Paenibacillus_oral_taxon_786_D14_SEQF1658	0.775441	0.529763	0	0	0	0.110038	0.137881	0.14838	0.165498	0.156126	0.139729	0	0	0	0	0	0	2.18266	2.03886	0	0
Parvimonas_oral_taxon_393_F0440_SEQF1857	0	0	11.95	13.4747	12.5159	9.57249	11.9947	12.9081	5.31503	5.01406	4.48745	2.49253	2.54967	2.71115	8.25209	6.59826	8.40183	4.85615	4.53623	0	0
Porphyromonas_asaccharolytica_DSM_20707_SEQF2160	0	0	0	0	0	0.523255	0.655657	0.705585	0	0	0	0	0	0	0	0	0	0	0	0	0
Porphyromonas_asaccharolytica_PR426713P-I_SEQF2145	0	0	0	0	0	0.260089	0.3259	0.350717	0	0	0	0	0	0	0	0	0	0	0	0	0
Porphyromonas_endodontalis_ATCC_35406_SEQF1033	0	0	0	0	0	0	0	0	0	0	0	0	0	0	0	0	0	0	0	0	0
Porphyromonas_gingivalis_ATCC_33277_SEQF1538	0	0	0	0	0	0	0	0	0	0	0	0	0	0	0	0	0	0	0	0	0
Porphyromonas_gingivalis_W83_SEQF1064	0	0	0	0	0	0.294716	0.369289	0.39741	0	0	0	0	0	0	0	0	0	0	0	0	0
Porphyromonas_uenonis_60-3_SEQF1796	0	0	0	0	0	0.254702	0.31915	0.343454	0	0	0	0	0	0	0.794759	0.635478	0.80918	0	0	0	0
Prevotella_bivia_DSM_20514_SEQF2380	0	0	0	0	0	0.454001	0.568879	0.612199	1.60194	1.51122	1.35251	0.541982	0.554407	0.589519	2.11631	1.69217	2.15471	0	0	0	0
Prevotella_bivia_JCVIHMP010_SEQF1797	0	0	0	0	0	0.471699	0.591055	0.636064	1.66559	1.57127	1.40625	0.562545	0.575441	0.611885	2.20766	1.76522	2.24772	0	0	0	0
Prevotella_buccalis_ATCC_35310_SEQF1799	0	0	0	0	0	0.377052	0.472458	0.508436	1.32611	1.25101	1.11962	0.449449	0.459752	0.488869	0	0	0	0	0	0	0
Prevotella_dentalis_DSM_3688_SEQF2022	0.630131	0.430491	0	0	0	0	0	0	0	0	0	0	0	0	0	0	0	0	0	0	0
Prevotella_denticola_F0289_SEQF1677	1.3852	0.946337	1.34256	1.51386	1.40614	0	0	0	0.76702	0.723586	0.647591	0	0	0	1.21345	0.970261	1.23547	1.35937	1.26982	0	0
Prevotella_histicola_F0411_SEQF1852	0	0	0	0	0	0	0	0	0	0	0	0	0	0	0	0	0	0	0	0	0
Prevotella_maculosa_DSM_19339_SEQF2508	0	0	0	0	0	0	0	0	0	0	0	0	0	0	0	0	0	0	0	0	0
Prevotella_maculosa_OT_289_SEQF2147	0	0	0	0	0	0	0	0	0	0	0	0	0	0	0	0	0	0	0	0	0
Prevotella_marshii_DSM_16973_SEQF1915	0	0	0	0	0	0	0	0	0	0	0	0	0	0	0	0	0	0	0	0	0
Prevotella_melaninogenica_ATCC_25845_SEQF1142	0	0	0	0	0	0	0	0	0	0	0	0	0	0	0	0	0	0	0	0	0
Prevotella_melaninogenica_D18_SEQF1800	0	0	0	0	0	0.701008	0.878387	0.945277	0.250369	0.236191	0.211385	0.36279	0.371107	0.39461	0	0	0	0	0	0	0
Prevotella_micans_DSM_21469_SEQF2509	0	0	0	0	0	0	0	0	0	0	0	0	0	0	0	0	0	0	0	0	0
Prevotella_micans_F0438_SEQF1863	0	0	0	0	0	0	0	0	0	0	0	0	0	0	0	0	0	0	0	0	0
Prevotella_multiformis_DSM_16608_SEQF1986	0	0	0	0	0	0	0	0	0.247186	0.233189	0.208698	0	0	0	0	0	0	0	0	0	0
Prevotella_multisaccharivorax_DSM_17128_SEQF1987	0	0	0	0	0	0	0	0	0	0	0	0	0	0	0	0	0	0	0	0	0
Prevotella_nigrescens_ATCC_33563_SEQF1893	0	0	0	0	0	0	0	0	0	0	0	0	0	0	0	0	0	0	0	0	0
Prevotella_oral_taxon_302_F0323_SEQF1671	0	0	0	0	0	0	0	0	0	0	0	0	0	0	0	0	0	0	0	0	0
Prevotella_oral_taxon_306_F0472_SEQF1887	0.427783	0.292251	0	0	0	0.234695	0.294081	0.316476	0.273708	0.258209	0.23109	0	0	0	0	0	0	0	0	0	0
Prevotella_oral_taxon_317_F0108_SEQF1477	0.630131	0.430491	0	0	0	0	0	0	0	0	0	0	0	0	0	0	0	0	0	0	0
Prevotella_oral_taxon_472_F0295_SEQF1617	0	0	1.10241	1.24306	1.15461	0	0	0	0	0	0	0	0	0	0	0	0	0	0	0	0
Prevotella_oral_taxon_473_F0040_SEQF1899	1.60249	1.09478	0	0	0	0.540954	0.677833	0.72945	0.316144	0.298241	0.266918	2.43965	2.49558	2.65363	0.69884	0.558782	0.711521	1.48992	1.39176	0	0
Prevotella_oralis_ATCC_33269_SEQF1988	0	0	0	0	0	0	0	0	0	0	0	0	0	0	0	0	0	0	0	0	0
Prevotella_oris_DSM_18711_SEQF2510	0	0	0	0	0	0	0	0	0	0	0	0	0	0	0	0	0	0	0	0	0
Prevotella_oris_F0302_SEQF1656	2.03706	1.39167	0	0	0	0	0	0	0	0	0	0	0	0	0	0	0	0	0	0	0
Prevotella_oulorum_F0390_SEQF1691	0	0	0	0	0	0	0	0	0	0	0	0	0	0	0	0	0	0	0	0	0
Prevotella_pallens_ATCC_700821_SEQF1989	1.75323	1.19777	0	0	0	0	0	0	0	0	0	0	0	0	0.362361	0.289739	0.368937	0.873759	0.816196	0	0
Prevotella_salivae_DSM_15606_SEQF2149	0	0	0	0	0	0.18237	0.228516	0.245917	0	0	0	0	0	0	0	0	0	0	0	0	0
Prevotella_tannerae_ATCC_51259_SEQF1597	0	0	0	0	0	0.442459	0.554415	0.596634	0	0	0	0	0	0	1.37941	1.10296	1.40444	0	0	0	0
Prevotella_veroralis_DSM_19559_SEQF2511	0	0	0	0	0	0	0	0	0	0	0	0	0	0	0	0	0	0	0	0	0
Prevotella_veroralis_F0319_SEQF1663	0	0	0	0	0	0	0	0	0.269465	0.254206	0.227508	0	0	0	0	0	0	0	0	0	0
Propionibacterium_acnes_SK137_SEQF1014	7.37416	5.03785	1.57983	1.7814	1.65464	2.49316	3.12401	3.36191	9.81319	9.25749	8.28522	0	0	0	0.714065	0.570956	0.727022	4.26436	3.98343	0	0
Propionibacterium_avidum_44067_SEQF2522	0	0	0	0	0	0.21238	0.266119	0.286385	0	0	0	0	0	0	0.70493	0.563652	0.717721	2.24532	2.0974	0	0
Propionibacterium_avidum_ATCC_25577_SEQF1990	0	0	0	0	0	0.21238	0.266119	0.286385	0	0	0	0	0	0	0.703407	0.562435	0.716171	1.79277	1.67466	0	0
Propionibacterium_oral_taxon_192_F0372_SEQF1972	1.50742	1.02984	0	0	0	0.765646	0.95938	1.03244	1.6274	1.53524	1.374	0	0	0	0.408037	0.326261	0.415441	0.492578	0.460126	0	0
Propionibacterium_propionicum_F0230a_SEQF1678	1.18421	0.809025	1.14292	1.28874	1.19704	1.39894	1.75292	1.8864	0	0	0	0.395103	0.404161	0.429758	0	0	0	0	0	0	0
Pyramidobacter_piscolens_W5455_SEQF1611	0	0	0	0	0	0.446306	0.559237	0.601823	0	0	0	0	0	0	0	0	0	0	0	0	0
Sanguibacter_keddieii_DSM_10542_SEQF1979	0.296053	0.202256	0	0	0	0.324726	0.406893	0.437878	0.188838	0.178144	0.159434	2.46756	2.52413	2.68399	0	0	0	0.939901	0.87798	0	0
Selenomonas_artemidis_F0399_SEQF1697	0	0	0.891185	1.00489	0.933389	0.312414	0.391466	0.421276	0	0	0	0	0	0	0	0	0	2.41937	2.25998	0	0
Selenomonas_flueggei_ATCC_43531_SEQF1616	0	0	0.914333	1.03099	0.957633	0	0	0	0	0	0	0.633047	0.647559	0.688571	0	0	0	0	0	0	0
Selenomonas_infelix_ATCC_43532_SEQF1673	0	0	0	0	0	0	0	0	0	0	0	0	0	0	0	0	0	0	0	0	0
Selenomonas_noxia_ATCC_43541_SEQF1593	0	0	0	0	0	0	0	0	0.394649	0.372301	0.3332	0	0	0	0	0	0	0	0	0	0
Selenomonas_oral_taxon_133_F0473_SEQF1890	0	0	0	0	0	0.556343	0.697117	0.750203	0	0	0	0	0	0	0	0	0	2.59343	2.42257	0	0
Selenomonas_oral_taxon_137_F0430_SEQF1858	0	0	0	0	0	0.726401	0.910206	0.979518	0.303413	0.286232	0.25617	0	0	0	0	0	0	2.15829	2.0161	0	0
Selenomonas_oral_taxon_149_67H29BP_SEQF1914	0	0	0	0	0	0.283943	0.35579	0.382884	1.58072	1.49121	1.33459	0.561076	0.573939	0.610288	0	0	0	0.46821	0.437364	0	0
Simonsiella_muelleri_ATCC_29453_SEQF1652	0	0	0.841996	0.949428	0.881871	0	0	0	0	0	0	0	0	0	0	0	0	0	0	0	0
Staphylococcus_warneri_L37603_SEQF1839	55.9513	38.2246	8.94079	10.0816	9.3642	1.4982	1.8773	2.02026	2.73814	2.58309	2.3118	2.82007	2.88472	3.06741	1.46924	1.17478	1.4959	2.11652	1.97708	0	0
Synergistetes_SGP1_SEQF1674	0	0	0	0	0	0.209302	0.262263	0.282234	0.235516	0.22218	0.198845	0	0	0	0	0	0	0	0	0	0
Tannerella_forsythia_ATCC_43037_SEQF1072	0	0	0	0	0	0	0	0	0	0	0	0	0	0	0	0	0	0	0	0	0
Treponema_denticola_ATCC_35405_SEQF1061	1.88224	1.28591	4.16658	4.6982	4.3639	2.16997	2.71905	2.9261	6.54566	6.175	5.52647	0.960586	0.982608	1.04484	1.25304	1.00191	1.27578	2.00164	1.86977	0	0
Treponema_maltophilum_ATCC_51939_SEQF1941	6.47785	4.42552	32.6961	36.8678	34.2445	3.24187	4.06218	4.37151	2.875	2.7122	2.42735	3.6235	3.70656	3.94131	1.84682	1.4767	1.88034	8.78981	8.21073	0	0
Treponema_medium_ATCC_700293_SEQF1940	0	0	0	0	0	0	0	0	0	0	0	0	0	0	0	0	0	0	0	0	0
Treponema_pallidum_pallidum_Nichols_SEQF1062	1.79261	1.22467	0	0	0	0	0	0	0	0	0	0	0	0	0	0	0	0	0	0	0
Treponema_socranskii_paredis_ATCC_35535_SEQF1942	1.49384	1.02056	3.61682	4.0783	3.78811	2.52163	3.15969	3.4003	4.93312	4.65377	4.165	0.998775	1.02167	1.08638	0	0	0	0	0	0	0
Treponema_vincentii_ATCC_35580_SEQF1610	0	0	0.784127	0.884175	0.821261	1.49205	1.86959	2.01196	0.320387	0.302245	0.270501	0.464136	0.474777	0.504845	0	0	0	0	0	0	0
Turicella_otitidis_ATCC_51513_SEQF2407	1.95558	1.33601	0	0	0	0	0	0	1.85231	1.74741	1.56389	1.30575	1.33569	1.42028	0	0	0	0	0	0	0
Variovorax_paradoxus_S110_SEQF1395	0.790379	0.539969	0	0	0	0.340885	0.427141	0.459668	0.118819	0.112091	0.100318	0	0	0	0	0	0	0	0	0	0
Weisella_cibaria	14.7891	10.1035	2.55203	2.87765	2.67289	1.18887	1.48969	1.60313	2.01674	1.90254	1.70272	2.93757	3.00492	3.19522	2.49085	1.99165	2.53605	1.6396	1.53159	0	0

## Sheet: realtive abundance MT data
MT Genome	6H Average	Stdv	9H Average	Stdv	11H Average	Stdv	13H Average	Stdv	15H Average	Stdv	17H Average	Stdv	21H Average	Stdv	24H Average	Stdv	9H vs 6H	11H vs 9H	24H vs 6H
Actinomyces oral taxon 181 F0379 SEQF1948	0.0674648	1.55563e-06	0.0917265	3.90043e-07	0.106613	2.64575e-07	0.0974824	6.54752e-07	0.138125	6.08276e-07	0.09113	8.93663e-07	0.0468605	1.13137e-07	0.0483892	2.05061e-07	1.35962	1.16229	0.717251
Alloscardovia omnicolens DSM 21503 SEQF2547	0.00840494	2.17082e-06	0.0408445	9.49316e-07	0.0941209	8.03513e-07	0.109929	1.44338e-06	0.216899	3.60555e-07	0.109214	1.20139e-06	0.102605	1.55563e-06	0.0896957	1.01116e-06	4.85959	2.30437	10.6718
Atopobium parvulum DSM 20469 SEQF1084	0.199334	9.19239e-07	0.174111	1.06927e-06	0.250015	7.81025e-07	0.12798	1.07858e-06	0.201228	3.51188e-07	0.153654	1.10604e-06	0.0905254	7.84889e-07	0.0935771	1.92333e-06	0.873466	1.43595	0.469449
Cronobacter sakazakii ATCC BAA-894 SEQF1185	0.438292	1.3435e-06	0.0252853	9.29892e-07	0.0447342	1.31434e-06	0.0252947	1.50901e-06	0.0346687	9.67953e-07	0.0677385	4.35239e-07	0.0391287	2.6163e-07	0.0692637	2.12839e-06	0.0576905	1.76918	0.158031
Cryptobacterium curtum DSM 15641 SEQF1480	0.000476293	1.40743e-06	0.000607544	4.20439e-07	0.00107619	7.0475e-07	0.0010654	6.6285e-07	0.00257653	1.15566e-06	0.00262306	1.57374e-06	0.00243925	8.57721e-07	0.00195703	9.00147e-07	1.27557	1.77138	4.10887
Enterobacter cancerogenus ATCC 35316 SEQF1481	0.335486	6.36396e-07	0.0169504	1.4577e-06	0.0249818	9.75722e-07	0.0137281	6.81689e-07	0.0212608	2.7074e-07	0.043075	7.77324e-07	0.0367747	3.88909e-07	0.0319203	8.69741e-07	0.0505248	1.47382	0.0951463
Enterobacter hormaechei ATCC 49162 SEQF1960	0.612115	4.24264e-07	0.0307123	1.34656e-06	0.043657	2.25389e-07	0.0245443	8.05005e-07	0.0391724	1.51767e-07	0.0815946	5.75007e-07	0.0540443	5.23259e-07	0.0628974	1.23037e-06	0.0501741	1.42148	0.102754
Enterococcus durans FB129-CNAB-4 SEQF2417	0.000467561	2.84236e-06	0.000173917	6.94301e-07	0.000163449	1.20311e-06	0.000139825	1.1495e-06	0.000172085	6.15641e-07	0.000152238	3.31027e-07	0.000359121	8.32972e-08	0.000469736	1.54814e-06	0.371966	0.939809	1.00465
Escherichia coli BW2952 SEQF1713	0.693358	1.69706e-06	0.0445227	1.04644e-06	0.062797	1.29572e-06	0.0347772	7.68462e-07	0.0566255	1.3123e-06	0.104945	1.41539e-06	0.0829108	1.83848e-07	0.0861425	2.53851e-06	0.0642132	1.41045	0.12424
Escherichia coli O157:H7 EC4115 SEQF1511	0.52903	1.06066e-06	0.0311217	1.06522e-06	0.0458313	5.91805e-07	0.0250809	1.96554e-07	0.0409619	1.0427e-06	0.0768628	4.4658e-07	0.0588803	7.07107e-09	0.0630171	2.89914e-07	0.0588279	1.47265	0.119118
Fusobacterium nucleatum nucleatum ATCC 25586 SEQF1078	0.00887159	1.80242e-06	0.00794637	7.55974e-07	0.0123439	4.2332e-07	0.00691629	1.43696e-06	0.00906071	2.85819e-07	0.0120961	8.00396e-07	0.00889429	2.02233e-07	0.00635357	1.23814e-06	0.89571	1.5534	0.71617
Fusobacterium nucleatum polymorphum ATCC 10953 SEQF1075	0.0145087	3.16077e-06	0.0132579	7.08825e-07	0.0215571	8.82629e-07	0.0119873	5.05668e-07	0.0163263	1.15846e-06	0.0225836	1.6641e-06	0.0154787	1.03238e-06	0.0134163	7.9196e-07	0.913791	1.62598	0.924712
Fusobacterium oral taxon 370 F0437 SEQF1879	0.0742679	1.73948e-06	0.054229	2.35018e-07	0.0824043	9.00019e-07	0.0436935	1.04887e-06	0.061621	2.5632e-07	0.0857977	6.56074e-07	0.0540657	5.02046e-07	0.0449921	1.69706e-06	0.73018	1.51956	0.605807
Fusobacterium periodonticum ATCC 33693 SEQF1160	0.124357	5.65685e-07	0.0949271	8.69713e-07	0.145585	1.15902e-06	0.0776918	7.93242e-07	0.108241	1e-06	0.149772	9.64365e-07	0.0942596	1.06066e-07	0.0763664	2.89914e-07	0.763346	1.53366	0.614092
Gemella morbillorum M424 SEQF2298	0.00814413	1.51462e-06	0.0213154	6.92122e-07	0.0220157	5.51936e-07	0.019496	1.00027e-06	0.0128551	8.74128e-07	0.0172955	2.52389e-07	0.0132509	1.32229e-06	0.0144901	8.06102e-07	2.61727	1.03286	1.77921
Granulicatella adiacens ATCC 49175 SEQF1605	10.7866	7.07107e-06	2.829	1.1547e-06	1.58803	1.52753e-06	0.867818	1.15326e-06	1.1133	1.1547e-06	1.30102	5.7735e-07	3.54923	7.07107e-07	4.49368	7.07107e-07	0.262269	0.561338	0.416598
Granulicatella elegans ATCC 700633 SEQF1608	0.231744	1.3435e-06	0.0961334	5.01199e-07	0.0578029	1.06504e-06	0.0587302	1.55166e-06	0.0532142	1.23576e-06	0.0636014	8.40377e-07	0.0993953	1.83848e-07	0.0920245	2.75772e-07	0.414826	0.601279	0.397096
Haemophilus haemolyticus M21639 SEQF2076	0	0	0	0	0	0	0	0	0	0	0	0	0	0	0	0
Lachnospiraceae bacterium ACC2 SEQF2481	0.0849992	1.54856e-06	0.0612475	1.66761e-06	0.0792807	7.7106e-07	0.0579935	2.77549e-07	0.0910467	1.01681e-06	0.0794392	1.58406e-06	0.0489361	8.76812e-07	0.0461275	3.11127e-07	0.720565	1.29443	0.542681
Lachnospiraceae bacterium oral taxon 082 F0431 SEQF1881	0.00801176	5.91848e-07	0.0062591	7.56209e-07	0.00539057	1.00011e-06	0.00467415	8.40872e-07	0.00546283	8.39739e-07	0.00541152	2.47195e-07	0.00570181	1.35977e-06	0.00351505	3.46482e-07	0.781239	0.861237	0.438736
Lactobacillus brevis ATCC 367 SEQF1252	0.00885127	2.64811e-06	0.00108192	1.18304e-06	0.00209989	1.10822e-06	0.00136898	1.41841e-06	0.00274862	7.14244e-07	0.00278734	8.04906e-07	0.00245753	2.26274e-08	0.00256283	2.60922e-07	0.122234	1.94089	0.289544
Lactobacillus casei BL23 SEQF1246	0.00226356	2.26486e-06	0.00293201	5.63885e-07	0.0149355	6.84398e-07	0.0268944	8.13654e-07	0.0537004	9.37923e-07	0.0671679	3.40735e-07	0.0749768	6.78823e-07	0.107683	8.48528e-07	1.29531	5.09394	47.5722
Lactobacillus fermentum IFO 3956 SEQF1533	0.00278428	1.70837e-06	0.0108332	7.3146e-07	0.0499052	1.13147e-06	0.102823	1.70392e-06	0.242656	1.10151e-06	0.483736	1.22202e-06	0.471691	1.20208e-06	0.536663	2.05061e-06	3.89085	4.60669	192.748
Lactobacillus oris PB013-T2-3 SEQF1910	0.000109172	5.22198e-07	2.31693e-05	1.39316e-06	0.000100093	1.64644e-06	0.000261585	1.50011e-06	0.00047624	2.7781e-07	0.000899169	6.56479e-07	0.000585857	2.45507e-07	0.000856077	8.79075e-07	0.212226	4.3201	7.84152
Lactobacillus salivarius UCC118 SEQF1259	0.215258	9.89949e-07	0.110757	1.52753e-07	0.115933	7.50555e-07	0.106991	9.81495e-07	0.0981991	1.63016e-06	0.119617	9.16515e-07	0.110064	6.36396e-07	0.1082	9.19239e-07	0.514532	1.04673	0.502652
Oribacterium oral taxon 078 F0262 SEQF1603	0.00301226	1.87383e-07	0.00318511	1.53082e-06	0.00199491	5.40542e-07	0.00210575	1.04136e-06	0.00191163	1.24788e-06	0.00192904	1.53179e-06	0.00208927	5.00632e-07	0.00144373	8.73277e-07	1.05738	0.626325	0.479286
Oribacterium sinus F0268 SEQF1607	0.000355526	6.84762e-07	0.00121392	1.20902e-06	0.00199863	9.23728e-07	0.00107786	5.67921e-07	0.00117115	4.6862e-07	0.00152745	1.65884e-06	0.00162823	9.62372e-07	0.001373	7.79232e-07	3.41445	1.64642	3.86188
Parascardovia denticolens F0305 SEQF1655	0	0	0	0	0	0	0	0	0	0	0	0	0	0	0	0
Peptoniphilus lacrimalis DSM 7455 SEQF2505	0	0	0	0	0	0	0	0	0	0	0	0	0	0	0	0
Peptoniphilus oral taxon 375 F0436 SEQF1855	0	0	0	0	0	0	0	0	0	0	0	0	0	0	0	0
Peptoniphilus oral taxon 836 F0141 SEQF1681	0	0	0	0	0	0	0	0	0	0	0	0	0	0	0	0
Peptostreptococcus anaerobius 653-L SEQF1921	0	0	0	0	0	0	0	0	0	0	0	0	0	0	0	0
Porphyromonas oral taxon 279 F0450 SEQF1907	0	0	0	0	0	0	0	0	0	0	0	0	0	0	0	0
Ralstonia pickettii 12D SEQF1977	0.0191034	1.9799e-07	0.00408435	6.05387e-07	0.00569064	9.68527e-07	0.00376229	6.96215e-07	0.00631543	8.45358e-07	0.0135469	1.43392e-06	0.0106092	1.11723e-06	0.00929548	1.08399e-06	0.213802	1.39328	0.486588
Selenomonas oral taxon 138 F0429 SEQF1951	0.00309824	3.07591e-07	0.00272947	6.16192e-07	0.00134943	6.22836e-07	0.00182827	5.49101e-07	0.00154639	5.32113e-07	0.00168192	4.42434e-07	0.00183973	3.9103e-07	0.00127146	8.04688e-07	0.880975	0.494392	0.41038
Solobacterium moorei F0204 SEQF1683	0.420168	1.9799e-06	0.325692	3.05505e-07	0.41481	9.84886e-07	0.224987	8.3865e-07	0.296558	1.35769e-06	0.280859	5.2915e-07	0.317764	0	0.234889	1.27279e-06	0.775147	1.27363	0.559036
Staphylococcus warneri L37603 SEQF1839	0	0	0	0	0	0	0	0	0	0	0	0	0	0	0	0
Streptococcus anginosus CCUG 39159 SEQF2334	0.415874	2.82843e-07	0.646199	8.0829e-07	0.949712	8.96289e-07	0.649914	1.70587e-06	0.77732	9.53939e-07	0.729973	4.72582e-07	0.514824	2.12132e-07	0.444203	1.9799e-06	1.55383	1.46969	1.06812
Streptococcus anginosus SK52 SEQF1996	0.553277	2.40416e-06	0.799024	6.4291e-07	1.20615	1.73205e-06	0.800846	4.3589e-07	0.999662	1.55027e-06	0.9165	1.32035e-06	0.624216	1.55563e-06	0.575829	3.53553e-07	1.44417	1.50952	1.04076
Streptococcus australis ATCC 700641 SEQF2020	0.737661	1.06066e-06	0.979029	9.84886e-07	1.02839	5.7735e-07	1.17777	1.1547e-06	1.14772	5.7735e-07	1.11238	1e-06	1.19593	0	1.49275	0	1.32721	1.05042	2.02363
Streptococcus constellatus pharyngis SK1060 SEQF2211	0.127694	4.94975e-07	0.183697	9.84886e-07	0.269366	2.88675e-07	0.188016	6.08276e-07	0.226786	1.21244e-06	0.213704	1.52753e-07	0.153461	2.82843e-07	0.132839	2.26274e-06	1.43857	1.46636	1.04029
Streptococcus cristatus ATCC 51100 SEQF1997	0.265297	1.13137e-06	0.155149	1.24231e-06	0.169782	1.37477e-06	0.232345	5.7735e-08	0.233146	3.78594e-07	0.237789	5.68624e-07	0.34462	2.82843e-07	0.61534	3.53553e-07	0.584812	1.09431	2.31944
Streptococcus gordonii Challis CH1 SEQF1066	0.436021	1.69706e-06	0.308713	5.56776e-07	0.280339	7.02377e-07	0.256979	2.88675e-07	0.254248	3.51188e-07	0.235769	1.02144e-06	0.25233	5.65685e-07	0.302983	1.90919e-06	0.708023	0.908089	0.69488
Streptococcus infantis X SEQF2216	4.83135	3.53553e-06	2.63755	1.1547e-06	2.92934	1.73205e-06	4.00672	1.1547e-06	4.42909	1e-06	4.74716	1e-06	8.4649	1.41421e-06	11.8763	0	0.545924	1.11063	2.45818
Streptococcus intermedius F0413 SEQF1703	0.0411891	2.08597e-06	0.063167	7.50755e-07	0.096727	1.44794e-06	0.0707755	9.24139e-07	0.0851131	3.49905e-07	0.0737878	6.21718e-07	0.0551719	7.07107e-09	0.0539574	6.57609e-07	1.53359	1.53129	1.30999
Streptococcus intermedius JTH08 SEQF2361	0.0491912	1.0748e-06	0.0634399	1.03394e-06	0.103453	1.02632e-06	0.0776759	4.16213e-07	0.0959067	1.35989e-06	0.0805012	1.03123e-06	0.0587418	2.05061e-07	0.0657088	1.95869e-06	1.28966	1.63072	1.33578
Streptococcus mitis ATCC 6249 SEQF1998	2.75767	0	1.82972	0	1.56901	1.1547e-06	1.55398	1.52753e-06	1.57379	5.7735e-07	1.64124	1.52753e-06	1.85762	0	2.21783	1.41421e-06	0.663503	0.857516	0.804243
Streptococcus mitis B6 SEQF1067	1.22479	2.12132e-06	0.790334	5.03322e-07	0.794441	9.64365e-07	0.957296	1.02144e-06	0.996621	8.62168e-07	1.04789	5.7735e-07	1.59092	7.07107e-07	2.02519	2.12132e-06	0.645283	1.0052	1.65351
Streptococcus mitis biovar 2 SK95 SEQF1999	4.58887	1.41421e-06	2.91975	1e-06	2.6457	1.52753e-06	2.89345	1.73205e-06	2.94473	1.52753e-06	3.08726	5.7735e-07	3.03493	7.07107e-07	3.05512	7.07107e-07	0.636267	0.906138	0.665767
Streptococcus oligofermentans AS 1.3089 SEQF2520	0.15441	1.27279e-06	0.226127	1.51767e-06	0.194935	2.14554e-06	0.227175	6.65833e-07	0.18403	1.253e-06	0.20988	9.45163e-07	0.288255	1.20208e-06	0.276696	5.65685e-07	1.46446	0.862059	1.79196
Streptococcus oral taxon 058 F0407 SEQF1704	2.5035	7.07107e-07	1.48363	1.52753e-06	1.49962	5.7735e-07	1.53193	1e-06	1.67977	1.52753e-06	1.70862	5.7735e-07	1.64636	0	1.8915	1.41421e-06	0.592621	1.01078	0.755543
Streptococcus oral taxon 066 F0442 SEQF1889	1.05631	7.07107e-07	1.53151	1.1547e-06	1.61669	1.1547e-06	1.86917	1e-06	1.66221	1.52753e-06	1.52459	2e-06	1.51788	0	1.54425	2.12132e-06	1.44987	1.05561	1.46192
Streptococcus oral taxon 070 F0441 SEQF1888	12.7644	0	8.5539	2e-06	6.96925	5.7735e-07	7.57907	1e-06	7.18292	2.88675e-06	7.6255	1.52753e-06	7.24182	7.07107e-07	6.49397	2.82843e-06	0.670139	0.814746	0.508758
Streptococcus oral taxon 071 73H25AP SEQF1913	9.98562	2.82843e-06	8.83286	1.52753e-06	7.22808	5.7735e-07	7.49145	1.1547e-06	7.33097	1.1547e-06	7.68964	2.3094e-06	7.13272	7.07107e-07	6.31927	2.12132e-06	0.884558	0.818317	0.632837
Streptococcus oralis ATCC 35037 SEQF1917	5.90524	2.12132e-06	4.55908	1e-06	4.15818	5.7735e-07	4.43385	1e-06	4.059	5.7735e-07	4.37247	2.88675e-06	4.22173	7.07107e-07	4.04471	2.12132e-06	0.772041	0.912064	0.684936
Streptococcus oralis Uo5 SEQF2005	4.31032	1.41421e-06	3.26253	1.52753e-06	3.34636	5.7735e-07	3.47693	5.7735e-07	3.52103	1.1547e-06	3.72114	2.51661e-06	3.49757	1.41421e-06	3.67249	7.07107e-07	0.756911	1.0257	0.852024
Streptococcus parasanguinis ATCC 15912 SEQF1919	8.0608	2.82843e-06	19.7163	5.7735e-06	21.5503	5.7735e-06	24.2356	0	21.5013	5.7735e-06	19.4164	5.7735e-06	15.1987	0	11.5927	0	2.44595	1.09302	1.43815
Streptococcus parasanguinis II F0405 SEQF1702	2.62427	7.07107e-07	7.75773	1.52753e-06	8.50826	1.1547e-06	9.57293	3.05505e-06	8.75137	3.4641e-06	7.07707	3.05505e-06	5.46825	0	4.9855	2.12132e-06	2.95614	1.09675	1.89976
Streptococcus peroris ATCC 700780 SEQF2000	2.25383	2.12132e-06	1.45766	5.7735e-07	1.58977	0	2.22274	1.52753e-06	2.36127	1.1547e-06	2.65354	1.52753e-06	4.80636	0	6.37523	0	0.64675	1.09063	2.82862
Streptococcus pneumoniae AP200 SEQF1929	1.1883	7.07107e-07	0.630791	9e-07	0.679812	1.62583e-06	0.792241	1.1547e-07	0.888065	1.40475e-06	0.89503	1.57162e-06	1.25975	7.07107e-07	2.01234	2.12132e-06	0.530837	1.07771	1.69347
Streptococcus pyogenes MGAS10270 SEQF1356	0.0159868	2.18496e-06	0.0058541	1.13868e-06	0.00822714	1.13452e-06	0.0128014	4.82217e-07	0.0109213	9.07432e-07	0.0103831	1.58904e-06	0.012767	4.73762e-07	0.0371113	8.90955e-07	0.366184	1.40536	2.32137
Streptococcus pyogenes NZ131 SEQF1494	0.00462079	6.80944e-07	0.00192167	2.79153e-07	0.0027636	3.2666e-07	0.00449576	1.50975e-06	0.00427061	8.23117e-07	0.00368287	9.6036e-07	0.00477354	3.16077e-07	0.0116171	2.07889e-06	0.415874	1.43812	2.51409
Streptococcus salivarius JIM8780 SEQF1367	0.0524479	1.3435e-06	0.229584	1.04083e-06	0.202473	7e-07	0.259735	1.04083e-06	0.21015	1.28582e-06	0.240197	4.93288e-07	0.292089	4.94975e-07	0.26135	4.94975e-07	4.37737	0.881915	4.98303
Streptococcus salivarius SK126 SEQF1843	0.0979689	4.59619e-07	0.144195	3.4641e-07	0.142944	3.78594e-07	0.179076	1.49778e-06	0.163458	6.50641e-07	0.175036	4.3589e-07	0.266772	1.20208e-06	0.294821	9.89949e-07	1.47184	0.991327	3.00933
Streptococcus sanguinis SK36 SEQF1070	0.0528778	7.35391e-07	0.047414	9.77667e-07	0.0297061	9.3602e-07	0.0296573	2.4e-07	0.0252972	1.07188e-06	0.0288042	6.28517e-07	0.0349989	1.22329e-06	0.0291924	1.32229e-06	0.896672	0.626525	0.552073
Streptococcus sp GMD4S	4.78848	2.12132e-06	4.21898	5.7735e-07	3.90016	1e-06	4.16265	5.7735e-07	4.05047	1.52753e-06	4.23862	2.3094e-06	4.0629	0	3.96258	7.07107e-07	0.881069	0.924432	0.827525
Streptococcus sp M143	2.86512	1.41421e-06	2.41865	5.7735e-07	2.31076	1.1547e-06	2.34586	5.7735e-07	2.43163	5.7735e-07	2.47657	1.1547e-06	2.59976	7.07107e-07	2.5259	7.07107e-07	0.84417	0.955394	0.881601
Streptococcus tigurinus	6.9313	7.07107e-07	5.83493	1.52753e-06	4.77815	1.1547e-06	4.54271	1e-06	4.57905	1.73205e-06	4.77409	2.64575e-06	4.77603	0	4.7489	2.12132e-06	0.841824	0.818886	0.685139
Streptococcus vestibularis F0396 SEQF1705	0.051846	2.19203e-06	0.39408	7.2111e-07	0.342666	1.49332e-06	0.522128	1.00664e-06	0.468542	1.26623e-06	0.412127	5.50757e-07	0.482422	1.62635e-06	0.529274	4.94975e-07	7.60097	0.869534	10.2086
Streptococcusoral taxon 056 F0418 SEQF1847	0.0372958	1.11016e-06	0.0641388	5.33292e-07	0.0583899	5.71343e-07	0.0579718	1.55166e-06	0.0515446	4.02036e-07	0.0515543	7.68635e-07	0.0585684	4.24264e-08	0.0626635	7.49533e-07	1.71973	0.910369	1.68018
Veillonella atypica ACS-134-V-Col7a SEQF1918	0.182164	9.19239e-07	0.638683	1.00664e-06	0.734685	1.15326e-06	0.361854	1.45717e-06	0.507052	4.72582e-07	0.537814	6.35085e-07	0.507829	1.06066e-06	0.473822	1.41421e-07	3.50608	1.15031	2.60107
Veillonella dispar ATCC 17748 SEQF1159	0.203353	5.65685e-07	0.440984	1.01489e-06	0.581466	1.41539e-06	0.368175	5.2915e-07	0.501566	6.50641e-07	0.543708	1.24231e-06	0.46067	2.82843e-07	0.387493	1.20208e-06	2.16857	1.31856	1.90552
Veillonella oral taxon 158 F0412 SEQF1698	0.156041	7.07107e-07	3.68036	1.15902e-06	3.68036	9.84886e-07	3.68036	7.54983e-07	3.68036	4.58258e-07	3.68036	1.21655e-06	0.287126	3.53553e-07	0.271911	1.62635e-06	23.5858	1	1.74256
Veillonella parvula DSM 2008 SEQF1496	0.700084	7.07107e-07	2.92452	1.1547e-06	3.68036	1.1547e-06	2.381	1.1547e-06	3.06626	5.7735e-07	3.38661	1.73205e-06	2.96503	2.12132e-06	2.22402	7.07107e-07	4.17739	1.25845	3.17679
Veillonella parvula strain SHI-1	0.622662	9.89949e-07	2.61126	5.7735e-07	2.63432	5.7735e-07	1.65867	1.52753e-06	2.04885	5.7735e-07	2.09229	1.52753e-06	1.87929	7.07107e-07	1.43885	0	4.1937	1.00883	2.3108
Veillonella sp 3 1 44	0.563588	9.19239e-07	2.41165	1.1547e-06	2.87858	1.1547e-06	1.82092	0	2.25151	1e-06	2.45859	0	2.15502	0	1.62413	0	4.27909	1.19361	2.88177
Veillonella sp 6 1 27	0.574951	1.62635e-06	2.44503	0	3.04883	5.7735e-07	1.89644	1.1547e-06	2.43668	1e-06	2.63194	5.7735e-07	2.31556	1.41421e-06	1.73889	1.41421e-06	4.25259	1.24695	3.02441
Veillonella sp ACP 1	0.176037	3.53553e-07	0.636717	1.12694e-06	0.750997	1.11355e-06	0.378769	2.64575e-07	0.528168	6.65833e-07	0.568713	1.03923e-06	0.521258	2.12132e-07	0.499271	9.89949e-07	3.61694	1.17948	2.83616
Veillonel+A89:A164la sp HPA0037Veillonella sp HPA0037	0.186364	1.9799e-06	0.649958	1.13578e-06	0.742664	1.24231e-06	0.364747	8.544e-07	0.509266	4.58258e-07	0.521353	1.50111e-06	0.49259	7.77817e-07	0.469012	1.48492e-06	3.48757	1.14263	2.51664

## Sheet: realtive abundance MG data
MG Genome	6H Average	Stdv	9H Average	Stdv	11H Average	Stdv	13H Average	Stdv	15H Average	Stdv	17H Average	Stdv	21H Average	Stdv	24H Average	Stdv
Actinomyces oral taxon 181 F0379 SEQF1948	0.0871692	0.00224356	0.0151666	0.0029891	0.0177815	0.00249359	0.021196	0.00268352	0.0245592	0.00181222	0.0264817	0.0014678	0.0396262	0.00297466	0.0460054	0.00439714
Alloscardovia omnicolens DSM 21503 SEQF2547	0.0109072	0.000776813	0.0073742	0.00167931	0.0117336	0.00284267	0.0197027	0.00116187	0.0264594	0.00650422	0.0220935	0.000763548	0.0278492	0.00299933	0.053199	0.0017652
Atopobium parvulum DSM 20469 SEQF1084	0.259757	0.00486786	0.0873338	0.000642131	0.0982182	0.00429997	0.0875277	0.00510964	0.0894236	0.0037536	0.0862506	0.00784204	0.0850511	0.00643976	0.093119	0.0134211
Cronobacter sakazakii ATCC BAA-894 SEQF1185	0.199772	0.0141386	0.0733888	0.000571625	0.0868025	0.0175635	0.0797414	0.00210661	0.0664026	0.00711328	0.0607398	0.00407078	0.122557	0.10728	0.0518342	0.00421687
Cryptobacterium curtum DSM 15641 SEQF1480	0.270213	0.00498623	0.306152	0.00468543	0.340411	0.0282713	0.335684	0.0131863	0.28338	0.0205789	0.250368	0.0109352	0.377385	0.280649	0.188883	0.00856151
Enterobacter cancerogenus ATCC 35316 SEQF1481	0.454356	0.0231645	0.526672	0.0133835	0.562748	0.00962436	0.571224	0.0196496	0.477797	0.0498306	0.434786	0.0180559	0.717997	0.536882	0.35544	0.028138
Enterobacter hormaechei ATCC 49162 SEQF1960	0.000475813	7.15082e-05	0.0289438	0.000353638	0.0290187	0.00178122	0.0304389	0.00155042	0.0277668	0.000530988	0.0270104	0.000113922	0.0209825	0.00307448	0.0247536	0.000103676
Enterococcus durans FB129-CNAB-4 SEQF2417	0.530793	0.0255025	0.570412	0.00682775	0.591631	0.0114282	0.629195	0.0228962	0.535953	0.0309102	0.468606	0.0195796	0.55652	0.299997	0.359803	0.0136654
Escherichia coli BW2952 SEQF1713	0.280907	0.0321307	0.291917	0.0132022	0.317104	0.0101321	0.326366	0.0103354	0.275088	0.0226532	0.245757	0.00792822	0.350256	0.240806	0.188227	0.00770817
Escherichia coli O157:H7 EC4115 SEQF1511	0.0060573	0.000103861	0.00872571	0.000694283	0.00792872	0.00223978	0.00520819	0.0017389	0.00381099	0.000324977	0.00504489	0.000919491	0.0127566	0.00883655	0.009526	0.0016109
Fusobacterium nucleatum nucleatum ATCC 25586 SEQF1078	0.0121652	0.000880624	0.0189788	0.00306596	0.0144617	0.000759093	0.00979756	0.00393145	0.00826509	0.00151725	0.00985441	0.00251879	0.029964	0.0218994	0.0220559	0.000538462
Fusobacterium nucleatum polymorphum ATCC 10953 SEQF1075	0.0716982	0.00908264	0.0616515	0.00802155	0.0456404	0.00585138	0.0279343	0.0115175	0.021943	0.0066166	0.0277911	0.00922002	0.0959254	0.0631404	0.0818086	0.00737911
Fusobacterium oral taxon 370 F0437 SEQF1879	0.150143	0.0158499	0.166272	0.0170731	0.115863	0.00115442	0.0903653	0.0322476	0.068393	0.0132624	0.0814932	0.0245446	0.220632	0.12369	0.211037	0.0149604
Fusobacterium periodonticum ATCC 33693 SEQF1160	0.000781034	0.000141195	0.0459762	0.00256134	0.0455505	0.00125381	0.0439453	0.00111482	0.0442283	0.000359543	0.0415468	0.00174833	0.0388694	0.00314081	0.0376313	0.000211976
Gemella morbillorum M424 SEQF2298	14.0414	0.116107	13.4669	1.99399	12.4842	0.713428	15.0167	1.18129	15.9864	0.301461	16.398	1.0454	20.2905	2.77858	18.2014	0.803726
Granulicatella adiacens ATCC 49175 SEQF1605	0.0995743	0.00441718	0.0570733	0.00311587	0.0638632	0.0153906	0.0561077	0.00250693	0.052995	0.00393667	0.0553499	0.00232579	0.0613282	0.0110309	0.0540255	0.00272624
Granulicatella elegans ATCC 700633 SEQF1608	9.25959e-05	8.79937e-05	0.0220108	0.000233671	0.0101251	0.0011478	0.0167777	0.00328453	0.0145995	0.00412745	0.0154462	0.00385434	0.0379815	0.0211001	0.0378366	0.0225347
Haemophilus haemolyticus M21639 SEQF2076	0.10955	0.00985474	0.0842441	0.0108949	0.0775203	0.00241746	0.0650182	0.00189616	0.0606119	0.00192059	0.0600475	0.00503754	0.0498069	0.00864553	0.0498412	0.00494903
Lachnospiraceae bacterium ACC2 SEQF2481	0.00960463	0.00136592	0.0423554	0.00103739	0.0452098	0.00190968	0.0408063	0.00246026	0.0445229	0.00130362	0.0437972	0.0027664	0.0462633	0.000456551	0.0473004	0.00515199
Lachnospiraceae bacterium oral taxon 082 F0431 SEQF1881	0.0115292	0.000190537	0.0213282	0.00119912	0.0207726	0.00217319	0.0243036	0.00239967	0.0250696	0.000930291	0.0302084	0.00153893	0.038052	0.0021833	0.0462575	0.00732229
Lactobacillus brevis ATCC 367 SEQF1252	0.00222749	0.000615697	0.00199209	0.000501497	0.00968606	0.000867134	0.0245412	0.000594047	0.0580529	0.00600387	0.0839845	0.0147641	0.105009	0.0262162	0.148654	0.017262
Lactobacillus casei BL23 SEQF1246	0.00357281	2.67859e-05	0.0434633	0.0029774	0.146723	0.001977	0.469473	0.125407	1.33086	0.0784599	2.55988	0.286507	5.42891	0.550534	7.23466	0.364492
Lactobacillus fermentum IFO 3956 SEQF1533	0.000122677	1.66425e-06	0.00388799	0.0011841	0.00227711	0.000111772	0.00363622	0.000442672	0.00361087	0.00046449	0.00406652	0.0005684	0.0113755	0.000207211	0.00950734	0.00339765
Lactobacillus oris PB013-T2-3 SEQF1910	0	0	0	0	0	0	0	0	0	0	0	0	0	0	0	0
Lactobacillus salivarius UCC118 SEQF1259	0.245163	0.0540725	0.162728	5.28916e-05	0.157715	0.0068221	0.145707	0.0114757	0.139279	0.00647936	0.139624	0.00616095	0.154532	0.014143	0.150006	0.00398144
Oribacterium oral taxon 078 F0262 SEQF1603	0.000596725	0.000187064	0.0978771	0.00820848	0.0997193	0.000514837	0.0996445	0.000348356	0.094303	0.00341598	0.092095	0.000373593	0.0824249	0.0050953	0.0753928	0.000761144
Oribacterium sinus F0268 SEQF1607	0.000352254	6.02743e-05	0.0107034	0.00352134	0.00802263	0.0004658	0.00737108	0.000413659	0.00605639	0.00152192	0.00514799	6.94308e-06	0.00608253	0.000806979	0.00559805	0.000223362
Parascardovia denticolens F0305 SEQF1655	0	0	0.0295817	0.00315659	0.0107734	0.000515078	0.0209751	0.00669156	0.0173313	0.00581394	0.0197934	0.00587205	0.03928	0.0195818	0.0428224	0.0220688
Peptoniphilus lacrimalis DSM 7455 SEQF2505	0.000965637	5.19528e-05	0.0509496	0.000596494	0.0487384	0.00506973	0.0491551	0.00232887	0.0479123	0.000128241	0.0455524	0.00153557	0.0391028	0.00896944	0.0439389	0.0011128
Peptoniphilus oral taxon 375 F0436 SEQF1855	0.000184309	4.58692e-05	0.0263405	0.00112554	0.0288237	0.001858	0.027595	0.000921572	0.0258139	0.000570508	0.0260233	0.000150352	0.024273	0.00144273	0.0213757	0.000499026
Peptoniphilus oral taxon 836 F0141 SEQF1681	0.000965637	5.19528e-05	0.0504935	0.00150406	0.0498363	0.00143424	0.0480727	0.000424391	0.0472511	0.000345754	0.0446259	0.000999651	0.0407596	0.00271744	0.0410485	0.00219753
Peptostreptococcus anaerobius 653-L SEQF1921	0.000827773	3.21389e-05	0.0458074	0.000205393	0.0425719	0.00101518	0.0418275	0.00161831	0.0419608	0.00323021	0.0404014	0.00084459	0.0352504	0.00407717	0.0367761	0.000410645
Porphyromonas oral taxon 279 F0450 SEQF1907	7.682e-05	2.27265e-05	0.00295192	0.000192172	0.0019876	0.000471468	0.00235701	0.000403898	0.00186771	0.000608435	0.00242958	0.000318482	0.00289342	0.000657829	0.00268647	0.0014384
Ralstonia pickettii 12D SEQF1977	0.024362	0.00261857	0.0315766	0.00205566	0.027834	0.00019869	0.0287506	0.000553757	0.0250125	0.00257984	0.0224131	0.00173357	0.0252284	0.00936166	0.0167111	0.00298983
Selenomonas oral taxon 138 F0429 SEQF1951	0	0	0.0328761	0.00564331	0.0158807	0.00449642	0.0237231	0.00729003	0.0185592	0.00460507	0.0223113	0.00502479	0.0624866	0.00560128	0.0444341	0.0215717
Solobacterium moorei F0204 SEQF1683	0.547425	0.00233077	0.240939	0.0238907	0.203859	0.000647073	0.20097	0.00867988	0.183615	0.00434156	0.191451	0.016293	0.202009	0.0625475	0.233858	0.0485375
Staphylococcus warneri L37603 SEQF1839	6.16325e-05	4.42049e-05	0.00184201	0.000372388	0.00121204	0.000896885	0.00124797	0.000352867	0.0011358	0.00022965	0.00113603	0.000673331	0.00267025	0.00163249	0.00257735	0.00183179
Streptococcus anginosus CCUG 39159 SEQF2334	0.398969	0.0225603	0.58201	0.0203848	0.761413	0.0108057	0.560988	0.0557962	0.548317	0.0233481	0.529731	0.0514185	0.623074	0.0436602	0.751975	0.0483924
Streptococcus anginosus SK52 SEQF1996	0.598684	0.00662333	1.08305	0.0367618	1.32648	0.0698614	1.01684	0.106005	0.98468	0.0511952	0.959534	0.0995191	1.16275	0.116128	1.34236	0.0947191
Streptococcus australis ATCC 700641 SEQF2020	0.60704	0.01808	0.36217	0.0100015	0.373055	0.0500654	0.322728	0.00171403	0.305518	0.0080234	0.2946	0.00760543	0.303939	0.0304707	0.309819	0.000665175
Streptococcus constellatus pharyngis SK1060 SEQF2211	0.0814663	0.00433758	0.194235	0.00480741	0.249983	0.0170535	0.181567	0.0199184	0.175299	0.00626645	0.170341	0.0151706	0.205238	0.0271739	0.23297	0.0146669
Streptococcus cristatus ATCC 51100 SEQF1997	0.30461	0.0182706	0.113998	0.00234031	0.121794	0.0205963	0.103624	0.00308836	0.0980653	0.000464018	0.0997045	0.0023996	0.109573	0.0246254	0.0990098	0.00425506
Streptococcus gordonii Challis CH1 SEQF1066	0.237217	0.017725	0.123623	0.00154602	0.140363	0.0249211	0.122308	0.00234696	0.120241	0.00044576	0.112418	0.000504026	0.11125	0.0147704	0.105375	0.00673668
Streptococcus infantis X SEQF2216	4.48836	0.107707	4.35631	0.266067	3.96086	0.0136585	3.72859	0.123306	3.17687	0.0922499	3.03228	0.123614	2.62264	0.229291	3.33527	0.120479
Streptococcus intermedius F0413 SEQF1703	0.0175816	0.00082402	0.029548	0.000964069	0.0400409	0.00902075	0.026215	0.00244201	0.02495	0.000571215	0.0254403	0.00281774	0.0340328	0.00463208	0.0395804	0.00327267
Streptococcus intermedius JTH08 SEQF2361	0.0208636	0.00154074	0.0376105	0.00144909	0.0556942	0.00946221	0.0374255	0.00224673	0.0367934	0.000426859	0.0352003	0.0030785	0.0427006	0.00809526	0.045718	0.000326634
Streptococcus mitis ATCC 6249 SEQF1998	2.97187	0.0244235	3.37883	0.117671	3.52231	0.169814	3.29978	0.0687301	3.22883	0.0290006	3.13596	0.118358	2.83018	0.271682	2.67394	0.139811
Streptococcus mitis B6 SEQF1067	1.31325	0.0309564	0.843756	0.0339258	0.846606	0.0988758	0.725763	0.014615	0.664715	0.00464251	0.644366	0.00599641	0.626694	0.0472347	0.659987	0.0120657
Streptococcus mitis biovar 2 SK95 SEQF1999	3.62469	0.0257889	2.20435	0.0774565	2.42492	0.272799	2.18644	0.0765641	2.16397	0.0221621	2.09015	0.0790538	1.91536	0.259366	1.74908	0.0907939
Streptococcus oligofermentans AS 1.3089 SEQF2520	0.154487	0.0104811	0.214184	0.00681114	0.210682	0.0204883	0.192224	0.00444749	0.183875	0.00531122	0.182145	0.00176126	0.172157	0.00726948	0.184839	0.0129286
Streptococcus oral taxon 058 F0407 SEQF1704	2.83358	0.0441758	1.71342	0.063798	1.91975	0.246544	1.72896	0.0493532	1.70525	0.0136733	1.65803	0.0641141	1.48087	0.157832	1.37368	0.0545604
Streptococcus oral taxon 066 F0442 SEQF1889	0.708654	0.0360318	0.491885	0.00696401	0.52472	0.0870766	0.453275	0.00125469	0.445256	0.00547442	0.435284	0.00927668	0.489525	0.0767818	0.446164	0.000285035
Streptococcus oral taxon 070 F0441 SEQF1888	10.7851	0.467094	10.5893	0.338308	10.5322	0.34627	10.5489	0.199949	10.4803	0.0775625	10.2011	0.283225	8.67519	0.0396128	8.6881	0.458993
Streptococcus oral taxon 071 73H25AP SEQF1913	9.68934	0.0505673	10.4689	0.393201	10.4914	0.331011	10.5178	0.262153	10.4001	0.0798253	10.1271	0.292598	8.74503	0.08759	8.70693	0.489262
Streptococcus oralis ATCC 35037 SEQF1917	6.43733	0.0152961	6.64362	0.347181	6.66448	0.172508	6.58069	0.322068	6.41112	0.107466	6.13566	0.288422	5.07799	0.0556168	5.06773	0.286584
Streptococcus oralis Uo5 SEQF2005	4.49911	0.062294	4.75188	0.177687	4.90164	0.115033	4.67426	0.164554	4.55858	0.0244758	4.42762	0.197917	3.78628	0.163833	3.68365	0.192583
Streptococcus parasanguinis ATCC 15912 SEQF1919	8.71977	0.201086	7.49922	0.105327	7.33478	0.26229	7.64678	0.421424	7.78437	0.185372	7.58789	0.128932	7.24862	0.195035	7.23799	0.0342784
Streptococcus parasanguinis II F0405 SEQF1702	1.93742	0.0561209	1.73435	0.013259	1.89706	0.16962	1.77085	0.092503	1.79746	0.0356926	1.76529	0.038497	1.78604	0.140199	1.66206	0.0100176
Streptococcus peroris ATCC 700780 SEQF2000	2.4131	0.011564	1.86088	0.0965505	1.74824	0.116231	1.54866	0.0622289	1.31246	0.0291653	1.25892	0.0447995	1.10988	0.108733	1.41139	0.0570388
Streptococcus pneumoniae AP200 SEQF1929	1.34194	0.026641	0.587249	0.0277284	0.635674	0.115642	0.52824	0.00459358	0.49336	0.00220822	0.472822	0.0116099	0.475163	0.0692429	0.456455	0.000466125
Streptococcus pyogenes MGAS10270 SEQF1356	0	0	0	0	0	0	0	0	0	0	0	0	0	0	0	0
Streptococcus pyogenes NZ131 SEQF1494	0	0	0	0	0	0	0	0	0	0	0	0	0	0	0	0
Streptococcus salivarius JIM8780 SEQF1367	0.0359805	0.00131213	0.121102	0.00122485	0.127845	0.0171363	0.114252	7.89131e-05	0.11175	0.00126431	0.10981	0.00180934	0.108815	0.00141945	0.108168	0.000124097
Streptococcus salivarius SK126 SEQF1843	0.0773883	0.00877314	0.0935426	0.00254174	0.0937712	0.00775794	0.0851231	0.00253083	0.0798119	0.00192597	0.0796114	0.00232154	0.0710884	0.00570993	0.0787017	0.00149323
Streptococcus sanguinis SK36 SEQF1070	0.0210538	0.00205629	0.0307555	0.00116588	0.0340272	0.0105628	0.0239022	0.00141353	0.0233514	0.000927137	0.0230576	0.000103421	0.0279601	0.00738425	0.0245896	0.00182769
Streptococcus sp GMD4S	5.04261	0.0211687	5.69389	0.229879	5.81366	0.0415036	5.53295	0.21229	5.433	0.0778383	5.19763	0.215873	4.44982	0.228018	4.33194	0.249493
Streptococcus sp M143	3.09099	0.0165272	2.96352	0.112503	3.18011	0.232963	2.93164	0.0973771	2.89439	0.0287057	2.80805	0.106691	2.46877	0.1876	2.34966	0.118801
Streptococcus tigurinus	7.17287	0.0614872	8.51472	0.242745	8.66495	0.0529276	8.46055	0.158246	8.41821	0.0224337	8.19769	0.199282	7.08755	0.0160648	7.09531	0.399114
Streptococcus vestibularis F0396 SEQF1705	0.0427096	0.00099142	0.0824875	7.39775e-05	0.0908118	0.0167921	0.0777672	0.00342435	0.0745528	6.92116e-05	0.0725697	0.00270931	0.0771116	0.00496712	0.073646	2.83691e-05
Streptococcusoral taxon 056 F0418 SEQF1847	0.0318016	0.00442587	0.0282167	0.00098483	0.0369546	0.013485	0.0249995	0.00194807	0.0256128	0.000686183	0.0247295	0.000502109	0.050544	0.0350956	0.0292651	0.000768173
Veillonella atypica ACS-134-V-Col7a SEQF1918	0.146051	0.0117393	0.292847	0.0273645	0.251862	0.00487274	0.247793	0.022595	0.234355	0.0102915	0.266824	0.0414149	0.27885	0.0729391	0.339916	0.0873211
Veillonella dispar ATCC 17748 SEQF1159	0.223732	0.00995253	0.205134	0.00128297	0.205414	0.0178439	0.167873	0.0104341	0.162358	0.00590286	0.186138	0.014378	0.187761	0.0146088	0.189659	0.0387818
Veillonella oral taxon 158 F0412 SEQF1698	0.164076	0.00621582	0.206267	0.0281977	0.257171	0.0408552	0.209278	0.054255	0.18951	0.00161772	0.234473	0.0214523	0.192275	0.0405645	0.201306	0.00388096
Veillonella parvula DSM 2008 SEQF1496	0.708128	0.0085876	1.62938	0.14	1.46907	0.0638751	1.60711	0.2574	1.65923	0.109244	1.85758	0.364813	1.80703	0.305747	2.09242	0.303019
Veillonella parvula strain SHI-1	0.495469	0.00546487	1.07664	0.0820032	0.991963	0.0163004	1.04788	0.151431	1.0718	0.0638885	1.20942	0.210501	1.25095	0.0802609	1.37748	0.153031
Veillonella sp 3 1 44	0.407087	0.0213523	0.971184	0.0796986	0.89836	0.00390132	0.927158	0.163312	0.961886	0.0807894	1.08824	0.209418	1.15976	0.104683	1.27345	0.184143
Veillonella sp 6 1 27	0.438182	0.0257207	1.05731	0.0714355	0.982182	0.00726708	1.00801	0.169281	1.06286	0.099385	1.20561	0.233057	1.26317	0.151613	1.41134	0.208589
Veillonella sp ACP 1	0.136096	0.0066386	0.210487	0.0183262	0.182257	0.0112294	0.163863	0.0101615	0.152178	0.00104369	0.174581	0.0313536	0.192669	0.0528929	0.239929	0.0734418
Veillonel+A89:A164la sp HPA0037Veillonella sp HPA0037	0.147451	0.00783347	0.221275	0.0141842	0.193326	0.0140009	0.173806	0.00950316	0.164465	0.0010782	0.190805	0.0355332	0.209121	0.0390585	0.249135	0.0736366
