# Supplementary material for: Uncovering complex microbiome activities via metatranscriptomics during 24 hours of oral biofilm assembly and maturation
Source: Microbiome. 2018 Dec 6;6:217. doi: 10.1186/s40168-018-0591-4 (PMC6284299; doi:10.1186/s40168-018-0591-4)
Supplement: Supplementary file 11 — Table S9. Relative abundance (RA) and fold changes values representing mRNA reads mapping to bacterial genomes, and that changes (increased or decreased) 1.5-fold at 9 h of biofilm maturation, when pH dropped below 5.5. RA for each genome was calculated from DESeq normalized metatranscriptomics reads. (XLSX 44 kb) [file 40168_2018_591_MOESM11_ESM.xlsx]

## Sheet: increase_> 1.5 fold 9H vs 6H
MT Genome	RA (%) 6H Average	RA (%) 9H Average	Fold change 9H vs 6H
Veillonella oral taxon 158 F0412 SEQF1698	0.156041	3.68036	23.5858
Streptococcus vestibularis F0396 SEQF1705	0.051846	0.39408	7.60097
Streptococcus salivarius JIM8780 SEQF1367	0.0524479	0.229584	4.37737
Veillonella sp 3 1 44	0.563588	2.41165	4.27909
Veillonella sp 6 1 27	0.574951	2.44503	4.25259
Veillonella parvula strain SHI-1	0.622662	2.61126	4.1937
Veillonella parvula DSM 2008 SEQF1496	0.700084	2.92452	4.17739
Lactobacillus fermentum IFO 3956 SEQF1533	0.00278428	0.0108332	3.89085
Veillonella sp ACP 1	0.176037	0.636717	3.61694
Veillonella atypica ACS-134-V-Col7a SEQF1918	0.182164	0.638683	3.50608
Veillonel+A89:A164la sp HPA0037Veillonella sp HPA0037	0.186364	0.649958	3.48757
Oribacterium sinus F0268 SEQF1607	0.000355526	0.00121392	3.41445
Streptococcus parasanguinis II F0405 SEQF1702	2.62427	7.75773	2.95614
Gemella morbillorum M424 SEQF2298	0.00814413	0.0213154	2.61727
Streptococcus parasanguinis ATCC 15912 SEQF1919	8.0608	19.7163	2.44595
Veillonella dispar ATCC 17748 SEQF1159	0.203353	0.440984	2.16857
Streptococcusoral taxon 056 F0418 SEQF1847	0.0372958	0.0641388	1.71973
Streptococcus anginosus CCUG 39159 SEQF2334	0.415874	0.646199	1.55383
Streptococcus intermedius F0413 SEQF1703	0.0411891	0.063167	1.53359
Streptococcus salivarius SK126 SEQF1843	0.0979689	0.144195	1.47184
Streptococcus oligofermentans AS 1.3089 SEQF2520	0.15441	0.226127	1.46446

## Sheet: decrease < 1.5_fold 9H vs 6H
MT Genome	RA (%) 6H Average	RA (%) 9H Average	Fold change 9H vs 6H	log2 fold change 9H vs 6H
Streptococcus oral taxon 070 F0441 SEQF1888	12.7644	8.5539	0.670139	-0.577468	1.49223
Streptococcus mitis ATCC 6249 SEQF1998	2.75767	1.82972	0.663503	-0.591825	1.50715
Streptococcus mitis biovar 2 SK95 SEQF1999	4.58887	2.91975	0.636267	-0.652295	1.57167
Streptococcus oral taxon 058 F0407 SEQF1704	2.5035	1.48363	0.592621	-0.754817	1.68742
Lactobacillus salivarius UCC118 SEQF1259	0.215258	0.110757	0.514532	-0.958666	1.94351
Streptococcus pyogenes NZ131 SEQF1494	0.00462079	0.00192167	0.415874	-1.26578	2.40457
Granulicatella elegans ATCC 700633 SEQF1608	0.231744	0.0961334	0.414826	-1.26942	2.41065
Streptococcus pyogenes MGAS10270 SEQF1356	0.0159868	0.0058541	0.366184	-1.44936	2.73087
Klebsiella pneumoniae Kp342	0.0174	0.0018	0.103448	-3.27302	9.66667

## Sheet: decr and then incr_24H >1.5
MT Genome	RA (%) 9H vs 6H Average	RA (%) 11H vs 9H Average	RA (%) 24H vs 9H Average
Granulicatella adiacens ATCC 49175 SEQF1605	0.262269	0.561338	1.58844
Streptococcus pneumoniae AP200 SEQF1929	0.530837	1.07771	3.19019
Streptococcus infantis X SEQF2216	0.545924	1.11063	4.50278
Streptococcus cristatus ATCC 51100 SEQF1997	0.584812	1.09431	3.96613
Streptococcus mitis B6 SEQF1067	0.645283	1.0052	2.56245
Streptococcus peroris ATCC 700780 SEQF2000	0.64675	1.09063	4.3736
