# Supplementary material for: Uncovering complex microbiome activities via metatranscriptomics during 24 hours of oral biofilm assembly and maturation
Source: Microbiome. 2018 Dec 6;6:217. doi: 10.1186/s40168-018-0591-4 (PMC6284299; doi:10.1186/s40168-018-0591-4)
Supplement: Supplementary file 12 — Table S10. Linear regression analysis between cell division genes (ftsA, ftsZ) and single copy genes (Amphora set of 42 single copy genes). Analyses were conducted for Lactobacillus fermentum IFO3956 (Lf) and S. parasangunis ATCC15912 (Spa) from normalized metagenomic read mapping data. (XLSX 62 kb) [file 40168_2018_591_MOESM12_ESM.xlsx]

## Sheet: DNA Spara FtsA
	50S ribosomal protein L3	50S ribosomal protein L4	ribosomal protein S19	ribosomal protein S3	ribosomal protein L16	30S ribosomal protein S17	ribosomal protein L14	ribosomal protein L5	ribosomal protein S8	ribosomal protein L6	ribosomal protein S5	ribosomal protein L15	30S ribosomal protein S13	30S ribosomal protein S11	ribosomal protein S10	ribosomal protein S7	ribosomal protein S12	ribosomal protein S9	ribosomal protein L11	acetyltransferase, GNAT family
Best-fit values
Slope	0.2101 ± 0.03050	0.2212 ± 0.04913	0.2035 ± 0.03015	0.5283 ± 0.04674	0.2458 ± 0.02823	0.07838 ± 0.01246	0.3388 ± 0.04317	0.3795 ± 0.05440	0.4331 ± 0.03719	0.5285 ± 0.04461	0.3855 ± 0.02746	0.3452 ± 0.04774	0.3623 ± 0.04459	0.3027 ± 0.04132	0.1174 ± 0.01937	0.3143 ± 0.04059	0.3350 ± 0.03782	0.3995 ± 0.05097	0.2907 ± 0.02807	0.1051 ± 0.01826
Y-intercept when X=0.0	3.854 ± 7.468	21.61 ± 12.03	8.755 ± 7.381	5.273 ± 11.45	8.511 ± 6.913	0.4582 ± 3.052	-7.977 ± 10.57	-0.8412 ± 13.32	-11.28 ± 9.105	-21.13 ± 10.92	5.623 ± 6.724	-11.87 ± 11.69	6.942 ± 10.92	9.986 ± 10.12	-1.138 ± 4.743	-5.549 ± 9.938	15.72 ± 9.261	11.20 ± 12.48	-2.332 ± 6.874	-0.1581 ± 4.470
X-intercept when Y=0.0	-18.34	-97.7	-43.02	-9.981	-34.62	-5.845	23.54	2.217	26.05	39.98	-14.59	34.38	-19.16	-32.99	9.695	17.66	-46.94	-28.03	8.024	1.505
1/slope	4.759	4.521	4.914	1.893	4.068	12.76	2.952	2.635	2.309	1.892	2.594	2.897	2.76	3.304	8.517	3.182	2.985	2.503	3.44	9.517
95% Confidence Intervals
Slope	0.1411 to 0.2791	0.1101 to 0.3323	0.1353 to 0.2717	0.4225 to 0.6340	0.1819 to 0.3097	0.05019 to 0.1066	0.2412 to 0.4365	0.2564 to 0.5025	0.3490 to 0.5172	0.4276 to 0.6294	0.3234 to 0.4476	0.2372 to 0.4532	0.2615 to 0.4632	0.2092 to 0.3962	0.07359 to 0.1612	0.2225 to 0.4061	0.2495 to 0.4206	0.2842 to 0.5148	0.2272 to 0.3542	0.06378 to 0.1464
Y-intercept when X=0.0	-13.04 to 20.75	-5.598 to 48.82	-7.942 to 25.45	-20.62 to 31.16	-7.127 to 24.15	-6.445 to 7.362	-31.89 to 15.93	-30.97 to 29.29	-31.88 to 9.316	-45.84 to 3.578	-9.586 to 20.83	-38.31 to 14.58	-17.75 to 31.64	-12.90 to 32.87	-11.87 to 9.590	-28.03 to 16.93	-5.223 to 36.67	-17.03 to 39.43	-17.88 to 13.22	-10.27 to 9.954
X-intercept when Y=0.0	-144.8 to 47.44	-435.5 to 17.15	-185.4 to 29.66	-73.04 to 32.84	-131.2 to 23.28	-144.1 to 61.56	-65.01 to 74.24	-112.4 to 62.66	-26.41 to 62.31	-8.272 to 73.66	-63.92 to 21.58	-60.35 to 86.10	-119.4 to 38.83	-155.0 to 33.01	-127.8 to 75.06	-74.90 to 70.13	-145.4 to 12.55	-136.9 to 33.52	-57.52 to 51.06	-153.0 to 71.58
Goodness of Fit
R square	0.8406	0.6925	0.8351	0.9342	0.8939	0.8146	0.8725	0.8439	0.9378	0.9397	0.9563	0.8531	0.88	0.8564	0.8032	0.8695	0.8971	0.8722	0.9226	0.7863
Sy.x	7.767	12.51	7.677	11.9	7.19	3.174	10.99	13.86	9.47	11.36	6.993	12.16	11.36	10.52	4.933	10.34	9.632	12.98	7.149	4.65
Is slope significantly non-zero?
F	47.46	20.27	45.57	127.7	75.79	39.54	61.6	48.65	135.6	140.4	197.1	52.27	66.03	53.67	36.74	59.96	78.46	61.45	107.2	33.12
DFn, DFd	1.000, 9.000	1.000, 9.000	1.000, 9.000	1.000, 9.000	1.000, 9.000	1.000, 9.000	1.000, 9.000	1.000, 9.000	1.000, 9.000	1.000, 9.000	1.000, 9.000	1.000, 9.000	1.000, 9.000	1.000, 9.000	1.000, 9.000	1.000, 9.000	1.000, 9.000	1.000, 9.000	1.000, 9.000	1.000, 9.000
P value	< 0.0001	0.0015	< 0.0001	< 0.0001	< 0.0001	0.0001	< 0.0001	< 0.0001	< 0.0001	< 0.0001	< 0.0001	< 0.0001	< 0.0001	< 0.0001	0.0002	< 0.0001	< 0.0001	< 0.0001	< 0.0001	0.0003
Deviation from zero?	Significant	Significant	Significant	Significant	Significant	Significant	Significant	Significant	Significant	Significant	Significant	Significant	Significant	Significant	Significant	Significant	Significant	Significant	Significant	Significant
Data
Number of X values	11	11	11	11	11	11	11	11	11	11	11	11	11	11	11	11	11	11	11	11
Maximum number of Y replicates	1	1	1	1	1	1	1	1	1	1	1	1	1	1	1	1	1	1	1	1
Total number of values	11	11	11	11	11	11	11	11	11	11	11	11	11	11	11	11	11	11	11	11
Number of missing values	0	0	0	0	0	0	0	0	0	0	0	0	0	0	0	0	0	0	0	0
Equation	Y = 0.2101*X + 3.854	Y = 0.2212*X + 21.61	Y = 0.2035*X + 8.755	Y = 0.5283*X + 5.273	Y = 0.2458*X + 8.511	Y = 0.07838*X + 0.4582	Y = 0.3388*X - 7.977	Y = 0.3795*X - 0.8412	Y = 0.4331*X - 11.28	Y = 0.5285*X - 21.13	Y = 0.3855*X + 5.623	Y = 0.3452*X - 11.87	Y = 0.3623*X + 6.942	Y = 0.3027*X + 9.986	Y = 0.1174*X - 1.138	Y = 0.3143*X - 5.549	Y = 0.3350*X + 15.72	Y = 0.3995*X + 11.20	Y = 0.2907*X - 2.332	Y = 0.1051*X - 0.1581

## Sheet: DNA Spara FtsZ
	50S ribosomal protein L3	50S ribosomal protein L4	ribosomal protein S19	ribosomal protein S3	ribosomal protein L16	30S ribosomal protein S17	ribosomal protein L14	ribosomal protein L5	ribosomal protein S8	ribosomal protein L6	ribosomal protein S5	ribosomal protein L15	30S ribosomal protein S13	30S ribosomal protein S11	ribosomal protein S10	ribosomal protein S7	ribosomal protein S12	ribosomal protein S9	ribosomal protein L11	acetyltransferase, GNAT family
Best-fit values
Slope	0.1947 ± 0.02901	0.2040 ± 0.04664	0.1878 ± 0.02919	0.4998 ± 0.03157	0.2258 ± 0.02898	0.07294 ± 0.01161	0.3258 ± 0.02952	0.3531 ± 0.05068	0.4002 ± 0.03810	0.5008 ± 0.02723	0.3497 ± 0.03702	0.3194 ± 0.04591	0.3316 ± 0.04629	0.2853 ± 0.03540	0.1085 ± 0.01855	0.2933 ± 0.03705	0.3164 ± 0.03030	0.3682 ± 0.05050	0.2625 ± 0.03406	0.09736 ± 0.01727
Y-intercept when X=0.0	7.918 ± 7.089	26.12 ± 11.40	12.86 ± 7.134	13.14 ± 7.714	13.72 ± 7.082	1.906 ± 2.837	-4.130 ± 7.212	6.169 ± 12.38	-2.641 ± 9.310	-13.43 ± 6.653	14.83 ± 9.045	-5.071 ± 11.22	14.92 ± 11.31	14.74 ± 8.649	1.209 ± 4.533	0.05528 ± 9.054	20.84 ± 7.404	19.40 ± 12.34	4.880 ± 8.321	1.880 ± 4.220
X-intercept when Y=0.0	-40.66	-128	-68.48	-26.29	-60.77	-26.14	12.68	-17.47	6.599	26.82	-42.4	15.88	-45.01	-51.67	-11.14	-0.1885	-65.88	-52.7	-18.59	-19.31
1/slope	5.135	4.901	5.324	2.001	4.429	13.71	3.07	2.832	2.499	1.997	2.86	3.131	3.016	3.505	9.218	3.409	3.161	2.716	3.81	10.27
95% Confidence Intervals
Slope	0.1291 to 0.2603	0.09854 to 0.3095	0.1218 to 0.2539	0.4284 to 0.5712	0.1603 to 0.2914	0.04668 to 0.09920	0.2590 to 0.3925	0.2385 to 0.4678	0.3140 to 0.4864	0.4392 to 0.5624	0.2659 to 0.4334	0.2155 to 0.4232	0.2268 to 0.4363	0.2052 to 0.3654	0.06652 to 0.1504	0.2095 to 0.3772	0.2478 to 0.3849	0.2540 to 0.4824	0.1854 to 0.3395	0.05829 to 0.1364
Y-intercept when X=0.0	-8.117 to 23.95	0.3394 to 51.90	-3.272 to 29.00	-4.308 to 30.59	-2.296 to 29.74	-4.511 to 8.323	-20.44 to 12.18	-21.84 to 34.18	-23.70 to 18.42	-28.48 to 1.617	-5.635 to 35.29	-30.45 to 20.30	-10.66 to 40.51	-4.822 to 34.31	-9.046 to 11.46	-20.43 to 20.54	4.096 to 37.59	-8.508 to 47.31	-13.94 to 23.70	-7.665 to 11.43
X-intercept when Y=0.0	-182.4 to 31.71	-516.1 to -1.119	-234.2 to 13.10	-70.87 to 7.600	-183.1 to 7.990	-174.9 to 46.35	-46.45 to 52.75	-140.8 to 47.54	-57.89 to 49.36	-3.651 to 51.06	-131.1 to 13.16	-92.30 to 73.42	-175.8 to 24.83	-164.9 to 13.38	-168.6 to 61.45	-96.38 to 55.08	-150.2 to -10.75	-183.5 to 17.90	-125.8 to 41.73	-191.8 to 57.44
Goodness of Fit
R square	0.8335	0.6802	0.8214	0.9653	0.8709	0.8143	0.9312	0.8436	0.9246	0.9741	0.9084	0.8432	0.8507	0.8783	0.7916	0.8744	0.9237	0.8552	0.8684	0.7793
Sy.x	7.938	12.76	7.988	8.639	7.93	3.177	8.076	13.87	10.43	7.45	10.13	12.56	12.67	9.685	5.076	10.14	8.291	13.82	9.319	4.726
Is slope significantly non-zero?
F	45.05	19.14	41.4	250.6	60.7	39.47	121.8	48.55	110.3	338.3	89.23	48.39	51.3	64.97	34.19	62.67	109	53.16	59.4	31.78
DFn, DFd	1.000, 9.000	1.000, 9.000	1.000, 9.000	1.000, 9.000	1.000, 9.000	1.000, 9.000	1.000, 9.000	1.000, 9.000	1.000, 9.000	1.000, 9.000	1.000, 9.000	1.000, 9.000	1.000, 9.000	1.000, 9.000	1.000, 9.000	1.000, 9.000	1.000, 9.000	1.000, 9.000	1.000, 9.000	1.000, 9.000
P value	< 0.0001	0.0018	0.0001	< 0.0001	< 0.0001	0.0001	< 0.0001	< 0.0001	< 0.0001	< 0.0001	< 0.0001	< 0.0001	< 0.0001	< 0.0001	0.0002	< 0.0001	< 0.0001	< 0.0001	< 0.0001	0.0003
Deviation from zero?	Significant	Significant	Significant	Significant	Significant	Significant	Significant	Significant	Significant	Significant	Significant	Significant	Significant	Significant	Significant	Significant	Significant	Significant	Significant	Significant
Data
Number of X values	11	11	11	11	11	11	11	11	11	11	11	11	11	11	11	11	11	11	11	11
Maximum number of Y replicates	1	1	1	1	1	1	1	1	1	1	1	1	1	1	1	1	1	1	1	1
Total number of values	11	11	11	11	11	11	11	11	11	11	11	11	11	11	11	11	11	11	11	11
Number of missing values	0	0	0	0	0	0	0	0	0	0	0	0	0	0	0	0	0	0	0	0
Equation	Y = 0.1947*X + 7.918	Y = 0.2040*X + 26.12	Y = 0.1878*X + 12.86	Y = 0.4998*X + 13.14	Y = 0.2258*X + 13.72	Y = 0.07294*X + 1.906	Y = 0.3258*X - 4.130	Y = 0.3531*X + 6.169	Y = 0.4002*X - 2.641	Y = 0.5008*X - 13.43	Y = 0.3497*X + 14.83	Y = 0.3194*X - 5.071	Y = 0.3316*X + 14.92	Y = 0.2853*X + 14.74	Y = 0.1085*X + 1.209	Y = 0.2933*X + 0.05528	Y = 0.3164*X + 20.84	Y = 0.3682*X + 19.40	Y = 0.2625*X + 4.880	Y = 0.09736*X + 1.880

## Sheet: DNA Lf FtsA
	30S ribosomal protein S11	30S ribosomal protein S13	50S ribosomal protein L15	30S ribosomal protein S5	50S ribosomal protein L6	30S ribosomal protein S8	50S ribosomal protein L5	50S ribosomal protein L14	30S ribosomal protein S17	50S ribosomal protein L16	30S ribosomal protein S3	30S ribosomal protein S19	50S ribosomal protein L4	50S ribosomal protein L3	30S ribosomal protein S10	30S ribosomal protein S7	30S ribosomal protein S12	30S ribosomal protein S9	50S ribosomal protein L11	GTP-binding protein LepA
Best-fit values
Slope	0.3952 ± 0.02265	0.3296 ± 0.01320	0.3682 ± 0.01772	0.4141 ± 0.02958	0.5803 ± 0.01732	0.3528 ± 0.01426	0.3994 ± 0.02153	0.3389 ± 0.01811	0.2783 ± 0.01581	0.4030 ± 0.02342	0.7169 ± 0.04788	0.2833 ± 0.009189	0.5942 ± 0.03345	0.6346 ± 0.02194	0.2239 ± 0.008140	0.5219 ± 0.03052	0.3394 ± 0.01300	0.3854 ± 0.02403	0.4506 ± 0.02799	0.8814 ± 0.03016
Y-intercept when X=0.0	2.179 ± 2.085	0.9202 ± 1.215	1.591 ± 1.632	2.398 ± 2.724	1.051 ± 1.595	2.172 ± 1.313	2.213 ± 1.982	1.859 ± 1.668	1.596 ± 1.456	1.467 ± 2.156	3.992 ± 4.409	0.2279 ± 0.8461	4.005 ± 3.080	0.7557 ± 2.020	0.07960 ± 0.7495	2.120 ± 2.811	1.009 ± 1.197	1.812 ± 2.212	4.185 ± 2.577	3.561 ± 2.777
X-intercept when Y=0.0	-5.514	-2.792	-4.321	-5.791	-1.811	-6.157	-5.541	-5.487	-5.734	-3.64	-5.569	-0.8047	-6.741	-1.191	-0.3556	-4.061	-2.971	-4.702	-9.288	-4.04
1/slope	2.531	3.034	2.716	2.415	1.723	2.834	2.504	2.951	3.593	2.481	1.395	3.53	1.683	1.576	4.467	1.916	2.946	2.595	2.219	1.135
95% Confidence Intervals
Slope	0.3439 to 0.4464	0.2997 to 0.3594	0.3281 to 0.4083	0.3472 to 0.4810	0.5411 to 0.6195	0.3206 to 0.3851	0.3507 to 0.4481	0.2979 to 0.3798	0.2425 to 0.3140	0.3501 to 0.4560	0.6086 to 0.8252	0.2625 to 0.3040	0.5185 to 0.6698	0.5850 to 0.6842	0.2055 to 0.2423	0.4529 to 0.5910	0.3100 to 0.3688	0.3311 to 0.4398	0.3873 to 0.5139	0.8131 to 0.9496
Y-intercept when X=0.0	-2.538 to 6.896	-1.829 to 3.669	-2.101 to 5.283	-3.763 to 8.559	-2.556 to 4.658	-0.7978 to 5.142	-2.271 to 6.698	-1.913 to 5.632	-1.697 to 4.888	-3.410 to 6.345	-5.981 to 13.97	-1.686 to 2.142	-2.961 to 10.97	-3.814 to 5.326	-1.616 to 1.775	-4.238 to 8.477	-1.698 to 3.716	-3.192 to 6.817	-1.645 to 10.01	-2.722 to 9.843
X-intercept when Y=0.0	-19.09 to 5.972	-11.82 to 5.268	-15.45 to 5.364	-23.19 to 8.317	-8.384 to 4.236	-15.50 to 2.144	-18.24 to 5.307	-18.06 to 5.273	-19.20 to 5.672	-17.23 to 7.866	-21.67 to 7.675	-7.928 to 5.707	-20.18 to 4.637	-8.830 to 5.748	-8.363 to 6.889	-17.79 to 7.543	-11.59 to 4.761	-19.51 to 7.660	-24.56 to 3.371	-11.75 to 2.953
Goodness of Fit
R square	0.9713	0.9858	0.9796	0.9561	0.992	0.9855	0.9745	0.9749	0.9718	0.9705	0.9614	0.9906	0.9723	0.9894	0.9882	0.9701	0.987	0.9662	0.9664	0.9896
Sy.x	5.509	3.21	4.311	7.195	4.212	3.468	5.237	4.406	3.845	5.696	11.65	2.235	8.136	5.337	1.98	7.424	3.161	5.844	6.808	7.337
Is slope significantly non-zero?
F	304.4	623.8	431.5	196	1123	612.3	344.2	350	309.9	296.2	224.1	950.3	315.6	836.5	756.5	292.4	682.2	257.3	259.1	853.8
DFn, DFd	1.000, 9.000	1.000, 9.000	1.000, 9.000	1.000, 9.000	1.000, 9.000	1.000, 9.000	1.000, 9.000	1.000, 9.000	1.000, 9.000	1.000, 9.000	1.000, 9.000	1.000, 9.000	1.000, 9.000	1.000, 9.000	1.000, 9.000	1.000, 9.000	1.000, 9.000	1.000, 9.000	1.000, 9.000	1.000, 9.000
P value	< 0.0001	< 0.0001	< 0.0001	< 0.0001	< 0.0001	< 0.0001	< 0.0001	< 0.0001	< 0.0001	< 0.0001	< 0.0001	< 0.0001	< 0.0001	< 0.0001	< 0.0001	< 0.0001	< 0.0001	< 0.0001	< 0.0001	< 0.0001
Deviation from zero?	Significant	Significant	Significant	Significant	Significant	Significant	Significant	Significant	Significant	Significant	Significant	Significant	Significant	Significant	Significant	Significant	Significant	Significant	Significant	Significant
Data
Number of X values	11	11	11	11	11	11	11	11	11	11	11	11	11	11	11	11	11	11	11	11
Maximum number of Y replicates	1	1	1	1	1	1	1	1	1	1	1	1	1	1	1	1	1	1	1	1
Total number of values	11	11	11	11	11	11	11	11	11	11	11	11	11	11	11	11	11	11	11	11
Number of missing values	0	0	0	0	0	0	0	0	0	0	0	0	0	0	0	0	0	0	0	0
Equation	Y = 0.3952*X + 2.179	Y = 0.3296*X + 0.9202	Y = 0.3682*X + 1.591	Y = 0.4141*X + 2.398	Y = 0.5803*X + 1.051	Y = 0.3528*X + 2.172	Y = 0.3994*X + 2.213	Y = 0.3389*X + 1.859	Y = 0.2783*X + 1.596	Y = 0.4030*X + 1.467	Y = 0.7169*X + 3.992	Y = 0.2833*X + 0.2279	Y = 0.5942*X + 4.005	Y = 0.6346*X + 0.7557	Y = 0.2239*X + 0.07960	Y = 0.5219*X + 2.120	Y = 0.3394*X + 1.009	Y = 0.3854*X + 1.812	Y = 0.4506*X + 4.185	Y = 0.8814*X + 3.561

## Sheet: DNA Lf FtsZ
	30S ribosomal protein S11	30S ribosomal protein S13	50S ribosomal protein L15	30S ribosomal protein S5	50S ribosomal protein L6	30S ribosomal protein S8	50S ribosomal protein L5	50S ribosomal protein L14	30S ribosomal protein S17	50S ribosomal protein L16	30S ribosomal protein S3	30S ribosomal protein S19	50S ribosomal protein L4	50S ribosomal protein L3	30S ribosomal protein S10	30S ribosomal protein S7	30S ribosomal protein S12	30S ribosomal protein S9	50S ribosomal protein L11	GTP-binding protein LepA
Best-fit values
Slope	0.6769 ± 0.04446	0.5659 ± 0.02589	0.6332 ± 0.03116	0.7118 ± 0.05205	0.9983 ± 0.03060	0.6079 ± 0.02238	0.6846 ± 0.04223	0.5798 ± 0.03727	0.4758 ± 0.03255	0.6909 ± 0.04503	1.241 ± 0.06936	0.4883 ± 0.01249	1.017 ± 0.06729	1.088 ± 0.04948	0.3841 ± 0.01719	0.8947 ± 0.05862	0.5814 ± 0.02917	0.6620 ± 0.04342	0.7793 ± 0.04023	1.514 ± 0.05829
Y-intercept when X=0.0	2.213 ± 2.382	0.9065 ± 1.387	1.540 ± 1.669	2.355 ± 2.788	0.9636 ± 1.639	2.091 ± 1.199	2.236 ± 2.262	1.909 ± 1.996	1.648 ± 1.744	1.487 ± 2.412	3.642 ± 3.716	0.1538 ± 0.6691	4.083 ± 3.605	0.7896 ± 2.651	0.08094 ± 0.9209	2.145 ± 3.140	1.041 ± 1.562	1.788 ± 2.326	3.980 ± 2.155	3.485 ± 3.123
X-intercept when Y=0.0	-3.27	-1.602	-2.433	-3.308	-0.9652	-3.439	-3.266	-3.293	-3.464	-2.152	-2.936	-0.3149	-4.014	-0.726	-0.2107	-2.398	-1.791	-2.701	-5.107	-2.301
1/slope	1.477	1.767	1.579	1.405	1.002	1.645	1.461	1.725	2.102	1.447	0.806	2.048	0.9832	0.9194	2.604	1.118	1.72	1.511	1.283	0.6603
95% Confidence Intervals
Slope	0.5763 to 0.7775	0.5073 to 0.6245	0.5627 to 0.7037	0.5940 to 0.8295	0.9291 to 1.068	0.5572 to 0.6585	0.5891 to 0.7801	0.4955 to 0.6641	0.4022 to 0.5494	0.5890 to 0.7927	1.084 to 1.398	0.4600 to 0.5165	0.8649 to 1.169	0.9758 to 1.200	0.3452 to 0.4229	0.7621 to 1.027	0.5154 to 0.6473	0.5638 to 0.7602	0.6883 to 0.8703	1.383 to 1.646
Y-intercept when X=0.0	-3.174 to 7.601	-2.231 to 4.044	-2.235 to 5.316	-3.953 to 8.662	-2.744 to 4.671	-0.6214 to 4.802	-2.882 to 7.353	-2.607 to 6.425	-2.296 to 5.592	-3.970 to 6.944	-4.763 to 12.05	-1.360 to 1.667	-4.071 to 12.24	-5.206 to 6.785	-2.002 to 2.164	-4.958 to 9.249	-2.493 to 4.576	-3.473 to 7.049	-0.8955 to 8.855	-3.579 to 10.55
X-intercept when Y=0.0	-12.47 to 4.318	-7.659 to 3.718	-9.054 to 3.314	-13.70 to 5.072	-4.894 to 2.641	-8.353 to 0.9736	-11.84 to 3.893	-12.28 to 4.146	-13.12 to 4.428	-11.14 to 5.299	-10.60 to 3.575	-3.543 to 2.693	-13.38 to 3.681	-6.680 to 4.518	-6.025 to 4.926	-11.47 to 5.107	-8.499 to 4.023	-11.82 to 4.833	-12.33 to 1.074	-7.381 to 2.247
Goodness of Fit
R square	0.9626	0.9815	0.9787	0.9541	0.9916	0.9879	0.9669	0.9642	0.9596	0.9632	0.9726	0.9941	0.9621	0.9817	0.9823	0.9628	0.9779	0.9627	0.9766	0.9868
Sy.x	6.285	3.66	4.404	7.358	4.325	3.164	5.97	5.268	4.601	6.366	9.806	1.765	9.512	6.994	2.43	8.287	4.123	6.137	5.687	8.241
Is slope significantly non-zero?
F	231.8	477.8	413.1	187	1065	737.7	262.8	242.1	213.8	235.4	319.9	1528	228.5	483.3	499.1	232.9	397.3	232.5	375.3	674.9
DFn, DFd	1.000, 9.000	1.000, 9.000	1.000, 9.000	1.000, 9.000	1.000, 9.000	1.000, 9.000	1.000, 9.000	1.000, 9.000	1.000, 9.000	1.000, 9.000	1.000, 9.000	1.000, 9.000	1.000, 9.000	1.000, 9.000	1.000, 9.000	1.000, 9.000	1.000, 9.000	1.000, 9.000	1.000, 9.000	1.000, 9.000
P value	< 0.0001	< 0.0001	< 0.0001	< 0.0001	< 0.0001	< 0.0001	< 0.0001	< 0.0001	< 0.0001	< 0.0001	< 0.0001	< 0.0001	< 0.0001	< 0.0001	< 0.0001	< 0.0001	< 0.0001	< 0.0001	< 0.0001	< 0.0001
Deviation from zero?	Significant	Significant	Significant	Significant	Significant	Significant	Significant	Significant	Significant	Significant	Significant	Significant	Significant	Significant	Significant	Significant	Significant	Significant	Significant	Significant
Data
Number of X values	11	11	11	11	11	11	11	11	11	11	11	11	11	11	11	11	11	11	11	11
Maximum number of Y replicates	1	1	1	1	1	1	1	1	1	1	1	1	1	1	1	1	1	1	1	1
Total number of values	11	11	11	11	11	11	11	11	11	11	11	11	11	11	11	11	11	11	11	11
Number of missing values	0	0	0	0	0	0	0	0	0	0	0	0	0	0	0	0	0	0	0	0
Equation	Y = 0.6769*X + 2.213	Y = 0.5659*X + 0.9065	Y = 0.6332*X + 1.540	Y = 0.7118*X + 2.355	Y = 0.9983*X + 0.9636	Y = 0.6079*X + 2.091	Y = 0.6846*X + 2.236	Y = 0.5798*X + 1.909	Y = 0.4758*X + 1.648	Y = 0.6909*X + 1.487	Y = 1.241*X + 3.642	Y = 0.4883*X + 0.1538	Y = 1.017*X + 4.083	Y = 1.088*X + 0.7896	Y = 0.3841*X + 0.08094	Y = 0.8947*X + 2.145	Y = 0.5814*X + 1.041	Y = 0.6620*X + 1.788	Y = 0.7793*X + 3.980	Y = 1.514*X + 3.485
