# Supplementary material for: Uncovering complex microbiome activities via metatranscriptomics during 24 hours of oral biofilm assembly and maturation
Source: Microbiome. 2018 Dec 6;6:217. doi: 10.1186/s40168-018-0591-4 (PMC6284299; doi:10.1186/s40168-018-0591-4)
Supplement: Supplementary file 13 — Table S11. Ratio estimates of metatranscriptome (MT) and metagenome (MG) read mapping results for individual genomes. Values are based on relative abundance estimates from mRNA or DNA read mapping. MT abundance values were divided with MG abundance values. High ratios suggest that genomes are highly active in the community. (XLSX 63 kb) [file 40168_2018_591_MOESM13_ESM.xlsx]

## Sheet: Sheet1
MTMG ratio	6H Average	9H Average	11H Average	13H Average	15H Average	17H Average	21H Average	24H Average
Actinomyces oral taxon 181 F0379 SEQF1948	0.773952	6.04792	5.99571	4.5991	5.62418	3.44125	1.18256	1.05182
Fusobacterium nucleatum nucleatum ATCC 25586 SEQF1078	0.729261	0.418696	0.853558	0.70592	1.09626	1.22748	0.296832	0.288067
Fusobacterium nucleatum polymorphum ATCC 10953 SEQF1075	0.202358	0.215046	0.472326	0.429125	0.744035	0.812621	0.161361	0.163997
Fusobacterium oral taxon 370 F0437 SEQF1879	0.49465	0.326146	0.711222	0.483521	0.900984	1.05282	0.245049	0.213195
Fusobacterium periodonticum ATCC 33693 SEQF1160	159.221	2.0647	3.19613	1.76792	2.44733	3.60489	2.42503	2.02933
Granulicatella adiacens ATCC 49175 SEQF1605	108.327	49.5678	24.8661	15.467	21.0077	23.5054	57.8727	83.1771
Lachnospiraceae bacterium ACC2 SEQF2481	8.84982	1.44604	1.75362	1.42119	2.04494	1.8138	1.05777	0.975202
Lachnospiraceae bacterium oral taxon 082 F0431 SEQF1881	0.694908	0.293466	0.259503	0.192324	0.217906	0.17914	0.149843	0.0759888
Lactobacillus brevis ATCC 367 SEQF1252	3.97366	0.543111	0.216795	0.0557828	0.0473468	0.0331888	0.0234031	0.0172402
Lactobacillus casei BL23 SEQF1246	0.633552	0.0674596	0.101794	0.0572864	0.0403501	0.0262386	0.0138106	0.0148843
Lactobacillus fermentum IFO 3956 SEQF1533	22.6961	2.78632	21.9161	28.2774	67.2016	118.956	41.4656	56.4472
Lactobacillus salivarius UCC118 SEQF1259	0.878018	0.680629	0.735081	0.734291	0.705051	0.856707	0.712242	0.721304
Oribacterium oral taxon 078 F0262 SEQF1603	5.04799	0.0325419	0.0200053	0.0211326	0.0202711	0.0209462	0.0253476	0.0191495
Oribacterium sinus F0268 SEQF1607	1.00929	0.113415	0.249124	0.146228	0.193375	0.296707	0.26769	0.245264
Ralstonia pickettii 12D SEQF1977	0.784148	0.129347	0.204449	0.130859	0.252491	0.604417	0.420526	0.556246
Solobacterium moorei F0204 SEQF1683	0.767534	1.35176	2.03479	1.11951	1.61511	1.467	1.57302	1.00441
Streptococcus anginosus CCUG 39159 SEQF2334	1.04237	1.11029	1.2473	1.15852	1.41765	1.37801	0.826266	0.590716
Streptococcus anginosus SK52 SEQF1996	0.924155	0.737751	0.909281	0.78758	1.01521	0.95515	0.536842	0.428968
Streptococcus australis ATCC 700641 SEQF2020	1.21518	2.70323	2.75668	3.64942	3.75664	3.77589	3.93476	4.81814
Streptococcus constellatus pharyngis SK1060 SEQF2211	1.56745	0.945747	1.07754	1.03551	1.29371	1.25457	0.747723	0.5702
Streptococcus cristatus ATCC 51100 SEQF1997	0.870941	1.36098	1.39401	2.2422	2.37746	2.38493	3.14513	6.21494
Streptococcus gordonii Challis CH1 SEQF1066	1.83807	2.49721	1.99724	2.10107	2.1145	2.09725	2.26814	2.87528
Streptococcus infantis X SEQF2216	1.07642	0.605456	0.739573	1.07459	1.39417	1.56554	3.22763	3.56082
Streptococcus intermedius F0413 SEQF1703	2.34275	2.13777	2.41571	2.69981	3.41134	2.90043	1.62114	1.36324
Streptococcus intermedius JTH08 SEQF2361	2.35776	1.68676	1.85751	2.07548	2.60663	2.28694	1.37567	1.43726
Streptococcus mitis ATCC 6249 SEQF1998	0.927923	0.541524	0.445451	0.470934	0.487419	0.523361	0.656361	0.829426
Streptococcus mitis B6 SEQF1067	0.932637	0.936685	0.938383	1.31902	1.49932	1.62623	2.53859	3.06853
Streptococcus mitis biovar 2 SK95 SEQF1999	1.266	1.32454	1.09105	1.32336	1.3608	1.47705	1.58452	1.7467
Streptococcus oligofermentans AS 1.3089 SEQF2520	0.999498	1.05576	0.925253	1.18182	1.00085	1.15227	1.67438	1.49696
Streptococcus oral taxon 058 F0407 SEQF1704	0.883512	0.865887	0.781156	0.886043	0.985057	1.03051	1.11175	1.37696
Streptococcus oral taxon 066 F0442 SEQF1889	1.49059	3.11356	3.08104	4.1237	3.73316	3.5025	3.10072	3.46117
Streptococcus oral taxon 070 F0441 SEQF1888	1.18352	0.807788	0.661711	0.718471	0.685376	0.747518	0.834774	0.747456
Streptococcus oral taxon 071 73H25AP SEQF1913	1.03058	0.843725	0.688956	0.712264	0.704893	0.759313	0.815631	0.725774
Streptococcus oralis ATCC 35037 SEQF1917	0.917342	0.686235	0.623931	0.673767	0.633118	0.712633	0.83138	0.79813
Streptococcus oralis Uo5 SEQF2005	0.958038	0.686576	0.682703	0.743846	0.772397	0.840439	0.923746	0.996971
Streptococcus parasanguinis ATCC 15912 SEQF1919	0.924428	2.62912	2.9381	3.16939	2.76211	2.55887	2.09677	1.60164
Streptococcus parasanguinis II F0405 SEQF1702	1.35452	4.473	4.48497	5.40582	4.86875	4.00902	3.06167	2.99959
Streptococcus peroris ATCC 700780 SEQF2000	0.933996	0.783316	0.909355	1.43526	1.79911	2.10779	4.33052	4.51697
Streptococcus pneumoniae AP200 SEQF1929	0.885506	1.07415	1.06943	1.49977	1.80003	1.89295	2.65119	4.40863
Streptococcus salivarius JIM8780 SEQF1367	1.45767	1.89578	1.58374	2.27335	1.88055	2.18739	2.68426	2.41615
Streptococcus salivarius SK126 SEQF1843	1.26594	1.54148	1.52439	2.10374	2.04804	2.19863	3.75268	3.74605
Streptococcus sanguinis SK36 SEQF1070	2.51155	1.54165	0.87301	1.24078	1.08333	1.24923	1.25174	1.18719
Streptococcus sp GMD4S	0.949603	0.740966	0.670861	0.752338	0.745531	0.815491	0.913049	0.914737
Streptococcus sp M143	0.926927	0.816142	0.72663	0.800187	0.840117	0.881955	1.05306	1.07501
Streptococcus tigurinus	0.966321	0.685276	0.551434	0.536928	0.543945	0.582371	0.673862	0.669302
Streptococcus vestibularis F0396 SEQF1705	1.21392	4.77745	3.77336	6.71398	6.28471	5.67905	6.25615	7.18674
Streptococcusoral taxon 056 F0418 SEQF1847	1.17276	2.27308	1.58005	2.31892	2.01246	2.08472	1.15876	2.14123
Veillonella atypica ACS-134-V-Col7a SEQF1918	1.24726	2.18095	2.91701	1.46031	2.16361	2.01562	1.82116	1.39394
Veillonella dispar ATCC 17748 SEQF1159	0.90891	2.14974	2.83071	2.19318	3.08925	2.921	2.45349	2.0431
Veillonella oral taxon 158 F0412 SEQF1698	0.951029	17.8427	14.3109	17.586	19.4204	15.6963	1.49331	1.35074
Veillonella parvula DSM 2008 SEQF1496	0.988641	1.79487	2.50524	1.48154	1.84801	1.82313	1.64083	1.0629
Veillonella parvula strain SHI-1	1.25671	2.42537	2.65567	1.58289	1.91159	1.72999	1.50229	1.04455
Veillonella sp 3 1 44	1.38444	2.4832	3.20425	1.96398	2.34072	2.25923	1.85816	1.27538
Veillonella sp 6 1 27	1.31213	2.3125	3.10414	1.88136	2.29256	2.18307	1.83314	1.23208
Veillonella sp ACP 1	1.29348	3.02498	4.12055	2.3115	3.47072	3.25758	2.70546	2.08091
Veillonella sp HPA0037	1.26391	2.93733	3.84151	2.09859	3.0965	2.73239	2.35553	1.88256
