# Supplementary material for: Uncovering complex microbiome activities via metatranscriptomics during 24 hours of oral biofilm assembly and maturation
Source: Microbiome. 2018 Dec 6;6:217. doi: 10.1186/s40168-018-0591-4 (PMC6284299; doi:10.1186/s40168-018-0591-4)
Supplement: Supplementary file 14 — Table S12. DESeq normalized RNASeq data representing specific functions associated with virulence in the in vitro biofilm community. Gene expression of seven groups of virulence functions were analyzed across pH stages (i.e. LPXTG-motifs, feoB genes, capsular polysaccharide genes, Cpl protease encoding genes, lemA genes, oxygen radical associated genes, methionine-R-sulfoxide reductase genes). (XLSX 129 kb) [file 40168_2018_591_MOESM14_ESM.xlsx]

## Sheet: LPXTG
Genome and loci id	pH 5.5 average 6H	pH 4.7 average 9H	pH 4.5 average 11H	pH 4.4 average 13H	pH 4.4 average 15H	pH 4.4 average 17H	pH 4.3 average 21H	pH 4.3 average 24H	NA	Genome	Coordinates	Gene	Protein ID
ACDZ02000009.120	157.526	95.0609	68.4527	113.934	69.3523	73.6804	25.8655	18.0661	LPXTG-motif cell wall anchor domain protein	Gemella haemolysans ATCC 10379	complement(129068..134857)	gene:NA	protein_id:EER68475.1
ACDZ02000009.131	31.9726	8.61611	6.75573	8.52607	4.30896	7.64461	2.04444	1.49372	LPXTG-motif cell wall anchor domain protein	Gemella haemolysans ATCC 10379	complement(155959..156564)	gene:NA	protein_id:EER68396.1
ACDZ02000009.126	612.243	143.956	109.47	121.355	81.5325	138.824	455.881	433.348	LPXTG-motif cell wall anchor domain protein	Gemella haemolysans ATCC 10379	complement(139555..146991)	gene:NA	protein_id:EER68515.1
ACKZ01000019.12	270.862	154.129	67.5573	85.4001	35.8099	37.3535	77.5252	104.797	LPXTG-motif cell wall anchor domain protein	Granulicatella adiacens ATCC 49175	complement(13196..13909)	gene:NA	protein_id:EEW37227.1
ACKZ01000010.10	126.442	28.6667	19.3607	19.0187	29.0591	29.1789	64.8602	48.1223	LPXTG-motif cell wall anchor domain protein	Granulicatella adiacens ATCC 49175	10588..10959	gene:NA	protein_id:EEW37844.1
ACKZ01000017.25	34341.5	6334.21	1422.9	2505.28	916.355	1104.04	2766.52	3229.97	LPXTG-motif cell wall anchor domain protein	Granulicatella adiacens ATCC 49175	complement(22043..25144)	gene:NA	protein_id:EEW37314.1
ACKZ01000008.87	1965.43	288.024	64.0768	96.396	42.2218	45.0458	91.1478	102.771	LPXTG-motif cell wall anchor domain protein	Granulicatella adiacens ATCC 49175	94490..96280	gene:NA	protein_id:EEW37996.1
ACKZ01000019.34	918.569	121.871	37.3561	62.9155	29.6832	25.9537	65.9919	53.1956	LPXTG-motif cell wall anchor domain protein	Granulicatella adiacens ATCC 49175	complement(38587..40245)	gene:NA	0
ACKZ01000020.182	4934.41	532.59	207.238	310.334	168.254	241.884	558.034	545.586	LPXTG-motif cell wall anchor domain protein	Granulicatella adiacens ATCC 49175	complement(172309..173424)	gene:NA	protein_id:EEW37016.1
ACKZ01000013.77	1456.88	142.81	54.7825	68.3559	43.4699	70.6161	192.441	201.041	LPXTG-motif cell wall anchor domain protein	Granulicatella adiacens ATCC 49175	complement(80429..		0
ACKZ01000012.36	570.172	48.481	19.2879	33.5006	8.19757	10.2575	44.371	33.0437	LPXTG-motif cell wall anchor domain protein	Granulicatella adiacens ATCC 49175	complement(36674..38251)	gene:NA	protein_id:EEW37725.1
ACKZ01000021.123	191.549	12.4332	2.34455	4.936	0.657029	2.50414	7.80845	4.50136	LPXTG-motif cell wall anchor domain protein	Granulicatella adiacens ATCC 49175	complement(100296..106013)	gene:zmpB	protein_id:EEW36824.1
ACKZ01000013.2	6086.08	354.153	118.438	204.678	85.2853	113.392	236.865	177.356	LPXTG-motif cell wall anchor domain protein	Granulicatella adiacens ATCC 49175	complement(1068..4388)	gene:NA	protein_id:EEW37614.1
ACKZ01000007.1	433.692	20.5094	25.2342	14.2838	16.7239	26.0072	48.8423	74.2757	LPXTG-motif cell wall anchor domain protein	Granulicatella adiacens ATCC 49175	<1..801	gene:NA	protein_id:EEW38115.1
ACKZ01000019.36	888.171	36.1673	7.68647	22.9546	9.22138	11.8935	24.6203	20.5623	LPXTG-motif cell wall anchor domain protein	Granulicatella adiacens ATCC 49175	complement(41293..43245)	gene:NA	protein_id:EEW37251.1
ACKZ01000030.9	721.968	14.2434	5.64409	15.1151	6.53944	13.404	6.55803	9.96487	LPXTG-motif cell wall anchor domain protein	Granulicatella adiacens ATCC 49175	complement(7283..8521)	gene:NA	protein_id:EEW36358.1
AFIM01000062.14	3.02449	5.72892	12.6777	12.5527	2.32408	2.79178	3.27374	2.0455	LPXTG-motif cell wall anchor domain protein	Streptococcus anginosus SK52 = DSM 20563	complement(13788..15881)	gene:NA	protein_id:EGL46024.1
AFIM01000069.1	401.481	680.823	803.49	717.093	544.32	438.1	203.354	230.6	LPXTG-motif cell wall anchor domain protein	Streptococcus anginosus SK52 = DSM 20563	181..1602	gene:NA	protein_id:EGL45653.1
AFIM01000067.1	784.831	1215.87	817.833	1086.67	741.605	834.649	532.599	480.26	LPXTG-motif cell wall anchor domain protein	Streptococcus anginosus SK52 = DSM 20563	<1..483	gene:NA	protein_id:EGL45784.1
AFIM01000042.2	7.72621	7.62597	11.6742	17.625	6.56879	6.2638	2.86485	4.50136	LPXTG-motif cell wall anchor domain protein	Streptococcus anginosus SK52 = DSM 20563	623..3697	gene:NA	protein_id:EGL47104.1
AFIM01000083.2	95.0791	86.854	64.4538	151.199	87.1835	112.226	78.7703	55.2475	LPXTG-motif cell wall anchor domain protein	Streptococcus anginosus SK52 = DSM 20563	1812..7205	gene:NA	protein_id:EGL44690.1
AFIM01000086.2	66.6053	49.892	35.5916	55.8263	44.6449	35.1396	55.8409	32.4313	LPXTG-motif cell wall anchor domain protein	Streptococcus anginosus SK52 = DSM 20563	1307..1963	gene:NA	protein_id:EGL44558.1
AFIM01000018.21	38.7502	26.0995	20.8119	28.539	21.0882	23.1344	25.4619	16.4915	LPXTG-motif cell wall anchor domain protein	Streptococcus anginosus SK52 = DSM 20563	18579..21449	gene:NA	protein_id:EGL47695.1
AFIM01000079.32	86.5647	29.1558	51.5315	32.9383	38.355	23.6339	38.1295	22.5674	LPXTG-motif cell wall anchor domain protein	Streptococcus anginosus SK52 = DSM 20563	33779..35989	gene:NA	protein_id:EGL44990.1
AICP01000025.40	485.69	1510.92	1760.93	1688.24	1335.13	1386.95	839.373	656.592	LPXTG-motif cell wall anchor domain protein	Streptococcus anginosus subsp. whileyi CCUG	39104..41404	gene:NA	protein_id:EID23325.1
AICP01000063.8	12.9366	12.7312	16.9919	24.7259	15.7418	12.1569	11.0664	11.0078	LPXTG-motif cell wall anchor domain protein	Streptococcus anginosus subsp. whileyi CCUG	complement(5408..8476)	gene:NA	protein_id:EID19520.1
AICP01000047.45	36.5139	21.7789	22.2499	26.7879	20.8688	19.2575	25.8655	17.9853	LPXTG-motif cell wall anchor domain protein	Streptococcus anginosus subsp. whileyi CCUG	41731..44601	gene:NA	protein_id:EID20746.1
AEQR01000019.110	1	1.93943	7.3358	5.6148	0.954435	3.15337	2.04708	2.47607	LPXTG-motif cell wall anchor domain protein	Streptococcus australis ATCC 700641	125510..128602	gene:NA	protein_id:EFV98983.1
AEQR01000013.78	0.643851	13.7991	6.82849	9.59085	12.0087	9.08808	4.09415	6.03549	LPXTG-motif cell wall anchor domain protein	Streptococcus australis ATCC 700641	82902..84920	gene:NA	protein_id:EFV99883.1
AEQR01000010.1	13.1314	55.0298	56.355	81.1435	90.6804	69.4088	25.8206	40.3709	LPXTG-motif cell wall anchor domain protein	Streptococcus australis ATCC 700641	<1..1619	gene:NA	protein_id:EFV99923.1
AEQR01000017.35	1204.78	766.298	1091.63	1386.33	1413.72	1644.98	2651.61	3850.24	LPXTG-motif cell wall anchor domain protein	Streptococcus australis ATCC 700641	complement(35515..37350)	gene:NA	protein_id:EFV99604.1
AEQR01000019.430	63.7848	38.8123	40.8254	33.9546	25.4296	29.3116	16.4056	29.0739	LPXTG-motif cell wall anchor domain protein	Streptococcus australis ATCC 700641	426386..435532	gene:crpA	protein_id:EFV99303.1
AEVC01000004.78	139.395	196.208	144.422	393.312	318.534	350.686	763.682	657.257	LPXTG-motif cell wall anchor domain protein	Streptococcus cristatus ATCC 51100	77898..80147	gene:sasH	protein_id:EFX53699.1
AEVC01000004.3	6.69284	5.72222	7.13066	10.2401	4.68413	6.39719	2.4586	6.05569	LPXTG-motif cell wall anchor domain protein	Streptococcus cristatus ATCC 51100	1002..2099	gene:NA	protein_id:EFX53624.1
CP000725.1932	10.3016	5.01585	0.580073	3.03137	8.44142	2.59924	5.75346	1.00255	LPXTG cell wall surface protein	Streptococcus gordonii str. Challis substr.	complement(2058049..2068989)	gene:NA	protein_id:ABV10352.1
CP000725.687	4828.71	1495.7	1322.97	1438.09	1169	1046.99	904.669	963.152	LPXTG cell wall surface protein	Streptococcus gordonii str. Challis substr.	746873..751804	gene:NA	protein_id:ABV10216.1
CP000725.1444	1100.66	173.082	169.606	156.463	126.508	145.346	87.7473	223.084	LPXTG cell wall surface protein, Cna protein B-type domain	Streptococcus gordonii str. Challis substr.	complement(1543282..1548594)	gene:NA	protein_id:ABV10525.1
CP000725.107	886.184	80.3683	39.1317	23.9898	14.5797	21.0498	54.609	60.2741	LPXTG cell wall surface protein, collagen binding domain	Streptococcus gordonii str. Challis substr.	111776..114952	gene:NA	protein_id:ABV10599.1
AFUQ01000012.320	4.03266	2.87491	4.68909	5.06378	9.2038	7.1982	43.5875	35.2104	LPXTG-motif cell wall anchor domain protein	Streptococcus infantis X	322300..324834	gene:NA	protein_id:EGV12033.1
AFUQ01000001.543	974.834	537.559	229.693	458.131	247.097	432.706	623.921	397.006	LPXTG-motif cell wall anchor domain protein	Streptococcus infantis X	502246..504606	gene:NA	protein_id:EGV15702.1
AFUQ01000001.846	137.651	37.2231	20.6906	18.1369	12.9148	34.9839	103.414	75.7226	LPXTG-motif cell wall anchor domain protein	Streptococcus infantis X	788786..790642	gene:NA	protein_id:EGV15664.1
AFUQ01000014.62	109.423	21.5089	6.85275	15.5392	8.74951	23.1228	32.0305	43.0085	LPXTG-motif cell wall anchor domain protein	Streptococcus infantis X	56965..58881	gene:NA	protein_id:EGV11411.1
AEEN01000009.25	807.341	1548.84	1304.83	1489.65	1263.24	1194.19	1114.23	1364.45	LPXTG-motif cell wall anchor domain protein	Streptococcus mitis ATCC 6249	30181..32217	gene:sasH	protein_id:EFM32263.1
AEEN01000012.634	7107.7	5385.65	5119.67	5838.5	5640.18	5266.13	2928.73	5271.09	LPXTG-motif cell wall anchor domain protein	Streptococcus mitis ATCC 6249	complement(647093..647545)	gene:NA	protein_id:EFM31867.1
AEEN01000013.99	233.273	122.035	175.431	133.89	125.354	112.964	61.9637	120.091	LPXTG-motif cell wall anchor domain protein	Streptococcus mitis ATCC 6249	complement(99435..99944)	gene:NA	protein_id:EFM31233.1
AEEN01000012.75	7012.94	2606.26	1967.06	2143.34	1249.58	1631.87	1525.37	1969.15	LPXTG-motif cell wall anchor domain protein	Streptococcus mitis ATCC 6249	68107..74538	gene:NA	protein_id:EFM31308.1
AEEN01000016.63	6900.18	2455.8	2309.77	3181.91	2672.07	2209.18	1959.67	2458.16	LPXTG-motif cell wall anchor domain protein	Streptococcus mitis ATCC 6249	complement(53906..		0
AEEN01000014.2	88.8102	18.634	22.3096	20.3991	11.9966	20.0657	5.74554	17.1847	LPXTG-motif cell wall anchor domain protein	Streptococcus mitis ATCC 6249	complement(3118..		0
AEEN01000004.1	212.407	26.8484	13.3548	19.6287	8.88773	11.4576	22.5284	28.6433	LPXTG-motif cell wall anchor domain protein	Streptococcus mitis ATCC 6249	<1..754	gene:NA	protein_id:EFM32468.1
AEEN01000009.1	96.2569	11.6578	8.26655	5.20294	3.06401	5.8812	4.11527	3.51902	LPXTG-motif cell wall anchor domain protein	Streptococcus mitis ATCC 6249	<1..271	gene:NA	protein_id:EFM32239.1
AFUB01000066.30	1700	3527.59	2494.81	3375.76	2823.61	2413.45	2186.38	2453.08	LPXTG-motif cell wall anchor domain protein	Streptococcus mitis bv. 2 str. SK95	complement(33093..35216)	gene:NA	protein_id:EGU62043.1
AFUB01000049.5	3.94788	7.67506	4.13327	9.27247	6.32521	5.09077	0.408887	0.982346	LPXTG-motif cell wall anchor domain protein	Streptococcus mitis bv. 2 str. SK95	4617..11654	gene:NA	protein_id:EGU64350.1
AFUB01000065.5	20.1885	4.75509	14.9738	6.46321	14.7079	5.78392	2.86485	5.03294	LPXTG-motif cell wall anchor domain protein	Streptococcus mitis bv. 2 str. SK95	complement(6034..		0
AFUB01000052.1	45.8921	3.15715	2.62246	3.08098	5.49142	7.58432	0.408887	0	LPXTG-motif cell wall anchor domain protein	Streptococcus mitis bv. 2 str. SK95	<1..372	gene:NA	protein_id:EGU64111.1
AEDW01000021.7	31.4387	51.5632	42.6738	62.4459	45.3491	48.2019	73.0327	75.3527	LPXTG-motif cell wall anchor domain protein	Streptococcus oralis ATCC 35037	3518..4075	gene:NA	protein_id:EFO01487.1
AEDW01000006.1	204.357	93.2087	88.7199	131.723	112.895	93.1653	74.6498	103.545	LPXTG-motif cell wall anchor domain protein	Streptococcus oralis ATCC 35037	97..507	gene:NA	protein_id:EFO02928.1
AEDW01000007.23	589.676	224.44	169.389	157.574	101.162	160.533	151.745	153.491	LPXTG-motif cell wall anchor domain protein	Streptococcus oralis ATCC 35037	26592..28523	gene:NA	protein_id:EFO02918.1
AEDW01000020.156	1557.4	309.374	527.322	425.394	414.223	381.38	315.036	436.217	LPXTG-motif cell wall anchor domain protein	Streptococcus oralis ATCC 35037	148089..149888	gene:NA	protein_id:EFO01665.1
AEDW01000009.1	84.8967	10.0934	7.98864	9.30677	10.162	6.74864	4.08887	15.9802	LPXTG-motif cell wall anchor domain protein	Streptococcus oralis ATCC 35037	69..344	gene:NA	protein_id:EFO02668.1
CP002843.1012	2793.38	41327.2	45849	43014.7	34918.5	38360.6	33935.2	28370.5	LPXTG-motif cell wall anchor domain protein	Streptococcus parasanguinis ATCC 15912	complement(1045536..1048334)	gene:NA	protein_id:AEH56043.1
CP002843.1416	675.791	7479.55	6416.97	7908.01	5275.14	5364.34	4674.65	3779.63	LPXTG-motif cell wall anchor domain protein	Streptococcus parasanguinis ATCC 15912	complement(1519182..1521449)	gene:NA	protein_id:AEH56447.1
CP002843.726	68.8852	720.832	1034.94	1118.94	972.928	741.014	539.774	593.098	LPXTG-motif cell wall anchor domain protein	Streptococcus parasanguinis ATCC 15912	complement(739663..742782)	gene:NA	protein_id:AEH55757.1
CP002843.1324	495.857	4518.76	4744.86	6237.87	5522.75	6347	5103.75	3854.22	LPXTG-motif cell wall anchor domain protein	Streptococcus parasanguinis ATCC 15912	complement(1404881..1409614)	gene:NA	protein_id:AEH56355.1
CP002843.1781	103.204	784.306	958.367	1115.23	1096.69	809.931	436.906	466.138	LPXTG-motif cell wall anchor domain protein	Streptococcus parasanguinis ATCC 15912	1908929..1911019	gene:NA	protein_id:AEH56812.1
CP002843.1563	712.66	5350.89	11523.6	16264.8	23776.1	18991.9	11035.7	11706.7	LPXTG-motif cell wall anchor domain protein	Streptococcus parasanguinis ATCC 15912	1681129..1685592	gene:NA	protein_id:AEH56594.1
CP002843.979	206.493	1198.9	1066.82	1444.93	1208.09	801.912	634.093	493.361	LPXTG-motif cell wall anchor domain protein	Streptococcus parasanguinis ATCC 15912	complement(1016549..1018861)	gene:NA	protein_id:AEH56010.1
CP002843.910	705.732	3212.64	3260.92	3490.61	2520.29	2350.91	1813.45	1474.65	LPXTG-motif cell wall anchor domain protein	Streptococcus parasanguinis ATCC 15912	941378..943174	gene:NA	protein_id:AEH55941.1
CP002843.1799	23.1282	99.4016	86.254	131.028	96.2123	92.4967	54.1552	56.7551	LPXTG-motif cell wall anchor domain protein	Streptococcus parasanguinis ATCC 15912	complement(1929278..1932499)	gene:NA	protein_id:AEH56830.1
CP002843.1372	529.101	1507.88	1518.14	1753.57	1350.84	1398.77	905.875	784.913	LPXTG-motif cell wall anchor domain protein	Streptococcus parasanguinis ATCC 15912	complement(1470797..1472470)	gene:NA	protein_id:AEH56403.1
CP002843.940	215.447	566.887	567.151	471.008	417.341	355.186	636.718	899.036	LPXTG-motif cell wall anchor domain protein	Streptococcus parasanguinis ATCC 15912	complement(972079..978537)	gene:NA	protein_id:AEH55971.1
CP002843.729	28.8381	69.1025	81.8297	59.3478	52.9122	58.6091	36.9081	28.6635	LPXTG-motif cell wall anchor domain protein	Streptococcus parasanguinis ATCC 15912	complement(745017..748043)	gene:NA	protein_id:AEH55760.1
CP002843.1320	18.3417	24.9974	29.3917	35.4112	24.339	12.8141	16.7987	49.8584	LPXTG-motif cell wall anchor domain protein	Streptococcus parasanguinis ATCC 15912	complement(1396483..1399317)	gene:NA	protein_id:AEH56351.1
CP002843.1339	73.9764	93.6348	79.5579	90.7951	83.2669	74.2488	32.8588	28.0107	LPXTG-motif cell wall anchor domain protein	Streptococcus parasanguinis ATCC 15912	complement(1429328..1430245)	gene:NA	protein_id:AEH56370.1
CP002843.1144	872.574	1087.85	893.678	1159.23	899.558	894.66	678.169	563.391	LPXTG-motif cell wall anchor domain protein	Streptococcus parasanguinis ATCC 15912	complement(1188132..1190243)	gene:NA	protein_id:AEH56175.1
CP002843.1321	76.4075	46.3836	57.9982	57.9178	46.1064	24.1559	66.4403	70.7301	LPXTG-motif cell wall anchor domain protein	Streptococcus parasanguinis ATCC 15912	complement(1399979..1400950)	gene:NA	protein_id:AEH56352.1
AEKM01000013.5	1	2.57178	7.13066	2.63961	4.14802	4.06225	3.28693	0.982346	LPXTG-motif cell wall anchor domain protein	Streptococcus parasanguinis F0405	3273..7112	gene:NA	protein_id:EFQ54544.1
AEKM01000012.156	10.7507	48.2634	51.2425	59.8168	62.0765	36.3649	24.6019	28.2734	LPXTG-motif cell wall anchor domain protein	Streptococcus parasanguinis F0405	169503..171569	gene:NA	protein_id:EFQ54808.1
AEKM01000007.158	12.0132	41.1955	38.4081	53.7321	35.3045	43.0457	24.5992	23.469	LPXTG-motif cell wall anchor domain protein	Streptococcus parasanguinis F0405	157572..160601	gene:NA	protein_id:EFQ55350.1
AEKM01000003.72	7.33669	18.2622	26.9633	21.7127	32.3687	14.9187	8.61039	21.6659	LPXTG-motif cell wall anchor domain protein	Streptococcus parasanguinis F0405	85056..87884	gene:NA	protein_id:EFQ55886.1
AEKM01000007.91	30.2106	4.94472	7.03364	7.00367	2.16137	6.64873	10.6759	10.5975	LPXTG-motif cell wall anchor domain protein	Streptococcus parasanguinis F0405	complement(95232..97463)	gene:NA	protein_id:EFQ55338.1
AEKM01000012.176	81.643	5.62576	4.71335	6.45747	4.18805	4.95506	18.5108	13.1543	LPXTG-motif cell wall anchor domain protein	Streptococcus parasanguinis F0405	complement(191672..193579)	gene:NA	protein_id:EFQ54723.1
AEVF01000007.1	71.5362	73.0457	80.901	92.8601	84.906	85.8782	80.6247	220.305	LPXTG-motif cell wall anchor domain protein	Streptococcus peroris ATCC 700780	<1..296	gene:NA	protein_id:EFX40795.1
AEVF01000013.85	23.8568	6.7482	1.1844	5.04661	3.45298	5.07786	9.8608	19.7883	LPXTG-motif cell wall anchor domain protein	Streptococcus peroris ATCC 700780	95399..97288	gene:NA	protein_id:EFX39890.1
AEVF01000007.2	21.3319	5.60315	6.42931	7.94834	4.49898	7.83151	4.11527	8.47115	LPXTG-motif cell wall anchor domain protein	Streptococcus peroris ATCC 700780	532..3117	gene:NA	protein_id:EFX40796.1
AEVF01000013.230	62.3871	11.6158	5.01551	9.50693	8.46387	7.35132	35.3411	35.9301	LPXTG-motif cell wall anchor domain protein	Streptococcus peroris ATCC 700780	244199..246265	gene:NA	protein_id:EFX40035.1
AEVF01000008.3	40.2327	2.56468	4.06051	0.303137	0.985543	0.348973	4.93832	2.51647	LPXTG-motif cell wall anchor domain protein	Streptococcus peroris ATCC 700780	951..2732	gene:NA	protein_id:EFX40615.1
AGZY01000005.27	184.178	326.484	286.895	347.318	245.379	299.174	408.062	492.056	LPXTG-domain-containing protein	Streptococcus sp. F0441	19972..24264	gene:NA	0
AGZY01000010.21	151.078	251.512	226.878	282.246	202.156	250.26	397.89	440.253	LPXTG-domain-containing protein	Streptococcus sp. F0441	complement(18322..22611)	gene:NA	protein_id:EKS16051.1
AGZY01000009.1	6.24375	9.24846	5.59558	9.35731	6.78505	4.48793	0.817775	2.53667	LPXTG-domain-containing protein	Streptococcus sp. F0441	<1..957	gene:NA	protein_id:EKS16123.1
AGZY01000005.26	13.2161	13.4122	18.7079	26.2665	12.6723	15.6221	29.5455	55.9545	LPXTG-domain-containing protein	Streptococcus sp. F0441	19112..19945	gene:NA	protein_id:EKS18352.1
AGZY01000010.22	34.8023	33.2214	40.8608	47.9716	37.2984	44.4339	63.6336	71.6657	LPXTG-domain-containing protein	Streptococcus sp. F0441	complement(22638..23444)	gene:NA	protein_id:EKS16052.1
AGZY01000005.841	61442.4	46413	36987.8	51610.5	40375.6	38057	31817.9	31126.6	LPXTG-domain-containing protein	Streptococcus sp. F0441	complement(866961..		0
AGZY01000006.93	41997.5	28174.9	27687.4	29473.5	27042.5	27397.2	22795.9	23494	LPXTG-domain-containing protein	Streptococcus sp. F0441	complement(92529..		0
AGZY01000007.187	17.6131	4.58233	5.52282	4.18199	1.76551	3.47449	0.408887	4.52157	LPXTG-domain-containing protein	Streptococcus sp. F0441	191813..194440	gene:NA	protein_id:EKS16894.1
AGZY01000007.349	406.506	75.1693	78.4089	47.8369	51.8424	44.0383	60.7423	74.6797	LPXTG-domain-containing protein	Streptococcus sp. F0441	complement(344984..		0
AGZZ01000007.2	4.22742	23.9938	26.3347	13.9644	16.641	8.81433	8.99552	21.0939	LPXTG-domain-containing protein	Streptococcus sp. F0442	complement(3522..4526)	gene:NA	protein_id:EKS19265.1
AGZZ01000003.82	7.08236	15.4176	17.6205	15.4582	14.1611	18.9782	12.2983	7.87897	LPXTG-domain-containing protein	Streptococcus sp. F0442	complement(72061..75090)	gene:NA	protein_id:EKS20652.1
AGZZ01000004.302	329.427	546.708	393.978	556.509	410.404	435.016	336.932	239.844	LPXTG-domain-containing protein	Streptococcus sp. F0442	complement(325323..327440)	gene:NA	protein_id:EKS20305.1
AGZZ01000003.96	1.2877	0	5.54707	5.62622	6.04823	3.35387	0	3.02784	LPXTG-domain-containing protein	Streptococcus sp. F0442	complement(88883..91030)	gene:NA	protein_id:EKS20666.1
AGAE01000013.25	1.2877	18.7356	63.8586	36.8897	49.8826	32.2642	40.9494	54.5075	LPXTG-motif protein cell wall anchor domain protein	Streptococcus sp. oral taxon 058 str. F0407	27717..32426	gene:NA	protein_id:EHI77920.1
AGAE01000023.1	30.914	292.684	123.961	240.047	136.529	159.334	126.391	130.149	LPXTG-motif protein cell wall anchor domain protein	Streptococcus sp. oral taxon 058 str. F0407	<1..1073	gene:NA	protein_id:EHI77654.1
AGAE01000043.72	1068.43	2160.95	1751.64	2037.65	1773.28	1699.06	1414.53	1584.09	LPXTG-motif protein cell wall anchor domain protein	Streptococcus sp. oral taxon 058 str. F0407	75084..77135	gene:NA	protein_id:EHI76153.1
AGAE01000047.1	15.6815	7.25495	21.3061	0.692079	13.3507	6.79488	0.817775	1.98489	LPXTG-motif protein cell wall anchor domain protein	Streptococcus sp. oral taxon 058 str. F0407	<1..920	gene:NA	protein_id:EHI75792.1
AEEP01000006.153	1	9.31288	8.19378	2.4251	8.73369	8.25674	3.68526	4.03039	LPXTG-motif cell wall anchor domain protein	Streptococcus sp. oral taxon 071 str. 73H25AP	148755..151298	gene:NA	protein_id:EFM35988.1
AEEP01000011.43	1	4.42895	9.82587	10.4736	6.98913	3.40026	10.2512	12.1114	LPXTG-motif cell wall anchor domain protein	Streptococcus sp. oral taxon 071 str. 73H25AP	complement(42611..43423)	gene:NA	protein_id:EFM34902.1
AEEP01000014.162	5.96421	21.9817	27.0472	21.3104	18.2956	17.3726	8.58663	16.5521	LPXTG-motif cell wall anchor domain protein	Streptococcus sp. oral taxon 071 str. 73H25AP	complement(154066..154554)	gene:bag	protein_id:EFM34818.1
AEEP01000004.96	14.7834	51.2309	38.492	52.367	48.5844	48.4469	29.0891	28.3807	LPXTG-motif cell wall anchor domain protein	Streptococcus sp. oral taxon 071 str. 73H25AP	102258..105455	gene:hylB	protein_id:EFM36286.1
AEEP01000006.151	13.2161	34.5919	44.9698	54.4052	34.8916	54.1696	68.4874	139.011	LPXTG-motif cell wall anchor domain protein	Streptococcus sp. oral taxon 071 str. 73H25AP	144273..145085	gene:NA	protein_id:EFM35986.1
AEEP01000014.150	589.064	1006.93	960.725	1001.1	879.853	769.401	755.67	1105.41	LPXTG-motif cell wall anchor domain protein	Streptococcus sp. oral taxon 071 str. 73H25AP	complement(140517..142568)	gene:NA	protein_id:EFM34806.1
AEEP01000007.1	64401.2	48920.3	40577.4	49585	38245.6	43191.9	35958	34245.9	LPXTG-motif cell wall anchor domain protein	Streptococcus sp. oral taxon 071 str. 73H25AP	<1..3019	gene:cna	protein_id:EFM35737.1
AEEP01000013.8	18.5617	12.7118	10.8162	15.4935	5.20807	4.60129	9.4572	20.6633	LPXTG-motif cell wall anchor domain protein	Streptococcus sp. oral taxon 071 str. 73H25AP	complement(4908..6365)	gene:NA	protein_id:EFM34826.1
AEEP01000013.9	24.3311	13.6172	16.3148	13.5926	5.6057	9.64334	24.2167	14.0155	LPXTG-motif cell wall anchor domain protein	Streptococcus sp. oral taxon 071 str. 73H25AP	complement(6377..10303)	gene:NA	protein_id:EFM34827.1
AEEP01000005.1	2988.75	654.388	549.426	600.28	487.965	464.316	531.124	625.986	LPXTG-motif cell wall anchor domain protein	Streptococcus sp. oral taxon 071 str. 73H25AP	<1..914	gene:NA	protein_id:EFM36119.1
NZ_AORX01000003.1	320.803	210.495	151.297	163.071	101.593	148.44	87.3728	149.238	LPXTG cell wall surface protein	Streptococcus tigurinus 1366	complement(3513..5597)	gene:NA	protein_id:WP_007522278.1
NZ_AORX01000003.2	1263.6	735.005	644.454	591.456	531.317	604.748	569.937	715.833	LPXTG cell wall surface protein	Streptococcus tigurinus 1366	complement(5673..14777)	gene:NA	protein_id:WP_007522280.1
AEKO01000007.714	179.646	96.5956	92.7672	83.4549	79.8224	67.8116	44.6954	45.9354	LPXTG-motif cell wall anchor domain protein	Streptococcus vestibularis F0396	703810..708492	gene:NA	protein_id:EFQ59012.1
AEKO01000007.549	1704.88	837.611	502.302	699.797	361.229	673.153	875.303	632.652	LPXTG-motif cell wall anchor domain protein	Streptococcus vestibularis F0396	543461..549958	gene:NA	protein_id:EFQ58843.1
AEKO01000011.167	4479.86	1089.8	854.132	1058.87	777.383	740.171	732.419	756.271	LPXTG-motif cell wall anchor domain protein	Streptococcus vestibularis F0396	181922..188740	gene:NA	protein_id:EFQ58371.1
AEKO01000011.166	807.494	136.68	100.998	106.409	72.76	80.6568	110.772	142.853	LPXTG-motif cell wall anchor domain protein	Streptococcus vestibularis F0396	174637..181530	gene:NA	protein_id:EFQ58477.1

## Sheet: FeoB
Genome and loci id	pH 5.5 average	pH 4.7 average	Fold Change	Log2 fold change	NA	Genome	Coordinates	Gene	Protein ID
AENU01000010.35	3.94788	175.548	44.4663	5.47464	ferrous iron transport protein B	Veillonella sp. oral taxon 158 str. F0412	39516..41483	gene:feoB	protein_id:EFR60536.1
ACIK02000010.470	70.1133	1871.31	26.6898	4.73822	ferrous iron transport protein B	Veillonella dispar ATCC 17748	complement(487891..490263)	gene:feoB	protein_id:EEP65569.1
AEDS01000049.32	47.8237	506.815	10.5976	3.40566	ferrous iron transport protein B	Veillonella atypica ACS-134-V-Col7a	37418..39787	gene:feoB	protein_id:EFL57765.1
CP002843.823	938.315	3673.19	3.91466	1.96889	ferrous iron transport protein B	Streptococcus parasanguinis ATCC 15912	846633..848771	gene:feoB	protein_id:AEH55854.1
AECQ01000066.5	38.945	118.814	3.05082	1.6092	ferrous iron transport protein B	Solobacterium moorei F0204	2460..4904	gene:feoB	protein_id:EFW23411.1
NZ_ALKL01000007.137	50.3991	556.791	11.0476	3.46567	ferrous iron transport protein B	Veillonella sp. ACP1	complement(139934..142303)	gene:feoB	protein_id:WP_005376789.1

## Sheet: Capsular polysacacrides
Genome and loci id	pH 5.5 average 6H	pH 4.7 average 9H	pH 4.5 average 11H	pH 4.4 average 13H	pH 4.4 average 15H	pH 4.4 average 17H	pH 4.3 average 21H	pH 4.3 average 24H	NA	Genome	Coordinates	Gene	Protein ID
ACKZ01000020.178	1552.57	4389.05	2762.62	2563.65	1960.05	2527.56	6556.44	7891.11	bacterial capsule synthesis protein	Granulicatella adiacens ATCC 49175	167863..169110	gene:NA	protein_id:EEW37012.1
AECQ01000025.24	13.4957	14.4263	10.3332	10.5631	13.1256	1.9964	7.389	5.09354	bacterial capsule synthesis protein	Solobacterium moorei F0204	complement(23452..24696)	gene:NA	protein_id:EFW24311.1
AFIM01000105.12	2.5754	7.33511	22.539	11.6585	19.2152	17.9619	13.5566	15.59	bacterial capsule synthesis protein	Streptococcus anginosus SK52 = DSM 20563	14619..15878	gene:NA	protein_id:EGL43201.1
AFIM01000039.18	128.163	123.595	145.701	86.0308	90.709	75.5121	36.515	43.3318	capsular exopolysaccharide family	Streptococcus anginosus SK52 = DSM 20563	14420..15115	gene:cpsD	protein_id:EGL47151.1
AICP01000082.12	1.93155	26.6496	16.2552	47.0172	31.4663	46.1867	30.3685	20.0308	bacterial capsule synthesis protein	Streptococcus anginosus subsp. whileyi CCUG	complement(8472..9737)	gene:NA	protein_id:EID18455.1
AFUQ01000007.8	17.5283	24.798	52.1247	54.0353	88.7243	62.9001	118.206	210.205	bacterial capsule synthesis protein	Streptococcus infantis X	complement(9967..11283)	gene:NA	protein_id:EGV13176.1
AEEN01000012.177	19.0956	42.8221	74.1917	53.7332	73.4862	55.2371	48.7579	58.6995	bacterial capsule synthesis protein	Streptococcus mitis ATCC 6249	172789..174108	gene:capA	protein_id:EFM31410.1
AEEN01000010.214	254.536	118.935	93.9759	82.7018	87.6834	74.4303	84.9036	86.0714	capsular exopolysaccharide family	Streptococcus mitis ATCC 6249	223445..224137	gene:cpsD	protein_id:EFM32164.1
FN568063.481	364.484	105.357	72.2949	83.6151	57.7594	77.3375	42.6378	70.4675	capsular polysaccharide biosynthesis protein	Streptococcus mitis B6	486021..487250	gene:wecE	protein_id:CBJ21789.1
AFUB01000047.22	29.8211	243.209	380.074	326.417	365.1	262.932	260.238	205.744	bacterial capsule synthesis protein	Streptococcus mitis bv. 2 str. SK95	18450..19760	gene:NA	protein_id:EGU64942.1
AEDW01000009.46	1333.48	1255.48	779.553	1051.94	825.331	721.286	726.61	932.866	capsular polysaccharide biosynthesis protein capD	Streptococcus oralis ATCC 35037	51795..53645	gene:NA	protein_id:EFO02713.1
AEDW01000001.19	250.444	1329.07	1203.66	1518.65	1294.61	1365.68	1365.91	1192.34	capsule biosynthesis protein capA	Streptococcus oralis ATCC 35037	complement(20702..21961)	gene:capA	protein_id:EFO03163.1
FR720602.1583	246.182	96.4247	35.8342	75.6914	41.3392	55.178	36.8474	64.7552	capsular polysaccharide biosynthesis protein Wzh; protein-tyrosine phosphatase	Streptococcus oralis Uo5	complement(1625613..1626344)	gene:wzh	protein_id:CBZ01311.1
FR720602.406	1142.42	691.059	550.719	770.976	716.365	910.958	1436.35	1555.8	Cps7G, capsular polysaccharide biosynthesis protein, putative	Streptococcus oralis Uo5	444007..445236	gene:NA	protein_id:CBZ00133.1
CP002843.1203	0	7.9082	6.73147	14.28	13.3643	19.8478	11.1007	16.8413	bacterial capsule synthesis protein	Streptococcus parasanguinis ATCC 15912	complement(1255237..1256658)	gene:NA	protein_id:AEH56234.1
AEKM01000016.72	22.4248	47.2593	41.7673	79.5057	62.3239	52.1895	57.0491	32.3707	bacterial capsule synthesis protein	Streptococcus parasanguinis F0405	69700..71043	gene:NA	protein_id:EFQ54515.1
AEKM01000003.103	345.388	2226.32	2507.63	3734.27	3370.34	3367.33	2862.48	2202.55	capsular exopolysaccharide family	Streptococcus parasanguinis F0405	116977..117669	gene:cpsD	protein_id:EFQ55875.1
AEVF01000012.19	126.357	286.714	389.926	557.743	623.628	579.743	1289.02	1496.37	bacterial capsule synthesis protein	Streptococcus peroris ATCC 700780	complement(20761..22080)	gene:NA	protein_id:EFX40142.1
AGZY01000005.88	1201.51	481.697	238.129	374.193	257.678	187.531	243.71	301.403	capsular polysaccharide biosynthesis protein CpsC	Streptococcus sp. F0441	90611..91303	gene:NA	protein_id:EKS18414.1
AGZZ01000011.63	93.6815	464.917	558.564	737.119	583.922	457.519	300.794	309.444	capsular exopolysaccharide family protein	Streptococcus sp. F0442	complement(88574..89266)	gene:NA	protein_id:EKS18032.1
NZ_AJRE01000036.18	23323.6	17472.6	8679.88	14363.9	9467.36	10970.8	11032	9602.85	capsular polysaccharide biosynthesis protein	Streptococcus sp. GMD4S	complement(12954..14180)	gene:NA	protein_id:WP_001134530.1
NZ_AJRE01000074.3	441.535	96.8633	46.8313	85.553	39.2551	50.3265	47.9665	57.8851	capsular polysaccharide biosynthesis protein CpsC	Streptococcus sp. GMD4S	1240..1932	gene:NA	protein_id:WP_000664123.1
NZ_AJRE01000040.2	1495.05	128.996	93.2745	124.875	106.583	89.3582	142.465	146.904	capsular polysaccharide biosynthesis protein CpsI	Streptococcus sp. GMD4S	complement(582..1550)	gene:NA	protein_id:WP_000971797.1
NZ_AJRE01000074.8	332.216	811.368	806.735	916.873	695.339	1056.17	953.073	680.888	capsule biosynthesis protein CapG	Streptococcus sp. GMD4S	6382..7380	gene:NA	protein_id:WP_001033091.1
NZ_GG730097.794	717.124	434.22	245.019	369.99	294.9	349.176	381.084	440.515	capsular polysaccharide biosynthesis protein	Streptococcus sp. M143	complement(833759..834985)	gene:NA	protein_id:WP_001134516.1
NZ_GG730097.199	71.0367	6.06484	2.04238	2.66723	6.29031	10.3459	6.57123	12.0104	capsular polysaccharide biosynthesis protein CpsI	Streptococcus sp. M143	203137..204108	gene:NA	protein_id:WP_000971799.1
AGAE01000032.52	77.0009	187.338	279.173	254.401	279.728	212.342	173.163	167.91	bacterial capsule synthesis protein	Streptococcus sp. oral taxon 058 str. F0407	46139..47458	gene:NA	protein_id:EHI76876.1
AEEP01000010.178	197.47	858.703	921.929	933.846	832.774	746.569	841.45	657.434	bacterial capsule synthesis protein	Streptococcus sp. oral taxon 071 str. 73H25AP	complement(174865..176184)	gene:NA	protein_id:EFM35432.1
AEEP01000011.333	428.124	222.075	114.098	125.395	72.2405	107.376	125.114	119.229	capsular exopolysaccharide family	Streptococcus sp. oral taxon 071 str. 73H25AP	complement(342473..343156)	gene:cpsD	protein_id:EFM35192.1
NZ_AORX01000002.42	195.055	104.54	96.5367	124.415	118.186	179.858	291.292	305.911	capsular polysaccharide biosynthesis protein	Streptococcus tigurinus 1366	41641..42870	gene:NA	protein_id:WP_007521082.1
NZ_AORX01000001.402	246.471	88.7226	31.4341	57.914	51.9475	37.3211	36.4306	52.7651	capsular polysaccharide biosynthesis protein Wzh	Streptococcus tigurinus 1366	complement(415746..416477)	gene:NA	protein_id:WP_007520661.1
CP001820.679	184.627	70.4438	96.852	57.9721	58.2464	47.7541	46.3917	31.8189	Capsular polysaccharide biosynthesis protein- like protein	Veillonella parvula DSM 2008	822382..823185	gene:NA	protein_id:ACZ24368.1
NZ_GG770199.87	345.212	127.88	179.154	110.719	136.798	123.934	96.4132	84.988	capsular polysaccharide biosynthesis protein	Veillonella sp. 3_1_44	95396..96199	gene:NA	protein_id:WP_008713693.1
NZ_GG770199.74	0	6.01825	5.84924	4.61195	1.91753	4.96767	7.81637	3.49882	capsular polysaccharide biosynthesis protein	Veillonella sp. 3_1_44	82012..83211	gene:NA	protein_id:WP_008713668.1
NZ_GG770199.71	0	11.8586	18.6967	22.4553	9.40654	8.5709	11.0637	6.99763	capsular polysaccharide biosynthesis protein Cap5D	Veillonella sp. 3_1_44	77899..79725	gene:NA	protein_id:WP_008713661.1
NZ_GG770199.84	2.01633	5.86333	10.0553	0	8.61102	12.573	4.10735	5.99508	capsular polysaccharide biosynthesis protein I	Veillonella sp. 3_1_44	92372..93469	gene:NA	protein_id:WP_008713687.1
NZ_GG770199.82	0	6.20635	11.7712	10.7253	17.4575	10.6878	5.31554	8.45095	capsule biosynthesis protein	Veillonella sp. 3_1_44	89756..90895	gene:NA	protein_id:WP_008713684.1
NZ_GG770215.83	131.568	58.1695	72.8022	47.2192	47.1368	37.6366	39.0132	27.8087	capsular polysaccharide biosynthesis protein	Veillonella sp. 6_1_27	94616..95419	gene:NA	protein_id:WP_008600644.1
NZ_GG770215.70	0	4.37526	8.16953	0.995216	4.83439	5.74217	3.69318	3.47861	capsular polysaccharide biosynthesis protein	Veillonella sp. 6_1_27	81225..82430	gene:NA	protein_id:WP_008600627.1
NZ_GG770215.67	0	14.6181	29.8394	27.2321	12.0018	9.46836	20.0856	12.6228	capsular polysaccharide biosynthesis protein Cap5D	Veillonella sp. 6_1_27	77118..78944	gene:NA	protein_id:WP_008600624.1
NZ_GG770215.80	2.01633	4.92898	15.856	5.70439	12.2402	14.3179	8.21206	6.52666	capsular polysaccharide biosynthesis protein I	Veillonella sp. 6_1_27	91591..92688	gene:NA	protein_id:WP_008600638.1
NZ_GG770215.78	0	2.70062	6.12715	3.29832	8.17362	1.91406	0.817775	1.00255	capsule biosynthesis protein	Veillonella sp. 6_1_27	88975..90114	gene:NA	protein_id:WP_008600636.1
NZ_ALKL01000007.83	73.4425	69.9297	105.458	55.7444	90.1723	83.291	50.9211	52.7045	capsular polysaccharide biosynthesis protein	Veillonella sp. ACP1	complement(87467..88282)	gene:NA	protein_id:WP_009660916.1
NZ_ALKL01000007.96	1.00816	4.64675	4.66484	6.18006	7.82266	2.74059	0.408887	4.48116	capsular polysaccharide biosynthesis protein	Veillonella sp. ACP1	complement(99514..100713)	gene:NA	protein_id:WP_009660938.1

## Sheet: Clp proteases
pH 4.7 vs 5.5	Genome and loci id	baseMean	baseMeanpH 5.5	baseMean pH 4.7	foldChange	NA	species	coordinate genome	Gene	Protein
35129	AMEW01000023.24	45.6434	10.1069	69.3344	6.86013	ATP-dependent Clp protease, ATP-binding subunit ClpX	Actinomyces sp. oral taxon 181 str. F0379	21637..22890	gene: clpX	protein_id:EKY14886.1
9051	AEDS01000047.42	161.586	62.8866	227.385	3.6158	ATP-dependent Clp protease, ATP-binding subunit ClpX	Veillonella atypica ACS-134-V-Col7a	50359..51612	gene: clpX	protein_id:EFL57918.1
12521	AEEN01000015.83	869.978	452.801	1148.1	2.53554	ATP-dependent Clp protease, ATP-binding subunit ClpX	Streptococcus mitis ATCC 6249	complement(96932..98164)	gene: clpX	protein_id:EFM30982.1
22015	AFIM01000074.20	72.2162	40.0631	93.6516	2.3376	ATP-dependent Clp protease, ATP-binding subunit ClpX	Streptococcus anginosus SK52 = DSM 20563	15451..16683	gene: clpX	protein_id:EGL45357.1
28114	AGAE01000030.53	970.924	590.867	1224.3	2.07203	ATP-dependent Clp protease, ATP-binding subunit ClpX	Streptococcus sp. oral taxon 058 str. F0407	50123..51355	gene: clpX	protein_id:EHI76980.1
61366	NZ_ALKL01000010.165	390.9	170.199	538.033	3.1612	ATP-dependent Clp protease ATP-binding subunit ClpC	Veillonella sp. ACP1	170556..173006	gene:clpC	protein_id:WP_009661075.1
57190	FR720602.1852	1534.81	681.357	2103.77	3.08762	ATP-dependent Clp protease ATP-binding subunit ClpC	Streptococcus oralis Uo5	complement(1896506..1898938)	gene:clpC	protein_id:CBZ01580.1
55778	FN568063.1965	508.378	250.249	680.464	2.71914	ATP-dependent Clp protease ATP-binding subunit ClpC	Streptococcus mitis B6	complement(2101481..2103913)	gene:clpC	protein_id:CBJ23281.1
52351	CP002843.1747	547172	6571.44	907573	138.109	ATP-dependent Clp protease ATP-binding subunit ClpE	Streptococcus parasanguinis ATCC 15912	1868358..1870487	gene:clpE	protein_id:AEH56778.1
23926	AFUB01000057.45	4695.49	163.1	7717.08	47.3149	ATP-dependent Clp protease ATP-binding subunit ClpE	Streptococcus mitis bv. 2 str. SK95	52952..55057	gene:clpE	protein_id:EGU63532.1
27786	AGAE01000025.52	5669.71	252.894	9280.92	36.6989	ATP-dependent Clp protease ATP-binding subunit ClpE	Streptococcus sp. oral taxon 058 str. F0407	56127..58232	gene:clpE	protein_id:EHI77609.1
9823	AEDW01000001.58	18709	1086.68	30457.2	28.0279	ATP-dependent Clp protease ATP-binding subunit clpE	Streptococcus oralis ATCC 35037	67384..68706	gene:clpE	protein_id:EFO03202.1
9824	AEDW01000001.59	11586.5	910.462	18703.9	20.5433	ATP-dependent Clp protease ATP-binding subunit clpE	Streptococcus oralis ATCC 35037	68904..69641	gene:clpE	protein_id:EFO03203.1
30855	AGZY01000005.355	3045.98	272.573	4894.91	17.9581	ATP-dependent Clp protease ATP-binding subunit ClpE	Streptococcus sp. F0441	complement(373560..375821)	gene:clpE	protein_id:EKS18681.1
26467	AFXO01000001.67	168.328	49.9248	247.264	4.95273	ATP-dependent Clp protease ATP-binding subunit ClpE	Streptococcus intermedius F0413	complement(58109..60376)	gene:clpE	protein_id:EHG14013.1
25733	AFUQ01000007.59	7486.76	2360.7	10904.1	4.61902	ATP-dependent Clp protease ATP-binding subunit ClpE	Streptococcus infantis X	61474..63723	gene:clpE	protein_id:EGV13207.1
33059	AGZZ01000013.61	470.216	155.993	679.698	4.35724	ATP-dependent Clp protease ATP-binding subunit ClpE	Streptococcus sp. F0442	complement(59370..61625)	gene:clpE	protein_id:EKS16359.1
24530	AFUP01000004.284	644.31	228.155	921.746	4.04001	ATP-dependent Clp protease ATP-binding subunit ClpE	Streptococcus constellatus subsp. pharyngis	220137..222416	gene:clpE	protein_id:EGV08295.1
40939	AP010969.1192	176.882	63.7848	252.281	3.95519	ATP-dependent Clp protease ATP-binding subunit ClpE	Streptococcus intermedius JTH08	1366574..1368841	gene:clpE	protein_id:BAM23846.1
34410	AICP01000075.72	407.606	181.967	558.032	3.06667	ATP-dependent Clp protease ATP-binding subunit ClpE	Streptococcus anginosus subsp. whileyi CCUG	complement(60217..62496)	gene:clpE	protein_id:EID18811.1
56658	FR720602.1285	12157.1	921.669	19647.4	21.3172	ATP-dependent Clp protease ATP-binding subunit ClpE	Streptococcus oralis Uo5	1316665..1318923	gene:clpE	protein_id:CBZ01013.1
56197	FN568063.805	4144.87	1408.74	5968.95	4.23708	ATP-dependent Clp protease ATP-binding subunit ClpE	Streptococcus mitis B6	complement(820713..822971)	gene:clpE	protein_id:CBJ22114.1
10060	AEDW01000007.24	106838	2442.62	176435	72.232	ATP-dependent Clp protease ATP-binding subunit clpL	Streptococcus oralis ATCC 35037	28976..31081	gene:clpL	protein_id:EFO02919.1
62608	NZ_AORX01000001.414	22297.6	574.782	36779.5	63.9886	ATP-dependent Clp protease ATP-binding subunit ClpL	Streptococcus tigurinus 1366	complement(430499..432604)	gene:clpL	protein_id:WP_007520676.1
56952	FR720602.1590	58370.8	1826.06	96067.3	52.609	ATP-dependent Clp protease ATP-binding subunit ClpL	Streptococcus oralis Uo5	complement(1636113..1638218)	gene:clpL	protein_id:CBZ01318.1
55586	FN568063.1688	8450.61	228.333	13932.1	61.0166	ATP-dependent Clp protease ATP-binding subunit ClpL	Streptococcus mitis B6	complement(1824278..1826383)	gene:clpL	protein_id:CBJ23004.1
2115	ACIK02000008.26	95.2138	32.5317	137.002	4.21134	ATP-dependent Clp endopeptidase, proteolytic subunit ClpP	Veillonella dispar ATCC 17748	29252..29845	gene:clpP	protein_id:EEP65681.1
9050	AEDS01000047.41	90.6194	46.7307	119.878	2.5653	ATP-dependent Clp endopeptidase, proteolytic subunit ClpP	Veillonella atypica ACS-134-V-Col7a	49753..50346	gene:clpP	protein_id:EFL57901.1
61976	NZ_ALKL01000019.71	90.6194	46.7307	119.878	2.5653	ATP-dependent Clp protease, proteolytic subunit ClpP	Veillonella sp. ACP1	71378..71971	gene:clpP	protein_id:WP_005377316.1
48828	CP001820.1249	194.383	104.331	254.417	2.43855	ATP-dependent Clp protease, proteolytic subunit ClpP	Veillonella parvula DSM 2008	complement(1438392..1438985)	gene:clpP	protein_id:ACZ24938.1
33256	AICP01000016.42	686.588	396.161	880.207	2.22184	ATP-dependent Clp protease, proteolytic subunit ClpP	Streptococcus anginosus subsp. whileyi CCUG	46760..47350	gene:clpP	protein_id:EID23787.1
69752	NZ_KE150483.680	225.369	106.423	304.666	2.86278	ATP-dependent Clp protease ATP-binding subunit ClpX	Veillonella sp. HPA0037	complement(718785..720038)	gene:clpX	protein_id:WP_016475821.1
57556	FR720602.547	8991.3	5048.65	11619.7	2.30155	ATP-dependent Clp protease ATP-binding subunit clpX	Streptococcus oralis Uo5	578739..579971	gene:clpX	protein_id:CBZ00274.1
31682	AGZY01000007.91	3641.44	2124.16	4652.96	2.19049	ATP-dependent Clp protease ATP-binding subunit ClpX	Streptococcus sp. F0441	complement(97444..98652)	gene:clpX	protein_id:EKS16798.1
52959	CP002843.579	1796.01	706.199	2522.55	3.57201	ATP-dependent Clp protease, ATP-binding subunit ClpX	Streptococcus parasanguinis ATCC 15912	complement(597612..598844)	gene:clpX	protein_id:AEH55610.1
2116	ACIK02000008.27	78.1266	41.5547	102.508	2.46681	ATP-dependent Clp protease, ATP-binding subunit ClpX	Veillonella dispar ATCC 17748	29879..31111	gene:clpX	protein_id:EEP65682.1
48827	CP001820.1248	357.362	209.543	455.908	2.17573	ATP-dependent Clp protease, ATP-binding subunit ClpX	Veillonella parvula DSM 2008	complement(1437126..1438379)	gene:clpX	protein_id:ACZ24937.1
12984	AEEP01000006.190	2535.77	1571.83	3178.4	2.0221	ATP-dependent Clp protease, ATP-binding subunit ClpX	Streptococcus sp. oral taxon 071 str. 73H25AP	183354..184586	gene:clpX	protein_id:EFM36025.1
65125	NZ_GG730099.100	74024.2	2209.68	121900	55.1666	ATP-dependent Clp protease ATP-binding protein	Streptococcus sp. M143	complement(117304..119409)	gene:NA	protein_id:WP_001063429.1
66698	NZ_GG770201.438	5368.3	310.121	8740.43	28.1839	ATP-dependent Clp protease ATP-binding protein	Veillonella sp. 3_1_44	491912..494065	gene:NA	protein_id:WP_004698322.1
68117	NZ_GG770217.15	7937.12	524.628	12878.8	24.5484	ATP-dependent Clp protease ATP-binding protein	Veillonella sp. 6_1_27	complement(25237..27390)	gene:NA	protein_id:WP_008602705.1
65557	NZ_GG770199.390	3015.05	237.975	4866.44	20.4494	ATP-dependent Clp protease ATP-binding protein	Veillonella sp. 3_1_44	complement(450895..453342)	gene:NA	protein_id:WP_008714039.1
67185	NZ_GG770215.380	7836.18	623.545	12644.6	20.2786	ATP-dependent Clp protease ATP-binding protein	Veillonella sp. 6_1_27	complement(439012..441459)	gene:NA	protein_id:WP_008601083.1
64935	NZ_GG730097.739	2480.12	220.751	3986.37	18.0582	ATP-dependent Clp protease ATP-binding protein	Streptococcus sp. M143	778586..780844	gene:NA	protein_id:WP_000882491.1
59382	NZ_AJRE01000037.15	21197.7	2611.16	33588.8	12.8636	ATP-dependent Clp protease ATP-binding protein	Streptococcus sp. GMD4S	21487..23745	gene:NA	protein_id:WP_000882479.1
61299	NZ_ALKL01000009.6	5115.06	1954.22	7222.29	3.69574	ATP-dependent Clp protease ATP-binding protein	Veillonella sp. ACP1	complement(9505..11712)	gene:NA	protein_id:WP_009661004.1
64252	NZ_GG730093.60	2070.31	848.165	2885.07	3.40154	ATP-dependent Clp protease ATP-binding protein	Streptococcus sp. M143	62898..65330	gene:NA	protein_id:WP_001109728.1
59914	NZ_AJRE01000082.3	953.531	574.755	1206.05	2.09837	ATP-dependent Clp protease ATP-binding protein	Streptococcus sp. GMD4S	749..3181	gene:NA	protein_id:WP_001109729.1
60006	NZ_AJRE01000101.1	109316	2994.57	180197	60.1747	ATP-dependent Clp protease ATP-binding subunit	Streptococcus sp. GMD4S	<1..1942	gene:NA	protein_id:WP_000292005.1
26709	AFXO01000007.47	53.4979	22.2896	74.3035	3.33355	ATP-dependent Clp protease ATP-binding subunit	Streptococcus intermedius F0413	50687..52816	gene:NA	protein_id:EHG12131.1
65795	NZ_GG770199.620	366.291	139.658	517.38	3.70461	ATP-dependent Clp protease proteolytic subunit	Veillonella sp. 3_1_44	complement(715701..716294)	gene:NA	protein_id:WP_004696517.1
67427	NZ_GG770215.609	366.291	139.658	517.38	3.70461	ATP-dependent Clp protease proteolytic subunit	Veillonella sp. 6_1_27	complement(698477..699070)	gene:NA	protein_id:WP_004696517.1
69753	NZ_KE150483.681	28.5439	16.7997	36.3734	2.16512	ATP-dependent Clp protease proteolytic subunit	Veillonella sp. HPA0037	complement(720051..720644)	gene:NA	protein_id:WP_005377316.1
62343	NZ_AORX01000001.135	17701	1247.84	28669.8	22.9756	ATP-dependent Clp protease, ATP-binding subunit	Streptococcus tigurinus 1366	140308..142569	gene:NA	protein_id:WP_007520350.1
58045	FR873481.1612	6852.63	498.366	11088.8	22.2503	ATP-dependent Clp protease, ATP-binding subunit	Streptococcus salivarius CCHSS3	complement(1810897..1813002)	gene:NA	protein_id:CCB93982.1
62836	NZ_AORX01000001.657	1984.11	1007.37	2635.26	2.61598	ATP-dependent Clp protease, ATP-binding subunit	Streptococcus tigurinus 1366	complement(684809..687241)	gene:NA	protein_id:WP_007520922.1

## Sheet: LemA
Genome and loci	pH 5.5 average 6H	pH 4.7 average 9H	pH 4.5 average 11H	pH 4.4 average 13H	pH 4.4 average 15H	pH 4.4 average 17H	pH 4.3 average 21H	pH 4.3 average 24H	NA	Genome	Coordinates	Gene	Protein ID
CP001721.66	122.859	228.266	277.604	234.585	278.753	211.825	145.62	141.622	LemA family protein	Atopobium parvulum DSM 20469	complement(80378..80923)	gene:NA	protein_id:ACV50506.1
ACKZ01000018.11	2752.48	486.871	128.396	167.183	74.2983	71.2938	116.12	195.777	LemA family protein	Granulicatella adiacens ATCC 49175	complement(8717..9277)	gene:lemA	protein_id:EEW37276.1
AFIM01000070.6	136.533	332.414	439.33	249.624	283.242	149.982	72.7611	84.6759	LemA family protein	Streptococcus anginosus SK52 = DSM 20563	complement(4692..5252)	gene:NA	protein_id:EGL45632.1
AEQR01000016.34	0	4.75662	9.42669	10.2115	11.9306	5.59385	3.40103	2.48387	LemA family protein	Streptococcus australis ATCC 700641	28487..29047	gene:lemA	protein_id:EFV99648.1
AFUQ01000001.564	308.849	322.61	154.718	245.64	158.84	173.923	188.182	194.611	LemA family protein	Streptococcus infantis X	524246..524806	gene:NA	protein_id:EGV15328.1
AFUQ01000012.311	124.595	63.2502	82.8706	132.622	173.636	116.834	263.562	375.13	LemA family protein	Streptococcus infantis X	310700..311293	gene:NA	protein_id:EGV11861.1
AEEN01000012.197	301.732	306.832	155.031	225.781	188.792	175.741	186.08	219.375	LemA family protein	Streptococcus mitis ATCC 6249	195986..196546	gene:lemA	protein_id:EFM31430.1
AEEN01000015.147	45.7821	73.0374	56.7168	59.4164	52.1564	54.1958	58.0192	75.5901	LemA family protein	Streptococcus mitis ATCC 6249	complement(175272..175868)	gene:lemA2	protein_id:EFM31046.1
AFUB01000041.8	326.082	307.356	181.668	193.873	198.752	116.421	172.74	255.161	LemA family protein	Streptococcus mitis bv. 2 str. SK95	7054..7614	gene:NA	protein_id:EGU65563.1
AEDW01000020.2	642.698	885.516	331.421	650.785	371.984	424.846	428.337	509.159	lemA family protein	Streptococcus oralis ATCC 35037	876..1436	gene:NA	protein_id:EFO01511.1
AEDW01000003.38	242.397	142.966	120.95	126.238	126.502	107.052	115.543	123.482	lemA family protein	Streptococcus oralis ATCC 35037	complement(42775..43296)	gene:NA	protein_id:EFO03106.1
FR720602.1224	707.94	836.652	379.41	658.939	448.968	481.897	561.858	732.596	LemA family protein	Streptococcus oralis Uo5	complement(1247740..1248300)	gene:NA	protein_id:CBZ00952.1
FR720602.472	47.7137	43.4159	22.3823	36.1604	28.4127	25.9449	32.0927	40.8413	LemA family protein	Streptococcus oralis Uo5	494174..494770	gene:NA	protein_id:CBZ00199.1
CP002843.1066	1439.99	3053.58	4278.76	3450.27	2869.88	2415.72	1839.42	1463.42	LemA family protein	Streptococcus parasanguinis ATCC 15912	complement(1102229..1102789)	gene:NA	protein_id:AEH56097.1
CP002843.529	299.285	2234.16	2485.85	2619.47	2146.61	1852.76	1536.39	1336.61	LemA family protein	Streptococcus parasanguinis ATCC 15912	complement(542446..542997)	gene:NA	protein_id:AEH55560.1
AEKM01000001.9	91.7247	987.01	942.046	1067.61	772.227	782.658	718.002	557.87	LemA family protein	Streptococcus parasanguinis F0405	8895..9449	gene:NA	protein_id:EFQ56133.1
AEKM01000016.195	34.6923	55.124	97.5665	86.7088	88.4269	48.0707	42.9303	40.4571	LemA family protein	Streptococcus parasanguinis F0405	206045..206605	gene:NA	protein_id:EFQ54195.1
AEVF01000013.278	296.572	132.453	116.396	248.438	283.916	323.985	560.311	680.022	LemA family protein	Streptococcus peroris ATCC 700780	288109..288702	gene:lemA2	protein_id:EFX40083.1
AEVF01000006.27	1.93155	1.46353	3.5532	1.25545	2.86507	2.35814	7.08863	10.8858	LemA family protein	Streptococcus peroris ATCC 700780	25367..25918	gene:lemA	protein_id:EFX40825.1
ACLO01000055.124	26.1779	27.4714	41.9613	61.0085	47.4563	57.1952	79.8495	166.44	LemA family protein	Streptococcus salivarius SK126	complement(138249..138809)	gene:NA	protein_id:EEK10613.1
AGAE01000033.17	23.4078	34.6655	24.4247	19.0206	26.9847	18.6979	17.3552	33.3227	LemA family protein	Streptococcus sp. oral taxon 058 str. F0407	16838..17398	gene:NA	protein_id:EHI76766.1
AEEP01000010.155	302.071	167.424	133.652	131.063	101.569	114.805	117.917	186.579	LemA family protein	Streptococcus sp. oral taxon 071 str. 73H25AP	complement(151647..152207)	gene:lemA2	protein_id:EFM35409.1
AEEP01000006.87	42.5629	18.157	11.747	16.4906	19.1603	8.74721	12.6486	18.6062	LemA family protein	Streptococcus sp. oral taxon 071 str. 73H25AP	76302..76898	gene:lemA	protein_id:EFM35922.1
AEKO01000007.617	85.5405	78.0671	73.9886	132.589	125.795	133.564	231.627	358.695	LemA family protein	Streptococcus vestibularis F0396	606596..607156	gene:NA	protein_id:EFQ59422.1
AEDS01000070.14	26.0679	45.4905	49.9368	28.9937	37.489	47.994	22.8093	28.8965	LemA family protein	Veillonella atypica ACS-134-V-Col7a	complement(12393..13112)	gene:NA	protein_id:EFL57052.1
NZ_ALKL01000025.5	7.05715	4.65903	5.52282	4.99325	2.90307	3.69488	2.18788	2.09296	LemA family protein	Veillonella sp. ACP1	complement(5066..5785)	gene:NA	protein_id:WP_009661889.1
FM177140.2708	0	0.277061	0	1.38416	4.53009	2.09384	7.53845	6.53647	LemA precursor	Lactobacillus casei BL23	complement(2743901..2744509)	gene:NA	protein_id:CAQ67840.1

## Sheet: H2O2 production
Genome and loci id	pH 5.5 average 6H	pH 4.7 average 9H	pH 4.5 average 11H	pH 4.4 average 13H	pH 4.4 average 15H	pH 4.4 average 17H	pH 4.3 average 21H	pH 4.3 average 24H	NA	Genome	Coordinates	Gene	Protein ID	EC
Superoxide dismutase	6H average	9H average	11H average	13H average	15H average	17H average	21H average	24H average
ACKZ01000016.121	4459.84	295.314	92.648	104.143	70.8614	54.8514	114.856	164.015	superoxide dismutase	Granulicatella adiacens ATCC 49175	complement(120460..121068)	gene:sodA	protein_id:EEW37466.1	EC:1.15.1.1
AFUQ01000001.618	355.632	453.459	934.34	586.344	911.492	1175.31	1706.63	2125.82	superoxide dismutase	Streptococcus infantis X	583710..584315	gene:sodA	protein_id:EGV15726.1	EC:1.15.1.1
FN568063.756	127.12	257.838	359.445	412.951	450.676	298.339	327.567	383.601	superoxide dismutase	Streptococcus mitis B6	774350..774955	gene:sodA	protein_id:CBJ22065.1	EC:1.15.1.1
AFUB01000056.11	322.982	982.262	1471.73	1121.56	1232.92	1118.16	1139.75	1325.48	superoxide dismutase	Streptococcus mitis bv. 2 str. SK95	complement(7511..8116)	gene:sodA	protein_id:EGU63700.1	EC:1.15.1.1
AGZY01000006.18	159.991	574.875	785.388	572.326	696.994	554.321	483.052	553.164	superoxide dismutase	Streptococcus sp. F0441	complement(15440..16045)	gene:sodA	protein_id:EKS17301.1	EC:1.15.1.1
AGZZ01000013.187	3.94788	23.7425	67.6897	40.9212	69.5889	36.2192	20.0132	28.9695	superoxide dismutase	Streptococcus sp. F0442	177863..178468	gene:sodA	protein_id:EKS16485.1	EC:1.15.1.1
NZ_AJRE01000068.11	637.458	5305.05	5095.92	4956.19	3751.43	3750.64	2770.48	2682.51	superoxide dismutase	Streptococcus sp. GMD4S	complement(6716..7321)	gene:sodA	protein_id:WP_000974733.1	EC:1.15.1.1
NZ_AJRE01000141.2	41.5799	31.9027	34.7336	36.9297	36.6948	26.0803	28.7384	32.0572	superoxide dismutase	Streptococcus sp. GMD4S	1402..1767	gene:sodA	protein_id:WP_000286399.1	EC:1.15.1.1
NZ_GG730097.219	2315.54	7765.14	9427.85	7533.04	5750.28	7290.73	6734.78	6983.91	superoxide dismutase	Streptococcus sp. M143	230015..230620	gene:sodA	protein_id:WP_000974733.1	EC:1.15.1.1
NZ_GG770200.171	1.2877	5.89651	46.3594	34.0948	85.0489	114.673	89.102	81.3668	superoxide dismutase	Veillonella sp. 3_1_44	238678..239307	gene:sodA	protein_id:WP_008714722.1	EC:1.15.1.1
NZ_GG770216.182	3.02449	14.0666	62.4094	80.3553	152.825	214.409	176.691	156.775	superoxide dismutase	Veillonella sp. 6_1_27	259015..259644	gene:sodA	protein_id:WP_008602097.1	EC:1.15.1.1
NZ_ALKL01000001.97	34.3876	25.9769	34.383	30.8708	67.1176	48.9345	65.0346	74.5194	superoxide dismutase	Veillonella sp. ACP1	94295..94855	gene:sodA	protein_id:WP_009660642.1	EC:1.15.1.1
AEDW01000019.248	338.899	1292.49	1529.37	1040.51	1118.29	943.794	845.561	936.869	superoxide dismutase [Mn/Fe]	Streptococcus oralis ATCC 35037	complement(248887..249492)	gene:sodA	protein_id:EFO02010.1	EC:1.15.1.1
CP004409.1387	101.137	116.688	209.534	134.615	210.222	159.882	276.159	443.642	superoxide dismutase, manganese-dependent	Streptococcus oligofermentans AS 1.3089	complement(1456850..1457455)	gene:sodA	protein_id:AGK71528.1	EC:1.15.1.1
FR720602.716	2059.88	8278.75	9663.68	8315.45	7234	7356.75	6391.48	6986.58	superoxide dismutase, manganese-dependent	Streptococcus oralis Uo5	759115..759720	gene:sodA	protein_id:CBZ00443.1	EC:1.15.1.1
NZ_AORX01000002.725	1021.58	3660.43	5212.95	3786.12	3772.07	3409.24	3023.79	3395.55	superoxide dismutase, manganese-dependent	Streptococcus tigurinus 1366	complement(751349..751954)	gene:sodA	protein_id:WP_007522228.1	EC:1.15.1.1
CP002843.177	464.53	5201.16	10981	9203.85	10226.2	6069.49	4071.43	3734.82	superoxide dismutase, Mn	Streptococcus parasanguinis ATCC 15912	176109..176714	gene:sodA	protein_id:AEH55208.1	EC:1.15.1.1
AGAE01000030.174	78.5429	294.068	506.047	293.387	384.777	267.497	228.623	283.891	superoxide dismutase, Mn	Streptococcus sp. oral taxon 058 str. F0407	165178..165783	gene:sodA	protein_id:EHI77101.1	EC:1.15.1.1
AFIM01000012.8	41.8595	106.152	161.185	126.393	127.589	89.6422	84.6223	72.7724	superoxide dismutase, Mn/Fe family	Streptococcus anginosus SK52 = DSM 20563	8850..9455	gene:sodA	protein_id:EGL47907.1	EC:1.15.1.1
AEQR01000020.137	1206.81	1580.74	2288.81	2246.91	2848.19	3145.35	4969.06	7035.28	superoxide dismutase, Mn/Fe family	Streptococcus australis ATCC 700641	complement(148040..148645)	gene:sodA	protein_id:EFV98864.1	EC:1.15.1.1
AEEN01000013.20	200.987	572.773	836.968	657.788	869.568	661.082	734.939	934.902	superoxide dismutase, Mn/Fe family	Streptococcus mitis ATCC 6249	complement(14755..15360)	gene:sodA	protein_id:EFM31154.1	EC:1.15.1.1
AEKM01000006.66	98.0028	957.415	1922.22	1643.82	1923.76	991.787	754.664	697.491	superoxide dismutase, Mn/Fe family	Streptococcus parasanguinis F0405	complement(70768..71373)	gene:sodA	protein_id:EFQ55621.1	EC:1.15.1.1
AEVF01000008.35	904.049	1333.85	2026.23	1990.66	2525.45	2465.99	3808.28	4750.33	superoxide dismutase, Mn/Fe family	Streptococcus peroris ATCC 700780	32341..32946	gene:sodA	protein_id:EFX40647.1	EC:1.15.1.1
AEEP01000007.80	187.322	725.231	1085.6	800.944	1059.78	769.134	727.187	848.837	superoxide dismutase, Mn/Fe family	Streptococcus sp. oral taxon 071 str. 73H25AP	78264..78869	gene:sodA	protein_id:EFM35816.1	EC:1.15.1.1
AEDS01000057.38	0	1.325	0.906491	3.07335	4.26406	7.00468	6.17946	4.07838	superoxide dismutase, Mn/Fe family	Veillonella atypica ACS-134-V-Col7a	complement(45636..46265)	gene:sodA	protein_id:EFL57463.1	EC:1.15.1.1
ACIK02000004.181	4.03266	1.66237	8.44744	5.26876	11.2394	7.71073	4.49006	6.20218	superoxide dismutase, Mn/Fe family	Veillonella dispar ATCC 17748	225876..226232	gene:sodA	protein_id:EEP66118.1	EC:1.15.1.1
AENU01000019.272	5.87944	5.7156	17.0647	17.7404	25.6844	33.6079	29.9641	20.9959	superoxide dismutase, Mn/Fe family	Veillonella sp. oral taxon 158 str. F0412	complement(298217..298846)	gene:sodA	protein_id:EFR59467.1	EC:1.15.1.1
CP001820.1709	10.3612	81.9008	285.048	296.764	601.806	892.537	840.304	622.356	manganese and iron superoxide dismutase	Veillonella parvula DSM 2008	complement(1979957..1980586)	gene:sodA	protein_id:ACZ25398.1	EC:1.15.1.1
Pyruvate oxidase	pH 5.5 average 6H	pH 4.7 average 9H	pH 4.5 average 11H	pH 4.4 average 13H	pH 4.4 average 15H	pH 4.4 average 17H	pH 4.3 average 21H	pH 4.3 average 24H
Genome and loci id	6H average	9H average	11H average	13H average	15H average	17H average	21H average	24H average	NA	Genome	Coordinates	Gene	Protein ID	EC
AEQR01000015.21	65.9111	90.3068	93.7707	173.085	147.303	177.054	174.178	268.488	pyruvate oxidase	Streptococcus australis ATCC 700641	22152..23927	gene:spxB	protein_id:EFV99725.1	EC:1.2.3.3
AEVC01000019.32	9.54778	22.8852	37.9473	34.3464	43.001	50.0332	116.525	124	pyruvate oxidase	Streptococcus cristatus ATCC 51100	complement(39811..41310)	gene:spxB	protein_id:EFX52652.1	EC:1.2.3.3
CP000725.289	56.6428	76.6743	106.098	121.165	101.975	94.5193	93.5219	122.775	pyruvate oxidase	Streptococcus gordonii str. Challis substr.	312135..313910	gene:spxB	protein_id:ABV09788.1	EC:1.2.3.3
AFUQ01000001.462	50.729	88.4427	122.353	186.832	167.395	178.835	230.228	376.858	pyruvate oxidase	Streptococcus infantis X	431512..433287	gene:spxB	protein_id:EGV15691.1	EC:1.2.3.3
AEEN01000012.108	16.4354	22.4741	37.0539	30.6134	38.2318	24.4421	25.4196	44.5831	pyruvate oxidase	Streptococcus mitis ATCC 6249	104325..106100	gene:spxB	protein_id:EFM31341.1	EC:1.2.3.3
FN568063.1357	185.635	305.713	349.136	359.804	324.61	372.207	444.538	502.43	pyruvate oxidase	Streptococcus mitis B6	complement(1436163..1437938)	gene:spxB	protein_id:CBJ22671.1	EC:1.2.3.3
AFUB01000033.43	78.3642	120.667	140.07	143.595	148.952	146.887	122.302	125.305	pyruvate oxidase	Streptococcus mitis bv. 2 str. SK95	complement(57748..59523)	gene:spxB	protein_id:EGU66433.1	EC:1.2.3.3
CP004409.199	251.961	393.191	485.649	413.606	404.055	339.938	590.194	306.287	pyruvate oxidase	Streptococcus oligofermentans AS 1.3089	210736..212511	gene:spxB	protein_id:AGK70340.1	EC:1.2.3.3
AEDW01000001.92	32.8456	75.4976	70.6517	88.3605	98.8182	141.202	196.847	167.109	pyruvate oxidase	Streptococcus oralis ATCC 35037	complement(100491..102266)	gene:spxB	protein_id:EFO03236.1	EC:1.2.3.3
FR720602.1323	53.6779	61.5032	93.1907	96.3853	105.71	94.0541	95.5241	162.332	pyruvate oxidase	Streptococcus oralis Uo5	complement(1351680..1353455)	gene:spxB	protein_id:CBZ01051.1	EC:1.2.3.3
CP002843.1194	1.93155	18.3703	29.3917	34.5237	71.1474	31.2754	17.6508	24.6129	pyruvate oxidase	Streptococcus parasanguinis ATCC 15912	complement(1244583..1246358)	gene:spxB	protein_id:AEH56225.1	EC:1.2.3.3
AEKM01000016.82	1.93155	11.966	12.9556	25.9843	27.0693	19.434	14.3533	13.0735	pyruvate oxidase	Streptococcus parasanguinis F0405	80723..82498	gene:spxB	protein_id:EFQ54501.1	EC:1.2.3.3
AEVF01000005.8	29.3124	47.892	64.3548	68.2991	80.7495	64.7343	53.3533	112.932	pyruvate oxidase	Streptococcus peroris ATCC 700780	6821..8596	gene:spxB	protein_id:EFX40842.1	EC:1.2.3.3
NC_009009.373	23.1282	48.898	58.0821	53.9741	48.4703	53.6222	54.1447	55.4697	pyruvate oxidase	Streptococcus sanguinis SK36	386086..387861	gene:spxB	protein_id:YP_001034393.1	EC:1.2.3.3
AGZY01000005.323	34.9971	46.7548	52.6805	63.1161	49.9711	46.4684	34.8768	39.7925	pyruvate oxidase	Streptococcus sp. F0441	342277..344052	gene:spxB	protein_id:EKS18649.1	EC:1.2.3.3
AGZZ01000004.352	12.3179	21.4046	31.0834	29.9547	49.6028	27.7547	33.6502	64.9572	pyruvate oxidase	Streptococcus sp. F0442	complement(393512..395287)	gene:spxB	protein_id:EKS20355.1	EC:1.2.3.3
NZ_AJRE01000497.1	123.468	228.446	223.422	222.831	191.354	207.196	225.696	163.886	pyruvate oxidase	Streptococcus sp. GMD4S	complement(<1..1508)	gene:spxB	protein_id:WP_000191803.1	EC:1.2.3.3
NZ_GG730094.40	305.479	349.031	389.872	332.156	350.49	309.806	317.07	387.751	pyruvate oxidase	Streptococcus sp. M143	44236..46011	gene:spxB	protein_id:WP_000191819.1	EC:1.2.3.3
AGAE01000017.15	20.468	61.5594	85.4072	104.467	93.8793	111.636	62.3172	104.831	pyruvate oxidase	Streptococcus sp. oral taxon 058 str. F0407	complement(13194..14969)	gene:spxB	protein_id:EHI77801.1	EC:1.2.3.3
AEEP01000011.104	124.765	255.888	377.811	289.969	286.189	297.327	340.957	323.527	pyruvate oxidase	Streptococcus sp. oral taxon 071 str. 73H25AP	complement(99430..101205)	gene:spxB	protein_id:EFM34963.1	EC:1.2.3.3
NZ_AORX01000001.166	43.8758	103.049	164.531	136.724	149.971	138.292	141.151	142.281	pyruvate oxidase	Streptococcus tigurinus 1366	complement(168512..170287)	gene:spxB	protein_id:WP_007520383.1	EC:1.2.3.3
AEKO01000005.275	27.2709	58.8356	72.1868	72.0559	86.4082	73.1713	87.779	116.188	pyruvate oxidase	Streptococcus vestibularis F0396	complement(264579..266354)	gene:spxB	protein_id:EFQ59874.1	EC:1.2.3.3
L-Lactae oxidase	pH 5.5 average 6H	pH 4.7 average 9H	pH 4.5 average 11H	pH 4.4 average 13H	pH 4.4 average 15H	pH 4.4 average 17H	pH 4.3 average 21H	pH 4.3 average 24H
Genome and loci id	6H average	9H average	11H average	13H average	15H average	17H average	21H average	24H average	NA	Genome	Coordinates	Gene	Protein ID	EC
AEVC01000012.26	1.2877	19.8901	22.83	36.9078	29.1953	15.7938	13.1451	14.5066	L-lactate oxidase	Streptococcus cristatus ATCC 51100	20558..21694	gene:lctO	protein_id:EFX52835.1	EC:1.1.3.-
AEEN01000012.94	35.9205	1142.55	1130.35	2289.39	1648.59	1408.51	1375.85	1002.13	L-lactate oxidase	Streptococcus mitis ATCC 6249	91896..93032	gene:lctO	protein_id:EFM31327.1	EC:1.1.3.-
AEDW01000001.103	18.8412	237.953	262	467.838	370.555	383.244	313.884	290.57	L-lactate oxidase	Streptococcus oralis ATCC 35037	complement(112469..113605)	gene:lctO	protein_id:EFO03247.1	EC:1.1.3.-
AGZY01000005.310	14.2243	205.132	277.907	355.205	302.566	227.589	222.018	187.422	L-lactate oxidase	Streptococcus sp. F0441	329847..330983	gene:lctO	protein_id:EKS18636.1	EC:1.1.3.-
NZ_AJRE01000530.2	1.00816	8.10743	10.2362	9.90069	14.8564	11.3675	2.86749	17.7163	L-lactate oxidase	Streptococcus sp. GMD4S	complement(797..952)	gene:lctO	protein_id:WP_008292034.1	EC:1.1.3.-
NZ_GG730094.28	29.1176	461.743	660.717	1249.28	899.964	764.886	707.411	533.603	L-lactate oxidase	Streptococcus sp. M143	32962..34098	gene:lctO	protein_id:WP_000120740.1	EC:1.1.3.-
AGAE01000017.27	10.7507	57.3063	87.7052	104.017	104.341	75.2762	65.2058	82.7809	L-lactate oxidase	Streptococcus sp. oral taxon 058 str. F0407	complement(25041..26177)	gene:lctO	protein_id:EHI77813.1	EC:1.1.3.-
AEEP01000011.117	33.1755	435.728	556.647	893.735	712.449	605.8	535.39	413.681	L-lactate oxidase	Streptococcus sp. oral taxon 071 str. 73H25AP	complement(111404..112540)	gene:lctO	protein_id:EFM34976.1	EC:1.1.3.-
NZ_AORX01000001.170	5.23558	23.2286	27.9294	40.474	45.4722	30.4026	20.0988	21.6255	L-lactate oxidase	Streptococcus tigurinus 1366	complement(173799..174935)	gene:lctO	protein_id:WP_007520391.1	EC:1.1.3.-

## Sheet: H2O2 defence
Genome and loci id	pH 5.5 average 6H	pH 4.7 average 9H	pH 4.5 average 11H	pH 4.4 average 13H	pH 4.4 average 15H	pH 4.4 average 17H	pH 4.3 average 21H	pH 4.3 average 24H	NA	Genome	Coordinates	Gene	Protein ID	EC
AP008937.409	0	4.80619	30.7813	43.7581	106.622	345.395	520.096	533.533	alkyl hydroperoxide reductase	Lactobacillus fermentum IFO 3956	489059..489622	gene:NA	protein_id:BAG26745.1	EC:NA
FM177140.2607	0	0	7.00938	7.65767	12.3997	18.647	24.2695	33.1375	Alkyl hydroperoxide reductase, C subunit	Lactobacillus casei BL23	complement(2612562..2613125)	gene:ahpC	protein_id:CAQ67739.1	EC:1.11.1.15
AICP01000041.49	7.08236	14.3012	37.6098	28.8155	25.6219	17.9927	10.692	15.5946	alkyl hydroperoxide reductase, F subunit	Streptococcus anginosus subsp. whileyi CCUG	46948..48480	gene:ahpF	protein_id:EID21414.1	EC:1.8.1.-
NZ_AJRE01000089.5	24.3311	4.3906	2.64671	7.44504	3.39766	7.39307	5.14576	9.10767	alkylhydroperoxidase	Streptococcus sp. GMD4S	complement(3759..4307)	gene:NA	protein_id:WP_000206775.1	EC:NA
AEDW01000015.125	1375.81	295.285	125.509	288.065	191.228	206.925	209.526	249.013	alkylphosphonate utilization operon protein PhnA	Streptococcus oralis ATCC 35037	124025..124363	gene:phnA	protein_id:EFO02302.1	EC:NA
CP001820.1713	6.80282	19.0145	57.3585	68.3861	123.799	112.774	94.3769	92.9578	alkylphosphonate utilization operon protein PhnA	Veillonella parvula DSM 2008	complement(1982570..1982914)	gene:NA	protein_id:ACZ25402.1	EC:NA
NZ_KE150483.696	32.3117	79.4855	81.1415	67.5915	89.1656	55.5145	45.1099	55.8204	dyp-type peroxidase	Veillonella sp. HPA0037	complement(735128..736069)	gene:NA	protein_id:WP_016475833.1	EC:NA
CP001820.1274	345.143	899.056	630.669	668.385	438.521	493.804	418.531	317.502	Dyp-type peroxidase family	Veillonella parvula DSM 2008	complement(1468582..1469523)	gene:NA	protein_id:ACZ24963.1	EC:NA
ACIK02000008.2	31.4135	51.6996	51.6043	40.818	55.0911	53.2802	34.4185	31.4161	Dyp-type peroxidase family protein	Veillonella dispar ATCC 17748	334..1365	gene:NA	protein_id:EEP65657.1	EC:NA
AENU01000007.122	57.2867	128.305	115.319	97.8627	103.42	108.217	78.4849	63.5589	Dyp-type peroxidase family protein	Veillonella sp. oral taxon 158 str. F0412	complement(137553..138494)	gene:NA	protein_id:EFR60759.1	EC:NA
ACKZ01000003.27	916.628	618.752	188.349	271.296	70.1669	95.0449	253.387	305.282	glutathione peroxidase	Granulicatella adiacens ATCC 49175	complement(23434..23910)	gene:gpxA	protein_id:EEW38255.1	EC:1.11.1.9
AEEN01000018.34	156.577	45.3973	23.5182	26.7353	27.1226	26.703	11.6839	20.0431	glutathione peroxidase	Streptococcus mitis ATCC 6249	49532..50008	gene:gpo	protein_id:EFM30752.1	EC:1.11.1.9
FR720602.288	24.7802	4.68885	13.1365	7.76346	9.67594	12.5091	4.78436	6.31375	glutathione peroxidase	Streptococcus oralis Uo5	complement(317593..318069)	gene:NA	protein_id:CBZ00015.1	EC:NA
AEKM01000007.75	25.2545	377.533	583.496	550.704	592.311	594.08	317.218	255.13	glutathione peroxidase	Streptococcus parasanguinis F0405	complement(78390..78905)	gene:NA	protein_id:EFQ55418.1	EC:1.11.1.9
NZ_AJRE01000435.17	195.387	82.1306	47.568	53.2649	37.1478	39.872	26.6039	39.9133	glutathione peroxidase	Streptococcus sp. GMD4S	15203..
NZ_GG730093.319	206.866	88.6774	111.982	78.2054	93.0823	48.6866	61.5128	58.8704	glutathione peroxidase	Streptococcus sp. M143	complement(335388..335864)	gene:NA	protein_id:WP_000200912.1	EC:NA
AEEP01000004.95	123.537	54.5403	41.4409	49.3623	35.7042	29.6346	32.9259	38.6611	glutathione peroxidase	Streptococcus sp. oral taxon 071 str. 73H25AP	complement(101559..102035)	gene:gpo	protein_id:EFM36285.1	EC:1.11.1.9
NZ_AORX01000001.145	8.45484	53.5282	88.4288	72.4687	55.7524	87.4511	57.2317	70.7568	glutathione peroxidase	Streptococcus tigurinus 1366	complement(152426..152545)	gene:NA	protein_id:WP_000837095.1	EC:NA
ACIK02000004.189	30.1006	64.0109	63.424	78.8441	67.1916	77.3674	48.8811	45.0334	glutathione peroxidase	Veillonella dispar ATCC 17748	236235..236777	gene:NA	protein_id:EEP66126.1	EC:NA
CP001820.1700	164.269	180.244	112.611	115.908	84.8709	120.32	101.241	81.1335	glutathione peroxidase	Veillonella parvula DSM 2008	complement(1969053..1969595)	gene:NA	protein_id:ACZ25389.1	EC:NA
NZ_GG770200.180	46.1717	34.9683	18.7564	25.8183	9.1589	10.164	21.4845	16.1238	glutathione peroxidase	Veillonella sp. 3_1_44	249685..250227	gene:NA	protein_id:WP_008714738.1	EC:NA
NZ_GG770216.193	53.254	35.1101	27.6758	22.0777	15.4341	11.1981	20.5866	17.5022	glutathione peroxidase	Veillonella sp. 6_1_27	271284..271826	gene:NA	protein_id:WP_008602117.1	EC:NA
AENU01000019.264	14.6138	8.28738	8.24229	6.69289	6.74015	15.1709	7.33929	5.46081	glutathione peroxidase	Veillonella sp. oral taxon 158 str. F0412	complement(287918..288460)	gene:NA	protein_id:EFR59715.1	EC:NA
NZ_GG770201.164	272.2	1539.07	2186.85	1826.04	2222.16	2286.28	1568.5	1310.82	heme peroxidase	Veillonella sp. 3_1_44	195225..195965	gene:NA	protein_id:WP_008715268.1	EC:NA
NZ_GG770217.227	145.217	1282.1	2159.89	1193.14	1587.99	1568.53	1126.59	1002.88	heme peroxidase	Veillonella sp. 6_1_27	complement(270876..271616)	gene:NA	protein_id:WP_008603060.1	EC:NA
NZ_ALKL01000001.180	8.37006	13.0936	16.8595	20.7575	21.1589	12.6124	19.2044	20.2039	heme peroxidase	Veillonella sp. ACP1	198171..198902	gene:NA	protein_id:WP_009660691.1	EC:NA
NZ_AJRE01000029.61	66.9788	69.2864	48.909	53.2114	34.6116	22.1676	31.7665	28.702	lipid hydroperoxide peroxidase	Streptococcus sp. GMD4S	complement(64570..65064)	gene:tpx	protein_id:WP_000206539.1	EC:NA
NZ_GG730097.890	14.7582	16.1592	10.8647	13.5755	6.89907	6.36123	10.7985	12.9835	lipid hydroperoxide peroxidase	Streptococcus sp. M143	930255..930749	gene:NA	protein_id:WP_000206536.1	EC:NA
NZ_AORX01000001.263	426.041	360.445	238.237	326.145	190.333	298.659	265.858	216.725	lipid hydroperoxide peroxidase	Streptococcus tigurinus 1366	274301..274795	gene:NA	protein_id:WP_000206541.1	EC:NA
NZ_GG770199.268	186.923	732.473	692.946	667.99	726.125	828.235	669.97	575.762	lipid hydroperoxide peroxidase	Veillonella sp. 3_1_44	complement(307636..308151)	gene:NA	protein_id:WP_004695758.1	EC:NA
NZ_GG770215.261	426.752	1983.96	2069.95	1892.26	1684.29	2315.57	1883.25	1511.23	lipid hydroperoxide peroxidase	Veillonella sp. 6_1_27	complement(305150..305665)	gene:NA	protein_id:WP_008600893.1	EC:NA
NZ_ALKL01000010.294	50.933	65.2821	63.0137	46.6206	56.3981	41.8855	36.1115	36.52	lipid hydroperoxide peroxidase	Veillonella sp. ACP1	307835..308350	gene:NA	protein_id:WP_005378916.1	EC:NA
FM177140.463	10.7507	6.20942	34.6851	44.6466	123.507	207.259	272.617	370.356	NADH peroxidase	Lactobacillus casei BL23	complement(465064..466434)	gene:npr	protein_id:CAQ65595.1	EC:1.11.1.1
NZ_GG770199.645	230.595	591.431	361.743	408.497	256.327	262.252	220.544	172.899	peroxidase	Veillonella sp. 3_1_44	complement(745732..746673)	gene:NA	protein_id:WP_008714341.1	EC:NA
NZ_GG770215.635	344.694	895.59	598.485	648.047	423.126	465.602	407.144	303.707	peroxidase	Veillonella sp. 6_1_27	complement(728664..729605)	gene:NA	protein_id:WP_008601474.1	EC:NA
NZ_ALKL01000019.56	55.0756	97.1506	104.236	84.3862	83.2621	84.9984	73.2055	65.8001	peroxidase	Veillonella sp. ACP1	55952..56893	gene:NA	protein_id:WP_009661599.1	EC:NA
AEEP01000011.290	3.30403	5.00176	1.46231	4.18292	5.77327	1.04692	1.4194	10.1981	peroxidase-like protein	Streptococcus sp. oral taxon 071 str. 73H25AP	complement(284587..285135)	gene:mip	protein_id:EFM35149.1	EC:NA
AICP01000041.48	3.02449	13.3527	27.5545	25.7517	22.1399	17.0873	7.67267	9.58212	peroxiredoxin	Streptococcus anginosus subsp. whileyi CCUG	46371..46937	gene:ahpC	protein_id:EID21463.1	EC:1.11.1.15
AEDS01000019.12	533.415	358.206	456.162	317.593	633.795	516.655	503.589	527.623	peroxiredoxin	Veillonella atypica ACS-134-V-Col7a	13919..14482	gene:ahpC	protein_id:EFL58488.1	EC:1.11.1.15
ACIK02000004.345	240.931	522.658	3046.56	2857.1	9391	15209.3	13478.5	9998.12	peroxiredoxin	Veillonella dispar ATCC 17748	416973..417536	gene:ahpC	protein_id:EEP66282.1	EC:1.11.1.15
CP001820.1569	53.8979	469.525	3511.45	3553.63	7769.22	12525.6	9993.44	7740.45	peroxiredoxin	Veillonella parvula DSM 2008	complement(1801517..1802080)	gene:NA	protein_id:ACZ25258.1	EC:NA
NZ_GG770200.309	66.1654	577.897	4197.33	4270.75	8950.37	13590.5	10880.3	8428.76	peroxiredoxin	Veillonella sp. 3_1_44	415771..416334	gene:NA	protein_id:WP_004695016.1	EC:NA
NZ_GG770216.365	67.1736	577.897	4197.33	4269.98	8946.96	13589.1	10880.1	8428.7	peroxiredoxin	Veillonella sp. 6_1_27	474728..475291	gene:NA	protein_id:WP_004695016.1	EC:NA
NZ_ALKL01000018.19	844.334	550.468	663.417	470.505	772.397	680.995	694.447	637.293	peroxiredoxin	Veillonella sp. ACP1	complement(22547..23110)	gene:ahpC	protein_id:WP_005375602.1	EC:NA
NZ_KE150483.1511	963.109	669.161	760.877	543.609	930.328	775.173	780.329	718.721	peroxiredoxin	Veillonella sp. HPA0037	1698259..1698822	gene:NA	protein_id:WP_005375602.1	EC:NA
AENU01000019.62	69.8246	263.275	1284.55	1758.63	3466.45	5808.25	4400.68	3267.94	peroxiredoxin	Veillonella sp. oral taxon 158 str. F0412	complement(66295..66858)	gene:ahpC	protein_id:EFR59717.1	EC:1.11.1.15
CP002843.803	72.7139	1119.08	1773.09	1890.34	1918.57	1495.39	898.363	679.117	peroxiredoxin HYR1	Streptococcus parasanguinis ATCC 15912	830151..830633	gene:hYR	protein_id:AEH55834.1	EC:1.11.1.15
FR720602.1433	231.706	165.4	119.475	142.626	88.7785	99.4034	101.819	82.9366	thiol peroxidase	Streptococcus oralis Uo5	1461680..1462174	gene:NA	protein_id:CBZ01161.1	EC:NA

## Sheet: Methionoine-R-sulfoxide reduct
Genome and loci id	pH 5.5 average 6H	pH 4.7 average 9H	pH 4.5 average 11H	pH 4.4 average 13H	pH 4.4 average 15H	pH 4.4 average 17H	pH 4.3 average 21H	pH 4.3 average 24H	NA	Genome	Coordinates	Gene	Protein ID	EC
ABWM02000005.150	43.9262	6.25294	2.06664	4.14766	3.48923	4.25231	2.04708	0.982346	methionine-R-sulfoxide reductase	Enterobacter cancerogenus ATCC 35316	134719..135132	gene:msrB	protein_id:EFC57217.1	EC:1.8.4.-
CP001164.2245	26.6522	3.48789	2.09089	2.12196	0.31296	7.31072	2.4586	0	methionine-R-sulfoxide reductase	Escherichia coli O157:H7 str. EC4115	complement(2369912..2370325)	gene:msrB	protein_id:ACI34971.1	EC:NA
ACJY01000018.28	4.59173	23.2246	32.8722	32.2272	24.6713	37.8542	19.7137	10.0053	methionine-R-sulfoxide reductase	Fusobacterium periodonticum ATCC 33693	complement(40671..42185)	gene:msrB	protein_id:EFE87961.1	EC:1.8.4.-
ACKZ01000008.36	255.588	17.2435	18.152	14.0769	10.373	9.64799	22.9769	29.0133	methionine-R-sulfoxide reductase	Granulicatella adiacens ATCC 49175	35763..36197	gene:msrB	protein_id:EEW37945.1	EC:1.8.4.-
ACKZ01000008.7	46.1717	89.3872	69.3945	44.9064	17.8949	22.8402	94.0232	80.5738	methionine-R-sulfoxide reductase	Granulicatella adiacens ATCC 49175	7433..8548	gene:msrB	protein_id:EEW37916.1	EC:1.8.4.-
AECQ01000041.26	0.643851	3.09426	12.9071	10.8034	6.69525	6.00994	14.7859	8.51155	methionine-R-sulfoxide reductase	Solobacterium moorei F0204	23930..24424	gene:msrB	protein_id:EFW23469.1	EC:1.8.4.-
AGEL01000010.34	17.4435	9.08127	9.95826	12.0494	14.6006	5.25764	3.28166	3.49882	methionine-R-sulfoxide reductase	Stomatobaculum longum	31192..32109	gene:NA	protein_id:EHO16223.1	EC:NA
AFIM01000096.33	20.019	72.4679	96.4063	88.3616	100.787	98.5085	56.1838	49.8042	methionine-R-sulfoxide reductase	Streptococcus anginosus SK52 = DSM 20563	35600..36535	gene:msrB	protein_id:EGL43895.1	EC:1.8.4.-
AFIM01000078.3	5.32036	8.74609	9.95826	10.2296	9.90262	3.71807	3.69054	3.94959	methionine-R-sulfoxide reductase	Streptococcus anginosus SK52 = DSM 20563	complement(2541..3662)	gene:msrB	protein_id:EGL45117.1	EC:1.8.4.-
AICP01000082.26	23.433	45.9426	71.4743	56.1153	64.4253	59.6539	31.9592	29.8542	methionine-R-sulfoxide reductase	Streptococcus anginosus subsp. whileyi CCUG	complement(27731..28666)	gene:msrB	protein_id:EID18447.1	EC:1.8.4.-
AICP01000025.51	4.03266	6.49012	7.03364	5.85976	9.95266	4.39282	0.408887	4.48116	methionine-R-sulfoxide reductase	Streptococcus anginosus subsp. whileyi CCUG	49428..50549	gene:msrB	protein_id:EID23267.1	EC:1.8.4.-
AFUQ01000011.13	433.784	131.94	191.833	234.074	317.272	338.795	628.2	863.369	methionine-R-sulfoxide reductase	Streptococcus infantis X	complement(13046..13984)	gene:msrB_2	protein_id:EGV12725.1	EC:1.8.4.-
AFUQ01000001.434	3.58357	18.5715	45.3801	34.3302	57.3068	49.0855	62.8026	179.551	methionine-R-sulfoxide reductase	Streptococcus infantis X	397527..398642	gene:msrB_1	protein_id:EGV15596.1	EC:1.8.4.-
AEEN01000013.32	14.6986	7.83708	12.2785	8.44026	6.74015	6.08882	6.13595	13.5041	methionine-R-sulfoxide reductase	Streptococcus mitis ATCC 6249	complement(27326..28264)	gene:msrB	protein_id:EFM31166.1	EC:1.8.4.-
AEEN01000015.18	4.87127	184.686	264.065	233.516	228.212	200.196	145.551	184.159	methionine-R-sulfoxide reductase	Streptococcus mitis ATCC 6249	complement(31887..32999)	gene:msrB	protein_id:EFM30917.1	EC:1.8.4.-
AFUB01000023.49	66.7497	24.1238	13.6923	22.4552	9.23694	14.2206	25.0187	32.0209	methionine-R-sulfoxide reductase	Streptococcus mitis bv. 2 str. SK95	complement(46501..47439)	gene:msrB	protein_id:EGU67786.1	EC:1.8.4.-
AFUB01000011.125	5.51512	26.5441	41.1387	42.7047	43.2758	33.7913	22.1195	36.4755	methionine-R-sulfoxide reductase	Streptococcus mitis bv. 2 str. SK95	113087..114199	gene:msrB	protein_id:EGU69560.1	EC:1.8.4.-
CP002843.44	32.2269	1193.04	1298.85	1629.15	1427.3	1403.94	869.57	702.193	methionine-R-sulfoxide reductase	Streptococcus parasanguinis ATCC 15912	38177..39298	gene:msrB	protein_id:AEH55075.1	EC:1.8.4.-
CP002843.1205	21.4762	249.847	402.968	579.266	569.552	495.137	363.238	310.777	methionine-R-sulfoxide reductase	Streptococcus parasanguinis ATCC 15912	complement(1257011..1257991)	gene:msrB	protein_id:AEH56236.1	EC:1.8.4.-
AEKM01000006.188	47.0951	1365.13	1716.18	2079.94	1714.93	1537.24	1022.46	922.122	methionine-R-sulfoxide reductase	Streptococcus parasanguinis F0405	complement(198406..199527)	gene:msrB	protein_id:EFQ55551.1	EC:1.8.4.-
AEKM01000016.70	1.2877	54.2502	75.7268	124.374	142.804	97.275	62.3277	79.9147	methionine-R-sulfoxide reductase	Streptococcus parasanguinis F0405	67349..68284	gene:msrB	protein_id:EFQ54308.1	EC:1.8.4.-
AEVF01000012.137	109.753	28.9825	41.163	46.2223	62.2393	74.6188	180.061	182.807	methionine-R-sulfoxide reductase	Streptococcus peroris ATCC 700780	complement(146891..147829)	gene:msrB	protein_id:EFX40260.1	EC:1.8.4.-
AEVF01000004.189	2.5754	1.1604	12.6292	3.99993	18.1022	13.9329	14.3374	33.1649	methionine-R-sulfoxide reductase	Streptococcus peroris ATCC 700780	181353..182468	gene:msrB	protein_id:EFX41086.1	EC:1.8.4.-
AGAE01000030.162	43.2572	17.4009	13.3306	12.7166	16.9605	7.51602	13.9154	15.4284	methionine-R-sulfoxide reductase	Streptococcus sp. oral taxon 058 str. F0407	150176..151114	gene:NA	protein_id:EHI77089.1	EC:NA
AGAE01000017.7	0	18.1479	17.2455	17.5707	21.799	13.526	13.124	15.6506	methionine-R-sulfoxide reductase	Streptococcus sp. oral taxon 058 str. F0407	complement(6175..7287)	gene:NA	protein_id:EHI77793.1	EC:NA
AEEP01000007.69	54.457	18.383	11.747	22.8461	33.8419	26.8743	28.6511	29.4842	methionine-R-sulfoxide reductase	Streptococcus sp. oral taxon 071 str. 73H25AP	66524..67462	gene:msrB	protein_id:EFM35805.1	EC:1.8.4.-
AEEP01000006.255	5.23558	50.834	93.1179	59.425	56.28	73.7926	67.3083	61.8082	methionine-R-sulfoxide reductase	Streptococcus sp. oral taxon 071 str. 73H25AP	247686..248798	gene:msrB	protein_id:EFM36090.1	EC:1.8.4.-
AEDS01000049.22	0	4.69737	5.87349	0.303137	4.19494	1.50128	7.37581	8.63276	methionine-R-sulfoxide reductase	Veillonella atypica ACS-134-V-Col7a	complement(24900..25835)	gene:msrB	protein_id:EFL57761.1	EC:1.8.4.-
ACIK02000011.5	22.1453	59.0864	58.5298	52.0533	49.7039	72.5309	70.1678	44.0717	methionine-R-sulfoxide reductase	Veillonella dispar ATCC 17748	4064..5002	gene:msrB	protein_id:EEP65078.1	EC:1.8.4.-
CP001820.616	32.6164	262.991	355.903	219.77	313.483	367.24	285.924	267.276	methionine-R-sulfoxide reductase	Veillonella parvula DSM 2008	complement(753576..754514)	gene:NA	protein_id:ACZ24305.1	EC:NA
NZ_KE150483.22	0	6.96045	5.54707	3.09144	5.509	4.55257	3.2711	6.03549	methionine-R-sulfoxide reductase	Veillonella sp. HPA0037	complement(24612..25547)	gene:NA	protein_id:WP_016475402.1	EC:NA
AENU01000010.24	4.95605	15.0869	28.3154	13.3477	16.5183	32.3078	15.1684	15.9802	methionine-R-sulfoxide reductase	Veillonella sp. oral taxon 158 str. F0412	complement(26053..26991)	gene:msrB	protein_id:EFR60527.1	EC:1.8.4.-

## Sheet: Lactate dehyrdogenase
Genome	Genome	pH 5.5 average 6H	pH 4.7 average 9H	pH 4.5 average 11H	pH 4.4 average 13H	pH 4.4 average 15H	pH 4.4 average 17H	pH 4.3 average 21H	pH 4.3 average 24H	NA	Coordinates	Gene	Protein ID	EC	GI	9H vs 6H	log2 fold	24 vs 6H	log2 fold
ACKZ01000026.27	Granulicatella adiacens ATCC 49175	10735.2	5490.76	1252.32	2011.59	656.952	661.931	1990.92	2274.76	L-lactate dehydrogenase	29157..30131	gene:ldhA2	protein_id:EEW36637.1	EC:1.1.1.27	GI:259035382	0.459431	-1.12208	0.211897	-2.23856
AP008937.806	Lactobacillus fermentum IFO 3956	0.5	9.50615	31.4584	53.8981	224.992	446.989	335.085	360.264	L-lactate dehydrogenase	complement(951470..952423)	gene:NA	protein_id:BAG27142.1	EC:NA	GI:183226626	9.9742	3.3182	720.529	9.49291
AE005176.1331	Lactococcus lactis subsp. lactis Il1403	170.258	55.769	72.1271	90.0093	206.396	91.867	119.72	322.621	L-lactate dehydrogenase	complement(1369224..1370201)	gene:ldh	protein_id:AAK05429.1	EC:1.1.1.27	GI:12724312	0.835445	-0.259384	1.89489	0.922113
CP001834.1378	Lactococcus lactis subsp. lactis KF147	166.59	55.4588	73.5894	89.2896	207.641	89.2272	121.353	316.484	L-lactate dehydrogenase	complement(1489501..1490478)	gene:ldhL	protein_id:ADA65093.1	EC:1.1.1.27	GI:281375587	0.847353	-0.238964	1.89978	0.925831
AECQ01000011.6	Solobacterium moorei F0204	277.241	249.679	189.778	171.182	158.381	165.647	208.594	105.611	L-lactate dehydrogenase	complement(3939..4904)	gene:NA	protein_id:EFW24765.1	EC:1.1.1.27	GI:320132217,InterPro:IPR001236,InterPro:IPR011304	0.941752	-0.0865808	0.380936	-1.39238
AGEL01000006.329	Stomatobaculum longum	44.3753	58.2337	34.5528	48.8351	63.2923	48.039	29.0653	32.4515	L-lactate dehydrogenase	complement(365382..366344)	gene:NA	protein_id:EHO17302.1	EC:NA	GI:371651876	1.9728	0.980242	0.731296	-0.451472
AFIM01000001.1	Streptococcus anginosus SK52 = DSM 20563	403.623	1825.12	2139.05	1669.49	1749.21	1483.35	1042.97	986.738	L-lactate dehydrogenase	complement(169..1152)	gene:NA	protein_id:EGL48256.1	EC:1.1.1.27	GI:333771305	4.85617	2.27982	2.4447	1.28966
AICP01000044.9	Streptococcus anginosus subsp. whileyi CCUG	4612.05	18208.4	18571.6	16916.8	15604.3	14427.7	10337.9	8627.15	L-lactate dehydrogenase	9054..10037	gene:NA	protein_id:EID21196.1	EC:1.1.1.27	GI:383342996	3.51648	1.81413	1.87057	0.903477
AEQR01000019.541	Streptococcus australis ATCC 700641	346.603	47.2146	40.4859	38.1318	52.9515	31.1571	346.603	346.603	L-lactate dehydrogenase	543037..544023	gene:ldhA	protein_id:EFV99414.1	EC:1.1.1.27	GI:319747155	0.704219	-0.505903	1	0
AFUP01000003.112	Streptococcus constellatus subsp. pharyngis	88.785	274.31	539.984	255.918	417.111	284.068	183.235	300.469	L-lactate dehydrogenase	91766..92749	gene:NA	protein_id:EGV09433.1	EC:1.1.1.27	GI:343396897	3.90678	1.96598	3.38423	1.75883
AEVC01000007.155	Streptococcus cristatus ATCC 51100	535.524	331.737	378.751	325.331	378.197	379.404	419.342	563.413	L-lactate dehydrogenase	152102..153127	gene:ldhA	protein_id:EFX53231.1	EC:1.1.1.27	GI:321270315	0.596354	-0.74576	1.05208	0.0732424
AEKN01000006.6	Streptococcus downei F0415	38.6654	17.0691	19.1313	24.7194	45.5197	28.2257	45.5396	78.3338	L-lactate dehydrogenase	complement(5550..6539)	gene:NA	protein_id:EFQ57390.1	EC:1.1.1.27	GI:311099174	1.18515	0.245069	2.02594	1.01859
CP000725.1197	Streptococcus gordonii str. Challis substr.	9026.34	4428.53	5388.68	5816.74	9376.6	6814.93	10540.7	13323.2	L-lactate dehydrogenase	1278842..1279828	gene:NA	protein_id:ABV11002.1	EC:1.1.1.27	GI:157076319	0.667381	-0.583417	1.47603	0.561725
ABJK02000020.177	Streptococcus infantarius subsp. infantarius	18.6465	10.3511	19.8438	14.464	16.2034	25.7523	40.6118	47.7927	L-lactate dehydrogenase	175339..176328	gene:NA	protein_id:EDT47529.1	EC:1.1.1.27	GI:171282098,InterPro:IPR001236,InterPro:IPR001557,InterPro:IPR011304,InterPro:IPR015955	0.765563	-0.385408	2.5631	1.35789
AFUQ01000003.20	Streptococcus infantis X	277.8	136.143	119.887	171.042	200.889	141.184	216.162	296.93	L-lactate dehydrogenase	21495..22355	gene:NA	protein_id:EGV13439.1	EC:NA	GI:343400931	0.575754	-0.796476	1.06886	0.0960748
AFXO01000002.84	Streptococcus intermedius F0413	11.2846	34.4384	82.7119	34.5933	66.7924	38.7619	15.1579	55.2954	L-lactate dehydrogenase	81366..82349	gene:NA	protein_id:EHG13489.1	EC:NA	GI:355365769	3.55545	1.83003	4.90009	2.29281
AEEN01000012.592	Streptococcus mitis ATCC 6249	346.603	1788.53	1399.66	2521.83	1919.1	1682.12	346.603	346.603	L-lactate dehydrogenase	602987..603973	gene:ldh	protein_id:EFM31825.1	EC:1.1.1.27	GI:304428735	0.575312	-0.797583	1	0
FN568063.942	Streptococcus mitis B6	626.451	289.568	329.24	259.358	397.703	236.836	142.245	196.641	L-lactate dehydrogenase	complement(979759..980745)	gene:ldh	protein_id:CBJ22253.1	EC:1.1.1.27	GI:288907416,GOA:D3H8Q8,InterPro:IPR001236,InterPro:IPR001557,InterPro:IPR011304,InterPro:IPR015955,InterPro:IPR016040,InterPro:IPR018177,InterPro:IPR022383,UniProtKB/TrEMBL:D3H8Q8	0.650813	-0.619684	0.313897	-1.67164
AFUB01000001.32	Streptococcus mitis bv. 2 str. SK95	25079.2	24911.4	12763.3	24761.3	18415.3	17851.4	16036.6	14504	L-lactate dehydrogenase	30222..31208	gene:NA	protein_id:EGU69894.1	EC:1.1.1.27	GI:342835660	0.952931	-0.0695567	0.578328	-0.79004
NC_004350.1015	Streptococcus mutans UA159	9.82732	9.96824	14.9495	12.1266	17.3478	39.2443	40.9969	51.7625	L-lactate dehydrogenase	1056409..1057395	gene:ldh	protein_id:NP_721502.1	EC:1.1.1.27	GI:24379547,GeneID:1028428	1.95807	0.969435	5.26721	2.39704
CP004409.918	Streptococcus oligofermentans AS 1.3089	12.9366	3.75672	7.31155	3.91987	2.80461	0.697945	4.92512	6.60747	L-lactate dehydrogenase	979213..980199	gene:ldh	protein_id:AGK71059.1	EC:1.1.1.27	GI:485079049	0.458029	-1.12649	0.510758	-0.969288
FR720602.778	Streptococcus oralis Uo5	930.94	520.983	639.611	477.577	677.812	583.974	469.113	761.18	L-lactate dehydrogenase	complement(813340..814326)	gene:ldh	protein_id:CBZ00505.1	EC:1.1.1.27	GI:326682888	0.678228	-0.560157	0.817647	-0.29045
CP002843.440	Streptococcus parasanguinis ATCC 15912	55263.2	43807.6	26292.5	41384	32936.3	21451.9	19946.1	21577.9	L-lactate dehydrogenase	complement(450218..451285)	gene:NA	protein_id:AEH55471.1	EC:1.1.1.27	GI:335369521	0.716236	-0.481494	0.390457	-1.35676
AEKM01000010.19	Streptococcus parasanguinis F0405	6322.13	4252.66	3266.55	5604.45	6248.28	5576.68	12080.4	8916.82	L-lactate dehydrogenase	14903..15889	gene:NA	protein_id:EFQ55047.1	EC:1.1.1.27	GI:311096809	0.708131	-0.497911	1.41041	0.496118
AEVF01000010.45	Streptococcus peroris ATCC 700780	19286.2	8918.16	8249.16	14689.3	16533.9	15478	26900.1	31192.2	L-lactate dehydrogenase	47279..48277	gene:ldhA	protein_id:EFX40531.1	EC:1.1.1.27	GI:321145133	0.435799	-1.19827	1.61733	0.693618
ACLO01000067.15	Streptococcus salivarius SK126	346.603	4395.09	3277.2	6457.63	6260.41	5370.49	346.603	346.603	L-lactate dehydrogenase	complement(13945..14931)	gene:NA	protein_id:EEK09904.1	EC:1.1.1.27	GI:228250706	0.708116	-0.497942	1	0
NC_009009.1155	Streptococcus sanguinis SK36	113.735	70.8689	73.4308	91.477	138.217	88.337	76.2932	176.167	L-lactate dehydrogenase	1244096..1245082	gene:ldh	protein_id:YP_001035175.1	EC:1.1.1.27[Energy production and conversion]	GI:125718042,GeneID:4806667	0.811365	-0.301576	1.54893	0.631268
AGZY01000005.802	Streptococcus sp. F0441	47020.2	36275.7	29509.1	33413	30115.5	31796.9	23010.4	24380	L-lactate dehydrogenase	824009..824995	gene:NA	protein_id:EKS19128.1	EC:NA	GI:410871171	0.749098	-0.416773	0.518502	-0.94758
AGZZ01000001.196	Streptococcus sp. F0442	4492.26	2058.98	1974.08	3083.52	3472.1	3416.36	6186.26	7072.53	L-lactate dehydrogenase	complement(176301..177287)	gene:NA	protein_id:EKS21372.1	EC:NA	GI:410873437	0.367075	-1.44585	1.57438	0.654786
AFQU01000001.6	Streptococcus sp. oral taxon 056 str. F0418	123.816	42.1506	65.8656	94.0883	140.724	101.204	102.56	247.503	L-lactate dehydrogenase	complement(4461..5447)	gene:NA	protein_id:EGP66024.1	EC:1.1.1.27	GI:339453409	0.525165	-0.929158	1.99895	0.999243
AGAE01000037.71	Streptococcus sp. oral taxon 058 str. F0407	39091.8	27979.5	22452.2	21447	18314.6	25575.7	22695.2	13556.2	L-lactate dehydrogenase	69849..70835	gene:NA	protein_id:EHI76313.1	EC:NA	GI:357066155,InterPro:IPR001236,InterPro:IPR011304,InterPro:IPR022383	0.557319	-0.843424	0.346779	-1.52791
AEEP01000008.40	Streptococcus sp. oral taxon 071 str. 73H25AP	65046.9	59287.8	39274.2	56856.7	44758.3	48036.7	40156.4	36709	L-lactate dehydrogenase	complement(42562..43548)	gene:ldh	protein_id:EFM35486.1	EC:1.1.1.27	GI:304432512	0.848319	-0.237321	0.564347	-0.825346
AEKO01000007.925	Streptococcus vestibularis F0396	912.121	553.027	579.59	894.101	986.742	821.201	1577.02	1973.67	L-lactate dehydrogenase	complement(926460..927446)	gene:NA	protein_id:EFQ59572.1	EC:1.1.1.27	GI:311101367	0.591819	-0.756773	2.16383	1.11359
NZ_GG770202.88	Veillonella sp. 3_1_44	30.2702	89.059	92.6833	70.4457	92.6159	90.3483	50.4093	49.6968	L-lactate dehydrogenase	complement(109374..110333)	gene:NA	protein_id:WP_008603481.1	EC:NA	GI:495878902	2.02528	1.01812	1.64178	0.715257
NZ_GG770218.90	Veillonella sp. 6_1_27	30.2702	89.059	92.6833	70.4457	92.6159	90.3483	50.4093	49.6968	L-lactate dehydrogenase	complement(110579..111538)	gene:NA	protein_id:WP_008603481.1	EC:NA	GI:495878902	2.02528	1.01812	1.64178	0.715257
NZ_ALKL01000014.103	Veillonella sp. ACP1	4.36311	24.6682	23.9902	15.0464	21.3369	16.0531	13.1029	13.5445	L-lactate dehydrogenase	complement(110688..111635)	gene:NA	protein_id:WP_009661464.1	EC:NA	GI:497347251	28.2602	4.8207	3.10432	1.63428
NZ_KE150483.1754	Veillonella sp. HPA0037	6.29466	16.15	23.8931	13.8501	21.1589	16.8891	18.4342	6.91683	L-lactate dehydrogenase	1954328..1955275	gene:NA	protein_id:WP_016476585.1	EC:NA	GI:512696202	24.1043	4.59122	1.09884	0.135982
CP002121.404	Streptococcus pneumoniae AP200	25.8984	18.1585	18.5997	27.6735	16.1564	8.43652	18.4633	13.0735	L-lactate dehydrogenase (FMN-dependent)-like alpha-hydroxy acid dehydrogenase	382330..383340	gene:NA	protein_id:ADM84004.1	EC:NA	GI:306408577	0.974352	-0.0374846	0.504801	-0.986214
CP002121.684	Streptococcus pneumoniae AP200	2.93972	55.8984	89.8557	130.469	102.143	91.4179	94.3423	63.6719	L-lactate dehydrogenase (FMN-dependent)-like alpha-hydroxy acid dehydrogenase	662841..663977	gene:NA	protein_id:ADM84284.1	EC:NA	GI:306408857	25.9702	4.69879	21.6592	4.43691
FM177140.2635	Lactobacillus casei BL23	25.8136	19.8249	124.032	228.258	536.109	544.172	504.544	1115.29	L-lactate dehydrogenase (L-LDH)	2667286..2668266	gene:ldh	protein_id:CAQ67767.1	EC:1.1.1.27	GI:190713761,GOA:B3WAP8,InterPro:IPR001236,InterPro:IPR001557,InterPro:IPR011304,InterPro:IPR015955,InterPro:IPR016040,InterPro:IPR018177,InterPro:IPR022383,UniProtKB/TrEMBL:B3WAP8	1.92372	0.9439	43.2057	5.43315
FR873481.753	Streptococcus salivarius CCHSS3	3095.78	1883.45	1563.56	2943.78	3274.45	2804.42	4198.48	6495.62	L-lactate dehydrogenase (L-LDH)	complement(915552..916538)	gene:ldh	protein_id:CCB93118.1	EC:1.1.1.27	GI:338742613	0.677189	-0.56237	2.09822	1.06916
AEDW01000019.185	Streptococcus oralis ATCC 35037	2267.57	1745.85	1721.47	1849.31	1778.81	2242.88	2660.44	2691.87	L-lactate dehydrogenase family protein	187962..188255	gene:NA	protein_id:EFO01947.1	EC:NA	GI:307622952	0.877197	-0.189027	1.18712	0.24746
FM177140.645	Lactobacillus casei BL23	0.5	3.7966	14.0673	19.4544	50.1055	87.7641	56.2947	57.7172	D-lactate dehydrogenase	635531..637210	gene:dld	protein_id:CAQ65777.1	EC:1.1.1.28	GI:190711771,GOA:B3W8F8,InterPro:IPR006094,InterPro:IPR012256,InterPro:IPR015409,InterPro:IPR016164,InterPro:IPR016166,InterPro:IPR016167,InterPro:IPR016168,InterPro:IPR016172,InterPro:IPR016173,UniProtKB/TrEMBL:B3W8F8	5.81828	2.54059	115.434	6.85093
AP008937.632	Lactobacillus fermentum IFO 3956	11.6741	27.7521	61.611	152.719	614.937	2097.34	2860.13	2618.47	D-lactate dehydrogenase	complement(735812..736810)	gene:NA	protein_id:BAG26968.1	EC:NA	GI:183226452	8.65675	3.11382	224.298	7.80927
AP008937.1770	Lactobacillus fermentum IFO 3956	1	2.68835	16.1824	18.9968	47.2853	86.8772	48.4889	56.3245	D-lactate dehydrogenase	2013659..2015056	gene:NA	protein_id:BAG28106.1	EC:NA	GI:183227590	3	1.58496	56.3245	5.81569
NZ_GG730097.283	Streptococcus sp. M143	34064.3	31059.3	17590.6	30146.2	21500.5	23346.5	22318.7	18544	lactate dehydrogenase	complement(287348..288334)	gene:NA	protein_id:WP_000204720.1	EC:NA	GI:446126865	0.844979	-0.243012	0.544383	-0.877307
NZ_AORX01000002.666	Streptococcus tigurinus 1366	34477.2	26858.6	22752.2	24440.3	23040.9	24322.1	17929.8	18196.8	lactate dehydrogenase	697866..698852	gene:NA	protein_id:WP_000204722.1	EC:NA	GI:446126867	0.751368	-0.412409	0.527793	-0.921957
AEDS01000019.2	Veillonella atypica ACS-134-V-Col7a	737.145	10513.5	7691.92	5760.59	3513.85	2989.94	2593.58	2439.53	malate/L-lactate dehydrogenase	complement(2075..3214)	gene:NA	protein_id:EFL58491.1	EC:NA	GI:302516567	11.861	3.56815	3.30944	1.72659
ACIK02000004.331	Veillonella dispar ATCC 17748	838.298	6989.52	4554.44	4172.08	2459.54	1871.19	1478.25	1504.51	malate/L-lactate dehydrogenase	complement(401708..402847)	gene:NA	protein_id:EEP66268.1	EC:NA	GI:237864978,InterPro:IPR003767	7.43435	2.89421	1.79472	0.843755
CP001820.1582	Veillonella parvula DSM 2008	8578.67	113783	49718.6	72582.2	36768.9	38208.6	33123.7	19701.9	Malate/L-lactate dehydrogenase	1815019..1816158	gene:NA	protein_id:ACZ25271.1	EC:NA	GI:269095280,InterPro:IPR003767	9.54837	3.25525	2.29662	1.19951
NZ_GG770200.296	Veillonella sp. 3_1_44	8027.19	110840	41476.5	66952.5	28567.2	32361.2	27939.7	15791.1	malate/L-lactate dehydrogenase	complement(401698..402837)	gene:NA	protein_id:WP_004698291.1	EC:NA	GI:490836212	9.77593	3.28923	1.9672	0.976145
NZ_GG770216.352	Veillonella sp. 6_1_27	7995.46	110853	41458.1	66979.1	28555.5	32311.6	28000.3	15825.1	malate/L-lactate dehydrogenase	complement(460655..461794)	gene:NA	protein_id:WP_004698291.1	EC:NA	GI:490836212	9.84379	3.29921	1.97926	0.984962
AENU01000019.78	Veillonella sp. oral taxon 158 str. F0412	1215.84	9308.2	5988.91	5996.69	4250.4	3274.11	2849.93	1978.79	malate/L-lactate dehydrogenase	82836..83975	gene:NA	protein_id:EFR59644.1	EC:NA	GI:313441217	7.42079	2.89157	1.6275	0.702658
CP002121.1234	Streptococcus pneumoniae AP200	1670.24	894.966	802.838	781.24	827.134	612.074	438.808	398.556	Malate/lactate dehydrogenase	1183463..1184449	gene:NA	protein_id:ADM84834.1	EC:NA	GI:306409407	0.517885	-0.949297	0.238622	-2.0672

## Sheet: HtrA and OmpA
Genome and loci id	pH 5.5 average 6H	pH 4.7 average 9H	pH 4.5 average 11H	pH 4.4 average 13H	pH 4.4 average 15H	pH 4.4 average 17H	pH 4.3 average 21H	pH 4.3 average 24H	NA	Genome	Coordinates	Gene
AFUQ01000012.11	7022.24	3898.92	9104.45	8453.23	11392.5	8791.78	11933.3	29819.3	serine protease do-like HtrA	Streptococcus infantis X	11417..12598	gene:htrA
AICP01000062.23	1751.9	785.477	2396.18	2452.93	2796.64	2796.64	1339	1871.75	serine protease do-like HtrA	Streptococcus anginosus subsp. whileyi CCUG	22378..23568	gene:htrA
CP002843.1473	53033.8	86005.9	89946.6	96979.8	71395.3	89946.6	46404	51948.1	serine protease do-like HtrA	Streptococcus parasanguinis ATCC 15912	1585346..1586527	gene:htrA
AEVF01000013.15	3530.69	2237.79	4392.62	5986.87	6794.35	7234.38	18127.4	15196.7	trypsin HtrA	Streptococcus peroris ATCC 700780	complement(15221..16417)	gene:htrA
AFIM01000065.3	1751.9	785.477	2396.18	2452.93	2796.64	2285.61	1871.75	1339	trypsin HtrA	Streptococcus anginosus SK52 = DSM 20563	complement(2510..3700)	gene:htrA
ACKZ01000021.110	3916	1349.16	5627.24	1121	2780.46	3589.29	3868.63	3589.29	trypsin HtrA	Granulicatella adiacens ATCC 49175	complement(86383..87618)	gene:htrA
NZ_GG770201.451	402.913	755.366	450.896	384.724	441.625	384.724	372.943	220.621	OmpA family protein	Veillonella sp. 3_1_44	513260..514297	gene:NA
