# Supplementary material for: Uncovering complex microbiome activities via metatranscriptomics during 24 hours of oral biofilm assembly and maturation
Source: Microbiome. 2018 Dec 6;6:217. doi: 10.1186/s40168-018-0591-4 (PMC6284299; doi:10.1186/s40168-018-0591-4)
Supplement: Supplementary file 15 — Table S13. DESeq normalized RNASeq data representing expressed genes associated with ammonia production and pH neutralization. (XLSX 123 kb) [file 40168_2018_591_MOESM15_ESM.xlsx]

## Sheet: 1. arg deimin patway average
arginine deiminnase pathway	EC
arginine deiminnase	3.5.3.6	1st reaction
ornithine carbamoyl transferase	2.1.3.3	2nd reaction
carbamate kinase	2.7.2.2	3rd reaction
RNASeq matches to EC 3.5.3.6 - 1st reaction
Genome	6H averge	6H stdv	9H averge	9H stdv	11H averge	11H stdv	13H averge	13H stdv	15H averge	15H stdv	17H averge	17H stdv	21H averge	21H stdv	24H averge	24H stdv
Streptococcus parasanguinis ATCC 15912	230.334	96.2841	10457.8	557.08	10779.6	743.738	11093.9	2201.3	8095.78	1971.06	8517.12	187.226	6015.12	2988.55	4694.72	373.587
Lactobacillus fermentum IFO 3956	0	0	0.909411	1.0501	6.72592	3.74756	4.09096	3.78913	16.8978	7.442	47.6529	14.4783	1207.31	829.515	1480.25	169.695
Streptococcus parasanguinis F0405	23.6621	20.7156	386.046	138.652	634.421	100.344	401.768	351.395	455.964	144.458	415.981	93.7315	355.643	177.383	373.951	116.241
Streptococcus mitis ATCC 6249	8.73438	9.50075	66.7757	6.66659	80.3457	0.663365	102.823	42.0965	112.782	6.74532	201.385	56.8698	315.052	180.274	347.648	41.8224
Streptococcus sp. M143	4.03266	5.70304	105.751	33.5959	97.2037	26.4096	162.094	90.3699	83.8473	29.5738	157.037	26.0154	297.309	153.26	332.75	137.911
Streptococcus constellatus subsp. pharyngis	16.9097	12.5078	101.659	33.0241	169.938	19.3977	115.369	47.2213	163.941	32.24	142.73	21.1924	102.586	34.2279	122.943	12.7156
Streptococcus sanguinis SK36	2.66018	1.94098	20.3685	11.526	24.4192	0.0647722	26	16.1002	33.8947	2.50079	60.5036	19.5267	109.88	62.1078	114.634	27.3598
Streptococcus anginosus subsp. whileyi CCUG	14.5038	2.30065	168.262	36.3807	269.808	18.1707	190.922	58.0452	268.507	61.6047	232.882	17.1027	152.705	66.1479	110.119	8.19989
Streptococcus intermedius F0413	6.60806	2.06087	145.344	48.5445	174.358	31.7623	145.284	54.3815	143.385	36.1007	202.822	55.1138	96.3973	10.5397	84.0726	7.52488
Streptococcus sp. oral taxon 058 str. F0407	2.01633	2.85152	7.22322	3.5082	16.4063	1.14999	11.9097	14.2753	10.9972	5.21996	22.6724	15.1817	61.9188	31.91	73.085	5.00351
Streptococcus mitis bv. 2 str. SK95	0	0	7.67793	6.14553	16.8595	0.626629	12.3644	11.6199	10.9972	8.84474	20.4396	12.2897	50.4119	27.819	72.5938	4.30889
Streptococcus cristatus ATCC 51100	0.643851	0.910543	14.7231	13.6225	17.2218	5.23187	19.5496	6.8592	14.6853	6.22505	37.4675	17.7366	54.1104	31.4694	60.745	8.10863
Streptococcus sp. oral taxon 056 str. F0418	0.643851	0.910543	11.3156	4.19746	22.1165	4.60348	23.6377	8.21092	7.37634	3.89998	25.8059	19.5026	49.6443	27.8063	56.7146	6.57653
Streptococcus anginosus SK52 = DSM 20563	3.21926	4.55271	70.7749	38.3724	62.1249	26.7265	66.0029	27.3854	52.3672	6.55184	64.0965	10.138	55.3872	23.652	52.0517	4.18565
Streptococcus intermedius JTH08	3.02449	4.27728	51.1486	27.0287	92.8349	22.4118	52.1829	27.0225	72.9491	20.2519	74.5229	22.0578	49.6443	15.2772	35.7622	13.0657
Streptococcus sp. F0442	0	0	19.6783	5.57394	31.0723	0.290552	14.2761	9.46279	14.2159	5.56	7.82881	3.39531	11.1033	9.01468	16.6733	9.6872
Streptococcus australis ATCC 700641	0	0	26.3318	5.67421	51.4305	3.91032	32.3672	10.5978	25.0784	6.69716	11.0963	11.517	14.7675	0.422861	16.6329	6.85157
Streptococcus gordonii str. Challis substr.	0	0	5.00721	10.1024	9.35444	1.75913	11.7267	10.1029	2.74929	2.08552	17.1236	8.40816	4.09415	2.48266	5.60492	6.53731
RNASeq matches to EC 2.1.3.3 2nd reaction
Genome	6H averge	6H stdv	9H averge	9H stdv	11H averge	11H stdv	13H averge	13H stdv	15H averge	15H stdv	17H averge	17H stdv	21H averge	21H stdv	24H averge	24H stdv
Streptococcus parasanguinis ATCC 15912	145.428	5.34655	6995.96	700.733	8209.72	549.706	8057.79	1158.89	6117.08	666.837	5201.42	341.953	3472.91	598.815	2542.45	141.897
Streptococcus australis ATCC 700641	29.1772	15.7676	1655.16	582.648	2118.18	38.8987	1935.83	651.389	1434.96	269.621	1092.04	179.25	473.877	139.392	676.722	230.453
Streptococcus parasanguinis F0405	39.3436	35.6084	1837	435.977	1982.11	129.206	1952.43	320.17	1514.57	250.513	1073.19	35.3914	709.679	192.926	650.473	111.366
Veillonella sp. 6_1_27	29.8463	5.13923	386.994	1.87342	1016.35	5.00669	736.942	286.742	875.385	79.2998	1063.66	345.126	932.302	39.2669	603.021	89.1088
Veillonella sp. 3_1_44	32.9555	4.7212	388.539	4.16988	863.9	34.623	730.789	338.812	796.718	78.1684	1019.61	346.089	918.201	106.624	581.98	159.153
Lactobacillus fermentum IFO 3956	0	0	0	0	1.16015	0.820347	0.34604	0.489374	6.02578	3.03713	5.74217	6.03753	311.52	103.003	390.255	135.13
Solobacterium moorei F0204	62.0228	34.9019	284.817	15.6755	506.948	22.9198	307.112	38.6362	463.041	49.9866	417.536	10.5508	441.829	17.6733	355.421	81.699
Streptococcus sp. M143	1.00816	1.42576	13.0545	0.82973	25.5364	2.03228	34.2626	17.3367	46.4238	17.6331	55.2394	33.7711	60.3123	5.49543	166.174	22.451
Streptococcus sp. oral taxon 058 str. F0407	2.29587	0.395325	32.3037	8.38736	28.1831	1.98083	48.9887	16.1818	45.9641	15.4221	41.0131	28.5265	82.3975	23.4098	162.271	5.29646
Streptococcus sp. F0442	5.96421	2.97141	259.08	60.3019	302.314	40.0612	283.683	66.2029	229.411	63.0039	224.245	29.7655	148.049	14.9895	136.179	27.2651
Streptococcus anginosus SK52 = DSM 20563	17.3588	4.58836	150.547	4.55684	227.772	33.5027	151.907	11.0499	218.572	71.8541	264.351	50.8894	110.278	29.0841	121.739	1.49117
Streptococcus anginosus subsp. whileyi CCUG	11.115	4.31293	106.059	3.05611	228.341	19.1623	128.949	14.737	169.059	29.6243	200.079	22.1815	115.758	35.3335	97.4895	19.785
Streptococcus mitis bv. 2 str. SK95	1.00816	1.42576	8.28738	1.14089	18.2005	1.33199	23.2475	10.0095	27.705	8.58624	31.0391	17.1372	45.5343	0.787279	92.6245	5.15531
Streptococcus constellatus subsp. pharyngis	10.1069	5.73869	81.8862	7.66121	164.566	18.2948	83.5093	2.92829	110.424	10.9844	144.488	23.6065	80.0445	24.1489	63.8941	18.1191
Streptococcus sp. oral taxon 056 str. F0418	0	0	14.4821	8.90593	11.9521	5.2465	18.0216	8.66582	18.4494	4.38483	18.1412	5.10147	37.3434	6.55116	55.2209	7.24259
Streptococcus gordonii str. Challis substr.	0	0	5.89651	5.76672	7.68647	2.25667	10.5299	10.9363	9.44075	2.9868	7.30028	0.760173	23.3699	5.1147	23.5094	2.87316
Streptococcus mitis ATCC 6249	0	0	2.57178	1.06484	3.25104	0.906099	4.83692	4.65979	8.80131	3.7507	5.48118	4.41419	13.9312	6.89799	17.5749	2.62669
Streptococcus sanguinis SK36	0	0	4.88442	3.3812	8.36356	6.90578	11.1209	6.09489	8.80441	5.98558	6.40184	3.59325	22.5759	6.48397	17.1039	4.73913
Streptococcus intermedius JTH08	0	0	11.5339	6.02257	37.8877	1.79218	7.69386	5.42188	15.6866	4.76641	23.1186	14.138	10.2618	2.94726	14.6683	9.63006
Streptococcus oligofermentans AS 1.3089	0	0	5.10444	3.36047	10.889	0.633128	10.7215	8.08617	16.5247	10.6257	6.6512	5.24743	2.86221	4.04778	12.5419	1.06603
Veillonella sp. HPA0037	1.00816	1.42576	11.925	6.28529	26.4186	2.01513	11.0379	4.11136	11.9186	5.06781	9.32221	0.965591	20.1173	7.63301	12.071	3.17847
Veillonella atypica ACS-134-V-Col7a	0	0	10.4436	0.663784	21.8023	2.53108	11.0274	2.81724	18.9679	8.32859	11.6268	3.90254	16.4056	1.08559	12.0508	1.76065
Actinomyces sp. oral taxon 181 str. F0379	0	0	7.15795	6.59645	30.2012	4.04885	28.0643	18.9997	35.2507	10.9412	20.6046	10.4506	18.8484	9.19608	10.1467	8.79259
RNASeq matches to EC 2.1.3.3 3rd reaction
Genome	6H averge	6H stdv	9H averge	9H stdv	11H averge	11H stdv	13H averge	13H stdv	15H averge	15H stdv	17H averge	17H stdv	21H averge	21H stdv	24H averge	24H stdv
Streptococcus parasanguinis ATCC 15912	35.9548	28.9948	1173.53	118.869	1590.41	20.8318	1791.52	720.34	1401.16	299.718	1254.91	120.446	585.906	458.377	724.419	234.629
Lactobacillus fermentum IFO 3956	0	0	0	0	1.76447	0.0420096	4.1191	3.72953	11.3218	14.1047	27.3555	8.84312	356.682	333.385	480.791	152.832
Solobacterium moorei F0204	30.3801	8.36337	211.658	35.6792	266.519	7.07493	238.507	45.2753	294.375	16.0262	191.425	19.4129	221.408	169.702	210.726	37.5567
Veillonella sp. 6_1_27	0	0	137.883	6.9213	315.796	79.7823	278.732	118.636	259.271	13.9454	275.345	104.605	146.771	117.446	163.245	41.5174
Veillonella sp. 3_1_44	2.01633	2.85152	123.074	8.14545	294.212	90.6241	261.75	125.087	232.651	10.7137	244.861	93.984	142.098	97.0576	139.578	36.8247
Streptococcus anginosus subsp. whileyi CCUG	12.098	17.1091	38.8896	6.12631	77.6611	3.39751	50.0096	26.1267	71.6891	13.1549	102.463	9.22529	65.9486	34.2661	54.5518	17.7907
Streptococcus constellatus subsp. pharyngis	12.098	17.1091	38.8896	6.12631	77.6611	3.39751	50.0096	26.1267	71.6891	13.1549	102.463	9.22529	65.9486	34.2661	54.5518	17.7907
Streptococcus parasanguinis F0405	3.94788	0.119892	11.6512	2.33021	35.7968	4.30942	19.1074	16.7258	21.3178	7.36058	17.0609	9.03405	13.4487	6.77223	28.1039	20.6824
Actinomyces sp. oral taxon 181 str. F0379	9.99687	8.67445	41.2413	0.449489	42.601	1.56657	62.2782	18.8039	67.9587	18.3909	39.8401	14.3796	25.2363	21.7802	22.305	1.05836
Streptococcus sp. F0442	2.01633	2.85152	14.6386	3.98278	20.5451	2.09169	23.4868	18.3508	24.3125	10.9486	22.4982	9.43647	11.5605	5.04388	17.7221	10.9903
Veillonella sp. oral taxon 158 str. F0412	5.32036	3.88196	40.151	6.23686	91.2473	45.0145	41.4882	12.2468	21.112	8.61988	52.9107	4.07945	21.9229	1.75924	14.4562	16.9855
Streptococcus anginosus SK52 = DSM 20563	0	0	16.0174	12.0728	30.5034	4.43544	19.9395	11.1091	17.0994	6.35683	30.2552	6.72828	20.1747	9.0618	10.3861	1.6779

## Sheet: 1b. arginine deiminase raw data
	Genome	6H.1	6H.2	9H.1	9H.2	9H.3	11H.1	11H.2	11H.3	13H.1	13H.2	13H.3	15H.1	15H.2	15H.3	17H.1	17H.2	17H.3	21H.1	21H.2	24H.1	24H.2	NA	Genome	Coordinates	Gene	Protein ID	EC	GI
AP008937.300	Lactobacillus fermentum IFO 3956	0	0	0	0	1.81882	9.9714	3.48044	3.48044	1.81882	9.34307	6.3631	21.5943	6.8988	12.2014	61.9774	51.299	33.3285	1691.16	723.464	1600.24	1360.26	arginine deiminase	Lactobacillus fermentum IFO 3956	369937..371160	gene:NA	protein_id:BAG26636.1	EC:NA	GI:183226120
AFIM01000061.3	Streptococcus anginosus SK52 = DSM 20563	6.43851	0	102.445	33.2473	39.1047	38.9791	85.2707	85.2707	39.1047	57.0965	92.9012	50.6996	41.3928	54.0348	73.246	56.5336	54.947	52.3376	58.4368	55.0114	49.092	arginine deiminase	Streptococcus anginosus SK52 = DSM 20563	2217..3446	gene:arcA	protein_id:EGL46122.1	EC:3.5.3.6	GI:333768967
AICP01000048.118	Streptococcus anginosus subsp. whileyi CCUG	12.877	16.1306	202.841	187.847	133.683	285.545	254.072	254.072	133.683	207.624	248.161	257.253	163.6	279.761	222.555	256.495	243.208	118.577	186.833	115.917	104.32	arginine deiminase	Streptococcus anginosus subsp. whileyi CCUG	complement(133395..134624)	gene:arcA	protein_id:EID20711.1	EC:3.5.3.6	GI:383342494
AEQR01000020.133	Streptococcus australis ATCC 700641	0	0	23.5624	34.9097	29.1012	48.044	54.8169	54.8169	29.1012	49.8297	35.6333	30.9831	30.5518	19.1736	14.0858	30.3606	8.10694	14.7199	14.815	11.7882	21.4777	arginine deiminase	Streptococcus australis ATCC 700641	complement(142793..144022)	gene:arcA	protein_id:EFV98860.1	EC:3.5.3.6	GI:319746600
AFUP01000001.362	Streptococcus constellatus subsp. pharyngis	25.754	8.06532	134.203	111.379	69.1152	186.737	153.139	153.139	69.1152	131.841	161.623	160.549	108.41	167.334	130.528	172.741	154.933	91.5908	113.581	113.952	131.935	arginine deiminase	Streptococcus constellatus subsp. pharyngis	295646..296875	gene:arcA	protein_id:EGV10900.1	EC:3.5.3.6	GI:343398367
AEVC01000008.61	Streptococcus cristatus ATCC 51100	1.2877	0	3.07335	2.49355	26.3729	12.6909	21.7527	21.7527	26.3729	20.7624	12.7262	20.6554	17.7398	8.71529	26.2934	13.6099	48.6416	65.422	42.7988	55.0114	66.4787	arginine deiminase	Streptococcus cristatus ATCC 51100	complement(60021..61250)	gene:arcA	protein_id:EFX53069.1	EC:3.5.3.6	GI:321270152
CP000725.1549	Streptococcus gordonii str. Challis substr.	0	0	8.1956	21.6108	1.81882	10.8779	7.83098	7.83098	1.81882	8.30495	21.6345	3.75552	5.91326	1.74306	22.5372	28.2668	11.71	6.5422	1.64611	0.982346	10.2275	arginine deiminase	Streptococcus gordonii str. Challis substr.	complement(1648541..1649770)	gene:arcA	protein_id:ABV10149.1	EC:3.5.3.6	GI:157075466
AFXO01000004.123	Streptococcus intermedius F0413	5.15081	8.06532	183.377	93.0925	107.311	146.852	201.865	201.865	107.311	77.8589	183.257	109.849	120.236	176.92	184.054	113.067	221.59	96.4974	96.2972	89.3935	78.7517	arginine deiminase	Streptococcus intermedius F0413	complement(146637..147866)	gene:NA	protein_id:EHG12999.1	EC:NA	GI:355365275
AP010969.506	Streptococcus intermedius JTH08	0	6.04899	76.8338	36.5721	25.4635	73.4258	112.244	112.244	25.4635	59.1728	78.9024	53.5162	63.0748	92.3821	54.4649	58.6274	94.5809	46.6132	52.6754	26.5233	45.001	arginine deiminase	Streptococcus intermedius JTH08	574027..575256	gene:arcA	protein_id:BAM23160.1	EC:NA	GI:391757543
AEEN01000009.35	Streptococcus mitis ATCC 6249	15.4524	2.01633	71.7115	59.014	61.84	79.7712	80.9202	80.9202	61.84	86.1639	143.806	119.238	109.395	106.327	157.761	138.193	245.01	309.937	320.168	377.221	318.075	arginine deiminase	Streptococcus mitis ATCC 6249	complement(41185..42411)	gene:arcA	protein_id:EFM32273.1	EC:3.5.3.6	GI:304429186
AFUB01000066.21	Streptococcus mitis bv. 2 str. SK95	0	0	7.17115	18.286	8.1847	16.3168	17.4022	17.4022	8.1847	31.1436	16.544	15.0221	24.6386	6.97223	8.45146	25.126	32.4277	63.7864	37.0374	75.6406	69.547	arginine deiminase	Streptococcus mitis bv. 2 str. SK95	22925..24154	gene:arcA	protein_id:EGU62087.1	EC:3.5.3.6	GI:342827705
CP002843.181	Streptococcus parasanguinis ATCC 15912	162.25	298.417	11014.9	10464.6	9900.76	10135.5	11423.7	11423.7	9900.76	14298	12287.1	8787.92	11292.4	7403.64	8656.17	8299.97	8378.07	5405.49	6624.76	4958.88	4430.55	arginine deiminase	Streptococcus parasanguinis ATCC 15912	180640..181869	gene:arcA	protein_id:AEH55212.1	EC:3.5.3.6	GI:335369262
AEKM01000006.62	Streptococcus parasanguinis F0405	9.01391	38.3103	429.245	614.245	342.848	547.52	721.321	721.321	342.848	1001.78	460.688	526.712	674.112	385.216	455.44	563.242	376.522	356.55	354.736	291.757	456.146	arginine deiminase	Streptococcus parasanguinis F0405	complement(65605..66834)	gene:arcA	protein_id:EFQ55434.1	EC:3.5.3.6	GI:311097200
NC_009009.701	Streptococcus sanguinis SK36	1.2877	4.03266	30.7335	11.6366	10.0035	24.4753	24.3631	24.3631	10.0035	22.8386	41.9964	33.7997	29.5663	33.9896	51.6478	30.3606	69.3593	126.755	93.005	95.2876	133.98	arginine deiminase	Streptococcus sanguinis SK36	718764..719993	gene:sagP	protein_id:YP_001034721.1	EC:3.5.3.6[Amino acid transport and metabolism]	GI:125717588,GeneID:4807929
AGZZ01000013.191	Streptococcus sp. F0442	0	0	18.4401	29.0914	20.9165	30.8207	31.3239	31.3239	20.9165	25.953	7.63571	19.7165	12.8121	8.71529	8.45146	13.6099	7.20617	2.45332	19.7533	9.82346	23.5232	arginine deiminase	Streptococcus sp. F0442	182550..183779	gene:NA	protein_id:EKS16489.1	EC:NA	GI:410868524
NZ_GG730093.80	Streptococcus sp. M143	0	8.06532	134.203	74.8065	77.2999	74.3322	120.075	120.075	77.2999	107.964	246.888	77.9271	134.034	89.7675	147.431	115.161	166.643	324.657	269.961	430.268	235.232	arginine deiminase	Streptococcus sp. M143	complement(84668..85897)	gene:NA	protein_id:WP_000094626.1	EC:NA	GI:446016771
AFQU01000001.1737	Streptococcus sp. oral taxon 056 str. F0418	1.2877	0	7.17115	12.4678	15.46	18.1298	26.1033	26.1033	15.46	24.9148	31.8155	11.2666	6.8988	3.48612	6.57336	31.4075	45.0385	46.6132	52.6754	52.0643	61.365	arginine deiminase	Streptococcus sp. oral taxon 056 str. F0418	1700225..1701454	gene:arcA	protein_id:EGP66331.1	EC:3.5.3.6	GI:339453716
AGAE01000043.81	Streptococcus sp. oral taxon 058 str. F0407	0	4.03266	7.17115	13.2989	7.27529	15.4103	17.4022	17.4022	7.27529	35.296	16.544	15.0221	16.7542	6.97223	7.51241	24.0791	37.8324	68.6931	55.1446	76.623	69.547	arginine deiminase	Streptococcus sp. oral taxon 058 str. F0407	complement(86075..87304)	gene:NA	protein_id:EHI76162.1	EC:NA	GI:357065992,InterPro:IPR003198,InterPro:IPR003876

## Sheet: 1c. arginine deiminase averae
	Genome	6H averge	6H stdv	9H averge	9H stdv	11H averge	11H stdv	13H averge	13H stdv	15H averge	15H stdv	17H averge	17H stdv	21H averge	21H stdv	24H averge	24H stdv	NA	Genome	Coordinates	Gene	Protein ID	EC	GI
CP002843.181	Streptococcus parasanguinis ATCC 15912	230.334	96.2841	10457.8	557.08	10779.6	743.738	11093.9	2201.3	8095.78	1971.06	8517.12	187.226	6015.12	2988.55	4694.72	373.587	arginine deiminase	Streptococcus parasanguinis ATCC 15912	180640..181869	gene:arcA	protein_id:AEH55212.1	EC:3.5.3.6	GI:335369262
AP008937.300	Lactobacillus fermentum IFO 3956	0	0	0.909411	1.0501	6.72592	3.74756	4.09096	3.78913	16.8978	7.442	47.6529	14.4783	1207.31	829.515	1480.25	169.695	arginine deiminase	Lactobacillus fermentum IFO 3956	369937..371160	gene:NA	protein_id:BAG26636.1	EC:NA	GI:183226120
AEKM01000006.62	Streptococcus parasanguinis F0405	23.6621	20.7156	386.046	138.652	634.421	100.344	401.768	351.395	455.964	144.458	415.981	93.7315	355.643	177.383	373.951	116.241	arginine deiminase	Streptococcus parasanguinis F0405	complement(65605..66834)	gene:arcA	protein_id:EFQ55434.1	EC:3.5.3.6	GI:311097200
AEEN01000009.35	Streptococcus mitis ATCC 6249	8.73438	9.50075	66.7757	6.66659	80.3457	0.663365	102.823	42.0965	112.782	6.74532	201.385	56.8698	315.052	180.274	347.648	41.8224	arginine deiminase	Streptococcus mitis ATCC 6249	complement(41185..42411)	gene:arcA	protein_id:EFM32273.1	EC:3.5.3.6	GI:304429186
NZ_GG730093.80	Streptococcus sp. M143	4.03266	5.70304	105.751	33.5959	97.2037	26.4096	162.094	90.3699	83.8473	29.5738	157.037	26.0154	297.309	153.26	332.75	137.911	arginine deiminase	Streptococcus sp. M143	complement(84668..85897)	gene:NA	protein_id:WP_000094626.1	EC:NA	GI:446016771
AFUP01000001.362	Streptococcus constellatus subsp. pharyngis	16.9097	12.5078	101.659	33.0241	169.938	19.3977	115.369	47.2213	163.941	32.24	142.73	21.1924	102.586	34.2279	122.943	12.7156	arginine deiminase	Streptococcus constellatus subsp. pharyngis	295646..296875	gene:arcA	protein_id:EGV10900.1	EC:3.5.3.6	GI:343398367
NC_009009.701	Streptococcus sanguinis SK36	2.66018	1.94098	20.3685	11.526	24.4192	0.0647722	26	16.1002	33.8947	2.50079	60.5036	19.5267	109.88	62.1078	114.634	27.3598	arginine deiminase	Streptococcus sanguinis SK36	718764..719993	gene:sagP	protein_id:YP_001034721.1	EC:3.5.3.6[Amino acid transport and metabolism]	GI:125717588,GeneID:4807929
AICP01000048.118	Streptococcus anginosus subsp. whileyi CCUG	14.5038	2.30065	168.262	36.3807	269.808	18.1707	190.922	58.0452	268.507	61.6047	232.882	17.1027	152.705	66.1479	110.119	8.19989	arginine deiminase	Streptococcus anginosus subsp. whileyi CCUG	complement(133395..134624)	gene:arcA	protein_id:EID20711.1	EC:3.5.3.6	GI:383342494
AFXO01000004.123	Streptococcus intermedius F0413	6.60806	2.06087	145.344	48.5445	174.358	31.7623	145.284	54.3815	143.385	36.1007	202.822	55.1138	96.3973	10.5397	84.0726	7.52488	arginine deiminase	Streptococcus intermedius F0413	complement(146637..147866)	gene:NA	protein_id:EHG12999.1	EC:NA	GI:355365275
AGAE01000043.81	Streptococcus sp. oral taxon 058 str. F0407	2.01633	2.85152	7.22322	3.5082	16.4063	1.14999	11.9097	14.2753	10.9972	5.21996	22.6724	15.1817	61.9188	31.91	73.085	5.00351	arginine deiminase	Streptococcus sp. oral taxon 058 str. F0407	complement(86075..87304)	gene:NA	protein_id:EHI76162.1	EC:NA	GI:357065992,InterPro:IPR003198,InterPro:IPR003876
AFUB01000066.21	Streptococcus mitis bv. 2 str. SK95	0	0	7.67793	6.14553	16.8595	0.626629	12.3644	11.6199	10.9972	8.84474	20.4396	12.2897	50.4119	27.819	72.5938	4.30889	arginine deiminase	Streptococcus mitis bv. 2 str. SK95	22925..24154	gene:arcA	protein_id:EGU62087.1	EC:3.5.3.6	GI:342827705
AEVC01000008.61	Streptococcus cristatus ATCC 51100	0.643851	0.910543	14.7231	13.6225	17.2218	5.23187	19.5496	6.8592	14.6853	6.22505	37.4675	17.7366	54.1104	31.4694	60.745	8.10863	arginine deiminase	Streptococcus cristatus ATCC 51100	complement(60021..61250)	gene:arcA	protein_id:EFX53069.1	EC:3.5.3.6	GI:321270152
AFQU01000001.1737	Streptococcus sp. oral taxon 056 str. F0418	0.643851	0.910543	11.3156	4.19746	22.1165	4.60348	23.6377	8.21092	7.37634	3.89998	25.8059	19.5026	49.6443	27.8063	56.7146	6.57653	arginine deiminase	Streptococcus sp. oral taxon 056 str. F0418	1700225..1701454	gene:arcA	protein_id:EGP66331.1	EC:3.5.3.6	GI:339453716
AFIM01000061.3	Streptococcus anginosus SK52 = DSM 20563	3.21926	4.55271	70.7749	38.3724	62.1249	26.7265	66.0029	27.3854	52.3672	6.55184	64.0965	10.138	55.3872	23.652	52.0517	4.18565	arginine deiminase	Streptococcus anginosus SK52 = DSM 20563	2217..3446	gene:arcA	protein_id:EGL46122.1	EC:3.5.3.6	GI:333768967
AP010969.506	Streptococcus intermedius JTH08	3.02449	4.27728	51.1486	27.0287	92.8349	22.4118	52.1829	27.0225	72.9491	20.2519	74.5229	22.0578	49.6443	15.2772	35.7622	13.0657	arginine deiminase	Streptococcus intermedius JTH08	574027..575256	gene:arcA	protein_id:BAM23160.1	EC:NA	GI:391757543
AGZZ01000013.191	Streptococcus sp. F0442	0	0	19.6783	5.57394	31.0723	0.290552	14.2761	9.46279	14.2159	5.56	7.82881	3.39531	11.1033	9.01468	16.6733	9.6872	arginine deiminase	Streptococcus sp. F0442	182550..183779	gene:NA	protein_id:EKS16489.1	EC:NA	GI:410868524
AEQR01000020.133	Streptococcus australis ATCC 700641	0	0	26.3318	5.67421	51.4305	3.91032	32.3672	10.5978	25.0784	6.69716	11.0963	11.517	14.7675	0.422861	16.6329	6.85157	arginine deiminase	Streptococcus australis ATCC 700641	complement(142793..144022)	gene:arcA	protein_id:EFV98860.1	EC:3.5.3.6	GI:319746600
CP000725.1549	Streptococcus gordonii str. Challis substr.	0	0	5.00721	10.1024	9.35444	1.75913	11.7267	10.1029	2.74929	2.08552	17.1236	8.40816	4.09415	2.48266	5.60492	6.53731	arginine deiminase	Streptococcus gordonii str. Challis substr.	complement(1648541..1649770)	gene:arcA	protein_id:ABV10149.1	EC:3.5.3.6	GI:157075466

## Sheet: 2a. ornithine carba_transf raw 
	Genome	6H.1	6H.2	9H.1	9H.2	9H.3	11H.1	11H.2	11H.3	13H.1	13H.2	13H.3	15H.1	15H.2	15H.3	17H.1	17H.2	17H.3	21H.1	21H.2	24H.1	24H.2	NA	Genome	Coordinates	Gene	Protein ID	EC	GI
AMEW01000023.40	Actinomyces sp. oral taxon 181 str. F0379	0	0	8.1956	2.49355	11.8223	24.4753	33.0642	33.0642	11.8223	17.648	54.7226	40.3719	45.335	20.0452	32.8668	7.32843	21.6185	25.351	12.3458	3.92938	16.364	ornithine carbamoyltransferase	Actinomyces sp. oral taxon 181 str. F0379	38538..39557	gene:NA	protein_id:EKY14902.1	EC:NA	GI:429173375
ATIC01000006.27	Enterococcus casseliflavus 14-MB-W-14	0	0	0	2.49355	0	3.62596	2.61033	2.61033	0	1.03812	0	5.63329	0	0.871529	3.7562	6.28151	13.5116	7.35997	10.6997	6.87642	13.2957	ornithine carbamoyltransferase	Enterococcus casseliflavus 14-MB-W-14	complement(26506..27525)	gene:NA	protein_id:EPH65962.1	EC:NA	GI:514499986,InterPro:IPR002292,InterPro:IPR006131,InterPro:IPR006132
CP000416.1906	Lactobacillus brevis ATCC 367	12.877	6.04899	1.02445	0	0.909411	0	1.74022	1.74022	0.909411	0	0	3.75552	1.97109	11.3299	14.0858	16.7507	0	7.35997	13.9919	10.8058	3.06825	ornithine carbamoyltransferase	Lactobacillus brevis ATCC 367	complement(1981173..1982204)	gene:NA	protein_id:ABJ65083.1	EC:2.1.3.3	GI:116099934
AP008937.298	Lactobacillus fermentum IFO 3956	0	0	0	0	0	0	1.74022	1.74022	0	1.03812	0	8.44993	7.88435	1.74306	14.0858	3.14075	0	384.354	238.685	294.704	485.806	ornithine carbamoyltransferase	Lactobacillus fermentum IFO 3956	367930..368931	gene:NA	protein_id:BAG26634.1	EC:NA	GI:183226118
AECQ01000004.77	Solobacterium moorei F0204	37.3434	86.7022	331.922	295.901	273.733	539.362	490.742	490.742	273.733	361.265	286.339	392.452	501.641	495.028	417.878	430.283	404.446	429.332	454.325	297.651	413.191	ornithine carbamoyltransferase	Solobacterium moorei F0204	81344..82336	gene:argF	protein_id:EFW25132.1	EC:2.1.3.3	GI:320132591,InterPro:IPR002292,InterPro:IPR006131,InterPro:IPR006132
AFIM01000061.4	Streptococcus anginosus SK52 = DSM 20563	20.6032	14.1143	124.983	153.769	147.325	180.392	251.462	251.462	147.325	167.137	141.261	221.576	129.106	305.035	222.555	234.51	335.987	130.844	89.7128	122.793	120.684	ornithine carbamoyltransferase	Streptococcus anginosus SK52 = DSM 20563	3470..4486	gene:argF	protein_id:EGL46115.1	EC:2.1.3.3	GI:333768960
AICP01000048.117	Streptococcus anginosus subsp. whileyi CCUG	14.1647	8.06532	129.081	103.898	108.22	201.241	241.89	241.89	108.22	141.184	137.443	146.465	149.803	210.91	231.006	180.07	189.162	90.773	140.742	83.4994	111.48	ornithine carbamoyltransferase	Streptococcus anginosus subsp. whileyi CCUG	complement(132355..133371)	gene:argF	protein_id:EID20622.1	EC:2.1.3.3	GI:383342405
AEQR01000020.132	Streptococcus australis ATCC 700641	18.0278	40.3266	1520.28	2067.15	1243.16	2063.17	2145.69	2145.69	1243.16	2808.11	1756.21	1579.2	1668.52	1057.16	943.746	1344.24	988.145	572.442	375.312	513.767	839.677	ornithine carbamoyltransferase	Streptococcus australis ATCC 700641	complement(141681..142697)	gene:argF	protein_id:EFV98859.1	EC:2.1.3.3	GI:319746599
AFUP01000001.363	Streptococcus constellatus subsp. pharyngis	14.1647	6.04899	97.3228	76.4689	87.3035	138.693	177.502	177.502	87.3035	83.0495	80.175	95.7658	122.207	113.299	169.968	113.067	150.429	62.9686	97.1203	51.082	76.7062	ornithine carbamoyltransferase	Streptococcus constellatus subsp. pharyngis	296899..297915	gene:argF	protein_id:EGV10825.1	EC:2.1.3.3	GI:343398292
AEVC01000008.60	Streptococcus cristatus ATCC 51100	0	0	0	9.9742	1.81882	8.15842	9.5712	9.5712	1.81882	20.7624	1.27262	0.938881	15.7687	6.97223	6.57336	13.6099	0.900771	7.35997	9.87664	5.89408	10.2275	ornithine carbamoyltransferase	Streptococcus cristatus ATCC 51100	complement(58947..59963)	gene:argF	protein_id:EFX53068.1	EC:2.1.3.3	GI:321270151
CP000725.1548	Streptococcus gordonii str. Challis substr.	0	0	2.0489	9.9742	1.81882	10.8779	6.09077	6.09077	1.81882	25.953	3.81786	11.2666	11.8265	5.22917	7.51241	6.28151	8.10694	26.9866	19.7533	25.541	21.4777	ornithine carbamoyltransferase	Streptococcus gordonii str. Challis substr.	complement(1647474..1648490)	gene:arcB	protein_id:ABV10699.1	EC:2.1.3.3	GI:157076016
AP010969.507	Streptococcus intermedius JTH08	0	0	3.07335	15.7925	7.27529	35.3531	39.1549	39.1549	7.27529	14.5337	1.27262	9.38881	16.7542	20.9167	29.1106	36.6421	3.60308	8.17775	12.3458	7.85877	21.4777	ornithine carbamoyltransferase	Streptococcus intermedius JTH08	575280..576296	gene:NA	protein_id:BAM23161.1	EC:NA	GI:391757544
AEEN01000009.34	Streptococcus mitis ATCC 6249	0	0	0	3.32473	1.81882	4.53245	2.61033	2.61033	1.81882	11.4193	1.27262	9.38881	3.94217	13.0729	5.6343	0	10.8092	18.8088	9.05359	15.7175	19.4322	ornithine carbamoyltransferase	Streptococcus mitis ATCC 6249	complement(40091..41107)	gene:argF	protein_id:EFM32272.1	EC:2.1.3.3	GI:304429185
AFUB01000066.22	Streptococcus mitis bv. 2 str. SK95	0	2.01633	12.2934	7.48065	9.09411	16.3168	19.1424	19.1424	9.09411	30.1054	30.5429	29.1053	37.4506	16.5591	9.39051	51.299	32.4277	44.9776	46.091	96.2699	88.9792	ornithine carbamoyltransferase	Streptococcus mitis bv. 2 str. SK95	24213..25229	gene:argF	protein_id:EGU62045.1	EC:2.1.3.3	GI:342827663
CP004409.1380	Streptococcus oligofermentans AS 1.3089	0	0	6.1467	7.48065	2.72823	11.7844	10.4413	10.4413	2.72823	21.8005	7.63571	8.44993	31.5374	9.58682	0.939051	13.6099	5.40462	5.72442	0	11.7882	13.2957	ornithine carbamoyltransferase	Streptococcus oligofermentans AS 1.3089	complement(1450619..1451635)	gene:NA	protein_id:AGK71521.1	EC:2.1.3.3	GI:485079511
CP002843.182	Streptococcus parasanguinis ATCC 15912	141.647	149.208	7677.23	7491.46	6500.47	7432.32	8598.42	8598.42	6500.47	9278.71	8394.2	5920.58	7014.11	5416.55	5683.14	4923.66	4997.48	3049.48	3896.33	2442.11	2642.78	ornithine carbamoyltransferase	Streptococcus parasanguinis ATCC 15912	181954..182970	gene:argF	protein_id:AEH55213.1	EC:2.1.3.3	GI:335369263
CP002843.548	Streptococcus parasanguinis ATCC 15912	0	0	1.02445	5.81828	1.81882	1.81298	9.5712	9.5712	1.81882	5.19059	11.4536	1.87776	1.97109	3.48612	9.39051	5.23459	0	1.63555	6.58443	8.84111	5.11375	ornithine carbamoyltransferase	Streptococcus parasanguinis ATCC 15912	complement(562861..563874)	gene:argF	protein_id:AEH55579.1	EC:2.1.3.3	GI:335369629
AEKM01000006.61	Streptococcus parasanguinis F0405	14.1647	64.5225	1707.76	2145.28	1528.72	1799.38	2073.47	2073.47	1528.72	2302.55	2026.01	1473.1	1840.01	1230.6	1094.93	1101.36	1023.28	573.26	846.099	571.725	729.22	ornithine carbamoyltransferase	Streptococcus parasanguinis F0405	complement(64504..65520)	gene:argF	protein_id:EFQ55638.1	EC:2.1.3.3	GI:311097404
CP002121.2129	Streptococcus pneumoniae AP200	3.86311	2.01633	1.02445	5.81828	0	3.62596	10.4413	10.4413	0	12.4574	5.09048	1.87776	2.95663	0.871529	15.9639	8.37535	0	8.99552	6.58443	3.92938	8.18199	Ornithine carbamoyltransferase	Streptococcus pneumoniae AP200	2039007..2040023	gene:NA	protein_id:ADM85729.1	EC:NA	GI:306410302
NC_009009.702	Streptococcus sanguinis SK36	0	0	2.0489	2.49355	7.27529	18.1298	3.48044	3.48044	7.27529	19.7243	6.3631	16.8999	6.8988	2.61459	11.2686	5.23459	2.70231	17.991	27.1608	13.7528	20.455	ornithine carbamoyltransferase	Streptococcus sanguinis SK36	720044..721060	gene:arc	protein_id:YP_001034722.1	EC:2.1.3.3[Amino acid transport and metabolism]	GI:125717589,GeneID:4806430
NZ_GG730093.79	Streptococcus sp. M143	0	2.01633	15.3668	12.4678	13.6412	22.6623	26.9734	26.9734	13.6412	56.0584	33.0881	55.394	62.0892	21.7882	15.9639	98.4103	51.3439	56.4265	64.1982	150.299	182.049	ornithine carbamoyltransferase	Streptococcus sp. M143	complement(83593..84609)	gene:NA	protein_id:WP_000149840.1	EC:NA	GI:446071985
AFQU01000001.1738	Streptococcus sp. oral taxon 056 str. F0418	0	0	11.269	20.7796	8.1847	4.53245	15.662	15.662	8.1847	16.6099	29.2702	15.0221	24.6386	15.6875	25.3544	14.6569	14.4123	32.711	41.9757	50.0996	60.3422	ornithine carbamoyltransferase	Streptococcus sp. oral taxon 056 str. F0418	1701505..1702521	gene:argF	protein_id:EGP67137.1	EC:2.1.3.3	GI:339454522
AGAE01000043.80	Streptococcus sp. oral taxon 058 str. F0407	2.5754	2.01633	26.6357	38.2344	26.3729	25.3817	29.5837	29.5837	26.3729	63.3252	57.2679	40.3719	67.0169	30.5035	9.39051	78.5189	35.1301	98.9507	65.8443	166.016	158.526	ornithine carbamoyltransferase	Streptococcus sp. oral taxon 058 str. F0407	complement(85001..86017)	gene:NA	protein_id:EHI76161.1	EC:NA	GI:357065991,InterPro:IPR002292,InterPro:IPR006131,InterPro:IPR006132
AEDS01000070.5	Veillonella atypica ACS-134-V-Col7a	0	0	21.5135	9.9742	10.9129	25.3817	20.0125	20.0125	10.9129	14.5337	7.63571	15.0221	30.5518	11.3299	9.39051	8.37535	17.1146	17.1733	15.638	10.8058	13.2957	ornithine carbamoyltransferase	Veillonella atypica ACS-134-V-Col7a	complement(3519..4529)	gene:argF	protein_id:EFL57023.1	EC:2.1.3.3	GI:302515048
CP001820.1298	Veillonella parvula DSM 2008	0	0	3.07335	8.31183	4.54706	0	4.35055	4.35055	4.54706	10.3812	13.9988	2.81664	7.88435	0	0	12.563	0	10.6311	9.87664	5.89408	3.06825	ornithine carbamoyltransferase	Veillonella parvula DSM 2008	complement(1493809..1494819)	gene:NA	protein_id:ACZ24987.1	EC:NA	GI:269094996,InterPro:IPR002082,InterPro:IPR002292,InterPro:IPR006130,InterPro:IPR006131,InterPro:IPR006132
NZ_GG770199.632	Veillonella sp. 3_1_44	29.6171	36.2939	655.648	391.487	385.59	814.935	888.382	888.382	385.59	615.604	1191.17	740.777	742.114	907.262	1476.19	638.62	944.008	993.596	842.807	694.519	469.442	ornithine carbamoyltransferase	Veillonella sp. 3_1_44	complement(730703..731896)	gene:NA	protein_id:WP_004696537.1	EC:NA	GI:490834453
NZ_GG770199.667	Veillonella sp. 3_1_44	0	8.06532	5.12225	4.9871	10.9129	7.25193	0	0	10.9129	22.8386	0	3.75552	0	5.22917	4.69525	6.28151	0.900771	4.08887	4.11527	0	6.1365	ornithine carbamoyltransferase	Veillonella sp. 3_1_44	complement(768669..769679)	gene:NA	protein_id:WP_008714376.1	EC:NA	GI:495989797
NZ_GG770215.621	Veillonella sp. 6_1_27	33.4803	26.2123	572.668	385.669	388.319	1023.43	1012.81	1012.81	388.319	731.874	1090.63	802.743	837.712	985.699	1541.92	740.171	908.878	960.067	904.536	666.031	540.012	ornithine carbamoyltransferase	Veillonella sp. 6_1_27	complement(713479..714672)	gene:NA	protein_id:WP_004696537.1	EC:NA	GI:490834453
NZ_GG770215.660	Veillonella sp. 6_1_27	0	0	14.3423	24.9355	22.7353	15.4103	6.96088	6.96088	22.7353	24.9148	0	3.75552	11.8265	4.35765	1.8781	14.6569	0	19.6266	8.23053	3.92938	11.2502	ornithine carbamoyltransferase	Veillonella sp. 6_1_27	complement(753718..754728)	gene:NA	protein_id:WP_008601519.1	EC:NA	GI:495876940
NZ_ALKL01000019.27	Veillonella sp. ACP1	0	0	12.2934	0.831183	10.9129	7.25193	3.48044	3.48044	10.9129	6.22871	2.54524	0	10.841	4.35765	0	0	7.20617	5.72442	0	10.8058	4.091	ornithine carbamoyltransferase	Veillonella sp. ACP1	23670..24680	gene:argF	protein_id:WP_005378617.1	EC:NA	GI:491520987
NZ_KE150483.735	Veillonella sp. HPA0037	0	2.01633	14.3423	7.48065	16.3694	23.5688	27.8435	27.8435	16.3694	10.3812	6.3631	6.57217	18.7253	10.4583	9.39051	10.4692	8.10694	14.7199	25.5147	9.82346	14.3185	ornithine carbamoyltransferase	Veillonella sp. HPA0037	complement(779869..780879)	gene:NA	protein_id:WP_005378617.1	EC:NA	GI:491520987
AGZB01000008.140	Enterococcus faecium FB129-CNAB4	0	0	4.0978	4.15592	3.63764	9.06491	7.83098	7.83098	3.63764	12.4574	16.544	7.51105	3.94217	12.2014	7.51241	9.42226	1.80154	13.9022	8.23053	22.594	33.7507	ornithine carbamoyltransferase, catabolic	Enterococcus faecium FB129-CNAB4	complement(161224..162243)	gene:NA	protein_id:EKU85855.1	EC:NA	GI:425722964
AFXO01000004.122	Streptococcus intermedius F0413	0	0	0	3.32473	0.909411	3.62596	7.83098	7.83098	0.909411	3.11436	1.27262	7.51105	3.94217	7.84376	0.939051	3.14075	11.71	5.72442	2.46916	0.982346	5.11375	ornithine carbamoyltransferase, catabolic	Streptococcus intermedius F0413	complement(145597..146613)	gene:NA	protein_id:EHG12998.1	EC:NA	GI:355365274
AGZZ01000013.192	Streptococcus sp. F0442	3.86311	8.06532	247.917	301.72	216.44	245.659	330.642	330.642	216.44	373.723	260.887	202.798	316.359	169.077	194.384	264.87	213.483	158.648	137.45	116.899	155.458	ornithine carbamoyltransferase, catabolic	Streptococcus sp. F0442	183864..184880	gene:NA	protein_id:EKS16490.1	EC:NA	GI:410868525

## Sheet: 2b.ornithine carba average
	Genome	NA	6H averge	6H stdv	9H averge	9H stdv	11H averge	11H stdv	13H averge	13H stdv	15H averge	15H stdv	17H averge	17H stdv	21H averge	21H stdv	24H averge	24H stdv	NA	Genome	Coordinates	Gene	Protein ID	EC	GI
CP002843.182	Streptococcus parasanguinis ATCC 15912	ornithine carbamoyltransferase	145.428	5.34655	6995.96	700.733	8209.72	549.706	8057.79	1158.89	6117.08	666.837	5201.42	341.953	3472.91	598.815	2542.45	141.897	ornithine carbamoyltransferase	Streptococcus parasanguinis ATCC 15912	181954..182970	gene:argF	protein_id:AEH55213.1	EC:2.1.3.3	GI:335369263
AEQR01000020.132	Streptococcus australis ATCC 700641	ornithine carbamoyltransferase	29.1772	15.7676	1655.16	582.648	2118.18	38.8987	1935.83	651.389	1434.96	269.621	1092.04	179.25	473.877	139.392	676.722	230.453	ornithine carbamoyltransferase	Streptococcus australis ATCC 700641	complement(141681..142697)	gene:argF	protein_id:EFV98859.1	EC:2.1.3.3	GI:319746599
AEKM01000006.61	Streptococcus parasanguinis F0405	ornithine carbamoyltransferase	39.3436	35.6084	1837	435.977	1982.11	129.206	1952.43	320.17	1514.57	250.513	1073.19	35.3914	709.679	192.926	650.473	111.366	ornithine carbamoyltransferase	Streptococcus parasanguinis F0405	complement(64504..65520)	gene:argF	protein_id:EFQ55638.1	EC:2.1.3.3	GI:311097404
NZ_GG770215.621	Veillonella sp. 6_1_27	ornithine carbamoyltransferase	29.8463	5.13923	386.994	1.87342	1016.35	5.00669	736.942	286.742	875.385	79.2998	1063.66	345.126	932.302	39.2669	603.021	89.1088	ornithine carbamoyltransferase	Veillonella sp. 6_1_27	complement(713479..714672)	gene:NA	protein_id:WP_004696537.1	EC:NA	GI:490834453
NZ_GG770199.632	Veillonella sp. 3_1_44	ornithine carbamoyltransferase	32.9555	4.7212	388.539	4.16988	863.9	34.623	730.789	338.812	796.718	78.1684	1019.61	346.089	918.201	106.624	581.98	159.153	ornithine carbamoyltransferase	Veillonella sp. 3_1_44	complement(730703..731896)	gene:NA	protein_id:WP_004696537.1	EC:NA	GI:490834453
AP008937.298	Lactobacillus fermentum IFO 3956	ornithine carbamoyltransferase	0	0	0	0	1.16015	0.820347	0.34604	0.489374	6.02578	3.03713	5.74217	6.03753	311.52	103.003	390.255	135.13	ornithine carbamoyltransferase	Lactobacillus fermentum IFO 3956	367930..368931	gene:NA	protein_id:BAG26634.1	EC:NA	GI:183226118
AECQ01000004.77	Solobacterium moorei F0204	ornithine carbamoyltransferase	62.0228	34.9019	284.817	15.6755	506.948	22.9198	307.112	38.6362	463.041	49.9866	417.536	10.5508	441.829	17.6733	355.421	81.699	ornithine carbamoyltransferase	Solobacterium moorei F0204	81344..82336	gene:argF	protein_id:EFW25132.1	EC:2.1.3.3	GI:320132591,InterPro:IPR002292,InterPro:IPR006131,InterPro:IPR006132
NZ_GG730093.79	Streptococcus sp. M143	ornithine carbamoyltransferase	1.00816	1.42576	13.0545	0.82973	25.5364	2.03228	34.2626	17.3367	46.4238	17.6331	55.2394	33.7711	60.3123	5.49543	166.174	22.451	ornithine carbamoyltransferase	Streptococcus sp. M143	complement(83593..84609)	gene:NA	protein_id:WP_000149840.1	EC:NA	GI:446071985
AGAE01000043.80	Streptococcus sp. oral taxon 058 str. F0407	ornithine carbamoyltransferase	2.29587	0.395325	32.3037	8.38736	28.1831	1.98083	48.9887	16.1818	45.9641	15.4221	41.0131	28.5265	82.3975	23.4098	162.271	5.29646	ornithine carbamoyltransferase	Streptococcus sp. oral taxon 058 str. F0407	complement(85001..86017)	gene:NA	protein_id:EHI76161.1	EC:NA	GI:357065991,InterPro:IPR002292,InterPro:IPR006131,InterPro:IPR006132
AGZZ01000013.192	Streptococcus sp. F0442	ornithine carbamoyltransferase, catabolic	5.96421	2.97141	259.08	60.3019	302.314	40.0612	283.683	66.2029	229.411	63.0039	224.245	29.7655	148.049	14.9895	136.179	27.2651	ornithine carbamoyltransferase, catabolic	Streptococcus sp. F0442	183864..184880	gene:NA	protein_id:EKS16490.1	EC:NA	GI:410868525
AFIM01000061.4	Streptococcus anginosus SK52 = DSM 20563	ornithine carbamoyltransferase	17.3588	4.58836	150.547	4.55684	227.772	33.5027	151.907	11.0499	218.572	71.8541	264.351	50.8894	110.278	29.0841	121.739	1.49117	ornithine carbamoyltransferase	Streptococcus anginosus SK52 = DSM 20563	3470..4486	gene:argF	protein_id:EGL46115.1	EC:2.1.3.3	GI:333768960
AICP01000048.117	Streptococcus anginosus subsp. whileyi CCUG	ornithine carbamoyltransferase	11.115	4.31293	106.059	3.05611	228.341	19.1623	128.949	14.737	169.059	29.6243	200.079	22.1815	115.758	35.3335	97.4895	19.785	ornithine carbamoyltransferase	Streptococcus anginosus subsp. whileyi CCUG	complement(132355..133371)	gene:argF	protein_id:EID20622.1	EC:2.1.3.3	GI:383342405
AFUB01000066.22	Streptococcus mitis bv. 2 str. SK95	ornithine carbamoyltransferase	1.00816	1.42576	8.28738	1.14089	18.2005	1.33199	23.2475	10.0095	27.705	8.58624	31.0391	17.1372	45.5343	0.787279	92.6245	5.15531	ornithine carbamoyltransferase	Streptococcus mitis bv. 2 str. SK95	24213..25229	gene:argF	protein_id:EGU62045.1	EC:2.1.3.3	GI:342827663
AFUP01000001.363	Streptococcus constellatus subsp. pharyngis	ornithine carbamoyltransferase	10.1069	5.73869	81.8862	7.66121	164.566	18.2948	83.5093	2.92829	110.424	10.9844	144.488	23.6065	80.0445	24.1489	63.8941	18.1191	ornithine carbamoyltransferase	Streptococcus constellatus subsp. pharyngis	296899..297915	gene:argF	protein_id:EGV10825.1	EC:2.1.3.3	GI:343398292
AFQU01000001.1738	Streptococcus sp. oral taxon 056 str. F0418	ornithine carbamoyltransferase	0	0	14.4821	8.90593	11.9521	5.2465	18.0216	8.66582	18.4494	4.38483	18.1412	5.10147	37.3434	6.55116	55.2209	7.24259	ornithine carbamoyltransferase	Streptococcus sp. oral taxon 056 str. F0418	1701505..1702521	gene:argF	protein_id:EGP67137.1	EC:2.1.3.3	GI:339454522
CP000725.1548	Streptococcus gordonii str. Challis substr.	ornithine carbamoyltransferase	0	0	5.89651	5.76672	7.68647	2.25667	10.5299	10.9363	9.44075	2.9868	7.30028	0.760173	23.3699	5.1147	23.5094	2.87316	ornithine carbamoyltransferase	Streptococcus gordonii str. Challis substr.	complement(1647474..1648490)	gene:arcB	protein_id:ABV10699.1	EC:2.1.3.3	GI:157076016
AEEN01000009.34	Streptococcus mitis ATCC 6249	ornithine carbamoyltransferase	0	0	2.57178	1.06484	3.25104	0.906099	4.83692	4.65979	8.80131	3.7507	5.48118	4.41419	13.9312	6.89799	17.5749	2.62669	ornithine carbamoyltransferase	Streptococcus mitis ATCC 6249	complement(40091..41107)	gene:argF	protein_id:EFM32272.1	EC:2.1.3.3	GI:304429185
NC_009009.702	Streptococcus sanguinis SK36	ornithine carbamoyltransferase	0	0	4.88442	3.3812	8.36356	6.90578	11.1209	6.09489	8.80441	5.98558	6.40184	3.59325	22.5759	6.48397	17.1039	4.73913	ornithine carbamoyltransferase	Streptococcus sanguinis SK36	720044..721060	gene:arc	protein_id:YP_001034722.1	EC:2.1.3.3[Amino acid transport and metabolism]	GI:125717589,GeneID:4806430
AP010969.507	Streptococcus intermedius JTH08	ornithine carbamoyltransferase	0	0	11.5339	6.02257	37.8877	1.79218	7.69386	5.42188	15.6866	4.76641	23.1186	14.138	10.2618	2.94726	14.6683	9.63006	ornithine carbamoyltransferase	Streptococcus intermedius JTH08	575280..576296	gene:NA	protein_id:BAM23161.1	EC:NA	GI:391757544
CP004409.1380	Streptococcus oligofermentans AS 1.3089	ornithine carbamoyltransferase	0	0	5.10444	3.36047	10.889	0.633128	10.7215	8.08617	16.5247	10.6257	6.6512	5.24743	2.86221	4.04778	12.5419	1.06603	ornithine carbamoyltransferase	Streptococcus oligofermentans AS 1.3089	complement(1450619..1451635)	gene:NA	protein_id:AGK71521.1	EC:2.1.3.3	GI:485079511
NZ_KE150483.735	Veillonella sp. HPA0037	ornithine carbamoyltransferase	1.00816	1.42576	11.925	6.28529	26.4186	2.01513	11.0379	4.11136	11.9186	5.06781	9.32221	0.965591	20.1173	7.63301	12.071	3.17847	ornithine carbamoyltransferase	Veillonella sp. HPA0037	complement(779869..780879)	gene:NA	protein_id:WP_005378617.1	EC:NA	GI:491520987
AEDS01000070.5	Veillonella atypica ACS-134-V-Col7a	ornithine carbamoyltransferase	0	0	10.4436	0.663784	21.8023	2.53108	11.0274	2.81724	18.9679	8.32859	11.6268	3.90254	16.4056	1.08559	12.0508	1.76065	ornithine carbamoyltransferase	Veillonella atypica ACS-134-V-Col7a	complement(3519..4529)	gene:argF	protein_id:EFL57023.1	EC:2.1.3.3	GI:302515048
AMEW01000023.40	Actinomyces sp. oral taxon 181 str. F0379	ornithine carbamoyltransferase	0	0	7.15795	6.59645	30.2012	4.04885	28.0643	18.9997	35.2507	10.9412	20.6046	10.4506	18.8484	9.19608	10.1467	8.79259	ornithine carbamoyltransferase	Actinomyces sp. oral taxon 181 str. F0379	38538..39557	gene:NA	protein_id:EKY14902.1	EC:NA	GI:429173375
AEVC01000008.60	Streptococcus cristatus ATCC 51100	ornithine carbamoyltransferase	0	0	5.89651	5.76672	9.10027	0.665994	7.95127	9.06156	7.89327	6.08917	7.02802	5.19845	8.61831	1.77955	8.06078	3.06419	ornithine carbamoyltransferase	Streptococcus cristatus ATCC 51100	complement(58947..59963)	gene:argF	protein_id:EFX53068.1	EC:2.1.3.3	GI:321270151
NZ_GG770215.660	Veillonella sp. 6_1_27	ornithine carbamoyltransferase	0	0	23.8354	1.55579	9.77736	3.98312	15.8834	11.2664	6.64656	3.67102	5.51165	6.51193	13.9286	8.05823	7.58981	5.17663	ornithine carbamoyltransferase	Veillonella sp. 6_1_27	complement(753718..754728)	gene:NA	protein_id:WP_008601519.1	EC:NA	GI:495876940
NZ_ALKL01000019.27	Veillonella sp. ACP1	ornithine carbamoyltransferase	0	0	5.87206	7.12887	4.7376	1.7779	6.56229	3.42423	5.06621	4.45408	2.40206	3.39702	2.86221	4.04778	7.4484	4.74809	ornithine carbamoyltransferase	Veillonella sp. ACP1	23670..24680	gene:argF	protein_id:WP_005378617.1	EC:NA	GI:491520987
CP002843.548	Streptococcus parasanguinis ATCC 15912	ornithine carbamoyltransferase	0	0	3.81855	2.82805	6.98513	3.65726	6.15433	3.99197	2.44499	0.737174	4.87503	3.84208	4.10999	3.49938	6.97743	2.63565	ornithine carbamoyltransferase	Streptococcus parasanguinis ATCC 15912	complement(562861..563874)	gene:argF	protein_id:AEH55579.1	EC:2.1.3.3	GI:335369629
CP000416.1906	Lactobacillus brevis ATCC 367	ornithine carbamoyltransferase	9.463	4.82815	0.454706	0.643051	1.16015	0.820347	0.303137	0.4287	5.6855	4.05712	10.2788	7.3492	10.6759	4.68949	6.93703	5.47128	ornithine carbamoyltransferase	Lactobacillus brevis ATCC 367	complement(1981173..1982204)	gene:NA	protein_id:ABJ65083.1	EC:2.1.3.3	GI:116099934
CP002121.2129	Streptococcus pneumoniae AP200	Ornithine carbamoyltransferase	2.93972	1.30587	2.90914	4.11415	8.16953	3.21279	5.8493	5.11395	1.90197	0.851411	8.11307	6.51986	7.78997	1.7049	6.05569	3.00705	Ornithine carbamoyltransferase	Streptococcus pneumoniae AP200	2039007..2040023	gene:NA	protein_id:ADM85729.1	EC:NA	GI:306410302
CP001820.1298	Veillonella parvula DSM 2008	ornithine carbamoyltransferase	0	0	6.42944	2.6621	2.90036	2.05087	9.64235	3.89387	3.567	3.26221	4.18767	5.92226	10.2539	0.533463	4.48116	1.99816	ornithine carbamoyltransferase	Veillonella parvula DSM 2008	complement(1493809..1494819)	gene:NA	protein_id:ACZ24987.1	EC:NA	GI:269094996,InterPro:IPR002082,InterPro:IPR002292,InterPro:IPR006130,InterPro:IPR006131,InterPro:IPR006132
NZ_GG770199.667	Veillonella sp. 3_1_44	ornithine carbamoyltransferase	4.03266	5.70304	7.95002	4.1902	2.41731	3.41859	11.2505	9.32688	2.9949	2.20151	3.95918	2.2575	4.10207	0.018663	3.06825	4.33916	ornithine carbamoyltransferase	Veillonella sp. 3_1_44	complement(768669..769679)	gene:NA	protein_id:WP_008714376.1	EC:NA	GI:495989797
AFXO01000004.122	Streptococcus intermedius F0413	ornithine carbamoyltransferase, catabolic	0	0	2.11707	1.70789	6.42931	1.98227	1.76546	0.965269	6.43233	1.76604	5.26327	4.64631	4.09679	2.30182	3.04805	2.92134	ornithine carbamoyltransferase, catabolic	Streptococcus intermedius F0413	complement(145597..146613)	gene:NA	protein_id:EHG12998.1	EC:NA	GI:355365274

## Sheet: 3a. carbamate kinase raw
	Genome	6H.1	6H.2	9H.1	9H.2	9H.3	11H.1	11H.2	11H.3	13H.1	13H.2	13H.3	15H.1	15H.2	15H.3	17H.1	17H.2	17H.3	21H.1	21H.2	24H.1	24H.2	NA	Genome	Coordinates	Gene	Protein ID	EC	GI
ACIK02000008.15	Veillonella dispar ATCC 17748	0	0	5.12225	7.48065	7.27529	24.4753	5.22066	5.22066	7.27529	16.6099	11.4536	0	0	20.9167	0	17.7976	0	9.8133	9.87664	2.94704	17.3867	putative carbamate kinase	Veillonella dispar ATCC 17748	14816..15751	gene:NA	protein_id:EEP65670.1	EC:NA	GI:237864380,InterPro:IPR001048,InterPro:IPR003964
AMEW01000023.41	Actinomyces sp. oral taxon 181 str. F0379	3.86311	16.1306	72.736	41.5592	40.9235	40.7921	43.5055	43.5055	40.9235	69.554	76.3571	89.1937	57.1615	57.5209	43.1963	24.0791	52.2447	23.7155	47.7371	21.6116	23.5232	carbamate kinase	Actinomyces sp. oral taxon 181 str. F0379	39565..40503	gene:NA	protein_id:EKY14903.1	EC:NA	GI:429173376
ADDS01000025.25	Lachnospiraceae oral taxon 107 str. F0167	7.72621	24.196	0	6.64947	6.36588	15.4103	6.96088	6.96088	6.36588	0	6.3631	0	0	7.84376	0	2.09384	0	5.72442	0	9.82346	1.02275	carbamate kinase	Lachnospiraceae oral taxon 107 str. F0167	complement(27705..28646)	gene:NA	protein_id:EGG91859.1	EC:NA	GI:330412470
AP008937.299	Lactobacillus fermentum IFO 3956	0	0	0	0	0	1.81298	1.74022	1.74022	0	7.26683	5.09048	3.75552	27.5952	2.61459	37.562	21.9853	22.5193	673.029	388.481	638.525	470.465	carbamate kinase	Lactobacillus fermentum IFO 3956	368947..369876	gene:NA	protein_id:BAG26635.1	EC:NA	GI:183226119
AECQ01000004.78	Solobacterium moorei F0204	24.4663	36.2939	243.819	236.887	186.429	258.35	270.604	270.604	186.429	260.568	268.523	276.97	297.634	308.521	212.225	173.788	188.261	258.417	369.551	219.063	243.414	carbamate kinase	Solobacterium moorei F0204	82341..83279	gene:arcC	protein_id:EFW25133.1	EC:2.7.2.2	GI:320132592,InterPro:IPR001048,InterPro:IPR003964
AGEL01000006.198	Stomatobaculum longum	20.6032	22.1796	21.5135	32.4162	30.0106	26.2882	20.8826	20.8826	30.0106	19.7243	33.0881	30.0442	15.7687	54.0348	23.4763	8.37535	17.1146	4.08887	13.1689	5.89408	10.2275	carbamate kinase	Stomatobaculum longum	232145..233077	gene:NA	protein_id:EHO17171.1	EC:NA	GI:371651745
AFIM01000061.5	Streptococcus anginosus SK52 = DSM 20563	0	0	12.2934	7.48065	24.5541	25.3817	33.0642	33.0642	24.5541	7.26683	27.9976	14.0832	12.8121	24.4028	34.7449	33.5014	22.5193	29.4399	19.7533	9.82346	12.273	carbamate kinase	Streptococcus anginosus SK52 = DSM 20563	4640..5587	gene:arcC	protein_id:EGL46133.1	EC:2.7.2.2	GI:333768978
AICP01000048.116	Streptococcus anginosus subsp. whileyi CCUG	0	24.196	52.247	43.2215	34.5576	81.5842	75.6995	75.6995	34.5576	35.296	80.175	75.1105	57.1615	82.7953	109.869	92.1288	105.39	85.8663	85.5975	61.8878	67.5015	carbamate kinase	Streptococcus anginosus subsp. whileyi CCUG	complement(131118..132065)	gene:arcC	protein_id:EID20676.1	EC:2.7.2.2	GI:383342459
AFUP01000001.364	Streptococcus constellatus subsp. pharyngis	0	24.196	52.247	43.2215	34.5576	81.5842	75.6995	75.6995	34.5576	35.296	80.175	75.1105	57.1615	82.7953	109.869	92.1288	105.39	85.8663	85.5975	61.8878	67.5015	carbamate kinase	Streptococcus constellatus subsp. pharyngis	298204..299151	gene:arcC	protein_id:EGV10514.1	EC:2.7.2.2	GI:343397981
CP002843.183	Streptococcus parasanguinis ATCC 15912	15.4524	56.4572	1267.25	1257.58	1089.47	1614.46	1578.38	1578.38	1089.47	2528.86	1756.21	1400.81	1701.05	1101.61	1218.89	1389.26	1156.59	834.948	865.852	901.794	813.086	carbamate kinase	Streptococcus parasanguinis ATCC 15912	183056..184000	gene:arcC	protein_id:AEH55214.1	EC:2.7.2.2	GI:335369264
AEKM01000006.60	Streptococcus parasanguinis F0405	3.86311	4.03266	6.1467	13.2989	10.0035	30.8207	38.2848	38.2848	10.0035	38.4104	8.90833	27.2275	23.653	13.0729	16.9029	26.173	8.10694	15.5377	18.9302	29.4704	48.0692	carbamate kinase	Streptococcus parasanguinis F0405	complement(63474..64418)	gene:arcC	protein_id:EFQ55480.1	EC:2.7.2.2	GI:311097246
AGZZ01000013.193	Streptococcus sp. F0442	0	4.03266	10.2445	17.4549	11.8223	18.1298	21.7527	21.7527	11.8223	44.6391	13.9988	27.2275	33.5085	12.2014	23.4763	31.4075	12.6108	17.1733	7.40748	23.5763	24.546	carbamate kinase	Streptococcus sp. F0442	184967..185911	gene:NA	protein_id:EKS16491.1	EC:NA	GI:410868526
AFQU01000001.1739	Streptococcus sp. oral taxon 056 str. F0418	0	0	5.12225	1.66237	1.81882	2.71947	0	0	1.81882	12.4574	3.81786	17.8387	1.97109	1.74306	23.4763	2.09384	16.2139	13.0844	4.93832	6.87642	14.3185	carbamate kinase	Streptococcus sp. oral taxon 056 str. F0418	1702738..1703685	gene:arcC	protein_id:EGP66269.1	EC:2.7.2.2	GI:339453654
NZ_GG770199.631	Veillonella sp. 3_1_44	0	4.03266	157.765	128.833	117.314	398.856	241.89	241.89	117.314	333.236	334.699	223.454	244.415	230.084	351.205	210.431	172.948	197.084	199.179	161.105	160.572	carbamate kinase	Veillonella sp. 3_1_44	complement(729699..730646)	gene:NA	protein_id:WP_008601457.1	EC:NA	GI:495876878
NZ_GG770215.620	Veillonella sp. 6_1_27	0	0	160.839	132.989	142.778	407.921	269.734	269.734	142.778	361.265	332.154	243.17	267.082	267.559	394.401	233.463	198.17	210.986	218.109	173.875	198.413	carbamate kinase	Veillonella sp. 6_1_27	complement(712475..713422)	gene:NA	protein_id:WP_008601457.1	EC:NA	GI:495876878
AENU01000007.108	Veillonella sp. oral taxon 158 str. F0412	2.5754	8.06532	57.3692	35.7409	44.5611	143.226	65.2582	65.2582	44.5611	51.9059	27.9976	24.4109	27.5952	11.3299	57.2821	49.2052	52.2447	20.4444	23.8685	7.85877	33.7507	carbamate kinase	Veillonella sp. oral taxon 158 str. F0412	complement(121201..122136)	gene:arcC	protein_id:EFR60907.1	EC:2.7.2.2	GI:313442492

## Sheet: 3b.carbamate kinase average
	6H averge	6H stdv	9H averge	9H stdv	11H averge	11H stdv	13H averge	13H stdv	15H averge	15H stdv	17H averge	17H stdv	21H averge	21H stdv	24H averge	24H stdv	NA	Genome	Coordinates	Gene	Protein ID	EC	GI
CP002843.183	35.9548	28.9948	1173.53	118.869	1590.41	20.8318	1791.52	720.34	1401.16	299.718	1254.91	120.446	585.906	458.377	724.419	234.629	carbamate kinase	Streptococcus parasanguinis ATCC 15912	183056..184000	gene:arcC	protein_id:AEH55214.1	EC:2.7.2.2	GI:335369264
AP008937.299	0	0	0	0	1.76447	0.0420096	4.1191	3.72953	11.3218	14.1047	27.3555	8.84312	356.682	333.385	480.791	152.832	carbamate kinase	Lactobacillus fermentum IFO 3956	368947..369876	gene:NA	protein_id:BAG26635.1	EC:NA	GI:183226119
AECQ01000004.78	30.3801	8.36337	211.658	35.6792	266.519	7.07493	238.507	45.2753	294.375	16.0262	191.425	19.4129	221.408	169.702	210.726	37.5567	carbamate kinase	Solobacterium moorei F0204	82341..83279	gene:arcC	protein_id:EFW25133.1	EC:2.7.2.2	GI:320132592,InterPro:IPR001048,InterPro:IPR003964
NZ_GG770215.620	0	0	137.883	6.9213	315.796	79.7823	278.732	118.636	259.271	13.9454	275.345	104.605	146.771	117.446	163.245	41.5174	carbamate kinase	Veillonella sp. 6_1_27	complement(712475..713422)	gene:NA	protein_id:WP_008601457.1	EC:NA	GI:495876878
NZ_GG770199.631	2.01633	2.85152	123.074	8.14545	294.212	90.6241	261.75	125.087	232.651	10.7137	244.861	93.984	142.098	97.0576	139.578	36.8247	carbamate kinase	Veillonella sp. 3_1_44	complement(729699..730646)	gene:NA	protein_id:WP_008601457.1	EC:NA	GI:495876878
AICP01000048.116	12.098	17.1091	38.8896	6.12631	77.6611	3.39751	50.0096	26.1267	71.6891	13.1549	102.463	9.22529	65.9486	34.2661	54.5518	17.7907	carbamate kinase	Streptococcus anginosus subsp. whileyi CCUG	complement(131118..132065)	gene:arcC	protein_id:EID20676.1	EC:2.7.2.2	GI:383342459
AFUP01000001.364	12.098	17.1091	38.8896	6.12631	77.6611	3.39751	50.0096	26.1267	71.6891	13.1549	102.463	9.22529	65.9486	34.2661	54.5518	17.7907	carbamate kinase	Streptococcus constellatus subsp. pharyngis	298204..299151	gene:arcC	protein_id:EGV10514.1	EC:2.7.2.2	GI:343397981
AEKM01000006.60	3.94788	0.119892	11.6512	2.33021	35.7968	4.30942	19.1074	16.7258	21.3178	7.36058	17.0609	9.03405	13.4487	6.77223	28.1039	20.6824	carbamate kinase	Streptococcus parasanguinis F0405	complement(63474..64418)	gene:arcC	protein_id:EFQ55480.1	EC:2.7.2.2	GI:311097246
AMEW01000023.41	9.99687	8.67445	41.2413	0.449489	42.601	1.56657	62.2782	18.8039	67.9587	18.3909	39.8401	14.3796	25.2363	21.7802	22.305	1.05836	carbamate kinase	Actinomyces sp. oral taxon 181 str. F0379	39565..40503	gene:NA	protein_id:EKY14903.1	EC:NA	GI:429173376
AGZZ01000013.193	2.01633	2.85152	14.6386	3.98278	20.5451	2.09169	23.4868	18.3508	24.3125	10.9486	22.4982	9.43647	11.5605	5.04388	17.7221	10.9903	carbamate kinase	Streptococcus sp. F0442	184967..185911	gene:NA	protein_id:EKS16491.1	EC:NA	GI:410868526
AENU01000007.108	5.32036	3.88196	40.151	6.23686	91.2473	45.0145	41.4882	12.2468	21.112	8.61988	52.9107	4.07945	21.9229	1.75924	14.4562	16.9855	carbamate kinase	Veillonella sp. oral taxon 158 str. F0412	complement(121201..122136)	gene:arcC	protein_id:EFR60907.1	EC:2.7.2.2	GI:313442492
AFIM01000061.5	0	0	16.0174	12.0728	30.5034	4.43544	19.9395	11.1091	17.0994	6.35683	30.2552	6.72828	20.1747	9.0618	10.3861	1.6779	carbamate kinase	Streptococcus anginosus SK52 = DSM 20563	4640..5587	gene:arcC	protein_id:EGL46133.1	EC:2.7.2.2	GI:333768978
AFQU01000001.1739	0	0	1.74059	0.110631	0.906491	1.57009	6.03137	5.65417	7.18429	9.22772	13.928	10.873	7.14177	5.20343	8.79945	4.85228	carbamate kinase	Streptococcus sp. oral taxon 056 str. F0418	1702738..1703685	gene:arcC	protein_id:EGP66269.1	EC:2.7.2.2	GI:339453654
ACIK02000008.15	0	0	7.37797	0.145213	11.6389	11.1166	11.7796	4.67584	6.97223	12.0763	5.93254	10.2755	7.04146	4.85592	8.39657	7.844	putative carbamate kinase	Veillonella dispar ATCC 17748	14816..15751	gene:NA	protein_id:EEP65670.1	EC:NA	GI:237864380,InterPro:IPR001048,InterPro:IPR003964
AGEL01000006.198	21.3914	1.11468	31.2134	1.70101	22.6845	3.12093	27.6076	6.99847	33.2826	19.3375	16.3221	7.5816	8.50888	4.54474	6.88877	2.96909	carbamate kinase	Stomatobaculum longum	232145..233077	gene:NA	protein_id:EHO17171.1	EC:NA	GI:371651745
ADDS01000025.25	15.9611	11.6459	6.50767	0.200528	9.77736	4.8783	4.24299	3.67454	2.61459	4.5286	0.697945	1.20888	2.37004	2.98646	4.61089	4.61976	carbamate kinase	Lachnospiraceae oral taxon 107 str. F0167	complement(27705..28646)	gene:NA	protein_id:EGG91859.1	EC:NA	GI:330412470

## Sheet: 4. serine deaminase
	Genome	6H.1	6H.2	9H.1	9H.2	9H.3	11H.1	11H.2	11H.3	13H.1	13H.2	13H.3	15H.1	15H.2	15H.3	17H.1	17H.2	17H.3	21H.1	21H.2	24H.1	24H.2	NA	Genome	Coordinates	Gene	Protein ID	EC	GI
CP002121.142	Streptococcus pneumoniae AP200	14.1647	12.098	1.02445	6.64947	15.46	12.6909	33.9343	33.9343	15.46	5.19059	15.2714	17.8387	17.7398	11.3299	0	12.563	0.900771	44.9776	17.2841	21.6116	79.7744	L-serine deaminase	Streptococcus pneumoniae AP200	complement(141340..142011)	gene:NA	protein_id:ADM83742.1	EC:NA	GI:306408315
CP002121.141	Streptococcus pneumoniae AP200	0	4.03266	8.1956	9.9742	8.1847	10.8779	30.4538	30.4538	8.1847	9.34307	2.54524	11.2666	20.6964	3.48612	1.8781	2.09384	3.60308	6.5422	7.40748	21.6116	16.364	L-serine deaminase	Streptococcus pneumoniae AP200	complement(140459..141331)	gene:NA	protein_id:ADM83741.1	EC:NA	GI:306408314

## Sheet: 5. adenine deaminase
	Genome	6H.1	6H.2	9H.1	9H.2	9H.3	11H.1	11H.2	11H.3	13H.1	13H.2	13H.3	15H.1	15H.2	15H.3	17H.1	17H.2	17H.3	21H.1	21H.2	24H.1	24H.2	NA	Genome	Coordinates	Gene	Protein ID	EC	GI
CP001820.767	Veillonella parvula DSM 2008	2.5754	24.196	134.203	127.171	173.698	304.581	288.876	288.876	173.698	218.005	234.162	277.909	334.099	353.841	268.569	221.947	169.345	208.533	249.385	171.911	209.664	adenine deaminase	Veillonella parvula DSM 2008	914461..916134	gene:NA	protein_id:ACZ24456.1	EC:NA	GI:269094465,InterPro:IPR006679,InterPro:IPR006680
NZ_GG770215.158	Veillonella sp. 6_1_27	21.8909	4.03266	86.0538	64.8323	87.3035	164.075	145.308	145.308	87.3035	106.926	119.626	123.932	155.716	192.608	94.8441	121.443	74.764	134.933	110.289	96.2699	100.229	adenine deaminase	Veillonella sp. 6_1_27	181809..183482	gene:NA	protein_id:WP_008600759.1	EC:NA	GI:495876180

## Sheet: 6. adenosine deaminase
	6H.1	6H.2	9H.1	9H.2	9H.3	11H.1	11H.2	11H.3	13H.1	13H.2	13H.3	15H.1	15H.2	15H.3	17H.1	17H.2	17H.3	21H.1	21H.2	24H.1	24H.2	NA	Genome	Coordinates	Gene	Protein ID	EC	GI
CP001721.431	23.1786	28.2286	11.269	15.7925	13.6412	24.4753	21.7527	21.7527	13.6412	3.11436	21.6345	13.1443	5.91326	14.816	9.39051	6.28151	4.50385	4.90665	4.93832	3.92938	3.06825	adenosine deaminase	Atopobium parvulum DSM 20469	complement(509083..510081)	gene:NA	protein_id:ACV50871.1	EC:3.5.4.4	GI:257472752,InterPro:IPR001365,InterPro:IPR006330
AECQ01000011.18	2.5754	18.147	47.1247	33.2473	24.5541	35.3531	16.5321	16.5321	24.5541	25.953	11.4536	1.87776	21.6819	34.8612	3.7562	28.2668	20.7177	32.711	10.6997	31.4351	16.364	adenosine deaminase	Solobacterium moorei F0204	17833..18864	gene:add	protein_id:EFW24777.1	EC:3.5.4.4	GI:320132229,InterPro:IPR001365,InterPro:IPR006330
CP002843.783	185.429	219.78	107.567	44.0527	87.3035	33.5402	27.8435	27.8435	87.3035	21.8005	90.356	33.7997	25.6241	43.5765	66.6726	4.18767	30.6262	22.8977	43.6218	31.4351	8.18199	adenosine deaminase	Streptococcus parasanguinis ATCC 15912	806607..807626	gene:add	protein_id:AEH55814.1	EC:3.5.4.4	GI:335369864
AEKM01000007.97	70.8236	44.3592	17.4157	4.15592	19.0976	10.8779	6.96088	6.96088	19.0976	11.4193	26.725	2.81664	2.95663	17.4306	31.9277	2.09384	5.40462	0	12.3458	15.7175	0	adenosine deaminase	Streptococcus parasanguinis F0405	complement(103465..104484)	gene:add	protein_id:EFQ55344.1	EC:3.5.4.4	GI:311097109

[truncated: 6 more sheets: 7.cytidine deoxycy deamin, 8. deoxycytidylate deaminase, 9.formiminotransf.cyclodeamin, 10. glucosehosp. deaminase, 11. porphob. deaminase, 12. agmatine deiminase]
