# Supplementary material for: Uncovering complex microbiome activities via metatranscriptomics during 24 hours of oral biofilm assembly and maturation
Source: Microbiome. 2018 Dec 6;6:217. doi: 10.1186/s40168-018-0591-4 (PMC6284299; doi:10.1186/s40168-018-0591-4)
Supplement: Supplementary file 16 — Table S14. Relative abundance values of metagenomics and metatranscriptomics reads calculated by using the Metagenomic Intra-Species Diversity Analysis System (MIDAS) pipeline. Bacterial taxa that contributed with 0.5% or more to the total DNA or mRNA read abundance at any time point were included in the analysis. (XLSX 51 kb) [file 40168_2018_591_MOESM16_ESM.xlsx]

## Sheet: MIDAS_MG>0.5%
Matching species in MIDAS	6H	9H	11H	13H	15H	17H	21H	24H
Lactobacillus_fermentum	0.004325	0.0300379	0.110456	0.343959	0.996017	1.77527	4.16812	5.73413
Veillonella_dispar	0.0584486	0.0940972	0.0829949	0.0984118	0.0856315	0.121511	0.137923	0.107653
Streptococcus_anginosus	0.639458	1.33438	1.36157	1.01626	1.24113	1.30872	1.38366	1.74313
Veillonella_atypica	0.18564	0.275594	0.277747	0.244081	0.297168	0.333318	0.465567	0.455922
Granulicatella_adiacens	3.99529	4.45375	4.27816	4.65499	5.69247	6.36988	8.77122	8.06681
Streptococcus_mitis	1.43486	2.77772	3.44225	3.12101	3.51575	3.32018	3.18919	2.91464
Veillonella_parvula	0.907389	2.25364	1.94321	1.85603	2.05743	2.86384	2.91973	3.03231
Streptococcus_oralis	5.08852	11.3365	11.7435	11.9074	12.626	12.3093	11.8791	10.8298
Streptococcus_infantis	1.85562	3.01976	3.05815	2.60664	2.65453	2.56414	2.43891	2.89294
Streptococcus_sp	7.8382	17.7777	18.3138	17.4759	18.5546	18.0753	16.5161	16.0576
Streptococcus_parasanguinis	2.5906	5.36297	5.84922	6.20372	6.66268	6.48825	6.79095	6.45631

## Sheet: MIDAS_MT>0.5%
Matching species in MIDAS	6H	9H	11H	13H	15H	17H	21H	24H
Lactobacillus_fermentum	0	0.0116463	0.0771704	0.153757	0.306783	0.582945	0.563482	0.519244
Veillonella_dispar	0.144268	0.665936	1.04335	0.693691	0.930915	0.784901	0.704368	0.600548
Streptococcus_anginosus	0.522862	1.10386	1.46815	1.06342	1.2392	1.14319	0.925692	0.712471
Veillonella_atypica	0.360074	1.858	2.62641	1.2217	2.08613	1.81292	1.65392	1.71782
Granulicatella_adiacens	5.14163	2.45647	1.5173	0.984738	1.37101	1.67862	3.62262	4.12756
Streptococcus_mitis	1.79763	2.66747	2.43126	2.50631	2.31219	2.62491	3.0642	2.88967
Veillonella_parvula	1.33493	4.99101	6.59089	3.64028	4.64136	4.92211	4.29333	3.43322
Streptococcus_oralis	8.44095	7.23027	8.01561	7.48898	6.91329	6.90424	6.28291	5.90595
Streptococcus_infantis	5.45343	9.26173	12.3134	15.4452	15.984	16.9751	23.766	31.295
Streptococcus_sp	20.9098	34.002	26.242	25.6111	25.7527	23.4859	22.4876	22.699
Streptococcus_parasanguinis	4.75692	30.4821	32.6098	37.9236	33.5754	30.9317	26.1486	20.5144
