# Supplementary material for: Uncovering complex microbiome activities via metatranscriptomics during 24 hours of oral biofilm assembly and maturation
Source: Microbiome. 2018 Dec 6;6:217. doi: 10.1186/s40168-018-0591-4 (PMC6284299; doi:10.1186/s40168-018-0591-4)
Supplement: Supplementary file 17 — Table S15. Gene expression data of putative biosynthetic gene clusters (BSCs) identified in the 31 most active bacterial genomes in the in vitro biofilm community by antiSMASH v. 3.0. A total of 130 biosynthetic BSCs were identified, however only nine were transcriptionally active in the biofilm community. Genomes with no BGC are presented at the end of the table. (XLSX 52 kb) [file 40168_2018_591_MOESM17_ESM.xlsx]

## Sheet: Sheet1
color coding:
	bacteriocin encoding cluster
	lantipeptide-bacteriocin encoding cluster
	nrps encoding cluster
	sactipeptide encoding cluster
	lassopeptide encoding cluster
	terpene encoding cluster
Fatty acids, putative and saccaride annotations are not colored
Input accession number genome	Input name	Gene cluster type	Gene cluster genes			Gene cluster gene accessions	Compound with gene cluster of highest homology
CP002121.1	Streptococcus pneumoniae AP200, complete genome.	bacteriocin	0154;SPAP_0155;SPAP_0156			ADM83724.1;ADM83725.1;ADM83726.1;ADM83727.1;ADM83728.1;ADM83729.1;ADM83730.1;ADM83731.1;ADM83732.1;ADM83733.1;ADM83734.1;ADM83735.1;ADM83736.1;ADM83737.1;ADM83738.1;ADM83739.1;ADM83740.1;ADM83741.1;ADM83742.1;ADM83743.1;ADM83744.1;ADM83745.1;ADM83746.1;ADM83747.1;ADM83748.1;ADM83749.1;ADM83750.1
CP002121.1	Streptococcus pneumoniae AP200, complete genome.	cf_saccharide	SPAP_0176;SPAP_0177;SPAP_0178;SPAP_0179;SPAP_0180;SPAP_0181;SPAP_0182;SPAP_0183;SPAP_0184;SPAP_0185;SPAP_0186;SPAP_0187;SPAP_0188;SPAP_0190;SPAP_0191;SPAP_0192;SPAP_0193;SPAP_0194;SPAP_0195;SPAP_0196;SPAP_0197;SPAP_0198;SPAP_0199;SPAP_0200;SPAP_0201;SPAP_0202;SPAP_0203;SPAP_0204;SPAP_0205;SPAP_0206;SPAP_0207;SPAP_0208			ADM83770.1;ADM83771.1;ADM83772.1;ADM83773.1;ADM83774.1;ADM83775.1;ADM83776.1;ADM83777.1;ADM83778.1;ADM83779.1;ADM83780.1;ADM83781.1;ADM83782.1;ADM83783.1;ADM83784.1;ADM83785.1;ADM83786.1;ADM83787.1;ADM83788.1;ADM83789.1;ADM83790.1;ADM83791.1;ADM83792.1;ADM83793.1;ADM83794.1;ADM83795.1;ADM83796.1;ADM83797.1;ADM83798.1;ADM83799.1;ADM83800.1;ADM83801.1
CP002121.1	Streptococcus pneumoniae AP200, complete genome.	cf_putative	SPAP_0371;SPAP_0372;SPAP_0373;SPAP_0374;SPAP_0375;SPAP_0376;SPAP_0377;SPAP_0378;SPAP_0379;SPAP_0380;SPAP_0381;SPAP_0382;SPAP_0383;SPAP_0384;SPAP_0385;SPAP_0386;SPAP_0387;SPAP_0388;SPAP_0389			ADM83964.1;ADM83965.1;ADM83966.1;ADM83967.1;ADM83968.1;ADM83969.1;ADM83970.1;ADM83971.1;ADM83972.1;ADM83973.1;ADM83974.1;ADM83975.1;ADM83976.1;ADM83977.1;ADM83978.1;ADM83979.1;ADM83980.1;ADM83981.1;ADM83982.1
CP002121.1	Streptococcus pneumoniae AP200, complete genome.	cf_fatty_acid	SPAP_0426;SPAP_0427;SPAP_0428;SPAP_0429;SPAP_0430;SPAP_0431;SPAP_0432;SPAP_0433;SPAP_0434;SPAP_0435;SPAP_0436;SPAP_0437;SPAP_0438;SPAP_0439;SPAP_0440;SPAP_0441;SPAP_0442;SPAP_0443;SPAP_0444;SPAP_0445;SPAP_0446;SPAP_0447;SPAP_0448;SPAP_0449;SPAP_0450;SPAP_0451;SPAP_0452;SPAP_0453			ADM84019.1;ADM84020.1;ADM84021.1;ADM84022.1;ADM84023.1;ADM84024.1;ADM84025.1;ADM84026.1;ADM84027.1;ADM84028.1;ADM84029.1;ADM84030.1;ADM84031.1;ADM84032.1;ADM84033.1;ADM84034.1;ADM84035.1;ADM84036.1;ADM84037.1;ADM84038.1;ADM84039.1;ADM84040.1;ADM84041.1;ADM84042.1;ADM84043.1;ADM84044.1;ADM84045.1;ADM84046.1
CP002121.1	Streptococcus pneumoniae AP200, complete genome.	lantipeptide-bacteriocin	SPAP_0516;SPAP_0517;SPAP_0518;SPAP_0519;SPAP_0520;SPAP_0521;SPAP_0522;SPAP_0523;SPAP_0524;SPAP_0525;SPAP_0526;SPAP_0527;SPAP_0528;SPAP_0529;SPAP_0530;SPAP_0531;SPAP_0532;SPAP_0533;SPAP_0534;SPAP_0535;SPAP_0536;SPAP_0537;SPAP_0538;SPAP_0539;SPAP_0540;SPAP_0541;SPAP_0542;SPAP_0543;SPAP_0544;SPAP_0545;SPAP_0546;SPAP_0547;SPAP_0548			ADM84109.1;ADM84110.1;ADM84111.1;ADM84112.1;ADM84113.1;ADM84114.1;ADM84115.1;ADM84116.1;ADM84117.1;ADM84118.1;ADM84119.1;ADM84120.1;ADM84121.1;ADM84122.1;ADM84123.1;ADM84124.1;ADM84125.1;ADM84126.1;ADM84127.1;ADM84128.1;ADM84129.1;ADM84130.1;ADM84131.1;ADM84132.1;ADM84133.1;ADM84134.1;ADM84135.1;ADM84136.1;ADM84137.1;ADM84138.1;ADM84139.1;ADM84140.1;ADM84141.1
CP002121.1	Streptococcus pneumoniae AP200, complete genome.	cf_saccharide	SPAP_1105;SPAP_1106;SPAP_1107;SPAP_1108;SPAP_1109;SPAP_1110;SPAP_1111;SPAP_1112;SPAP_1113;SPAP_1114;SPAP_1115;SPAP_1116;SPAP_1117;SPAP_1118;SPAP_1119;SPAP_1120;SPAP_1121;SPAP_1122;SPAP_1123;SPAP_1124;SPAP_1125;SPAP_1126;SPAP_1127			ADM84694.1;ADM84695.1;ADM84696.1;ADM84697.1;ADM84698.1;ADM84699.1;ADM84700.1;ADM84701.1;ADM84702.1;ADM84703.1;ADM84704.1;ADM84705.1;ADM84706.1;ADM84707.1;ADM84708.1;ADM84709.1;ADM84710.1;ADM84711.1;ADM84712.1;ADM84713.1;ADM84714.1;ADM84715.1;ADM84716.1
CP002121.1	Streptococcus pneumoniae AP200, complete genome.	cf_putative	SPAP_1132;SPAP_1133;SPAP_1134;SPAP_1135;SPAP_1136;SPAP_1137;SPAP_1138;SPAP_1139;SPAP_1140;SPAP_1141;SPAP_1142;SPAP_1143;SPAP_1144;SPAP_1145;SPAP_1146;SPAP_1147			ADM84721.1;ADM84722.1;ADM84723.1;ADM84724.1;ADM84725.1;ADM84726.1;ADM84727.1;ADM84728.1;ADM84729.1;ADM84730.1;ADM84731.1;ADM84732.1;ADM84733.1;ADM84734.1;ADM84735.1;ADM84736.1
CP002121.1	Streptococcus pneumoniae AP200, complete genome.	cf_putative	SPAP_1289;SPAP_1290;SPAP_1291;SPAP_1292;SPAP_1293;SPAP_1294;SPAP_1295;SPAP_1296;SPAP_1297;SPAP_1298;SPAP_1299;SPAP_1300;SPAP_1301			ADM84876.1;ADM84877.1;ADM84878.1;ADM84879.1;ADM84880.1;ADM84881.1;ADM84882.1;ADM84883.1;ADM84884.1;ADM84885.1;ADM84886.1;ADM84887.1;ADM84888.1
CP002121.1	Streptococcus pneumoniae AP200, complete genome.	lantipeptide-cf_saccharide	SPAP_1362;SPAP_1363;SPAP_1364;SPAP_1365;SPAP_1366;SPAP_1367;SPAP_1368;SPAP_1369;SPAP_1370;SPAP_1371;SPAP_1372;SPAP_1373;SPAP_1374;SPAP_1375;SPAP_1376;SPAP_1377;SPAP_1378;SPAP_1379;SPAP_1380;SPAP_1381;SPAP_1382;SPAP_1383;SPAP_1384;SPAP_1385;SPAP_1386;SPAP_1387;SPAP_1388;SPAP_1389;SPAP_1390;SPAP_1391;SPAP_1392;SPAP_1393;SPAP_1394;SPAP_1395;SPAP_1396;SPAP_1397;SPAP_1398;SPAP_1399;SPAP_1400;SPAP_1401…			ADM84948.1;ADM84949.1;ADM84950.1;ADM84951.1;ADM84952.1;ADM84953.1;ADM84954.1;ADM84955.1;ADM84956.1;ADM84957.1;ADM84958.1;ADM84959.1;ADM84960.1;ADM84961.1;ADM84962.1;ADM84963.1;ADM84964.1;ADM84965.1;ADM84966.1;ADM84967.1;ADM84968.1;ADM84969.1;ADM84970.1;ADM84971.1;ADM84972.1;ADM84973.1;ADM84974.1;ADM84975.1;ADM84976.1;ADM84977.1;ADM84978.1;ADM84979.1;ADM84980.1;ADM84981.1;ADM84982.1;ADM84983.1;ADM…
CP002121.1	Streptococcus pneumoniae AP200, complete genome.	cf_putative	SPAP_1625;SPAP_1626;SPAP_1627;SPAP_1628;SPAP_1629			ADM85209.1;ADM85210.1;ADM85211.1;ADM85212.1;ADM85213.1
CP002121.1	Streptococcus pneumoniae AP200, complete genome.	cf_putative	SPAP_1856;SPAP_1857;SPAP_1858;SPAP_1859;SPAP_1860;SPAP_1861;SPAP_1862;SPAP_1863;SPAP_1864;SPAP_1865;SPAP_1866			ADM85439.1;ADM85440.1;ADM85441.1;ADM85442.1;ADM85443.1;ADM85444.1;ADM85445.1;ADM85446.1;ADM85447.1;ADM85448.1;ADM85449.1
CP002121.1	Streptococcus pneumoniae AP200, complete genome.	bacteriocin	SPAP_1993;SPAP_1994;SPAP_1995;SPAP_1996;SPAP_1997;SPAP_1998;SPAP_1999;SPAP_2000;SPAP_2001;SPAP_2002;SPAP_2003;SPAP_2004;SPAP_2005			ADM85555.1;ADM85556.1;ADM85557.1;ADM85558.1;ADM85559.1;ADM85560.1;ADM85561.1;ADM85562.1;ADM85563.1;ADM85564.1;ADM85565.1;ADM85566.1;ADM85567.1
Input accession number	Input name	Gene cluster type	Gene cluster genes			Gene cluster gene accessions	Compound with gene cluster of highest homology
CP002843.1	Streptococcus parasanguinis ATCC 15912, complete genome.	cf_saccharide	HMPREF0833_10276;HMPREF0833_10277;HMPREF0833_10278;HMPREF0833_10279;HMPREF0833_10280;HMPREF0833_10281;HMPREF0833_10282;HMPREF0833_10283;HMPREF0833_10284;HMPREF0833_10285;HMPREF0833_10286;HMPREF0833_10287;HMPREF0833_10288;HMPREF0833_10289;HMPREF0833_10290;HMPREF0833_10291;HMPREF0833_10292;HMPREF0833_10293;HMPREF0833_10294;HMPREF0833_10295;HMPREF0833_10296;HMPREF0833_10297;HMPREF0833_10298;HMPREF08…			AEH55307.1;AEH55308.1;AEH55309.1;AEH55310.1;AEH55311.1;AEH55312.1;AEH55313.1;AEH55314.1;AEH55315.1;AEH55316.1;AEH55317.1;AEH55318.1;AEH55319.1;AEH55320.1;AEH55321.1;AEH55322.1;AEH55323.1;AEH55324.1;AEH55325.1;AEH55326.1;AEH55327.1;AEH55328.1;AEH55329.1;AEH55330.1;AEH55331.1;AEH55332.1;AEH55333.1;AEH55334.1;AEH55335.1;AEH55336.1;AEH55337.1;AEH55338.1;AEH55339.1;AEH55340.1;AEH55341.1;AEH55342.1
CP002843.1	Streptococcus parasanguinis ATCC 15912, complete genome.	cf_fatty_acid	HMPREF0833_10493;HMPREF0833_10494;HMPREF0833_10495;HMPREF0833_10496;HMPREF0833_10497;HMPREF0833_10498;HMPREF0833_10499;HMPREF0833_10500;HMPREF0833_10501;HMPREF0833_10502;HMPREF0833_10503;HMPREF0833_10504;HMPREF0833_10505;HMPREF0833_10506;HMPREF0833_10507;HMPREF0833_10508;HMPREF0833_10509;HMPREF0833_10510;HMPREF0833_10511			AEH55524.1;AEH55525.1;AEH55526.1;AEH55527.1;AEH55528.1;AEH55529.1;AEH55530.1;AEH55531.1;AEH55532.1;AEH55533.1;AEH55534.1;AEH55535.1;AEH55536.1;AEH55537.1;AEH55538.1;AEH55539.1;AEH55540.1;AEH55541.1;AEH55542.1
CP002843.1	Streptococcus parasanguinis ATCC 15912, complete genome.	cf_putative	HMPREF0833_10729;HMPREF0833_10730;HMPREF0833_10731;HMPREF0833_10732;HMPREF0833_10733;HMPREF0833_10734;HMPREF0833_10735;HMPREF0833_10736;HMPREF0833_10737;HMPREF0833_10738;HMPREF0833_10739;HMPREF0833_10740;HMPREF0833_10741			AEH55760.1;AEH55761.1;AEH55762.1;AEH55763.1;AEH55764.1;AEH55765.1;AEH55766.1;AEH55767.1;AEH55768.1;AEH55769.1;AEH55770.1;AEH55771.1;AEH55772.1
CP002843.1	Streptococcus parasanguinis ATCC 15912, complete genome.	_anginosus_	HMPREF0833_10758;HMPREF0833_10759;HMPREF0833_10760;HMPREF0833_10761;HMPREF0833_10762;HMPREF0833_10763;HMPREF0833_10764;HMPREF0833_10765;HMPREF0833_10766;HMPREF0833_10767;HMPREF0833_10768;HMPREF0833_10769;HMPREF0833_10770;HMPREF0833_10771;HMPREF0833_10772;HMPREF0833_10773;HMPREF0833_10774;HMPREF0833_10775;HMPREF0833_10776;HMPREF0833_10777;HMPREF0833_10778;HMPREF0833_10779			AEH55789.1;AEH55790.1;AEH55791.1;AEH55792.1;AEH55793.1;AEH55794.1;AEH55795.1;AEH55796.1;AEH55797.1;AEH55798.1;AEH55799.1;AEH55800.1;AEH55801.1;AEH55802.1;AEH55803.1;AEH55804.1;AEH55805.1;AEH55806.1;AEH55807.1;AEH55808.1;AEH55809.1;AEH55810.1
CP002843.1	Streptococcus parasanguinis ATCC 15912, complete genome.	cf_putative	HMPREF0833_10791;HMPREF0833_10792;HMPREF0833_10793;HMPREF0833_10794;HMPREF0833_10795;HMPREF0833_10796;HMPREF0833_10797			AEH55822.1;AEH55823.1;AEH55824.1;AEH55825.1;AEH55826.1;AEH55827.1;AEH55828.1
CP002843.1	Streptococcus parasanguinis ATCC 15912, complete genome.	cf_saccharide	HMPREF0833_10899;HMPREF0833_10900;HMPREF0833_10901;HMPREF0833_10902;HMPREF0833_10903;HMPREF0833_10904;HMPREF0833_10905;HMPREF0833_10906;HMPREF0833_10907;HMPREF0833_10908;HMPREF0833_10909;HMPREF0833_10910;HMPREF0833_10911;HMPREF0833_10912;HMPREF0833_10913;HMPREF0833_10914;HMPREF0833_10915			AEH55930.1;AEH55931.1;AEH55932.1;AEH55933.1;AEH55934.1;AEH55935.1;AEH55936.1;AEH55937.1;AEH55938.1;AEH55939.1;AEH55940.1;AEH55941.1;AEH55942.1;AEH55943.1;AEH55944.1;AEH55945.1;AEH55946.1
CP002843.1	Streptococcus parasanguinis ATCC 15912, complete genome.	cf_putative	HMPREF0833_11067;HMPREF0833_11068;HMPREF0833_11069;HMPREF0833_11070;HMPREF0833_11071;HMPREF0833_11072;HMPREF0833_11073;HMPREF0833_11074;HMPREF0833_11075;HMPREF0833_11076;HMPREF0833_11077;HMPREF0833_11078;HMPREF0833_11079;HMPREF0833_11080;HMPREF0833_11081;HMPREF0833_11082;HMPREF0833_11083			AEH56098.1;AEH56099.1;AEH56100.1;AEH56101.1;AEH56102.1;AEH56103.1;AEH56104.1;AEH56105.1;AEH56106.1;AEH56107.1;AEH56108.1;AEH56109.1;AEH56110.1;AEH56111.1;AEH56112.1;AEH56113.1;AEH56114.1
CP002843.1	Streptococcus parasanguinis ATCC 15912, complete genome.	cf_saccharide	HMPREF0833_11293;HMPREF0833_11294;HMPREF0833_11295;HMPREF0833_11296;HMPREF0833_11297;HMPREF0833_11298;HMPREF0833_11299;HMPREF0833_11300;HMPREF0833_11301;HMPREF0833_11302;HMPREF0833_11303;HMPREF0833_11304;HMPREF0833_11305;HMPREF0833_11306;HMPREF0833_11307;HMPREF0833_11308;HMPREF0833_11309;HMPREF0833_11310;HMPREF0833_11311;HMPREF0833_11312;HMPREF0833_11313;HMPREF0833_11314;HMPREF0833_11315			AEH56324.1;AEH56325.1;AEH56326.1;AEH56327.1;AEH56328.1;AEH56329.1;AEH56330.1;AEH56331.1;AEH56332.1;AEH56333.1;AEH56334.1;AEH56335.1;AEH56336.1;AEH56337.1;AEH56338.1;AEH56339.1;AEH56340.1;AEH56341.1;AEH56342.1;AEH56343.1;AEH56344.1;AEH56345.1;AEH56346.1
CP002843.1	Streptococcus parasanguinis ATCC 15912, complete genome.	cf_saccharide	HMPREF0833_11372;HMPREF0833_11373;HMPREF0833_11374;HMPREF0833_11375;HMPREF0833_11376;HMPREF0833_11377;HMPREF0833_11378;HMPREF0833_11379;HMPREF0833_11380;HMPREF0833_11381;HMPREF0833_11382;HMPREF0833_11383;HMPREF0833_11384;HMPREF0833_11385;HMPREF0833_11386;HMPREF0833_11387;HMPREF0833_11388;HMPREF0833_11389;HMPREF0833_11390;HMPREF0833_11391;HMPREF0833_11392			AEH56403.1;AEH56404.1;AEH56405.1;AEH56406.1;AEH56407.1;AEH56408.1;AEH56409.1;AEH56410.1;AEH56411.1;AEH56412.1;AEH56413.1;AEH56414.1;AEH56415.1;AEH56416.1;AEH56417.1;AEH56418.1;AEH56419.1;AEH56420.1;AEH56421.1;AEH56422.1;AEH56423.1
CP002843.1	Streptococcus parasanguinis ATCC 15912, complete genome.	bacteriocin	HMPREF0833_11858;HMPREF0833_11859;HMPREF0833_11860;HMPREF0833_11861;HMPREF0833_11862;HMPREF0833_11863;HMPREF0833_11864;HMPREF0833_11865;HMPREF0833_11866;HMPREF0833_11867;HMPREF0833_11868;HMPREF0833_11869;HMPREF0833_11870;HMPREF0833_11871			AEH56889.1;AEH56890.1;AEH56891.1;AEH56892.1;AEH56893.1;AEH56894.1;AEH56895.1;AEH56896.1;AEH56897.1;AEH56898.1;AEH56899.1;AEH56900.1;AEH56901.1;AEH56902.1
CP002843.1	Streptococcus parasanguinis ATCC 15912, complete genome.	cf_fatty_acid	HMPREF0833_11937;HMPREF0833_11938;HMPREF0833_11939;HMPREF0833_11940;HMPREF0833_11941;HMPREF0833_11942;HMPREF0833_11943;HMPREF0833_11944;HMPREF0833_11945;HMPREF0833_11946;HMPREF0833_11947;HMPREF0833_11948;HMPREF0833_11949;HMPREF0833_11950;HMPREF0833_11951;HMPREF0833_11952;HMPREF0833_11953;HMPREF0833_11954;HMPREF0833_11955;HMPREF0833_11956;HMPREF0833_11957;HMPREF0833_11958;HMPREF0833_11959;HMPREF08…			AEH56968.1;AEH56969.1;AEH56970.1;AEH56971.1;AEH56972.1;AEH56973.1;AEH56974.1;AEH56975.1;AEH56976.1;AEH56977.1;AEH56978.1;AEH56979.1;AEH56980.1;AEH56981.1;AEH56982.1;AEH56983.1;AEH56984.1;AEH56985.1;AEH56986.1;AEH56987.1;AEH56988.1;AEH56989.1;AEH56990.1;AEH56991.1
Input accession number	Input name	Gene cluster type	Gene cluster genes			Gene cluster gene accessions	Compound with gene cluster of highest homology
AP010969.1	Streptococcus intermedius JTH08 DNA, complete genome.	cf_putative	SCIM_0164;SCIM_0165;SCIM_0166;SCIM_0167;SCIM_0168;SCIM_0169;SCIM_0170			BAM22818.1;BAM22819.1;BAM22820.1;BAM22821.1;BAM22822.1;BAM22823.1;BAM22824.1
AP010969.1	Streptococcus intermedius JTH08 DNA, complete genome.	bacteriocin	SCIM_0206;SCIM_0207;SCIM_0208;SCIM_0209;SCIM_0210;SCIM_0211;SCIM_0212;SCIM_0213;SCIM_0214			BAM22860.1;BAM22861.1;BAM22862.1;BAM22863.1;BAM22864.1;BAM22865.1;BAM22866.1;BAM22867.1;BAM22868.1
AP010969.1	Streptococcus intermedius JTH08 DNA, complete genome.	cf_fatty_acid	SCIM_0266;SCIM_0267;SCIM_0268;SCIM_0269;SCIM_0270;SCIM_0271;SCIM_0272;SCIM_0273;SCIM_0274;SCIM_0275;SCIM_0276;SCIM_0277;SCIM_0278;SCIM_0279;SCIM_0280;SCIM_0281;SCIM_0282;SCIM_0283;SCIM_0284;SCIM_0285;SCIM_0286;SCIM_0287;SCIM_0288			BAM22920.1;BAM22921.1;BAM22922.1;BAM22923.1;BAM22924.1;BAM22925.1;BAM22926.1;BAM22927.1;BAM22928.1;BAM22929.1;BAM22930.1;BAM22931.1;BAM22932.1;BAM22933.1;BAM22934.1;BAM22935.1;BAM22936.1;BAM22937.1;BAM22938.1;BAM22939.1;BAM22940.1;BAM22941.1;BAM22942.1
AP010969.1	Streptococcus intermedius JTH08 DNA, complete genome.	cf_saccharide	SCIM_0639;SCIM_0640;SCIM_0641;SCIM_0642;SCIM_0643;SCIM_0644;SCIM_0645;SCIM_0646;SCIM_0647;SCIM_0648;SCIM_0649;SCIM_0650;SCIM_0651;SCIM_0652;SCIM_0653;SCIM_0654;SCIM_0655;SCIM_0656;SCIM_0657;SCIM_0658;SCIM_0659;SCIM_0660;SCIM_0661;SCIM_0662;SCIM_0663;SCIM_0664;SCIM_0665;SCIM_0666;SCIM_0667;SCIM_0668;SCIM_0669;SCIM_0670;SCIM_0671;SCIM_0672;SCIM_0673;SCIM_0674;SCIM_0675;SCIM_0676;SCIM_0677;SCIM_0678…			BAM23293.1;BAM23294.1;BAM23295.1;BAM23296.1;BAM23297.1;BAM23298.1;BAM23299.1;BAM23300.1;BAM23301.1;BAM23302.1;BAM23303.1;BAM23304.1;BAM23305.1;BAM23306.1;BAM23307.1;BAM23308.1;BAM23309.1;BAM23310.1;BAM23311.1;BAM23312.1;BAM23313.1;BAM23314.1;BAM23315.1;BAM23316.1;BAM23317.1;BAM23318.1;BAM23319.1;BAM23320.1;BAM23321.1;BAM23322.1;BAM23323.1;BAM23324.1;BAM23325.1;BAM23326.1;BAM23327.1;BAM23328.1;BAM…
AP010969.1	Streptococcus intermedius JTH08 DNA, complete genome.	cf_putative	SCIM_0858;SCIM_0859;SCIM_0860;SCIM_0861;SCIM_0862;SCIM_0863;SCIM_0864			BAM23512.1;BAM23513.1;BAM23514.1;BAM23515.1;BAM23516.1;BAM23517.1;BAM23518.1
AP010969.1	Streptococcus intermedius JTH08 DNA, complete genome.	cf_putative	SCIM_1068;SCIM_1069;SCIM_1070;SCIM_1071;SCIM_1072;SCIM_1073;SCIM_1074;SCIM_1075			BAM23722.1;BAM23723.1;BAM23724.1;BAM23725.1;BAM23726.1;BAM23727.1;BAM23728.1;BAM23729.1
AP010969.1	Streptococcus intermedius JTH08 DNA, complete genome.	cf_putative	SCIM_1242;SCIM_1243;SCIM_1244;SCIM_1245;SCIM_1246;SCIM_1247			BAM23896.1;BAM23897.1;BAM23898.1;BAM23899.1;BAM23900.1;BAM23901.1
AP010969.1	Streptococcus intermedius JTH08 DNA, complete genome.	nrps	SCIM_1429;SCIM_1430;SCIM_1431;SCIM_1432;SCIM_1433;SCIM_1434;SCIM_1435;SCIM_1436;SCIM_1437;SCIM_1438;SCIM_1439;SCIM_1440;SCIM_1441;SCIM_1442;SCIM_1443;SCIM_1444;SCIM_1445;SCIM_1446;SCIM_1447;SCIM_1448;SCIM_1449;SCIM_1450;SCIM_1451;SCIM_1452;SCIM_1453;SCIM_1454;SCIM_1455;SCIM_1456;SCIM_1457;SCIM_1458;SCIM_1459;SCIM_1460;SCIM_1461;SCIM_1462;SCIM_1463;SCIM_1464;SCIM_1465;SCIM_1466;SCIM_1467;SCIM_1468…			BAM24082.1;BAM24083.1;BAM24084.1;BAM24085.1;BAM24086.1;BAM24087.1;BAM24088.1;BAM24089.1;BAM24090.1;BAM24091.1;BAM24092.1;BAM24093.1;BAM24094.1;BAM24095.1;BAM24096.1;BAM24097.1;BAM24098.1;BAM24099.1;BAM24100.1;BAM24101.1;BAM24102.1;BAM24103.1;BAM24104.1;BAM24105.1;BAM24106.1;BAM24107.1;BAM24108.1;BAM24109.1;BAM24110.1;BAM24111.1;BAM24112.1;BAM24113.1;BAM24114.1;BAM24115.1;BAM24116.1;BAM24117.1;BAM…
AP010969.1	Streptococcus intermedius JTH08 DNA, complete genome.	cf_saccharide	SCIM_1566;SCIM_1567;SCIM_1568;SCIM_1569;SCIM_1570;SCIM_1571;SCIM_1572;SCIM_1573;SCIM_1574;SCIM_1575;SCIM_1576;SCIM_1577;SCIM_1578;SCIM_1579;SCIM_1580;SCIM_1581;SCIM_1582;SCIM_1583;SCIM_1584;SCIM_1585;SCIM_1586			BAM24218.1;BAM24219.1;BAM24220.1;BAM24221.1;BAM24222.1;BAM24223.1;BAM24224.1;BAM24225.1;BAM24226.1;BAM24227.1;BAM24228.1;BAM24229.1;BAM24230.1;BAM24231.1;BAM24232.1;BAM24233.1;BAM24234.1;BAM24235.1;BAM24236.1;BAM24237.1;BAM24238.1
AP010969.1	Streptococcus intermedius JTH08 DNA, complete genome.	cf_putative	SCIM_1687;SCIM_1688;SCIM_1689;SCIM_1690;SCIM_1691;SCIM_1692;SCIM_1693;SCIM_1694;SCIM_1695;SCIM_1696;SCIM_1697;SCIM_1698;SCIM_1699;SCIM_1700;SCIM_1701;SCIM_1702;SCIM_1703;SCIM_1704			BAM24339.1;BAM24340.1;BAM24341.1;BAM24342.1;BAM24343.1;BAM24344.1;BAM24345.1;BAM24346.1;BAM24347.1;BAM24348.1;BAM24349.1;BAM24350.1;BAM24351.1;BAM24352.1;BAM24353.1;BAM24354.1;BAM24355.1;BAM24356.1
Input accession number	Input name	Gene cluster type	Gene cluster genes			Gene cluster gene accessions	Compound with gene cluster of highest homology
FR720602.1	Streptococcus oralis Uo5 complete genome sequence.	cf_putative	SOR_0489;SOR_0490;SOR_0491;SOR_0492;SOR_0493;SOR_0496;SOR_0497			CBZ00153.1;CBZ00154.1;CBZ00155.1;CBZ00156.1;CBZ00157.1;CBZ00158.1;CBZ00159.1
FR720602.1	Streptococcus oralis Uo5 complete genome sequence.	cf_putative	SOR_0597;SOR_0598;SOR_0599;SOR_0600;SOR_0601;SOR_0602;SOR_0603;SOR_0604;SOR_0605;SOR_0606;SOR_0607;SOR_0608			CBZ00259.1;CBZ00260.1;CBZ00261.1;CBZ00262.1;CBZ00263.1;CBZ00264.1;CBZ00265.1;CBZ00266.1;CBZ00267.1;CBZ00268.1;CBZ00269.1;CBZ00270.1
FR720602.1	Streptococcus oralis Uo5 complete genome sequence.	cf_saccharide	SOR_0622;SOR_0623;SOR_0624;SOR_0625;SOR_0626;SOR_0627;SOR_0628;SOR_0629;SOR_0630;SOR_0631;SOR_0632;SOR_0633;SOR_0634;SOR_0635;SOR_0636;SOR_0637;SOR_0638;SOR_0639;SOR_0640;SOR_0641;SOR_0642;SOR_0643;SOR_0644;SOR_0645;SOR_0646;SOR_0647;SOR_0648;SOR_0649;SOR_0650;SOR_0651;SOR_0652;SOR_0653;SOR_0654;SOR_0655;SOR_0656;SOR_0657;SOR_0658;SOR_0659;SOR_0660			CBZ00284.1;CBZ00285.1;CBZ00286.1;CBZ00287.1;CBZ00288.1;CBZ00289.1;CBZ00290.1;CBZ00291.1;CBZ00292.1;CBZ00293.1;CBZ00294.1;CBZ00295.1;CBZ00296.1;CBZ00297.1;CBZ00298.1;CBZ00299.1;CBZ00300.1;CBZ00301.1;CBZ00302.1;CBZ00303.1;CBZ00304.1;CBZ00305.1;CBZ00306.1;CBZ00307.1;CBZ00308.1;CBZ00309.1;CBZ00310.1;CBZ00311.1;CBZ00312.1;CBZ00313.1;CBZ00314.1;CBZ00315.1;CBZ00316.1;CBZ00317.1;CBZ00318.1;CBZ00319.1;CBZ…
FR720602.1	Streptococcus oralis Uo5 complete genome sequence.	cf_saccharide	SOR_0958;SOR_0959;SOR_0960;SOR_0961;SOR_0962;SOR_0963;SOR_0964;SOR_0965;SOR_0966;SOR_0967;SOR_0968;SOR_0969;SOR_0970;SOR_0971;SOR_0972;SOR_0973;SOR_0974;SOR_0975;SOR_0976;SOR_0977;SOR_0978;SOR_0979;SOR_0980;SOR_0981;SOR_0982			CBZ00617.1;CBZ00618.1;CBZ00619.1;CBZ00620.1;CBZ00621.1;CBZ00622.1;CBZ00623.1;CBZ00624.1;CBZ00625.1;CBZ00626.1;CBZ00627.1;CBZ00628.1;CBZ00629.1;CBZ00630.1;CBZ00631.1;CBZ00632.1;CBZ00633.1;CBZ00634.1;CBZ00635.1;CBZ00636.1;CBZ00637.1;CBZ00638.1;CBZ00639.1;CBZ00640.1;CBZ00641.1
FR720602.1	Streptococcus oralis Uo5 complete genome sequence.	cf_saccharide	SOR_1148;SOR_1149;SOR_1150;SOR_1151;SOR_1152;SOR_1153;SOR_1154;SOR_1155;SOR_1156;SOR_1157;SOR_1158;SOR_1159;SOR_1160;SOR_1161;SOR_1162;SOR_1163;SOR_1164;SOR_1165;SOR_1166			CBZ00806.1;CBZ00807.1;CBZ00808.1;CBZ00809.1;CBZ00810.1;CBZ00811.1;CBZ00812.1;CBZ00813.1;CBZ00814.1;CBZ00815.1;CBZ00816.1;CBZ00817.1;CBZ00818.1;CBZ00819.1;CBZ00820.1;CBZ00821.1;CBZ00822.1;CBZ00823.1;CBZ00824.1
FR720602.1	Streptococcus oralis Uo5 complete genome sequence.	cf_fatty_acid	SOR_1588;SOR_1589;SOR_1590;SOR_1591;SOR_1592;SOR_1593;SOR_1594;SOR_1595;SOR_1596;SOR_1597;SOR_1598;SOR_1599;SOR_1600;SOR_1601;SOR_1602;SOR_1603;SOR_1604;SOR_1605;SOR_1606;SOR_1607;SOR_1608;SOR_1609;SOR_1610;SOR_1611;SOR_1612;SOR_1613;SOR_1614;SOR_1615;SOR_1616			CBZ01240.1;CBZ01241.1;CBZ01242.1;CBZ01243.1;CBZ01244.1;CBZ01245.1;CBZ01246.1;CBZ01247.1;CBZ01248.1;CBZ01249.1;CBZ01250.1;CBZ01251.1;CBZ01252.1;CBZ01253.1;CBZ01254.1;CBZ01255.1;CBZ01256.1;CBZ01257.1;CBZ01258.1;CBZ01259.1;CBZ01260.1;CBZ01261.1;CBZ01262.1;CBZ01263.1;CBZ01264.1;CBZ01265.1;CBZ01266.1;CBZ01267.1;CBZ01268.1
FR720602.1	Streptococcus oralis Uo5 complete genome sequence.	cf_saccharide	SOR_1643;SOR_1644;SOR_1645;SOR_1646;SOR_1647;SOR_1648;SOR_1649;SOR_1650;SOR_1651;SOR_1652;SOR_1653;SOR_1654;SOR_1655;SOR_1656;SOR_1657;SOR_1658;SOR_1659;SOR_1660;SOR_1661;SOR_1662;SOR_1663			CBZ01294.1;CBZ01295.1;CBZ01296.1;CBZ01297.1;CBZ01298.1;CBZ01299.1;CBZ01300.1;CBZ01301.1;CBZ01302.1;CBZ01303.1;CBZ01304.1;CBZ01305.1;CBZ01306.1;CBZ01307.1;CBZ01308.1;CBZ01309.1;CBZ01310.1;CBZ01311.1;CBZ01312.1;CBZ01313.1;CBZ01314.1
FR720602.1	Streptococcus oralis Uo5 complete genome sequence.	cf_fatty_acid	SOR_1776;SOR_1777;SOR_1778;SOR_1779;SOR_1780;SOR_1781;SOR_1782;SOR_1783;SOR_1784;SOR_1785;SOR_1786;SOR_1787;SOR_1788;SOR_1789;SOR_1790;SOR_1791;SOR_1792;SOR_1793;SOR_1794;SOR_1795;SOR_1796;SOR_1797;SOR_1798;SOR_1799;SOR_1800;SOR_1801			CBZ01423.1;CBZ01424.1;CBZ01425.1;CBZ01426.1;CBZ01427.1;CBZ01428.1;CBZ01429.1;CBZ01430.1;CBZ01431.1;CBZ01432.1;CBZ01433.1;CBZ01434.1;CBZ01435.1;CBZ01436.1;CBZ01437.1;CBZ01438.1;CBZ01439.1;CBZ01440.1;CBZ01441.1;CBZ01442.1;CBZ01443.1;CBZ01444.1;CBZ01445.1;CBZ01446.1;CBZ01447.1;CBZ01448.1
FR720602.1	Streptococcus oralis Uo5 complete genome sequence.	bacteriocin	SOR_1850;SOR_1851;SOR_1852;SOR_1853;SOR_1854;SOR_1855;SOR_1856;SOR_1857;SOR_1858;SOR_1859;SOR_1860;SOR_1861;SOR_1862;SOR_1863			CBZ01497.1;CBZ01498.1;CBZ01499.1;CBZ01500.1;CBZ01501.1;CBZ01502.1;CBZ01503.1;CBZ01504.1;CBZ01505.1;CBZ01506.1;CBZ01507.1;CBZ01508.1;CBZ01509.1;CBZ01510.1
Input accession number	Input name	Gene cluster type	Gene cluster genes			Gene cluster gene accessions	Compound with gene cluster of highest homology
AEEN01000012.1	Streptococcus mitis ATCC 6249 contig00038, whole genome shotgun sequence.	bacteriocin	HMPREF8571_0682;HMPREF8571_0683;HMPREF8571_0684;HMPREF8571_0685;HMPREF8571_0686;HMPREF8571_0687;HMPREF8571_0688;HMPREF8571_0689;HMPREF8571_0690;HMPREF8571_0691;HMPREF8571_0692;HMPREF8571_0693			EFM31312.1;EFM31313.1;EFM31314.1;EFM31315.1;EFM31316.1;EFM31317.1;EFM31318.1;EFM31319.1;EFM31320.1;EFM31321.1;EFM31322.1;EFM31323.1
AEEN01000012.1	Streptococcus mitis ATCC 6249 contig00038, whole genome shotgun sequence.	cf_saccharide	HMPREF8571_0903;HMPREF8571_0904;HMPREF8571_0905;HMPREF8571_0906;HMPREF8571_0907;HMPREF8571_0908;HMPREF8571_0909;HMPREF8571_0910;HMPREF8571_0911;HMPREF8571_0912;HMPREF8571_0913;HMPREF8571_0914;HMPREF8571_0915;HMPREF8571_0916;HMPREF8571_0917;HMPREF8571_0918;HMPREF8571_0919;HMPREF8571_0920;HMPREF8571_0921			EFM31533.1;EFM31534.1;EFM31535.1;EFM31536.1;EFM31537.1;EFM31538.1;EFM31539.1;EFM31540.1;EFM31541.1;EFM31542.1;EFM31543.1;EFM31544.1;EFM31545.1;EFM31546.1;EFM31547.1;EFM31548.1;EFM31549.1;EFM31550.1;EFM31551.1
AEEN01000012.1	Streptococcus mitis ATCC 6249 contig00038, whole genome shotgun sequence.	cf_putative	HMPREF8571_1030;HMPREF8571_1031;HMPREF8571_1032;HMPREF8571_1033;HMPREF8571_1034;HMPREF8571_1035;HMPREF8571_1036;HMPREF8571_1037;HMPREF8571_1038			EFM31660.1;EFM31661.1;EFM31662.1;EFM31663.1;EFM31664.1;EFM31665.1;EFM31666.1;EFM31667.1;EFM31668.1
Input accession number	Input name	Gene cluster type	Gene cluster genes			Gene cluster gene accessions	Compound with gene cluster of highest homology
CP001820.1	Veillonella parvula DSM 2008, complete genome.	cf_saccharide	Vpar_0010;Vpar_0011;Vpar_0012;Vpar_0013;Vpar_0014;Vpar_0015;Vpar_0016;Vpar_0017;Vpar_0018;Vpar_0019;Vpar_0020;Vpar_0021;Vpar_0022;Vpar_0023;Vpar_0024;Vpar_0025;Vpar_0026;Vpar_0027;Vpar_0028;Vpar_0029;Vpar_0030;Vpar_0031;Vpar_0032;Vpar_0033;Vpar_0034;Vpar_0035;Vpar_0036;Vpar_0037			ACZ23699.1;ACZ23700.1;ACZ23701.1;ACZ23702.1;ACZ23703.1;ACZ23704.1;ACZ23705.1;ACZ23706.1;ACZ23707.1;ACZ23708.1;ACZ23709.1;ACZ23710.1;ACZ23711.1;ACZ23712.1;ACZ23713.1;ACZ23714.1;ACZ23715.1;ACZ23716.1;ACZ23717.1;ACZ23718.1;ACZ23719.1;ACZ23720.1;ACZ23721.1;ACZ23722.1;ACZ23723.1;ACZ23724.1;ACZ23725.1;ACZ23726.1
CP001820.1	Veillonella parvula DSM 2008, complete genome.	cf_putative	Vpar_0067;Vpar_0068;Vpar_0069;Vpar_0070;Vpar_0071;Vpar_0072;Vpar_0073;Vpar_0074;Vpar_0075;Vpar_0076;Vpar_0077;Vpar_0078;Vpar_0079;Vpar_0080;Vpar_0081;Vpar_0082;Vpar_0083;Vpar_0084;Vpar_0085;Vpar_0086;Vpar_0087;Vpar_0088;Vpar_0089;Vpar_0090			ACZ23756.1;ACZ23757.1;ACZ23758.1;ACZ23759.1;ACZ23760.1;ACZ23761.1;ACZ23762.1;ACZ23763.1;ACZ23764.1;ACZ23765.1;ACZ23766.1;ACZ23767.1;ACZ23768.1;ACZ23769.1;ACZ23770.1;ACZ23771.1;ACZ23772.1;ACZ23773.1;ACZ23774.1;ACZ23775.1;ACZ23776.1;ACZ23777.1;ACZ23778.1;ACZ23779.1
CP001820.1	Veillonella parvula DSM 2008, complete genome.	cf_putative	Vpar_0372;Vpar_0373;Vpar_0374;Vpar_0375;Vpar_0376;Vpar_0377;Vpar_0378;Vpar_0379			ACZ24056.1;ACZ24057.1;ACZ24058.1;ACZ24059.1;ACZ24060.1;ACZ24061.1;ACZ24062.1;ACZ24063.1
CP001820.1	Veillonella parvula DSM 2008, complete genome.	sactipeptide	Vpar_0629;Vpar_0630;Vpar_0631;Vpar_0632;Vpar_0633;Vpar_0634;Vpar_0635;Vpar_0636;Vpar_0637;Vpar_0638;Vpar_0639;Vpar_0640;Vpar_0641;Vpar_0642;Vpar_0643;Vpar_0644;Vpar_0645;Vpar_0646;Vpar_0647;Vpar_0648			ACZ24312.1;ACZ24313.1;ACZ24314.1;ACZ24315.1;ACZ24316.1;ACZ24317.1;ACZ24318.1;ACZ24319.1;ACZ24320.1;ACZ24321.1;ACZ24322.1;ACZ24323.1;ACZ24324.1;ACZ24325.1;ACZ24326.1;ACZ24327.1;ACZ24328.1;ACZ24329.1;ACZ24330.1;ACZ24331.1
CP001820.1	Veillonella parvula DSM 2008, complete genome.	cf_putative	Vpar_0650;Vpar_0651;Vpar_0652;Vpar_0653;Vpar_0654;Vpar_0655;Vpar_0656;Vpar_0657;Vpar_0658;Vpar_0659;Vpar_0660;Vpar_0661;Vpar_0662			ACZ24333.1;ACZ24334.1;ACZ24335.1;ACZ24336.1;ACZ24337.1;ACZ24338.1;ACZ24339.1;ACZ24340.1;ACZ24341.1;ACZ24342.1;ACZ24343.1;ACZ24344.1;ACZ24345.1
CP001820.1	Veillonella parvula DSM 2008, complete genome.	cf_putative	Vpar_0664;Vpar_0665;Vpar_0666;Vpar_0667;Vpar_0668;Vpar_0669;Vpar_0670;Vpar_0671;Vpar_0672;Vpar_0673;Vpar_0674;Vpar_0675;Vpar_0676;Vpar_0677;Vpar_0678;Vpar_0679;Vpar_0680;Vpar_0681;Vpar_0682;Vpar_0683;Vpar_0684			ACZ24347.1;ACZ24348.1;ACZ24349.1;ACZ24350.1;ACZ24351.1;ACZ24352.1;ACZ24353.1;ACZ24354.1;ACZ24355.1;ACZ24356.1;ACZ24357.1;ACZ24358.1;ACZ24359.1;ACZ24360.1;ACZ24361.1;ACZ24362.1;ACZ24363.1;ACZ24364.1;ACZ24365.1;ACZ24366.1;ACZ24367.1
CP001820.1	Veillonella parvula DSM 2008, complete genome.	cf_fatty_acid	Vpar_0685;Vpar_0686;Vpar_0687;Vpar_0688;Vpar_0689;Vpar_0690;Vpar_0691;Vpar_0692;Vpar_0693;Vpar_0694;Vpar_0695;Vpar_0696;Vpar_0697;Vpar_0698;Vpar_0699;Vpar_0700;Vpar_0701;Vpar_0702;Vpar_0703;Vpar_0704;Vpar_0705;Vpar_0706;Vpar_0707;Vpar_0708;Vpar_0709			ACZ24368.1;ACZ24369.1;ACZ24370.1;ACZ24371.1;ACZ24372.1;ACZ24373.1;ACZ24374.1;ACZ24375.1;ACZ24376.1;ACZ24377.1;ACZ24378.1;ACZ24379.1;ACZ24380.1;ACZ24381.1;ACZ24382.1;ACZ24383.1;ACZ24384.1;ACZ24385.1;ACZ24386.1;ACZ24387.1;ACZ24388.1;ACZ24389.1;ACZ24390.1;ACZ24391.1;ACZ24392.1
Input accession number	Input name	Gene cluster type	Gene cluster genes			Gene cluster gene accessions	Compound with gene cluster of highest homology
AEKO01000007.1	Streptococcus vestibularis F0396 ctg1126932565723, whole genome shotgun sequence.	bacteriocin	HMPREF9192_0681;HMPREF9192_0682;HMPREF9192_0683;HMPREF9192_0684;HMPREF9192_0685;HMPREF9192_0686;HMPREF9192_0687;HMPREF9192_0688;HMPREF9192_0689;HMPREF9192_0690;HMPREF9192_0691;HMPREF9192_0692;HMPREF9192_0693			EFQ59675.1;EFQ59353.1;EFQ59256.1;EFQ59101.1;EFQ58801.1;EFQ58959.1;EFQ59463.1;EFQ59677.1;EFQ59474.1;EFQ59370.1;EFQ58836.1;EFQ59197.1;EFQ59127.1
AEKO01000007.1	Streptococcus vestibularis F0396 ctg1126932565723, whole genome shotgun sequence.	cf_saccharide	HMPREF9192_0902;HMPREF9192_0903;HMPREF9192_0904;HMPREF9192_0905;HMPREF9192_0906;HMPREF9192_0907;HMPREF9192_0908;HMPREF9192_0909;HMPREF9192_0910;HMPREF9192_0911;HMPREF9192_0912;HMPREF9192_0913;HMPREF9192_0914;HMPREF9192_0915;HMPREF9192_0916;HMPREF9192_0917;HMPREF9192_0918;HMPREF9192_0919;HMPREF9192_0920;HMPREF9192_0921;HMPREF9192_0922;HMPREF9192_0923;HMPREF9192_0924;HMPREF9192_0925;HMPREF9192_0926…			EFQ59145.1;EFQ58776.1;EFQ58943.1;EFQ59669.1;EFQ59420.1;EFQ58871.1;EFQ59672.1;EFQ59099.1;EFQ58745.1;EFQ59304.1;EFQ59003.1;EFQ59518.1;EFQ59431.1;EFQ59645.1;EFQ59569.1;EFQ59066.1;EFQ59191.1;EFQ59278.1;EFQ59398.1;EFQ58785.1;EFQ58923.1;EFQ59479.1;EFQ59605.1;EFQ59058.1;EFQ58915.1;EFQ59010.1;EFQ59139.1;EFQ59386.1;EFQ59510.1;EFQ59555.1;EFQ59671.1;EFQ58793.1;EFQ59035.1;EFQ59220.1;EFQ59348.1
AEKO01000007.1	Streptococcus vestibularis F0396 ctg1126932565723, whole genome shotgun sequence.	cf_saccharide	HMPREF9192_1003;HMPREF9192_1004;HMPREF9192_1005;HMPREF9192_1006;HMPREF9192_1007;HMPREF9192_1008;HMPREF9192_1009;HMPREF9192_1010;HMPREF9192_1011;HMPREF9192_1012;HMPREF9192_1013;HMPREF9192_1014;HMPREF9192_1015;HMPREF9192_1016;HMPREF9192_1017;HMPREF9192_1018;HMPREF9192_1019;HMPREF9192_1020;HMPREF9192_1021;HMPREF9192_1022			EFQ59465.1;EFQ59571.1;EFQ59163.1;EFQ59150.1;EFQ59308.1;EFQ59374.1;EFQ58985.1;EFQ59098.1;EFQ58856.1;EFQ58921.1;EFQ59485.1;EFQ59607.1;EFQ59049.1;EFQ59187.1;EFQ58839.1;EFQ59102.1;EFQ59015.1;EFQ58912.1;EFQ59489.1;EFQ58902.1
AEKO01000007.1	Streptococcus vestibularis F0396 ctg1126932565723, whole genome shotgun sequence.	cf_putative	HMPREF9192_1109;HMPREF9192_1110;HMPREF9192_1111;HMPREF9192_1112;HMPREF9192_1113;HMPREF9192_1114;HMPREF9192_1115;HMPREF9192_1116;HMPREF9192_1117;HMPREF9192_1118;HMPREF9192_1119;HMPREF9192_1120;HMPREF9192_1121;HMPREF9192_1122			EFQ59601.1;EFQ59515.1;EFQ59232.1;EFQ59085.1;EFQ59176.1;EFQ58806.1;EFQ58910.1;EFQ59641.1;EFQ59366.1;EFQ59255.1;EFQ59453.1;EFQ59297.1;EFQ59171.1;EFQ59389.1
AEKO01000007.1	Streptococcus vestibularis F0396 ctg1126932565723, whole genome shotgun sequence.	cf_putative	HMPREF9192_1210;HMPREF9192_1211;HMPREF9192_1212;HMPREF9192_1213;HMPREF9192_1214;HMPREF9192_1215;HMPREF9192_1216;HMPREF9192_1217;HMPREF9192_1218;HMPREF9192_1219;HMPREF9192_1220;HMPREF9192_1221;HMPREF9192_1222			EFQ59546.1;EFQ59637.1;EFQ59307.1;EFQ59385.1;EFQ58968.1;EFQ58811.1;EFQ59264.1;EFQ59135.1;EFQ59439.1;EFQ59219.1;EFQ59632.1;EFQ59458.1;EFQ59404.1
AEKO01000007.1	Streptococcus vestibularis F0396 ctg1126932565723, whole genome shotgun sequence.	cf_saccharide	HMPREF9192_1286;HMPREF9192_1287;HMPREF9192_1288;HMPREF9192_1289;HMPREF9192_1291;HMPREF9192_1292;HMPREF9192_1293;HMPREF9192_1294;HMPREF9192_1295;HMPREF9192_1296;HMPREF9192_1297;HMPREF9192_1298;HMPREF9192_1299;HMPREF9192_1300;HMPREF9192_1301;HMPREF9192_1302;HMPREF9192_1303;HMPREF9192_1304;HMPREF9192_1305;HMPREF9192_1306;HMPREF9192_1307;HMPREF9192_1308			EFQ59521.1;EFQ59306.1;EFQ58795.1;EFQ59614.1;EFQ59414.1;EFQ59309.1;EFQ59437.1;EFQ59513.1;EFQ59578.1;EFQ58975.1;EFQ58866.1;EFQ58982.1;EFQ59032.1;EFQ58849.1;EFQ59662.1;EFQ59537.1;EFQ58962.1;EFQ58852.1;EFQ59160.1;EFQ59591.1;EFQ59271.1;EFQ58924.1
AEKO01000007.1	Streptococcus vestibularis F0396 ctg1126932565723, whole genome shotgun sequence.	lassopeptide	HMPREF9192_1417;HMPREF9192_1418;HMPREF9192_1419;HMPREF9192_1420;HMPREF9192_1421;HMPREF9192_1422;HMPREF9192_1423;HMPREF9192_1424;HMPREF9192_1425;HMPREF9192_1426;HMPREF9192_1427;HMPREF9192_1428;HMPREF9192_1429;HMPREF9192_1430;HMPREF9192_1431;HMPREF9192_1432;HMPREF9192_1433;HMPREF9192_1434;HMPREF9192_1435;HMPREF9192_1436;HMPREF9192_1437;HMPREF9192_1438;HMPREF9192_1439;HMPREF9192_1440;HMPREF9192_1441…			EFQ59112.1;EFQ58955.1;EFQ59561.1;EFQ58994.1;EFQ59365.1;EFQ59462.1;EFQ58865.1;EFQ58850.1;EFQ59009.1;EFQ59324.1;EFQ59657.1;EFQ59536.1;EFQ58933.1;EFQ58833.1;EFQ58798.1;EFQ59204.1;EFQ58753.1;EFQ59352.1;EFQ58956.1;EFQ59072.1;EFQ59188.1;EFQ59653.1;EFQ58819.1;EFQ59409.1;EFQ59322.1;EFQ59535.1
Input accession number	Input name	Gene cluster type	Gene cluster genes			Gene cluster gene accessions	Compound with gene cluster of highest homology
AFIM01000001.1	Streptococcus anginosus SK52 = DSM 20563 strain SK52 contig00033, whole genome shotgun sequence.	cf_putative	HMPREF9966_0724;HMPREF9966_0725;HMPREF9966_0726;HMPREF9966_0727;HMPREF9966_0728			EGL48272.1;EGL48264.1;EGL48250.1;EGL48251.1;EGL48261.1
AFIM01000005.1	Streptococcus anginosus SK52 = DSM 20563 strain SK52 contig00021, whole genome shotgun sequence.	cf_putative	HMPREF9966_0486;HMPREF9966_0487;HMPREF9966_0488;HMPREF9966_0489;HMPREF9966_0490;HMPREF9966_0491;HMPREF9966_0492;HMPREF9966_0493;HMPREF9966_0494;HMPREF9966_0495;HMPREF9966_0496			EGL48101.1;EGL48094.1;EGL48097.1;EGL48103.1;EGL48119.1;EGL48125.1;EGL48093.1;EGL48110.1;EGL48091.1;EGL48100.1;EGL48123.1
AFIM01000012.1	Streptococcus anginosus SK52 = DSM 20563 strain SK52 contig00018, whole genome shotgun sequence.	bacteriocin	HMPREF9966_0383;HMPREF9966_0384;HMPREF9966_0385;HMPREF9966_0386;HMPREF9966_0387;HMPREF9966_0388;HMPREF9966_0389;HMPREF9966_0390			EGL47908.1;EGL47913.1;EGL47916.1;EGL47907.1;EGL47906.1;EGL47910.1;EGL47912.1;EGL47914.1
AFIM01000013.1	Streptococcus anginosus SK52 = DSM 20563 strain SK52 contig00072, whole genome shotgun sequence.	cf_putative	HMPREF9966_1412;HMPREF9966_1415;HMPREF9966_1416;HMPREF9966_1417;HMPREF9966_1418;HMPREF9966_1419;HMPREF9966_1420;HMPREF9966_1421;HMPREF9966_1422			EGL47876.1;EGL47879.1;EGL47880.1;EGL47883.1;EGL47875.1;EGL47878.1;EGL47881.1;EGL47882.1;EGL47877.1
AFIM01000032.1	Streptococcus anginosus SK52 = DSM 20563 strain SK52 contig00011, whole genome shotgun sequence.	bacteriocin. False postive - this is not a bacteriocin	HMPREF9966_0192;HMPREF9966_0193;HMPREF9966_0194;HMPREF9966_0195;HMPREF9966_0196;HMPREF9966_0197;HMPREF9966_0198;HMPREF9966_0199;HMPREF9966_0200;HMPREF9966_0201;HMPREF9966_0202;HMPREF9966_0203;HMPREF9966_0204;HMPREF9966_0205			EGL47395.1;EGL47388.1;EGL47392.1;EGL47364.1;EGL47370.1;EGL47347.1;EGL47375.1;EGL47371.1;EGL47357.1;EGL47362.1;EGL47385.1;EGL47359.1;EGL47345.1;EGL47386.1
AFIM01000039.1	Streptococcus anginosus SK52 = DSM 20563 strain SK52 contig00077, whole genome shotgun sequence.	cf_saccharide	HMPREF9966_1529;HMPREF9966_1530;HMPREF9966_1531;HMPREF9966_1532;HMPREF9966_1533;HMPREF9966_1534;HMPREF9966_1535;HMPREF9966_1536;HMPREF9966_1537;HMPREF9966_1538;HMPREF9966_1539;HMPREF9966_1540;HMPREF9966_1541			EGL47152.1;EGL47156.1;EGL47147.1;EGL47166.1;EGL47149.1;EGL47163.1;EGL47154.1;EGL47146.1;EGL47148.1;EGL47151.1;EGL47162.1;EGL47158.1;EGL47157.1
AFIM01000070.1	Streptococcus anginosus SK52 = DSM 20563 strain SK52 contig00088, whole genome shotgun sequence.	cf_putative	HMPREF9966_1860;HMPREF9966_1861;HMPREF9966_1862;HMPREF9966_1863;HMPREF9966_1864			EGL45628.1;EGL45626.1;EGL45615.1;EGL45624.1;EGL45618.1
AFIM01000087.1	Streptococcus anginosus SK52 = DSM 20563 strain SK52 contig00022, whole genome shotgun sequence.	cf_saccharide	HMPREF9966_0497;HMPREF9966_0498;HMPREF9966_0499;HMPREF9966_0500;HMPREF9966_0501;HMPREF9966_0502;HMPREF9966_0503;HMPREF9966_0504;HMPREF9966_0505;HMPREF9966_0506;HMPREF9966_0507;HMPREF9966_0508;HMPREF9966_0509;HMPREF9966_0510;HMPREF9966_0511;HMPREF9966_0512;HMPREF9966_0513;HMPREF9966_0514;HMPREF9966_0515;HMPREF9966_0516;HMPREF9966_0517;HMPREF9966_0518;HMPREF9966_0519;HMPREF9966_0520;HMPREF9966_0521…			EGL44506.1;EGL44537.1;EGL44492.1;EGL44527.1;EGL44523.1;EGL44495.1;EGL44509.1;EGL44486.1;EGL44535.1;EGL44519.1;EGL44521.1;EGL44531.1;EGL44516.1;EGL44512.1;EGL44503.1;EGL44520.1;EGL44536.1;EGL44524.1;EGL44502.1;EGL44505.1;EGL44480.1;EGL44508.1;EGL44526.1;EGL44479.1;EGL44528.1;EGL44518.1;EGL44484.1;EGL44529.1;EGL44500.1;EGL44513.1;EGL44490.1
AFIM01000102.1	Streptococcus anginosus SK52 = DSM 20563 strain SK52 contig00008, whole genome shotgun sequence.	cf_fatty_acid	HMPREF9966_0122;HMPREF9966_0123;HMPREF9966_0124;HMPREF9966_0125;HMPREF9966_0126;HMPREF9966_0127;HMPREF9966_0128;HMPREF9966_0129;HMPREF9966_0130;HMPREF9966_0131;HMPREF9966_0132;HMPREF9966_0133;HMPREF9966_0134;HMPREF9966_0135;HMPREF9966_0136;HMPREF9966_0137;HMPREF9966_0139;HMPREF9966_0140;HMPREF9966_0141;HMPREF9966_0142;HMPREF9966_0143			EGL43457.1;EGL43455.1;EGL43486.1;EGL43473.1;EGL43497.1;EGL43482.1;EGL43452.1;EGL43453.1;EGL43458.1;EGL43470.1;EGL43478.1;EGL43464.1;EGL43461.1;EGL43462.1;EGL43487.1;EGL43476.1;EGL43479.1;EGL43467.1;EGL43495.1;EGL43492.1;EGL43463.1
AFIM01000103.1	Streptococcus anginosus SK52 = DSM 20563 strain SK52 contig00038, whole genome shotgun sequence.	cf_putative	HMPREF9966_0766;HMPREF9966_0767;HMPREF9966_0768;HMPREF9966_0769;HMPREF9966_0770;HMPREF9966_0771;HMPREF9966_0772;HMPREF9966_0773;HMPREF9966_0774			EGL43375.1;EGL43383.1;EGL43379.1;EGL43376.1;EGL43380.1;EGL43382.1;EGL43373.1;EGL43378.1;EGL43381.1
Input accession number	Input name	Gene cluster type	Gene cluster genes	Gene cluster gene accessions	Compound with gene cluster of highest homology
AP008937.1	Lactobacillus fermentum IFO 3956 DNA, complete genome.	cf_saccharide	LAF_0079;LAF_0080;LAF_0081;LAF_0082;LAF_0083;LAF_0084;LAF_0085;LAF_0086;LAF_0087;LAF_0088;LAF_0089;LAF_0090;LAF_0091;LAF_0092;LAF_0093;LAF_0094;LAF_0095;LAF_0096;LAF_0097;LAF_0098;LAF_0099;LAF_0100;LAF_0101;LAF_0102;LAF_0103;LAF_0104;LAF_0105;LAF_0106	BAG26415.1;BAG26416.1;BAG26417.1;BAG26418.1;BAG26419.1;BAG26420.1;BAG26421.1;BAG26422.1;BAG26423.1;BAG26424.1;BAG26425.1;BAG26426.1;BAG26427.1;BAG26428.1;BAG26429.1;BAG26430.1;BAG26431.1;BAG26432.1;BAG26433.1;BAG26434.1;BAG26435.1;BAG26436.1;BAG26437.1;BAG26438.1;BAG26439.1;BAG26440.1;BAG26441.1;BAG26442.1
AP008937.1	Lactobacillus fermentum IFO 3956 DNA, complete genome.	cf_putative	LAF_0132;LAF_0133;LAF_0134;LAF_0135;LAF_0136;LAF_0137;LAF_0138;LAF_0139;LAF_0140;LAF_0141;LAF_0142;LAF_0143;LAF_0144	BAG26468.1;BAG26469.1;BAG26470.1;BAG26471.1;BAG26472.1;BAG26473.1;BAG26474.1;BAG26475.1;BAG26476.1;BAG26477.1;BAG26478.1;BAG26479.1;BAG26480.1
AP008937.1	Lactobacillus fermentum IFO 3956 DNA, complete genome.	cf_fatty_acid	LAF_0299;LAF_0300;LAF_0301;LAF_0302;LAF_0303;LAF_0304;LAF_0305;LAF_0306;LAF_0307;LAF_0308;LAF_0309;LAF_0310;LAF_0311;LAF_0312;LAF_0313;LAF_0314;LAF_0315;LAF_0316;LAF_0317;LAF_0318;LAF_0319;LAF_0320;LAF_0321;LAF_0322;LAF_0323;LAF_0324;LAF_0325;LAF_0326	BAG26635.1;BAG26636.1;BAG26637.1;BAG26638.1;BAG26639.1;BAG26640.1;BAG26641.1;BAG26642.1;BAG26643.1;BAG26644.1;BAG26645.1;BAG26646.1;BAG26647.1;BAG26648.1;BAG26649.1;BAG26650.1;BAG26651.1;BAG26652.1;BAG26653.1;BAG26654.1;BAG26655.1;BAG26656.1;BAG26657.1;BAG26658.1;BAG26659.1;BAG26660.1;BAG26661.1;BAG26662.1
AP008937.1	Lactobacillus fermentum IFO 3956 DNA, complete genome.	cf_putative	LAF_0337;LAF_0338;LAF_0339;LAF_0340;LAF_0341;LAF_0342;LAF_0343;LAF_0344	BAG26673.1;BAG26674.1;BAG26675.1;BAG26676.1;BAG26677.1;BAG26678.1;BAG26679.1;BAG26680.1
AP008937.1	Lactobacillus fermentum IFO 3956 DNA, complete genome.	cf_putative	LAF_0857;LAF_0858;LAF_0859;LAF_0860;LAF_0861;LAF_0862	BAG27193.1;BAG27194.1;BAG27195.1;BAG27196.1;BAG27197.1;BAG27198.1
AP008937.1	Lactobacillus fermentum IFO 3956 DNA, complete genome.	cf_putative	LAF_0927;LAF_0928;LAF_0929;LAF_0930;LAF_0931;LAF_0932;LAF_0933;LAF_0934;LAF_0935;LAF_0936	BAG27263.1;BAG27264.1;BAG27265.1;BAG27266.1;BAG27267.1;BAG27268.1;BAG27269.1;BAG27270.1;BAG27271.1;BAG27272.1
AP008937.1	Lactobacillus fermentum IFO 3956 DNA, complete genome.	cf_putative	LAF_0958;LAF_0959;LAF_0960;LAF_0961;LAF_0962;LAF_0963;LAF_0964;LAF_0965;LAF_0966;LAF_0967;LAF_0968;LAF_0969;LAF_0970;LAF_0971;LAF_0972;LAF_0973	BAG27294.1;BAG27295.1;BAG27296.1;BAG27297.1;BAG27298.1;BAG27299.1;BAG27300.1;BAG27301.1;BAG27302.1;BAG27303.1;BAG27304.1;BAG27305.1;BAG27306.1;BAG27307.1;BAG27308.1;BAG27309.1
AP008937.1	Lactobacillus fermentum IFO 3956 DNA, complete genome.	cf_saccharide	LAF_1378;LAF_1379;LAF_1380;LAF_1381;LAF_1382;LAF_1383;LAF_1384;LAF_1385;LAF_1386;LAF_1387;LAF_1388;LAF_1389;LAF_1390;LAF_1391;LAF_1392;LAF_1393;LAF_1394;LAF_1395;LAF_1396;LAF_1397;LAF_1398;LAF_1399;LAF_1400;LAF_1401;LAF_1402;LAF_1403;LAF_1404;LAF_1405;LAF_1406;LAF_1407;LAF_1408;LAF_1409;LAF_1410;LAF_1411;LAF_1412;LAF_1413;LAF_1414;LAF_1415;LAF_1416;LAF_1417;LAF_1418;LAF_1419;LAF_1420;LAF_1421;LAF…	BAG27714.1;BAG27715.1;BAG27716.1;BAG27717.1;BAG27718.1;BAG27719.1;BAG27720.1;BAG27721.1;BAG27722.1;BAG27723.1;BAG27724.1;BAG27725.1;BAG27726.1;BAG27727.1;BAG27728.1;BAG27729.1;BAG27730.1;BAG27731.1;BAG27732.1;BAG27733.1;BAG27734.1;BAG27735.1;BAG27736.1;BAG27737.1;BAG27738.1;BAG27739.1;BAG27740.1;BAG27741.1;BAG27742.1;BAG27743.1;BAG27744.1;BAG27745.1;BAG27746.1;BAG27747.1;BAG27748.1;BAG27749.1;BAG…
AP008937.1	Lactobacillus fermentum IFO 3956 DNA, complete genome.	cf_putative	LAF_1447;LAF_1448;LAF_1449;LAF_1450;LAF_1451;LAF_1452;LAF_1453;LAF_1454;LAF_1455;LAF_1456;LAF_1457;LAF_1458;LAF_1459;LAF_1460;LAF_1461;LAF_1462;LAF_1463	BAG27783.1;BAG27784.1;BAG27785.1;BAG27786.1;BAG27787.1;BAG27788.1;BAG27789.1;BAG27790.1;BAG27791.1;BAG27792.1;BAG27793.1;BAG27794.1;BAG27795.1;BAG27796.1;BAG27797.1;BAG27798.1;BAG27799.1
AP008937.1	Lactobacillus fermentum IFO 3956 DNA, complete genome.	terpene	LAF_1781;LAF_1782;LAF_1783;LAF_1784;LAF_1785;LAF_1786;LAF_1787;LAF_1788;LAF_1789;LAF_1790;LAF_1791;LAF_1792;LAF_1793;LAF_1794;LAF_1795;LAF_1796;LAF_1797	BAG28117.1;BAG28118.1;BAG28119.1;BAG28120.1;BAG28121.1;BAG28122.1;BAG28123.1;BAG28124.1;BAG28125.1;BAG28126.1;BAG28127.1;BAG28128.1;BAG28129.1;BAG28130.1;BAG28131.1;BAG28132.1;BAG28133.1
Input accession number	Input name	Gene cluster type	Gene cluster genes	Gene cluster gene accessions	Compound with gene cluster of highest homology
LOJO01000001.1	Veillonella parvula strain SHI-1 CONTIG_1, whole genome shotgun sequence.	cf_saccharide	AT982_02965;AT982_02970;AT982_02975;AT982_02980;AT982_02985;AT982_02990;AT982_02995;AT982_03000;AT982_03005;AT982_03010;AT982_03015;AT982_03020;AT982_03025;AT982_03030;AT982_03035;AT982_03040;AT982_03045;AT982_03050;AT982_03055;AT982_03060;AT982_03065;AT982_03070;AT982_03075;AT982_03080;AT982_03085;AT982_03090;AT982_03095;AT982_03100;AT982_03105	KUH50664.1;KUH50665.1;KUH50666.1;KUH50667.1;KUH50668.1;KUH50669.1;KUH50670.1;KUH50671.1;KUH50672.1;KUH50673.1;KUH50674.1;KUH50675.1;KUH50676.1;KUH50677.1;KUH50722.1;KUH50678.1;KUH50679.1;KUH50680.1;KUH50681.1;KUH50682.1;KUH50683.1;KUH50684.1;KUH50685.1;KUH50686.1;KUH50687.1;KUH50688.1;KUH50689.1;KUH50690.1;KUH50691.1
LOJO01000002.1	Veillonella parvula strain SHI-1 CONTIG_2, whole genome shotgun sequence.	sactipeptide	AT982_03305;AT982_03310;AT982_03315;AT982_03320;AT982_03325;AT982_03330;AT982_03335;AT982_03340;AT982_03345;AT982_03350;AT982_03355;AT982_03360;AT982_03365;AT982_03370;AT982_03375;AT982_03380;AT982_03385;AT982_03390;AT982_03395;AT982_03400	KUH49963.1;KUH49964.1;KUH49965.1;KUH49966.1;KUH49967.1;KUH49968.1;KUH49969.1;KUH49970.1;KUH49971.1;KUH49972.1;KUH49973.1;KUH49974.1;KUH49975.1;KUH49976.1;KUH49977.1;KUH49978.1;KUH49979.1;KUH49980.1;KUH49981.1;KUH49982.1
LOJO01000002.1	Veillonella parvula strain SHI-1 CONTIG_2, whole genome shotgun sequence.	cf_putative	AT982_03410;AT982_03415;AT982_03420;AT982_03425;AT982_03430;AT982_03435;AT982_03440;AT982_03445;AT982_03450;AT982_03455;AT982_03460;AT982_03465;AT982_03470	KUH49984.1;KUH49985.1;KUH49986.1;KUH49987.1;KUH49988.1;KUH49989.1;KUH49990.1;KUH49991.1;KUH49992.1;KUH49993.1;KUH49994.1;KUH49995.1;KUH49996.1
LOJO01000002.1	Veillonella parvula strain SHI-1 CONTIG_2, whole genome shotgun sequence.	cf_putative	AT982_03480;AT982_03485;AT982_03490;AT982_03495;AT982_03500;AT982_03505;AT982_03510;AT982_03515;AT982_03520;AT982_03525;AT982_03530;AT982_03535;AT982_03540;AT982_03545;AT982_03550;AT982_03555;AT982_03560;AT982_03565;AT982_03570;AT982_03575	KUH49998.1;KUH49999.1;KUH50000.1;KUH50001.1;KUH50002.1;KUH50003.1;KUH50004.1;KUH50005.1;KUH50006.1;KUH50007.1;KUH50008.1;KUH50009.1;KUH50010.1;KUH50011.1;KUH50012.1;KUH50013.1;KUH50014.1;KUH50015.1;KUH50016.1;KUH50017.1
LOJO01000002.1	Veillonella parvula strain SHI-1 CONTIG_2, whole genome shotgun sequence.	cf_fatty_acid	AT982_03585;AT982_03590;AT982_03595;AT982_03600;AT982_03605;AT982_03610;AT982_03615;AT982_03620;AT982_03625;AT982_03630;AT982_03635;AT982_03640;AT982_03645;AT982_03650;AT982_03655;AT982_03660;AT982_03665;AT982_03670;AT982_03675;AT982_03680;AT982_03685;AT982_03690;AT982_03695;AT982_03700;AT982_03705	KUH50019.1;KUH50020.1;KUH50021.1;KUH50022.1;KUH50023.1;KUH50024.1;KUH50025.1;KUH50026.1;KUH50027.1;KUH50028.1;KUH50029.1;KUH50030.1;KUH50031.1;KUH50032.1;KUH50033.1;KUH50034.1;KUH50035.1;KUH50036.1;KUH50037.1;KUH50038.1;KUH50039.1;KUH50040.1;KUH50041.1;KUH50042.1;KUH50043.1
Input accession number	Input name	Gene cluster type	Gene cluster genes			Gene cluster gene accessions	Compound with gene cluster of highest homology
NZ_GG770200.1	Veillonella sp. 3_1_44 supercont1.2, whole genome shotgun sequence.	cf_saccharide	HMPREF0873_RS03970;HMPREF0873_RS03975;HMPREF0873_RS03980;HMPREF0873_RS03985;HMPREF0873_RS03990;HMPREF0873_RS03995;HMPREF0873_RS04000;HMPREF0873_RS04005;HMPREF0873_RS04010;HMPREF0873_RS04015;HMPREF0873_RS04020;HMPREF0873_RS04025;HMPREF0873_RS04030;HMPREF0873_RS04035;HMPREF0873_RS04040;HMPREF0873_RS04045;HMPREF0873_RS04050;HMPREF0873_RS04055;HMPREF0873_RS04060;HMPREF0873_RS04065;HMPREF0873_RS04070;…			WP_038125593.1;WP_038125595.1;WP_008714489.1;WP_008714491.1;WP_008714493.1;WP_008714495.1;WP_008714496.1;WP_008714498.1;WP_008601799.1;WP_008714500.1;WP_024062523.1;WP_038125716.1;WP_008714506.1;WP_008714508.1;WP_008714510.1;WP_008714512.1;WP_008714513.1;WP_008714515.1;WP_008714517.1;WP_008714518.1;WP_038125600.1;WP_038125602.1;WP_008714524.1;WP_038125604.1;WP_008714527.1;WP_008714528.1
Input accession number	Input name	Gene cluster type	Gene cluster genes			Gene cluster gene accessions	Compound with gene cluster of highest homology
NZ_AORX01000002.1	Streptococcus oralis subsp. tigurinus 1366 contig002, whole genome shotgun sequence.	cf_putative	H353_RS14225;H353_RS14230;H353_RS14235;H353_RS14240;H353_RS14245;H353_RS14250;H353_RS14255;H353_RS14260;H353_RS14265;H353_RS14270;H353_RS14275;H353_RS14280			WP_000949301.1;WP_007521231.1;WP_007521233.1;WP_007521236.1;WP_007521238.1;WP_007521241.1;WP_007521244.1;WP_007521247.1;WP_007521249.1;WP_007521251.1;WP_007521254.1;WP_001040923.1
NZ_AORX01000002.1	Streptococcus oralis subsp. tigurinus 1366 contig002, whole genome shotgun sequence.	cf_saccharide	H353_RS15510;H353_RS15515;H353_RS15520;H353_RS15525;H353_RS15530;H353_RS15535;H353_RS15540;H353_RS15545;H353_RS15550;H353_RS15555;H353_RS15560;H353_RS15565;H353_RS15570;H353_RS15575;H353_RS15580;H353_RS15585;H353_RS15590;H353_RS15595;H353_RS15600			WP_007521656.1;WP_007521658.1;WP_007521660.1;WP_007521662.1;WP_000125426.1;WP_007521664.1;WP_000201892.1;WP_000331934.1;WP_007521667.1;WP_007521669.1;WP_007521672.1;WP_000863851.1;WP_033587395.1;WP_000502578.1;WP_007521676.1;WP_007521678.1;WP_007521680.1;WP_007521682.1;WP_007521685.1
NZ_AORX01000002.1	Streptococcus oralis subsp. tigurinus 1366 contig002, whole genome shotgun sequence.	cf_putative	H353_RS16130;H353_RS16135;H353_RS16140;H353_RS16145;H353_RS16150;H353_RS16155;H353_RS16160;H353_RS16165;H353_RS16170			WP_007521855.1;WP_007521857.1;WP_021164772.1;WP_007521861.1;WP_007521864.1;WP_007521866.1;WP_007521869.1;WP_007521870.1;WP_007521873.1
Input accession number	Input name	Gene cluster type	Gene cluster genes			Gene cluster gene accessions	Compound with gene cluster of highest homology
ACLO01000055.1	Streptococcus salivarius SK126 contig00381, whole genome shotgun sequence.	cf_putative	STRSA0001_1309;STRSA0001_1310;STRSA0001_1311;STRSA0001_1312;STRSA0001_1313;STRSA0001_1314;STRSA0001_1315;STRSA0001_1316;STRSA0001_1317			EEK10550.1;EEK10540.1;EEK10600.1;EEK10604.1;EEK10633.1;EEK10605.1;EEK10543.1;EEK10593.1;EEK10542.1
Input accession number	Input name	Gene cluster type	Gene cluster genes			Gene cluster gene accessions	Compound with gene cluster of highest homology
ACIK02000004.1	Veillonella dispar ATCC 17748 V_dispar-1.0.1_Cont0.2, whole genome shotgun sequence.	cf_saccharide	VEIDISOL_00012;VEIDISOL_00013;VEIDISOL_00014;VEIDISOL_00015;VEIDISOL_00016;VEIDISOL_00017;VEIDISOL_00018;VEIDISOL_00019;VEIDISOL_00020;VEIDISOL_00021;VEIDISOL_00022;VEIDISOL_00023;VEIDISOL_00024;VEIDISOL_00025;VEIDISOL_00026;VEIDISOL_00027;VEIDISOL_00028;VEIDISOL_00029;VEIDISOL_00030;VEIDISOL_00031;VEIDISOL_00032;VEIDISOL_00033;VEIDISOL_00034;VEIDISOL_00035;VEIDISOL_00036;VEIDISOL_00037			EEP65949.1;EEP65950.1;EEP65951.1;EEP65952.1;EEP65953.1;EEP65954.1;EEP65955.1;EEP65956.1;EEP65957.1;EEP65958.1;EEP65959.1;EEP65960.1;EEP65961.1;EEP65962.1;EEP65963.1;EEP65964.1;EEP65965.1;EEP65966.1;EEP65967.1;EEP65968.1;EEP65969.1;EEP65970.1;EEP65971.1;EEP65972.1;EEP65973.1;EEP65974.1
Input accession number	Input name	Gene cluster type	Gene cluster genes			Gene cluster gene accessions	Compound with gene cluster of highest homology
AFUB01000040.1	Streptococcus mitis bv. 2 str. SK95 contig00030, whole genome shotgun sequence.	cf_putative	HMPREF9965_1320;HMPREF9965_1321;HMPREF9965_1322;HMPREF9965_1323;HMPREF9965_1324;HMPREF9965_1325;HMPREF9965_1326;HMPREF9965_1327;HMPREF9965_1328;HMPREF9965_1329			EGU65704.1;EGU65670.1;EGU65688.1;EGU65673.1;EGU65712.1;EGU65654.1;EGU65680.1;EGU65664.1;EGU65638.1;EGU65705.1
Input accession number	Input name	Gene cluster type	Gene cluster genes			Gene cluster gene accessions	Compound with gene cluster of highest homology
AEVC01000007.1	Streptococcus cristatus ATCC 51100 contig00007, whole genome shotgun sequence.	cf_putative	HMPREF9422_0649;HMPREF9422_0650;HMPREF9422_0651;HMPREF9422_0652;HMPREF9422_0653;HMPREF9422_0654;HMPREF9422_0655;HMPREF9422_0656			EFX53294.1;EFX53295.1;EFX53296.1;EFX53297.1;EFX53298.1;EFX53299.1;EFX53300.1;EFX53301.1
AEVC01000007.1	Streptococcus cristatus ATCC 51100 contig00007, whole genome shotgun sequence.	cf_putative	HMPREF9422_0664;HMPREF9422_0665;HMPREF9422_0666;HMPREF9422_0667;HMPREF9422_0668;HMPREF9422_0669;HMPREF9422_0670;HMPREF9422_0671			EFX53309.1;EFX53310.1;EFX53311.1;EFX53312.1;EFX53313.1;EFX53314.1;EFX53315.1;EFX53316.1
AEVC01000007.1	Streptococcus cristatus ATCC 51100 contig00007, whole genome shotgun sequence.	cf_saccharide	HMPREF9422_0730;HMPREF9422_0731;HMPREF9422_0732;HMPREF9422_0733;HMPREF9422_0734;HMPREF9422_0735;HMPREF9422_0736;HMPREF9422_0737;HMPREF9422_0738;HMPREF9422_0739;HMPREF9422_0740;HMPREF9422_0741;HMPREF9422_0742;HMPREF9422_0743;HMPREF9422_0744;HMPREF9422_0745;HMPREF9422_0746;HMPREF9422_0747;HMPREF9422_0748;HMPREF9422_0749;HMPREF9422_0750;HMPREF9422_0751;HMPREF9422_0752;HMPREF9422_0753;HMPREF9422_0754…			EFX53375.1;EFX53376.1;EFX53377.1;EFX53378.1;EFX53379.1;EFX53380.1;EFX53381.1;EFX53382.1;EFX53383.1;EFX53384.1;EFX53385.1;EFX53386.1;EFX53387.1;EFX53388.1;EFX53389.1;EFX53390.1;EFX53391.1;EFX53392.1;EFX53393.1;EFX53394.1;EFX53395.1;EFX53396.1;EFX53397.1;EFX53398.1;EFX53399.1;EFX53400.1;EFX53401.1;EFX53402.1;EFX53403.1;EFX53404.1;EFX53405.1;EFX53406.1;EFX53407.1;EFX53408.1
AEVC01000007.1	Streptococcus cristatus ATCC 51100 contig00007, whole genome shotgun sequence.	cf_saccharide	HMPREF9422_0772;HMPREF9422_0773;HMPREF9422_0774;HMPREF9422_0775;HMPREF9422_0776;HMPREF9422_0777;HMPREF9422_0778;HMPREF9422_0779;HMPREF9422_0780;HMPREF9422_0781;HMPREF9422_0782;HMPREF9422_0783;HMPREF9422_0784;HMPREF9422_0785;HMPREF9422_0786;HMPREF9422_0787;HMPREF9422_0788;HMPREF9422_0789;HMPREF9422_0790			EFX53417.1;EFX53418.1;EFX53419.1;EFX53420.1;EFX53421.1;EFX53422.1;EFX53423.1;EFX53424.1;EFX53425.1;EFX53426.1;EFX53427.1;EFX53428.1;EFX53429.1;EFX53430.1;EFX53431.1;EFX53432.1;EFX53433.1;EFX53434.1;EFX53435.1
Input accession number	Input name	Gene cluster type	Gene cluster genes			Gene cluster gene accessions	Compound with gene cluster of highest homology
AEQR01000019.1	Streptococcus australis ATCC 700641 contig00020, whole genome shotgun sequence.	cf_saccharide	HMPREF9421_1111;HMPREF9421_1112;HMPREF9421_1113;HMPREF9421_1114;HMPREF9421_1115;HMPREF9421_1116;HMPREF9421_1117;HMPREF9421_1118;HMPREF9421_1119;HMPREF9421_1120;HMPREF9421_1121;HMPREF9421_1122;HMPREF9421_1123;HMPREF9421_1124;HMPREF9421_1125;HMPREF9421_1126;HMPREF9421_1127;HMPREF9421_1128;HMPREF9421_1129;HMPREF9421_1130;HMPREF9421_1131;HMPREF9421_1132;HMPREF9421_1133;HMPREF9421_1134;HMPREF9421_1135…			EFV99003.1;EFV99004.1;EFV99005.1;EFV99006.1;EFV99007.1;EFV99008.1;EFV99009.1;EFV99010.1;EFV99011.1;EFV99012.1;EFV99013.1;EFV99014.1;EFV99015.1;EFV99016.1;EFV99017.1;EFV99018.1;EFV99019.1;EFV99020.1;EFV99021.1;EFV99022.1;EFV99023.1;EFV99024.1;EFV99025.1;EFV99026.1;EFV99027.1;EFV99028.1;EFV99029.1;EFV99030.1;EFV99031.1;EFV99032.1;EFV99033.1;EFV99034.1
AEQR01000019.1	Streptococcus australis ATCC 700641 contig00020, whole genome shotgun sequence.	cf_fatty_acid	HMPREF9421_1453;HMPREF9421_1454;HMPREF9421_1455;HMPREF9421_1456;HMPREF9421_1457;HMPREF9421_1458;HMPREF9421_1459;HMPREF9421_1460;HMPREF9421_1461;HMPREF9421_1462;HMPREF9421_1463;HMPREF9421_1464;HMPREF9421_1465;HMPREF9421_1466;HMPREF9421_1467;HMPREF9421_1468;HMPREF9421_1469;HMPREF9421_1470;HMPREF9421_1471;HMPREF9421_1472;HMPREF9421_1473;HMPREF9421_1474;HMPREF9421_1475;HMPREF9421_1476			EFV99345.1;EFV99346.1;EFV99347.1;EFV99348.1;EFV99349.1;EFV99350.1;EFV99351.1;EFV99352.1;EFV99353.1;EFV99354.1;EFV99355.1;EFV99356.1;EFV99357.1;EFV99358.1;EFV99359.1;EFV99360.1;EFV99361.1;EFV99362.1;EFV99363.1;EFV99364.1;EFV99365.1;EFV99366.1;EFV99367.1;EFV99368.1
AEQR01000019.1	Streptococcus australis ATCC 700641 contig00020, whole genome shotgun sequence.	cf_putative	HMPREF9421_1607;HMPREF9421_1608;HMPREF9421_1609;HMPREF9421_1610;HMPREF9421_1611;HMPREF9421_1612;HMPREF9421_1613;HMPREF9421_1614;HMPREF9421_1615			EFV99499.1;EFV99500.1;EFV99501.1;EFV99502.1;EFV99503.1;EFV99504.1;EFV99505.1;EFV99506.1;EFV99507.1
AEQR01000019.1	Streptococcus australis ATCC 700641 contig00020, whole genome shotgun sequence.	cf_putative	HMPREF9421_1624;HMPREF9421_1625;HMPREF9421_1626;HMPREF9421_1627;HMPREF9421_1628;HMPREF9421_1629;HMPREF9421_1630			EFV99516.1;EFV99517.1;EFV99518.1;EFV99519.1;EFV99520.1;EFV99521.1;EFV99522.1
Input accession number	Input name	Gene cluster type	Gene cluster genes			Gene cluster gene accessions	Compound with gene cluster of highest homology
NZ_GG770215.1	Veillonella sp. 6_1_27 supercont1.1, whole genome shotgun sequence.	cf_putative	HMPREF0874_RS00255;HMPREF0874_RS00260;HMPREF0874_RS00265;HMPREF0874_RS00270;HMPREF0874_RS00275;HMPREF0874_RS00280;HMPREF0874_RS00285;HMPREF0874_RS00290;HMPREF0874_RS00295;HMPREF0874_RS00300;HMPREF0874_RS00305;HMPREF0874_RS00310;HMPREF0874_RS00315			WP_004693338.1;WP_008600606.1;WP_008600607.1;WP_008600608.1;WP_008600609.1;WP_008600610.1;WP_008600611.1;WP_008600612.1;WP_039964879.1;WP_008600614.1;WP_008600615.1;WP_008600616.1;WP_008600617.1
NZ_GG770215.1	Veillonella sp. 6_1_27 supercont1.1, whole genome shotgun sequence.	cf_putative	HMPREF0874_RS00325;HMPREF0874_RS00330;HMPREF0874_RS00335;HMPREF0874_RS00340;HMPREF0874_RS00345;HMPREF0874_RS00350;HMPREF0874_RS00355;HMPREF0874_RS00360;HMPREF0874_RS00365;HMPREF0874_RS00370;HMPREF0874_RS00375;HMPREF0874_RS00380;HMPREF0874_RS00385;HMPREF0874_RS00390;HMPREF0874_RS00395;HMPREF0874_RS00400;HMPREF0874_RS00405;HMPREF0874_RS00410;HMPREF0874_RS00415;HMPREF0874_RS00420;HMPREF0874_RS00425			WP_008600619.1;WP_008600620.1;WP_008600621.1;WP_008600622.1;WP_008600623.1;WP_008600624.1;WP_008600625.1;WP_008600626.1;WP_039964883.1;WP_008600628.1;WP_008600629.1;WP_008600630.1;WP_008600631.1;WP_004697063.1;WP_008600633.1;WP_039964885.1;WP_008600636.1;WP_004697227.1;WP_008600638.1;WP_008600640.1;WP_008600642.1
NZ_GG770215.1	Veillonella sp. 6_1_27 supercont1.1, whole genome shotgun sequence.	cf_fatty_acid	HMPREF0874_RS00430;HMPREF0874_RS00435;HMPREF0874_RS00440;HMPREF0874_RS00445;HMPREF0874_RS00450;HMPREF0874_RS00455;HMPREF0874_RS09890;HMPREF0874_RS00460;HMPREF0874_RS00465;HMPREF0874_RS00470;HMPREF0874_RS00475;HMPREF0874_RS00480;HMPREF0874_RS00485;HMPREF0874_RS00490;HMPREF0874_RS00495;HMPREF0874_RS00500;HMPREF0874_RS00505;HMPREF0874_RS00510;HMPREF0874_RS00515;HMPREF0874_RS00520;HMPREF0874_RS00525;…			WP_008600644.1;WP_008600647.1;WP_004697282.1;WP_008600649.1;WP_008600651.1;WP_004697213.1;WP_071985076.1;WP_004693422.1;WP_004693424.1;WP_004693428.1;WP_004693429.1;WP_004693432.1;WP_008600659.1;WP_008600662.1;WP_008600663.1;WP_004693439.1;WP_004693441.1;WP_008600668.1;WP_004693446.1;WP_004693448.1;WP_039964890.1;WP_008600672.1;WP_008600673.1;WP_008600675.1;WP_008600677.1;WP_008600678.1
Input accession number	Input name	Gene cluster type	Gene cluster genes			Gene cluster gene accessions	Compound with gene cluster of highest homology
AEEP01000008.1	Streptococcus sp. oral taxon 071 str. 73H25AP contig00011, whole genome shotgun sequence.	cf_putative	HMPREF9189_0823;HMPREF9189_0824;HMPREF9189_0825;HMPREF9189_0826;HMPREF9189_0827;HMPREF9189_0828;HMPREF9189_0829;HMPREF9189_0830;HMPREF9189_0831;HMPREF9189_0832			EFM35668.1;EFM35669.1;EFM35670.1;EFM35671.1;EFM35672.1;EFM35673.1;EFM35674.1;EFM35675.1;EFM35676.1;EFM35677.1
Input accession number	Input name	Gene cluster type	Gene cluster genes			Gene cluster gene accessions	Compound with gene cluster of highest homology
CP000725.1	Streptococcus gordonii str. Challis substr. CH1, complete genome.	cf_saccharide	SGO_0316;SGO_0317;SGO_0318;SGO_0319;SGO_0320;SGO_0321;SGO_0322;SGO_0323;SGO_0324;SGO_0325;SGO_0326;SGO_0327;SGO_0328;SGO_0329;SGO_0330;SGO_0331;SGO_0332;SGO_0333;SGO_0334;SGO_0335;SGO_0336;SGO_0337;SGO_0338			ABV10987.1;ABV09636.1;ABV10671.1;ABV11095.1;ABV09234.1;ABV09658.1;ABV09410.1;ABV09808.1;ABV09800.1;ABV09212.1;ABV11163.1;ABV10620.1;ABV09568.1;ABV11058.1;ABV10489.1;ABV10303.1;ABV09986.1;ABV09632.1;ABV09510.1;ABV10044.1;ABV10450.1;ABV09336.1;ABV09343.1
CP000725.1	Streptococcus gordonii str. Challis substr. CH1, complete genome.	cf_saccharide	SGO_0762;SGO_0763;SGO_0764;SGO_0765;SGO_0766;SGO_0767;SGO_0768;SGO_0769;SGO_0770;SGO_0771;SGO_0772;SGO_0773;SGO_0774;SGO_0775;SGO_0776;SGO_0777;SGO_0778;SGO_0779;SGO_0780;SGO_0781;SGO_0782;SGO_0783;SGO_0784			ABV10628.1;ABV09582.1;ABV09199.1;ABV10833.1;ABV10487.1;ABV09217.1;ABV09538.1;ABV10382.1;ABV10708.1;ABV09438.1;ABV09777.1;ABV10720.1;ABV10256.1;ABV10037.1;ABV09130.1;ABV10018.1;ABV10358.1;ABV10634.1;ABV11061.1;ABV09684.1;ABV10141.1;ABV10458.1;ABV10927.1
CP000725.1	Streptococcus gordonii str. Challis substr. CH1, complete genome.	cf_putative	SGO_0988;SGO_0989;SGO_0990;SGO_0991;SGO_0992;SGO_0993;SGO_0994;SGO_0995;SGO_0996;SGO_0997;SGO_0998			ABV10999.1;ABV09329.1;ABV09797.1;ABV10254.1;ABV10298.1;ABV10142.1;ABV10609.1;ABV10670.1;ABV09143.1;ABV09154.1;ABV09672.1
CP000725.1	Streptococcus gordonii str. Challis substr. CH1, complete genome.	cf_saccharide	SGO_1002;SGO_1003;SGO_1004;SGO_1005;SGO_1006;SGO_1007;SGO_1008;SGO_1009;SGO_1010;SGO_1011;SGO_1012;SGO_1013;SGO_1014;SGO_1015;SGO_1016;SGO_1017;SGO_1018;SGO_1019;SGO_1020;SGO_1021;SGO_1022;SGO_1023;SGO_1024;SGO_1025;SGO_1026;SGO_1027;SGO_1028;SGO_1029;SGO_1030;SGO_1031;SGO_1032;SGO_1033;SGO_1034;SGO_1035;SGO_1036;SGO_1037			ABV10480.1;ABV09242.1;ABV09557.1;ABV10326.1;ABV09748.1;ABV09864.1;ABV09271.1;ABV10850.1;ABV10397.1;ABV10908.1;ABV10084.1;ABV09226.1;ABV09224.1;ABV10853.1;ABV11068.1;ABV09688.1;ABV09936.1;ABV09934.1;ABV09474.1;ABV10825.1;ABV10203.1;ABV10237.1;ABV09839.1;ABV09362.1;ABV11006.1;ABV10541.1;ABV09630.1;ABV10744.1;ABV10264.1;ABV09818.1;ABV10111.1;ABV09525.1;ABV09203.1;ABV10724.1;ABV10342.1;ABV09697.1
CP000725.1	Streptococcus gordonii str. Challis substr. CH1, complete genome.	cf_fatty_acid	SGO_1681;SGO_1682;SGO_1683;SGO_1684;SGO_1685;SGO_1686;SGO_1687;SGO_1688;SGO_1689;SGO_1690;SGO_1691;SGO_1692;SGO_1693;SGO_1694;SGO_1695;SGO_1696;SGO_1697;SGO_1698;SGO_1699;SGO_1700;SGO_1701;SGO_1707;SGO_1708;SGO_1709			ABV09577.1;ABV09244.1;ABV10891.1;ABV10327.1;ABV10016.1;ABV09308.1;ABV10921.1;ABV10200.1;ABV09677.1;ABV09274.1;ABV11111.1;ABV10187.1;ABV09919.1;ABV09594.1;ABV09263.1;ABV09896.1;ABV10123.1;ABV10797.1;ABV10679.1;ABV09949.1;ABV09661.1;ABV11123.1;ABV10423.1;ABV09655.1
CP000725.1	Streptococcus gordonii str. Challis substr. CH1, complete genome.	cf_saccharide	SGO_2012;SGO_2013;SGO_2015;SGO_2016;SGO_2017;SGO_2018;SGO_2019;SGO_2020;SGO_2021;SGO_2022;SGO_2023;SGO_2024;SGO_2025;SGO_2026;SGO_2027;SGO_2028;SGO_2029;SGO_2030;SGO_2031;SGO_2032;SGO_2033			ABV09669.1;ABV11079.1;ABV10023.1;ABV09417.1;ABV10518.1;ABV10949.1;ABV09161.1;ABV10150.1;ABV10317.1;ABV10795.1;ABV10677.1;ABV10714.1;ABV11139.1;ABV10816.1;ABV10366.1;ABV10193.1;ABV09745.1;ABV09331.1;ABV10961.1;ABV09917.1;ABV10652.1
Input accession number	Input name	Gene cluster type	Gene cluster genes			Gene cluster gene accessions	Compound with gene cluster of highest homology
FN568063.1	Streptococcus mitis B6 complete genome, strain B6.	cf_putative	smi_0203;smi_0204;smi_0205;smi_0206;smi_0207;smi_0208;smi_0209;smi_0210;smi_0211;smi_0212;smi_0213			CBJ21488.1;CBJ21489.1;CBJ21490.1;CBJ21491.1;CBJ21492.1;CBJ21493.1;CBJ21494.1;CBJ21495.1;CBJ21496.1;CBJ21497.1;CBJ21498.1
FN568063.1	Streptococcus mitis B6 complete genome, strain B6.	cf_putative	smi_0566;smi_0567;smi_0568;smi_0569;smi_0570;smi_0571;smi_0572			CBJ21815.1;CBJ21816.1;CBJ21817.1;CBJ21818.1;CBJ21819.1;CBJ21820.1;CBJ21821.1
FN568063.1	Streptococcus mitis B6 complete genome, strain B6.	cf_putative	smi_0666;smi_0667;smi_0668;smi_0669;smi_0670;smi_0671			CBJ21915.1;CBJ21916.1;CBJ21917.1;CBJ21918.1;CBJ21919.1;CBJ21920.1
FN568063.1	Streptococcus mitis B6 complete genome, strain B6.	cf_saccharide	smi_0757;smi_0758;smi_0759;smi_0760;smi_0760.1;smi_0761;smi_0762;smi_0763;smi_0764;smi_0765;smi_0766;smi_0767;smi_0768;smi_0769;smi_0770;smi_0771;smi_0772;smi_0773;smi_0774;smi_0775;smi_0776;smi_0777			CBJ22004.1;CBJ22005.1;CBJ22006.1;CBJ22007.1;CBJ22008.1;smi_0761;CBJ22010.1;CBJ22011.1;CBJ22012.1;CBJ22013.1;CBJ22014.1;CBJ22015.1;CBJ22016.1;CBJ22017.1;CBJ22018.1;CBJ22019.1;CBJ22020.1;CBJ22021.1;CBJ22022.1;CBJ22023.1;CBJ22024.1;CBJ22025.1
FN568063.1	Streptococcus mitis B6 complete genome, strain B6.	cf_saccharide	smi_0985;smi_0986;smi_0987;smi_0988;smi_0989;smi_0990;smi_0991;smi_0992;smi_0993;smi_0994;smi_0995;smi_0996;smi_0997;smi_0998;smi_0999;smi_1000;smi_1001;smi_1002			CBJ22232.1;CBJ22233.1;CBJ22234.1;CBJ22235.1;CBJ22236.1;CBJ22237.1;CBJ22238.1;CBJ22239.1;CBJ22240.1;CBJ22241.1;CBJ22242.1;CBJ22243.1;CBJ22244.1;CBJ22245.1;CBJ22246.1;CBJ22247.1;CBJ22248.1;CBJ22249.1
FN568063.1	Streptococcus mitis B6 complete genome, strain B6.	cf_putative	smi_1111;smi_1112;smi_1113;smi_1114;smi_1115;smi_1116;smi_1117;smi_1118;smi_1119;smi_1120;smi_1121;smi_1122;smi_1123;smi_1124;smi_1125;smi_1126;smi_1127			CBJ22358.1;CBJ22359.1;CBJ22360.1;CBJ22361.1;CBJ22362.1;CBJ22363.1;CBJ22364.1;CBJ22365.1;CBJ22366.1;CBJ22367.1;CBJ22368.1;CBJ22369.1;CBJ22370.1;CBJ22371.1;CBJ22372.1;CBJ22373.1;CBJ22374.1
FN568063.1	Streptococcus mitis B6 complete genome, strain B6.	cf_putative	smi_1223;smi_1224;smi_1225;smi_1226;smi_1227;smi_1228;smi_1229;smi_1230;smi_1231			CBJ22468.1;CBJ22469.1;CBJ22470.1;CBJ22471.1;CBJ22472.1;CBJ22473.1;CBJ22474.1;CBJ22475.1;CBJ22476.1
FN568063.1	Streptococcus mitis B6 complete genome, strain B6.	cf_saccharide-cf_fatty_acid	smi_1634;smi_1635;smi_1636;smi_1637;smi_1638;smi_1639;smi_1640;smi_1641;smi_1642;smi_1643;smi_1644;smi_1645;smi_1646;smi_1647;smi_1648;smi_1649;smi_1650;smi_1651;smi_1652;smi_1653;smi_1654;smi_1655;smi_1656;smi_1657;smi_1658;smi_1659;smi_1660;smi_1661;smi_1662;smi_1663;smi_1664;smi_1665;smi_1666;smi_1667;smi_1668;smi_1669;smi_1670;smi_1671;smi_1672;smi_1673;smi_1674;smi_1675;smi_1676;smi_1677;smi…			CBJ22874.1;CBJ22875.1;CBJ22876.1;CBJ22877.1;CBJ22878.1;CBJ22879.1;CBJ22880.1;CBJ22881.1;CBJ22882.1;CBJ22883.1;CBJ22884.1;CBJ22885.1;CBJ22886.1;CBJ22887.1;CBJ22888.1;CBJ22889.1;CBJ22890.1;CBJ22891.1;CBJ22892.1;CBJ22893.1;CBJ22894.1;CBJ22895.1;CBJ22896.1;CBJ22897.1;CBJ22898.1;CBJ22899.1;CBJ22900.1;CBJ22901.1;CBJ22902.1;CBJ22903.1;CBJ22904.1;CBJ22905.1;CBJ22906.1;CBJ22907.1;CBJ22908.1;CBJ22909.1;CBJ…
FN568063.1	Streptococcus mitis B6 complete genome, strain B6.	cf_putative	smi_1981;smi_1982;smi_1983;smi_1984;smi_1985;smi_1986;smi_1987;smi_1988;smi_1989;smi_1990			CBJ23217.1;CBJ23218.1;CBJ23219.1;CBJ23220.1;CBJ23221.1;CBJ23222.1;CBJ23223.1;CBJ23224.1;CBJ23225.1;CBJ23226.1
Input accession number	Input name	Gene cluster type	Gene cluster genes			Gene cluster gene accessions	Compound with gene cluster of highest homology
AORX01000002.1	Streptococcus oralis subsp. tigurinus 1366 contig002, whole genome shotgun sequence.	cf_putative	H353_04428;H353_04433;H353_04438;H353_04443;H353_04448;H353_04453;H353_04458;H353_04463;H353_04468;H353_04473;H353_04478;H353_04483;H353_04488			EMG34259.1;EMG34260.1;EMG34261.1;EMG34262.1;EMG34263.1;EMG34264.1;EMG34265.1;EMG34266.1;EMG34267.1;EMG34268.1;EMG34269.1;EMG34270.1;EMG34271.1
AORX01000002.1	Streptococcus oralis subsp. tigurinus 1366 contig002, whole genome shotgun sequence.	cf_saccharide	H353_05728;H353_05733;H353_05738;H353_05743;H353_05748;H353_05753;H353_05758;H353_05763;H353_05768;H353_05773;H353_05778;H353_05783;H353_05788;H353_05793;H353_05798;H353_05803;H353_05808;H353_05813;H353_05818			EMG34510.1;EMG34511.1;EMG34512.1;EMG34513.1;EMG34514.1;EMG34515.1;EMG34516.1;EMG34517.1;EMG34518.1;EMG34519.1;EMG34520.1;EMG34521.1;EMG34522.1;EMG34523.1;EMG34524.1;EMG34525.1;EMG34526.1;EMG34527.1;EMG34528.1
AORX01000002.1	Streptococcus oralis subsp. tigurinus 1366 contig002, whole genome shotgun sequence.	cf_putative	H353_06358;H353_06363;H353_06368;H353_06373;H353_06378;H353_06383;H353_06388;H353_06393;H353_06398			EMG34634.1;EMG34635.1;EMG34636.1;EMG34637.1;EMG34638.1;EMG34639.1;EMG34640.1;EMG34641.1;EMG34642.1
Input accession number	Input name	Gene cluster type	Gene cluster genes			Gene cluster gene accessions	Compound with gene cluster of highest homology
NZ_GG730097.1	Streptococcus sp. M143 genomic scaffold supercont1.6, whole genome shotgun sequence.	cf_putative	HMPREF0850_RS08615;HMPREF0850_RS08620;HMPREF0850_RS08625;HMPREF0850_RS08630;HMPREF0850_RS08635;HMPREF0850_RS08640;HMPREF0850_RS08645;HMPREF0850_RS08650;HMPREF0850_RS08655;HMPREF0850_RS08660			WP_001028811.1;WP_000761873.1;WP_000969282.1;WP_000942947.1;WP_000575508.1;WP_000356123.1;WP_009013979.1;WP_001227383.1;WP_000914617.1;WP_009013980.1
NZ_GG730097.1	Streptococcus sp. M143 genomic scaffold supercont1.6, whole genome shotgun sequence.	cf_saccharide	HMPREF0850_RS09475;HMPREF0850_RS09480;HMPREF0850_RS09485;HMPREF0850_RS09490;HMPREF0850_RS09495;HMPREF0850_RS09500;HMPREF0850_RS09505;HMPREF0850_RS09510;HMPREF0850_RS09515;HMPREF0850_RS09520;HMPREF0850_RS09525;HMPREF0850_RS09530;HMPREF0850_RS09535;HMPREF0850_RS09540;HMPREF0850_RS09545;HMPREF0850_RS09550;HMPREF0850_RS09555;HMPREF0850_RS09560;HMPREF0850_RS09565			WP_001042830.1;WP_000820884.1;WP_000561564.1;WP_001212006.1;WP_001043006.1;WP_000502574.1;WP_000061652.1;WP_000863854.1;WP_009014010.1;WP_001219478.1;WP_025168394.1;WP_000331930.1;WP_000201892.1;WP_000227882.1;WP_000125419.1;WP_000637260.1;WP_000792174.1;WP_000058157.1;WP_000703365.1
Genome accession with no Antismash matches	Input name
AGAE01000037.	Streptococcus sp. oral taxon 058 str. F0407	N/A
NZ_AJRE01000167.3	Streptococcus sp. GMD4S	N/A
NZ_AORX01000002.622	Streptococcus tigurinus 1366	N/A
AEVF01000009.4	Streptococcus peroris ATCC 700780	N/A
AEDS01000070.14	Veillonella atypica ACS-134-V-Col7a	N/A
NZ_ALKL01000025.5	Veillonella sp. ACP1	N/A
ACJY01000023.18	Fusobacterium periodonticum ATCC 33693	N/A
ACKZ01000026.1	Granulicatella adiacens ATCC 49175	N/A
