# Supplementary material for: Uncovering complex microbiome activities via metatranscriptomics during 24 hours of oral biofilm assembly and maturation
Source: Microbiome. 2018 Dec 6;6:217. doi: 10.1186/s40168-018-0591-4 (PMC6284299; doi:10.1186/s40168-018-0591-4)
Supplement: Supplementary file 19 — Table S16. DESeq calculations showing differential gene expression of annotated open reading frames (ORFs) between time points and pH stages. Genes that were significantly changing in expression (fdr corrected p-value < 0.05) are also presented in separate spreadsheets for each comparison. (XLSX 48991 kb) [file 40168_2018_591_MOESM19_ESM.xlsx]

## Sheet: Diff.expr. 9H-6H.anno.txt
	id	baseMean	baseMeanA	baseMeanB	foldChange	log2FoldChange	pval	padj	NA	Taxa	coordinate	Gene	Protein	EC
47380	CP001396.508	71.6956	178.823	0.277061	0.00154936	-9.33411	2.25e-09	1.98e-08	predicted protein	Escherichia coli BW2952	complement(570702..571019)	gene:ybeB	protein_id:ACR64848.1	EC:NA
47373	CP001396.499	78.0214	194.599	0.303137	0.00155775	-9.32632	1.12e-14	2.18e-13	lipoate synthase	Escherichia coli BW2952	complement(561234..562199)	gene:lipA	protein_id:ACR63656.1	EC:NA
45970	CP001164.655	76.2186	190.092	0.303137	0.00159469	-9.29251	6.9e-11	7.66e-10	lipoic acid synthetase	Escherichia coli O157:H7 str. EC4115	complement(743882..744847)	gene:lipA	protein_id:ACI37996.1	EC:NA
41509	CP000304.3320	73.4389	183.085	0.341483	0.00186516	-9.06648	8.09e-18	2.44e-16	transposase-like protein TnpA3	Pseudomonas stutzeri A1501	complement(3673919..3674452)	gene:NA	protein_id:ABP81028.1	EC:NA
20264	AFHR01000017.92	63.9749	159.483	0.303137	0.00190075	-9.03921	1.43e-15	3.17e-14	phosphoglycolate phosphatase	Enterobacter hormaechei ATCC 49162	99316..100068	gene:pgp	protein_id:EGK62854.1	EC:NA
46492	CP001396.1774	119.228	297.2	0.580198	0.00195221	-9.00067	6.27e-12	8.12e-11	conserved protein	Escherichia coli BW2952	1947365..1948081	gene:yeeN	protein_id:ACR62499.1	EC:NA
47027	CP001396.3155	67.5357	168.327	0.341483	0.00202869	-8.94523	3.03e-16	7.38e-15	conserved protein required for cell growth	Escherichia coli BW2952	complement(3495268..3495513)	gene:sirA	protein_id:ACR62585.1	EC:NA
20281	AFHR01000019.6	48.5472	120.952	0.277061	0.00229066	-8.77002	1.16e-12	1.68e-11	Iojap family protein	Enterobacter hormaechei ATCC 49162	5873..6190	gene:ybeB	protein_id:EGK62635.1	EC:NA
45309	CP001164.3567	194.154	483.683	1.13432	0.00234517	-8.73609	2.95e-32	7.74e-30	4Fe-4S binding domain protein	Escherichia coli O157:H7 str. EC4115	complement(3665742..3666269)	gene:NA	protein_id:ACI35974.1	EC:NA
41504	CP000304.1151	45.4365	113.176	0.277061	0.00244806	-8.67414	2.12e-11	2.55e-10	transposase-like protein TnpA3	Pseudomonas stutzeri A1501	complement(1274623..1275147)	gene:NA	protein_id:ABP78859.1	EC:NA
46347	CP001396.1163	41.6376	103.678	0.277061	0.00267232	-8.54769	6.63e-11	7.38e-10	DNA-binding transcriptional dual regulator, global regulator of anaerobic growth	Escherichia coli BW2952	complement(1287647..1288399)	gene:fnr	protein_id:ACR62940.1	EC:NA
55022	FM179322.1745	40.601	101.087	0.277061	0.00274082	-8.51118	0.00632828	0.0154025	LSU/50S ribosomal protein L20P	Lactobacillus rhamnosus GG	complement(1768752..1769108)	gene:rplT	protein_id:CAR87640.1	EC:NA
481	ABWM02000004.371	40.272	100.264	0.277061	0.00276331	-8.49939	2.79e-10	2.82e-09	TrkA C-terminal domain protein	Enterobacter cancerogenus ATCC 35316	complement(393308..394993)	gene:NA	protein_id:EFC57939.1	EC:NA
46600	CP001396.2099	43.4221	108.101	0.303137	0.00280422	-8.47819	1.28e-10	1.36e-09	N5-glutamine methyltransferase	Escherichia coli BW2952	complement(2331335..2332267)	gene:prmB	protein_id:ACR63841.1	EC:NA
44970	CP001164.1786	39.4315	98.1632	0.277061	0.00282245	-8.46883	3.24e-10	3.24e-09	fumarate and nitrate reduction regulatory protein	Escherichia coli O157:H7 str. EC4115	complement(1873948..1874700)	gene:fnr	protein_id:ACI38421.1	EC:NA
46312	CP001396.1063	39.306	97.8493	0.277061	0.00283151	-8.46421	0.00568333	0.0140008	glucose-1-phosphate uridylyltransferase	Escherichia coli BW2952	1180178..1181086	gene:galU	protein_id:ACR63317.1	EC:NA
790	ABWM02000010.60	42.7072	106.313	0.303137	0.00285136	-8.45414	5.24e-11	5.93e-10	arylsulfatase	Enterobacter cancerogenus ATCC 35316	64607..66367	gene:NA	protein_id:EFC55969.1	EC:NA
46643	CP001396.2259	37.4051	93.0972	0.277061	0.00297604	-8.39239	3.72e-10	3.69e-09	phosphoribosylglycinamide formyltransferase 1	Escherichia coli BW2952	2506061..2506699	gene:purN	protein_id:ACR64059.1	EC:NA
20011	AFHR01000002.4	40.4434	100.654	0.303137	0.00301168	-8.37522	1.5e-10	1.58e-09	xaa-Pro dipeptidase	Enterobacter hormaechei ATCC 49162	complement(2713..4047)	gene:pepQ	protein_id:EGK63884.1	EC:NA
42116	CP000783.2000	111.275	276.902	0.857259	0.0030959	-8.33543	5.66e-11	6.38e-10	hypothetical protein	Cronobacter sakazakii ATCC BAA-894	complement(1998465..1999013)	gene:NA	protein_id:ABU77309.1	EC:3.1.21.3
42282	CP000783.3074	34.8636	86.7434	0.277061	0.00319403	-8.29041	5.6e-09	4.63e-08	hypothetical protein	Cronobacter sakazakii ATCC BAA-894	complement(3075898..3076686)	gene:NA	protein_id:ABU78383.1	EC:4.1.1.21
45317	CP001164.3580	540.996	1346.03	4.30527	0.00319849	-8.28839	2.97e-51	2.55e-47	formate hydrogenlyase regulatory protein HycA	Escherichia coli O157:H7 str. EC4115	complement(3678103..3678564)	gene:hycA	protein_id:ACI37307.1	EC:NA
46453	CP001396.1641	42.8319	106.568	0.341483	0.00320438	-8.28574	1.56e-11	1.91e-10	free methionine-(R)-sulfoxide reductase	Escherichia coli BW2952	complement(1805714..1806211)	gene:yebR	protein_id:ACR63141.1	EC:NA
42352	CP000783.3433	192.817	479.692	1.5663	0.00326523	-8.2586	3.48e-11	4.05e-10	hypothetical protein	Cronobacter sakazakii ATCC BAA-894	3471893..3473371	gene:NA	protein_id:ABU78742.1	EC:3.6.1.-
46723	CP001396.2456	520.093	1293.81	4.2792	0.00330743	-8.24007	2.82e-50	1.62e-46	regulator of the transcriptional regulator FhlA	Escherichia coli BW2952	complement(2733808..2734269)	gene:hycA	protein_id:ACR65433.1	EC:NA
42592	CP000783.688	76.122	189.338	0.64462	0.0034046	-8.1983	2.14e-07	1.35e-06	hypothetical protein	Cronobacter sakazakii ATCC BAA-894	687009..687497	gene:NA	protein_id:ABU75997.1	EC:NA
988	ABWM02000027.57	31.5156	78.3734	0.277061	0.00353514	-8.14402	3.87e-05	0.000157066	chromosomal replication initiator protein DnaA	Enterobacter cancerogenus ATCC 35316	55026..56354	gene:dnaA	protein_id:EFC54933.1	EC:NA
47619	CP001644.832	108.917	270.853	0.960028	0.00354447	-8.14022	5.5e-09	4.55e-08	phosphoserine aminotransferase	Ralstonia pickettii 12D	884600..885736	gene:NA	protein_id:ACS62145.1	EC:2.1.1.33
655	ABWM02000008.38	65.3509	162.507	0.580198	0.0035703	-8.12974	1.56e-15	3.43e-14	disulfide bond formation protein DsbB	Enterobacter cancerogenus ATCC 35316	39253..39789	gene:NA	protein_id:EFC56636.1	EC:2.7.1.40
46487	CP001396.175	30.841	76.687	0.277061	0.00361288	-8.11263	9.57e-09	7.59e-08	ribonuclease HII, degrades RNA of DNA-RNA hybrids	Escherichia coli BW2952	204492..205088	gene:rnhB	protein_id:ACR65468.1	EC:NA
46981	CP001396.305	33.6117	83.5746	0.303137	0.00362714	-8.10695	8.98e-10	8.4e-09	sulfurtransferase required for thiamine and 4-thiouridine biosynthesis	Escherichia coli BW2952	343532..344980	gene:thiI	protein_id:ACR65605.1	EC:NA
20867	AFHR01000066.47	33.5439	83.405	0.303137	0.00363452	-8.10402	2.12e-06	1.1e-05	argininosuccinate synthase	Enterobacter hormaechei ATCC 49162	50588..51934	gene:argG	protein_id:EGK57758.1	EC:NA
45500	CP001164.4103	30.1701	75.0098	0.277061	0.00369367	-8.08073	3.77e-08	2.71e-07	rod shape-determining protein MreD	Escherichia coli O157:H7 str. EC4115	complement(4235114..4235602)	gene:mreD	protein_id:ACI36035.1	EC:NA
46474	CP001396.1694	221.638	551.01	2.056	0.00373133	-8.06609	3.97e-12	5.3e-11	methyl-accepting protein IV	Escherichia coli BW2952	complement(1859466..1861067)	gene:tap	protein_id:ACR63760.1	EC:NA
45095	CP001164.2361	221.638	551.01	2.056	0.00373133	-8.06609	3.97e-12	5.3e-11	methyl-accepting chemotaxis protein IV	Escherichia coli O157:H7 str. EC4115	complement(2477607..2479208)	gene:tap	protein_id:ACI35798.1	EC:2.3.1.-
20614	AFHR01000057.112	29.6752	73.7725	0.277061	0.00375562	-8.05673	0.00163289	0.00461322	ribosomal small subunit pseudouridine synthase A	Enterobacter hormaechei ATCC 49162	complement(131420..132127)	gene:rsuA	protein_id:EGK59142.1	EC:NA
46714	CP001396.2444	296.436	736.863	2.8172	0.00382323	-8.03099	9.64e-25	8e-23	formate dehydrogenase-H, [4Fe-4S] ferredoxin subunit	Escherichia coli BW2952	complement(2721412..2721939)	gene:hydN	protein_id:ACR63126.1	EC:NA
20642	AFHR01000058.106	31.731	78.8729	0.303137	0.00384336	-8.02342	2.75e-09	2.38e-08	CNT family concentrative nucleoside transporter	Enterobacter hormaechei ATCC 49162	109377..110564	gene:nupC2	protein_id:EGK58773.1	EC:NA
20599	AFHR01000053.1	62.2963	154.831	0.606274	0.00391571	-7.99651	1.1e-14	2.14e-13	nonheme iron-containing ferritin	Enterobacter hormaechei ATCC 49162	49..546	gene:ftnB	protein_id:EGK59372.1	EC:NA
4310	ACKO02000004.104	59.214	147.165	0.580198	0.00394251	-7.98667	1.05e-13	1.78e-12	lipoyl synthase	Neisseria sicca ATCC 29256	complement(81256..82242)	gene:lipA	protein_id:EET45298.1	EC:NA
46414	CP001396.1530	69.2555	172.114	0.682967	0.0039681	-7.97734	2.95e-15	6.25e-14	conserved protein	Escherichia coli BW2952	complement(1695408..1696166)	gene:ydiY	protein_id:ACR62321.1	EC:NA
46040	CP001164.85	127.615	317.144	1.26317	0.00398294	-7.97195	1.25e-24	1.01e-22	UDP-N-acetylmuramoylalanyl-D-glutamate--2, 6-diaminopimelate ligase	Escherichia coli O157:H7 str. EC4115	97752..99239	gene:murE	protein_id:ACI37018.1	EC:NA
46627	CP001396.220	64.9863	161.499	0.64462	0.00399149	-7.96886	9.98e-15	1.95e-13	guanine-hypoxanthine phosphoribosyltransferase	Escherichia coli BW2952	255976..256434	gene:gpt	protein_id:ACR63394.1	EC:NA
42314	CP000783.3197	55.2674	137.337	0.554122	0.00403476	-7.9533	3.06e-13	4.84e-12	hypothetical protein	Cronobacter sakazakii ATCC BAA-894	3215037..3217400	gene:NA	protein_id:ABU78506.1	EC:NA
45112	CP001164.257	64.068	159.203	0.64462	0.00404905	-7.9482	1.5e-14	2.86e-13	xanthine phosphoribosyltransferase	Escherichia coli O157:H7 str. EC4115	296425..296883	gene:gpt	protein_id:ACI36585.1	EC:4.1.1.18
47338	CP001396.4036	139.361	346.286	1.41138	0.00407576	-7.93871	5.57e-26	5.6e-24	predicted inner membrane protein	Escherichia coli BW2952	complement(4525636..4527786)	gene:yjiY	protein_id:ACR64528.1	EC:NA
42459	CP000783.390	81.2014	201.757	0.831183	0.00411973	-7.92323	2.63e-17	7.34e-16	hypothetical protein	Cronobacter sakazakii ATCC BAA-894	376940..377077	gene:NA	protein_id:ABU75699.1	EC:NA
456	ABWM02000004.233	26.6287	66.1563	0.277061	0.00418798	-7.89953	0.0105229	0.0241782	hydrolase, TatD family	Enterobacter cancerogenus ATCC 35316	complement(260504..261286)	gene:NA	protein_id:EFC57801.1	EC:6.3.4.4
45744	CP001164.4734	26.5408	65.9363	0.277061	0.00420195	-7.89472	1.75e-07	1.12e-06	threonine efflux protein	Escherichia coli O157:H7 str. EC4115	4907188..4907802	gene:rhtC	protein_id:ACI35722.1	EC:NA
45508	CP001164.4115	32.0455	79.6015	0.341483	0.00428991	-7.86484	3.9e-09	3.29e-08	DNA-binding protein Fis	Escherichia coli O157:H7 str. EC4115	4247998..4248294	gene:fis	protein_id:ACI37142.1	EC:NA
46624	CP001396.2191	25.846	64.1995	0.277061	0.00431563	-7.85621	5.88e-07	3.4e-06	predicted acyltransferase with acyl-CoA N-acyltransferase domain	Escherichia coli BW2952	complement(2435540..2435965)	gene:ypeA	protein_id:ACR64125.1	EC:NA
42440	CP000783.3854	63.2643	157.136	0.682967	0.00434633	-7.84598	1.39e-12	1.99e-11	hypothetical protein	Cronobacter sakazakii ATCC BAA-894	3926203..3926562	gene:NA	protein_id:ABU79163.1	EC:NA
46922	CP001396.2954	31.4965	78.229	0.341483	0.00436518	-7.83974	4.1e-09	3.45e-08	global DNA-binding transcriptional dual regulator	Escherichia coli BW2952	3296441..3296737	gene:fis	protein_id:ACR63297.1	EC:NA
46037	CP001164.842	107.385	266.703	1.17267	0.0043969	-7.8293	7.29e-06	3.42e-05	molybdenum cofactor biosynthesis protein A	Escherichia coli O157:H7 str. EC4115	942774..943763	gene:moaA	protein_id:ACI36976.1	EC:NA
20037	AFHR01000005.23	25.3649	62.9966	0.277061	0.00439803	-7.82893	5.88e-07	3.4e-06	primosome assembly protein PriA	Enterobacter hormaechei ATCC 49162	26192..28387	gene:priA	protein_id:EGK63821.1	EC:NA
1311	ABWM02000045.51	111.963	278.07	1.22482	0.00440471	-7.82674	0.000246967	0.000845709	lactaldehyde reductase	Enterobacter cancerogenus ATCC 35316	complement(47937..49085)	gene:fucO	protein_id:EFC53666.1	EC:NA
20893	AFHR01000067.2	81.4133	202.19	0.895606	0.00442953	-7.81863	7.31e-07	4.15e-06	stringent starvation protein B	Enterobacter hormaechei ATCC 49162	complement(228..731)	gene:sspB	protein_id:EGK57582.1	EC:NA
42073	CP000783.1527	25.0395	62.1832	0.277061	0.00445556	-7.81018	1.3e-06	7.05e-06	hypothetical protein	Cronobacter sakazakii ATCC BAA-894	complement(1533385..1534185)	gene:NA	protein_id:ABU76836.1	EC:NA
785	ABWM02000010.47	204.27	507.263	2.27534	0.00448553	-7.8005	0.00125371	0.00364521	NlpC/P60 family protein	Enterobacter cancerogenus ATCC 35316	50445..51014	gene:NA	protein_id:EFC55956.1	EC:NA
20952	AFHR01000069.45	104.969	260.663	1.17267	0.00449878	-7.79625	0.0053792	0.013334	DNA adenine methylase	Enterobacter hormaechei ATCC 49162	complement(38135..38947)	gene:dam	protein_id:EGK57407.1	EC:NA
45225	CP001164.3303	24.782	61.5393	0.277061	0.00450218	-7.79516	2.41e-06	1.24e-05	acetyltransferase, GNAT family	Escherichia coli O157:H7 str. EC4115	complement(3378933..3379358)	gene:NA	protein_id:ACI35875.1	EC:NA
46298	CP001396.1034	24.7581	61.4797	0.277061	0.00450654	-7.79376	0.048675	0.0916109	chaperone for lipoproteins	Escherichia coli BW2952	complement(1150821..1151444)	gene:lolB	protein_id:ACR62134.1	EC:NA
44914	CP001164.1535	24.7581	61.4797	0.277061	0.00450654	-7.79376	0.048675	0.0916109	outer membrane lipoprotein LolB	Escherichia coli O157:H7 str. EC4115	complement(1630255..1630878)	gene:lolB	protein_id:ACI35726.1	EC:NA
20937	AFHR01000068.8	84.4571	209.721	0.947758	0.00451913	-7.78974	1.55e-07	9.96e-07	peptide deformylase	Enterobacter hormaechei ATCC 49162	4670..5179	gene:def	protein_id:EGK57508.1	EC:2.7.2.11
45041	CP001164.2184	60.6651	150.638	0.682967	0.00453382	-7.78506	1.58e-13	2.61e-12	conserved hypothetical protein	Escherichia coli O157:H7 str. EC4115	complement(2311333..2312091)	gene:NA	protein_id:ACI37090.1
1190	ABWM02000035.292	24.5006	60.8359	0.277061	0.00455424	-7.77857	0.005126	0.0127726	argininosuccinate synthase	Enterobacter cancerogenus ATCC 35316	298847..300193	gene:argG	protein_id:EFC54203.1	EC:NA
47192	CP001396.355	24.4804	60.7855	0.277061	0.00455802	-7.77738	2.14e-07	1.35e-06	adenylate kinase	Escherichia coli BW2952	399158..399802	gene:adk	protein_id:ACR61932.1	EC:NA
45903	CP001164.517	24.4804	60.7855	0.277061	0.00455802	-7.77738	1.58e-07	1.01e-06	adenylate kinase	Escherichia coli O157:H7 str. EC4115	566596..567300	gene:adk	protein_id:ACI35962.1	EC:NA
20324	AFHR01000023.88	90.1691	223.886	1.02445	0.00457577	-7.77177	8.71e-20	3.47e-18	protein-export membrane protein SecD	Enterobacter hormaechei ATCC 49162	complement(92200..94047)	gene:secD	protein_id:EGK62204.1	EC:2.1.1.-
20660	AFHR01000058.155	135.535	336.528	1.54023	0.00457682	-7.77144	3.28e-23	2.11e-21	bacterioferritin comigratory protein	Enterobacter hormaechei ATCC 49162	161562..162032	gene:bcp	protein_id:EGK58822.1	EC:NA
1272	ABWM02000041.48	24.2091	60.1073	0.277061	0.00460945	-7.76119	0.0633519	0.114762	hypothetical protein	Enterobacter cancerogenus ATCC 35316	48423..48542	gene:NA	protein_id:EFC53822.1	EC:3.5.1.88
11765	AEEN01000012.125	24.189	60.0569	0.277061	0.00461331	-7.75998	1.37e-09	1.24e-08	branched-chain amino acid ABC transporter, permease protein	Streptococcus mitis ATCC 6249	118389..119345	gene:livM	protein_id:EFM31358.1	EC:NA
45428	CP001164.3921	150.149	372.762	1.74059	0.00466945	-7.74253	3.78e-13	5.91e-12	multifunctional CCA protein	Escherichia coli O157:H7 str. EC4115	4044502..4045740	gene:cca	protein_id:ACI35408.1	EC:NA
46839	CP001396.2761	149.746	371.754	1.74059	0.00468211	-7.73862	1.64e-13	2.7e-12	fused tRNA nucleotidyl transferase/2'3'-cyclic phosphodiesterase/2'nucleotidase and phosphatase	Escherichia coli BW2952	3087061..3088299	gene:cca	protein_id:ACR63259.1	EC:NA
42226	CP000783.2613	23.6739	58.7691	0.277061	0.0047144	-7.72871	1.25e-06	6.79e-06	hypothetical protein	Cronobacter sakazakii ATCC BAA-894	2639294..2639848	gene:NA	protein_id:ABU77922.1	EC:NA
46664	CP001396.2313	23.596	58.5744	0.277061	0.00473007	-7.72392	3.13e-07	1.91e-06	predicted DNA-binding response regulator in two-component system	Escherichia coli BW2952	complement(2571296..2572630)	gene:yfhA	protein_id:ACR64249.1	EC:2.4.1.18
46382	CP001396.1434	96.0942	238.534	1.13432	0.00475538	-7.71622	2.21e-06	1.15e-05	beta-lactam resistance membrane protein	Escherichia coli BW2952	1594634..1594759	gene:blr	protein_id:ACR62060.1	EC:1.17.4.1
750	ABWM02000010.262	28.5279	70.8076	0.341483	0.0048227	-7.69594	4.23e-08	3.01e-07	GMP synthase (glutamine-hydrolyzing) domain protein	Enterobacter cancerogenus ATCC 35316	complement(277694..279313)	gene:guaA	protein_id:EFC56171.1	EC:3.1.3.-
47257	CP001396.3748	23.0131	57.1171	0.277061	0.00485075	-7.68758	1.97e-07	1.25e-06	predicted stress response protein	Escherichia coli BW2952	4196105..4196314	gene:yjbJ	protein_id:ACR65109.1	EC:NA
45837	CP001164.4958	23.0131	57.1171	0.277061	0.00485075	-7.68758	1.97e-07	1.25e-06	CsbD family protein	Escherichia coli O157:H7 str. EC4115	5176773..5176982	gene:NA	protein_id:ACI36844.1	EC:2.7.1.40
41523	CP000308.1540	22.7555	56.4733	0.277061	0.00490606	-7.67122	1.2e-06	6.54e-06	oligopeptide transport ATP-binding protein	Yersinia pestis Antiqua	1734109..1735110	gene:NA	protein_id:ABG13509.1	EC:NA
6459	ADDC01000001.4046	22.7555	56.4733	0.277061	0.00490606	-7.67122	1.2e-06	6.54e-06	ABC transporter, ATP-binding protein	Yersinia pestis KIM D27	4158951..4159952	gene:NA	protein_id:EFA49868.1	EC:NA
42618	CP000783.846	24.8553	61.6837	0.303137	0.00491438	-7.66877	1e-06	5.56e-06	hypothetical protein	Cronobacter sakazakii ATCC BAA-894	853332..854348	gene:NA	protein_id:ABU76155.1	EC:NA
1069	ABWM02000032.3	27.9789	69.4351	0.341483	0.00491803	-7.66771	8.42e-08	5.7e-07	ribosomal large subunit pseudouridine synthase D	Enterobacter cancerogenus ATCC 35316	complement(4211..5191)	gene:rluD	protein_id:EFC54618.1	EC:NA
46626	CP001396.22	721.747	1791.05	8.8809	0.0049585	-7.65588	1.49e-10	1.57e-09	30S ribosomal subunit protein S20	Escherichia coli BW2952	complement(20815..21078)	gene:rpsT	protein_id:ACR61793.1	EC:NA
47494	CP001396.766	22.498	55.8294	0.277061	0.00496264	-7.65468	1.97e-06	1.03e-05	fused lipid transporter subunits of ABC superfamily: membrane component/ATP-binding component	Escherichia coli BW2952	868812..870560	gene:msbA	protein_id:ACR63202.1	EC:NA
1085	ABWM02000033.147	22.4403	55.6851	0.277061	0.0049755	-7.65094	0.0321572	0.0640823	flavodoxin	Enterobacter cancerogenus ATCC 35316	complement(159642..160091)	gene:NA	protein_id:EFC54492.1	EC:NA
533	ABWM02000004.56	22.4403	55.6851	0.277061	0.0049755	-7.65094	0.0339013	0.0670401	polynucleotide adenylyltransferase	Enterobacter cancerogenus ATCC 35316	70018..71361	gene:pcnB	protein_id:EFC57623.1	EC:NA
46763	CP001396.256	121.863	302.385	1.51415	0.00500735	-7.64174	3.75e-22	2.09e-20	porphobilinogen synthase	Escherichia coli BW2952	complement(290736..291710)	gene:hemB	protein_id:ACR64078.1	EC:NA
47169	CP001396.3507	27.2402	67.5883	0.341483	0.00505241	-7.62881	2.63e-07	1.63e-06	TatABCE protein translocation system subunit	Escherichia coli BW2952	3910428..3911204	gene:tatC	protein_id:ACR65620.1	EC:NA
47168	CP001396.3505	43.8779	108.863	0.554122	0.00509007	-7.6181	2.11e-10	2.17e-09	TatABCE protein translocation system subunit	Escherichia coli BW2952	3909637..3909906	gene:tatA	protein_id:ACR65618.1	EC:NA
45753	CP001164.4747	43.8779	108.863	0.554122	0.00509007	-7.6181	2.11e-10	2.17e-09	sec-independent protein translocase protein TatA	Escherichia coli O157:H7 str. EC4115	4921369..4921638	gene:tatA	protein_id:ACI37675.1	EC:NA
865	ABWM02000020.160	80.6776	200.157	1.02445	0.00511822	-7.61014	0.044689	0.0850612	cold shock-like protein CspE	Enterobacter cancerogenus ATCC 35316	156692..156901	gene:cspE	protein_id:EFC55488.1	EC:NA
45046	CP001164.22	717.589	1780.24	9.15796	0.00514424	-7.60283	3.18e-11	3.72e-10	ribosomal protein S20	Escherichia coli O157:H7 str. EC4115	complement(25221..25484)	gene:rpsT	protein_id:ACI38560.1	EC:NA
698	ABWM02000009.70	236.745	587.318	3.02984	0.00515877	-7.59876	1.64e-12	2.33e-11	ferritin-like protein	Enterobacter cancerogenus ATCC 35316	70787..71269	gene:NA	protein_id:EFC56327.1	EC:NA
20095	AFHR01000009.41	50.2689	124.705	0.64462	0.00516914	-7.59586	4.11e-12	5.48e-11	YidC/Oxa1 family membrane protein insertase	Enterobacter hormaechei ATCC 49162	complement(41859..43502)	gene:yidC	protein_id:EGK63623.1	EC:NA
1104	ABWM02000033.245	21.5897	53.5588	0.277061	0.00517303	-7.59477	8.92e-06	4.11e-05	2-polyprenyl-6-methoxyphenol 4-hydroxylase	Enterobacter cancerogenus ATCC 35316	complement(260480..261658)	gene:ubiH	protein_id:EFC54590.1	EC:NA
1032	ABWM02000029.49	91.2377	226.335	1.17267	0.0051811	-7.59252	0.0134535	0.0299864	DNA adenine methylase	Enterobacter cancerogenus ATCC 35316	complement(40933..41745)	gene:dam	protein_id:EFC54725.1	EC:NA
45362	CP001164.3757	71.2556	176.757	0.921682	0.00521441	-7.58328	1.44e-15	3.18e-14	conserved hypothetical protein	Escherichia coli O157:H7 str. EC4115	3878612..3878767	gene:NA	protein_id:ACI35775.1	EC:NA
46409	CP001396.1524	21.3459	52.9493	0.277061	0.00523258	-7.57826	0.000162056	0.000577047	phenylalanyl-tRNA synthetase operon leader peptide	Escherichia coli BW2952	complement(1689309..1689353)	gene:pheM	protein_id:ACR64019.1	EC:NA
45129	CP001164.2861	21.2204	52.6354	0.277061	0.00526378	-7.56968	8.09e-05	0.000307238	IS1, transposase orfB	Escherichia coli O157:H7 str. EC4115	complement(2936874..2937377)	gene:NA	protein_id:ACI37764.1	EC:NA
45905	CP001164.5172	21.1663	52.5002	0.277061	0.00527734	-7.56597	2.47e-07	1.54e-06	conserved hypothetical protein	Escherichia coli O157:H7 str. EC4115	5391042..5391236	gene:NA	protein_id:ACI35021.1	EC:6.1.1.21
45452	CP001164.402	94.4915	234.373	1.23709	0.00527829	-7.56571	4.15e-12	5.53e-11	delta-aminolevulinic acid dehydratase	Escherichia coli O157:H7 str. EC4115	complement(453354..454328)	gene:hemB	protein_id:ACI38607.1	EC:NA
34446	AJMR01000119.5	23.1066	57.3119	0.303137	0.00528925	-7.56272	1.32e-06	7.14e-06	Mobile element protein	Pseudomonas pseudoalcaligenes KF707	6407..6796	gene:NA	protein_id:ELS26019.1	EC:NA
42458	CP000783.39	117.368	291.11	1.54023	0.00529087	-7.56228	1.76e-21	8.94e-20	hypothetical protein	Cronobacter sakazakii ATCC BAA-894	complement(19474..19989)	gene:NA	protein_id:ABU75348.1	EC:NA
1129	ABWM02000033.79	25.8609	64.1399	0.341483	0.00532404	-7.55326	0.00920619	0.021478	carbamoyltransferase HypF	Enterobacter cancerogenus ATCC 35316	complement(90979..93225)	gene:hypF	protein_id:EFC54424.1	EC:NA
46452	CP001396.1640	113.682	281.952	1.50188	0.00532673	-7.55253	9.13e-22	4.79e-20	predicted structural transport element	Escherichia coli BW2952	complement(1804919..1805617)	gene:proQ	protein_id:ACR65110.1	EC:1.7.99.4
20270	AFHR01000019.11	22.7712	56.4733	0.303137	0.00536779	-7.54145	1.56e-06	8.31e-06	D-alanyl-D-alanine carboxypeptidase DacA	Enterobacter hormaechei ATCC 49162	10969..12180	gene:dacA2	protein_id:EGK62640.1	EC:NA
46377	CP001396.1414	41.5463	103.034	0.554122	0.00537803	-7.53871	2.11e-10	2.17e-09	predicted protein	Escherichia coli BW2952	1568510..1569454	gene:ydgH	protein_id:ACR64983.1	EC:NA
46929	CP001396.2972	63.938	158.559	0.857259	0.00540656	-7.53107	5.63e-14	9.85e-13	10-formyltetrahydrofolate:L-methionyl-tRNA(fMet) N-formyltransferase	Escherichia coli BW2952	3319393..3320340	gene:fmt	protein_id:ACR61730.1	EC:NA
45514	CP001164.4136	63.938	158.559	0.857259	0.00540656	-7.53107	5.63e-14	9.85e-13	methionyl-tRNA formyltransferase	Escherichia coli O157:H7 str. EC4115	4272306..4273253	gene:fmt	protein_id:ACI35997.1	EC:NA
45104	CP001164.242	119.342	295.947	1.60465	0.00542208	-7.52694	8.24e-22	4.35e-20	phosphoheptose isomerase	Escherichia coli O157:H7 str. EC4115	284172..284750	gene:gmhA	protein_id:ACI36072.1	EC:NA
45187	CP001164.3097	420.291	1042.25	5.65223	0.00542312	-7.52666	1.71e-41	2.26e-38	acetate kinase	Escherichia coli O157:H7 str. EC4115	3181002..3182204	gene:ackA	protein_id:ACI36852.1	EC:NA
42111	CP000783.1997	20.5935	51.0681	0.277061	0.00542532	-7.52608	3.98e-06	1.97e-05	hypothetical protein	Cronobacter sakazakii ATCC BAA-894	complement(1992973..1993995)	gene:NA	protein_id:ABU77306.1	EC:NA
45687	CP001164.4620	65.8417	163.261	0.895606	0.00548573	-7.5101	2.23e-14	4.16e-13	chromosomal replication initiator protein DnaA	Escherichia coli O157:H7 str. EC4115	complement(4771663..4773066)	gene:dnaA	protein_id:ACI34562.1	EC:NA
46589	CP001396.208	65.6758	162.846	0.895606	0.0054997	-7.50643	2.21e-14	4.12e-13	D-sedoheptulose 7-phosphate isomerase	Escherichia coli BW2952	243542..244120	gene:lpcA	protein_id:ACR63005.1	EC:NA
20624	AFHR01000057.3	128.526	318.686	1.75287	0.0055003	-7.50627	4.03e-23	2.57e-21	UTP-glucose-1-phosphate uridylyltransferase	Enterobacter hormaechei ATCC 49162	complement(2323..3219)	gene:galU2	protein_id:EGK59033.1	EC:NA
20099	AFHR01000009.46	67.3247	166.929	0.921682	0.00552139	-7.50075	8.57e-15	1.69e-13	DNA-directed DNA polymerase III beta subunit	Enterobacter hormaechei ATCC 49162	46279..47379	gene:dnaN	protein_id:EGK63628.1
46585	CP001396.2065	456.246	1131.23	6.2585	0.00553249	-7.49786	2.71e-41	3.33e-38	acetate kinase A and propionate kinase 2	Escherichia coli BW2952	2297297..2298499	gene:ackA	protein_id:ACR61897.1	EC:NA
21002	AFHR01000073.3	633.248	1570.04	8.72041	0.00555427	-7.49219	0.000427825	0.00139017	cold shock protein CspA	Enterobacter hormaechei ATCC 49162	complement(2367..2579)	gene:cspA2	protein_id:EGK56991.1	EC:NA
46033	CP001164.834	21.8528	54.1774	0.303137	0.00559527	-7.48158	1.68e-06	8.92e-06	phosphatidylethanolamine-binding protein	Escherichia coli O157:H7 str. EC4115	complement(933164..933640)	gene:NA	protein_id:ACI36103.1	EC:2.3.1.9
1130	ABWM02000033.80	177.352	439.688	2.46191	0.00559921	-7.48056	2.75e-24	2.09e-22	electron transport protein HydN	Enterobacter cancerogenus ATCC 35316	complement(93232..93777)	gene:hydN	protein_id:EFC54425.1	EC:NA
42627	CP000783.884	88.1776	218.607	1.22482	0.00560284	-7.47963	2.95e-06	1.49e-05	hypothetical protein	Cronobacter sakazakii ATCC BAA-894	complement(889206..890408)	gene:NA	protein_id:ABU76193.1	EC:NA
42170	CP000783.2350	24.4412	60.5907	0.341483	0.0056359	-7.47114	4.69e-07	2.76e-06	hypothetical protein	Cronobacter sakazakii ATCC BAA-894	2349998..2351098	gene:NA	protein_id:ABU77659.1	EC:6.3.3.2
46387	CP001396.1448	39.32	97.4689	0.554122	0.00568512	-7.45859	6.34e-06	3.01e-05	pyridoxine 5'-phosphate oxidase	Escherichia coli BW2952	complement(1607434..1608090)	gene:pdxH	protein_id:ACR65349.1	EC:NA
45016	CP001164.2100	39.32	97.4689	0.554122	0.00568512	-7.45859	6.34e-06	3.01e-05	pyridoxamine 5'-phosphate oxidase	Escherichia coli O157:H7 str. EC4115	complement(2223373..2224029)	gene:pdxH	protein_id:ACI36893.1	EC:NA
45349	CP001164.3672	21.4395	53.144	0.303137	0.00570406	-7.45379	5.3e-06	2.56e-05	N-acetylmuramoyl-L-alanine amidase AmiC	Escherichia coli O157:H7 str. EC4115	complement(3774554..3775807)	gene:amiC	protein_id:ACI37781.1	EC:NA
663	ABWM02000008.55	42.8552	106.229	0.606274	0.00570726	-7.45299	3.48e-12	4.68e-11	CBS domain protein	Enterobacter cancerogenus ATCC 35316	complement(55768..57327)	gene:NA	protein_id:EFC56653.1	EC:NA
20008	AFHR01000001.7	21.3039	52.8049	0.303137	0.00574069	-7.44456	4.68e-06	2.28e-05	YhiR family protein	Enterobacter hormaechei ATCC 49162	7087..7929	gene:yhiR	protein_id:EGK63905.1	EC:NA
956	ABWM02000027.212	430.067	1065.95	6.14347	0.00576335	-7.43888	1.4e-42	2.3e-39	protein-export chaperone SecB	Enterobacter cancerogenus ATCC 35316	195886..196353	gene:secB	protein_id:EFC55088.1	EC:NA
47441	CP001396.634	43.2557	107.211	0.618545	0.00576939	-7.43737	6.04e-10	5.78e-09	molybdopterin biosynthesis protein A	Escherichia coli BW2952	719235..720224	gene:moaA	protein_id:ACR63797.1	EC:2.4.2.9
45635	CP001164.4434	2323.48	5758.64	33.366	0.00579407	-7.43121	3.64e-12	4.9e-11	cold shock DNA-binding protein	Escherichia coli O157:H7 str. EC4115	4570728..4570940	gene:NA	protein_id:ACI39198.1	EC:NA
42052	CP000783.1424	21.0564	52.1863	0.303137	0.00580875	-7.42756	0.00378645	0.00977435	hypothetical protein	Cronobacter sakazakii ATCC BAA-894	1418336..1418929	gene:NA	protein_id:ABU76733.1	EC:2.4.2.9
20422	AFHR01000028.2	40.1963	99.6205	0.580198	0.00582409	-7.42375	6.72e-12	8.67e-11	DNA repair protein RadA	Enterobacter hormaechei ATCC 49162	complement(1341..2726)	gene:radA	protein_id:EGK61568.1	EC:NA
1121	ABWM02000033.54	81.5841	202.181	1.18647	0.00586838	-7.41282	2.35e-17	6.61e-16	transcriptional regulator, MarR family	Enterobacter cancerogenus ATCC 35316	64238..64768	gene:NA	protein_id:EFC54399.1	EC:NA
20192	AFHR01000015.59	20.8089	51.5677	0.303137	0.00587843	-7.41035	0.120368	0.196835	outer membrane protein N	Enterobacter hormaechei ATCC 49162	57891..58949	gene:ompN	protein_id:EGK63067.1	EC:NA
47079	CP001396.3319	37.7171	93.4615	0.554122	0.00592888	-7.39802	4.54e-10	4.44e-09	pantetheine-phosphate adenylyltransferase	Escherichia coli BW2952	3696174..3696653	gene:coaD	protein_id:ACR63971.1	EC:NA
45656	CP001164.4504	37.7171	93.4615	0.554122	0.00592888	-7.39802	4.54e-10	4.44e-09	pantetheine-phosphate adenylyltransferase	Escherichia coli O157:H7 str. EC4115	4656788..4657267	gene:coaD	protein_id:ACI34683.1	EC:NA
44857	CP001164.121	310.733	769.869	4.64159	0.00602906	-7.37385	2.66e-15	5.67e-14	conserved hypothetical protein	Escherichia coli O157:H7 str. EC4115	complement(140923..141270)	gene:NA	protein_id:ACI36565.1	EC:NA
42534	CP000783.4246	64.1454	158.923	0.960028	0.00604082	-7.37104	1.84e-14	3.47e-13	hypothetical protein	Cronobacter sakazakii ATCC BAA-894	complement(4344402..4345034)	gene:NA	protein_id:ABU79555.1	EC:NA
42120	CP000783.2027	134.784	333.934	2.01766	0.00604208	-7.37074	1.8e-11	2.18e-10	hypothetical protein	Cronobacter sakazakii ATCC BAA-894	2031956..2033464	gene:NA	protein_id:ABU77336.1	EC:NA
46730	CP001396.2464	40.4594	100.239	0.606274	0.00604828	-7.36926	7.67e-11	8.44e-10	methyl-directed mismatch repair protein	Escherichia coli BW2952	2740927..2743488	gene:mutS	protein_id:ACR63763.1	EC:NA
773	ABWM02000010.328	20.0941	49.7804	0.303137	0.00608948	-7.35947	4.79e-06	2.33e-05	signal peptidase I	Enterobacter cancerogenus ATCC 35316	complement(349310..350284)	gene:lepB	protein_id:EFC56237.1	EC:NA
47266	CP001396.3782	4154.71	10292.3	62.9781	0.00611896	-7.3525	1.31e-66	9e-62	formate dehydrogenase-H, selenopolypeptide subunit	Escherichia coli BW2952	complement(4233977..4236124)	gene:fdhF	protein_id:ACR63127.1	EC:NA
45264	CP001164.3425	36.3377	90.0131	0.554122	0.00615602	-7.34379	3.12e-06	1.57e-05	tRNA-specific adenosine deaminase	Escherichia coli O157:H7 str. EC4115	complement(3521854..3522357)	gene:tadA	protein_id:ACI39004.1	EC:NA
483	ABWM02000004.38	35.9784	89.1149	0.554122	0.00621806	-7.32932	0.00155136	0.00440782	iron-sulfur cluster insertion protein ErpA	Enterobacter cancerogenus ATCC 35316	complement(47086..47430)	gene:erpA	protein_id:EFC57606.1	EC:NA
948	ABWM02000027.19	21.9776	54.4317	0.341483	0.00627361	-7.31649	5.65e-07	3.28e-06	ATP synthase F0, A subunit	Enterobacter cancerogenus ATCC 35316	19944..20759	gene:atpB	protein_id:EFC54895.1	EC:NA
20466	AFHR01000034.19	91.2161	225.884	1.43746	0.0063637	-7.29592	0.000125876	0.000459103	elongation factor P	Enterobacter hormaechei ATCC 49162	complement(17165..17731)	gene:efp	protein_id:EGK61277.1	EC:4.2.1.1
42070	CP000783.152	38.3175	94.8844	0.606274	0.00638961	-7.29006	6.9e-06	3.25e-05	hypothetical protein	Cronobacter sakazakii ATCC BAA-894	143951..144517	gene:NA	protein_id:ABU75461.1	EC:1.1.1.23
46567	CP001396.202	165.801	410.548	2.6362	0.00642118	-7.28295	0.00187167	0.00521682	DNA polymerase III epsilon subunit	Escherichia coli BW2952	236066..236797	gene:dnaQ	protein_id:ACR62828.1	EC:NA
47059	CP001396.3238	1539.61	3812.14	24.5878	0.00644988	-7.27651	1.63e-05	7.15e-05	major cold shock protein	Escherichia coli BW2952	3606398..3606610	gene:cspA	protein_id:ACR63702.1	EC:NA
20109	AFHR01000009.8	135.874	336.427	2.17258	0.00645779	-7.27474	0.000243847	0.000836272	ribose ABC superfamily ATP binding cassette transporter, membrane protein	Enterobacter hormaechei ATCC 49162	complement(7687..8106)	gene:rbsD	protein_id:EGK63590.1	EC:NA
20737	AFHR01000061.21	55.892	138.387	0.895606	0.00647176	-7.27163	0.00686637	0.0165561	ABC superfamily ATP binding cassette transporter, membrane protein	Enterobacter hormaechei ATCC 49162	19049..19915	gene:NA	protein_id:EGK58520.1	EC:NA
45015	CP001164.210	164.513	407.328	2.6362	0.00647193	-7.27159	0.00270235	0.00723826	DNA polymerase III, epsilon subunit	Escherichia coli O157:H7 str. EC4115	239600..240331	gene:dnaQ	protein_id:ACI39727.1	EC:NA
45976	CP001164.665	110.066	272.514	1.76667	0.00648286	-7.26915	2.98e-20	1.27e-18	iojap family protein	Escherichia coli O157:H7 str. EC4115	complement(753352..753669)	gene:NA	protein_id:ACI36229.1	EC:NA
20273	AFHR01000019.19	270.314	669.27	4.34362	0.00649008	-7.26755	0.00018357	0.000646209	cold shock protein CspA	Enterobacter hormaechei ATCC 49162	complement(17572..17781)	gene:cspA	protein_id:EGK62648.1	EC:1.1.1.25
20606	AFHR01000054.61	40.0553	99.1714	0.64462	0.00650007	-7.26533	9.15e-12	1.16e-10	exodeoxyribonuclease I	Enterobacter hormaechei ATCC 49162	65168..66604	gene:sbcB	protein_id:EGK59295.1	EC:NA
47484	CP001396.75	34.3012	84.9219	0.554122	0.00652508	-7.25979	5e-09	4.15e-08	DNA-binding transcriptional dual regulator	Escherichia coli BW2952	88027..89031	gene:fruR	protein_id:ACR62928.1	EC:2.7.7.9
47312	CP001396.3922	170.231	421.45	2.75124	0.00652804	-7.25913	8.34e-27	9.44e-25	conserved protein	Escherichia coli BW2952	4384652..4384993	gene:ytfP	protein_id:ACR62573.1	EC:NA
45898	CP001164.5158	170.231	421.45	2.75124	0.00652804	-7.25913	8.34e-27	9.44e-25	conserved hypothetical protein	Escherichia coli O157:H7 str. EC4115	5378557..5378898	gene:NA	protein_id:ACI37991.1	EC:3.6.1.-
46113	CP001164.993	140.187	347.065	2.26864	0.00653664	-7.25724	1.17e-12	1.7e-11	outer membrane protein F	Escherichia coli O157:H7 str. EC4115	complement(1118721..1119809)	gene:ompF	protein_id:ACI36665.1	EC:NA
45395	CP001164.3834	56.1175	138.93	0.909411	0.00654583	-7.25521	5.54e-13	8.41e-12	A/G-specific adenine glycosylase	Escherichia coli O157:H7 str. EC4115	3949004..3950056	gene:mutY	protein_id:ACI34800.1	EC:NA
46378	CP001396.1418	56.8737	140.802	0.921682	0.00654596	-7.25518	3.9e-07	2.34e-06	DNA-binding response regulator in two-component regulatory system with RstB	Escherichia coli BW2952	1572242..1572961	gene:rstA	protein_id:ACR62870.1	EC:NA
45008	CP001164.2072	56.8737	140.802	0.921682	0.00654596	-7.25518	3.9e-07	2.34e-06	DNA-binding response regulator RstA	Escherichia coli O157:H7 str. EC4115	2188255..2188974	gene:rstA	protein_id:ACI39714.1	EC:NA
20044	AFHR01000005.4	88.6507	219.471	1.43746	0.00654966	-7.25437	0.000683902	0.00211954	tRNA (uracil-5-)-methyltransferase	Enterobacter hormaechei ATCC 49162	3229..4329	gene:trmA	protein_id:EGK63802.1	EC:NA
46482	CP001396.172	150.591	372.803	2.44964	0.00657086	-7.2497	3.03e-25	2.71e-23	(3R)-hydroxymyristol acyl carrier protein dehydratase	Escherichia coli BW2952	202100..202555	gene:fabZ	protein_id:ACR61723.1	EC:NA
46688	CP001396.2363	56.6262	140.183	0.921682	0.00657484	-7.24883	0.000576136	0.00181601	30S ribosomal subunit protein S16	Escherichia coli BW2952	complement(2629771..2630019)	gene:rpsP	protein_id:ACR61788.1	EC:NA
45287	CP001164.3472	56.6262	140.183	0.921682	0.00657484	-7.24883	0.000576136	0.00181601	ribosomal protein S16	Escherichia coli O157:H7 str. EC4115	complement(3570166..3570414)	gene:rpsP	protein_id:ACI34590.1	EC:NA
47510	CP001396.80	114.675	283.883	1.86944	0.00658524	-7.24655	2.5e-21	1.24e-19	UDP-N-acetylmuramoyl-L-alanyl-D-glutamate:meso- diaminopimelate ligase	Escherichia coli BW2952	93165..94652	gene:murE	protein_id:ACR65751.1	EC:NA
45001	CP001164.206	164.662	407.615	2.69352	0.00660801	-7.24157	9.34e-27	1.05e-24	membrane-bound lytic murein transglycosylase D	Escherichia coli O157:H7 str. EC4115	complement(236130..237350)	gene:mltD	protein_id:ACI36364.1	EC:NA
56384	FQ312002.461	685.229	1695.94	11.4191	0.00673318	-7.2145	0.000456798	0.00147341	unnamed protein product	Haemophilus parainfluenzae T3T1	complement(460074..460310)	gene:NA	protein_id:CBW14573.1	EC:2.4.-.-
41558	CP000308.3449	20.4626	50.6443	0.341483	0.00674279	-7.21244	0.0726198	0.128853	triosephosphate isomerase	Yersinia pestis Antiqua	3862224..3862991	gene:NA	protein_id:ABG15418.1	EC:NA
6419	ADDC01000001.1910	20.4626	50.6443	0.341483	0.00674279	-7.21244	0.06881	0.123106	triose-phosphate isomerase	Yersinia pestis KIM D27	1985430..1986197	gene:tpiA	protein_id:EFA47732.1	EC:NA
609	ABWM02000005.91	73.9745	183.06	1.25089	0.00683325	-7.19321	4.43e-15	9.11e-14	hypothetical protein	Enterobacter cancerogenus ATCC 35316	82100..82630	gene:NA	protein_id:EFC57157.1	EC:NA
45007	CP001164.2068	32.4746	80.3553	0.554122	0.0068959	-7.18005	2.22e-08	1.66e-07	YdgH protein	Escherichia coli O157:H7 str. EC4115	2184523..2185467	gene:ydgH	protein_id:ACI34732.1	EC:NA
20945	AFHR01000069.30	180.178	445.822	3.08199	0.00691304	-7.17646	2.02e-28	2.98e-26	catabolite protein activator	Enterobacter hormaechei ATCC 49162	23217..23849	gene:crp	protein_id:EGK57392.1	EC:NA
487	ABWM02000004.389	55.1342	136.414	0.947758	0.00694766	-7.16926	6.71e-13	1e-11	lysine-arginine-ornithine-binding periplasmic protein	Enterobacter cancerogenus ATCC 35316	complement(409231..409962)	gene:NA	protein_id:EFC57957.1	EC:NA
45054	CP001164.2229	33.2629	82.2869	0.580198	0.00705092	-7.14797	8.02e-09	6.46e-08	protease 4	Escherichia coli O157:H7 str. EC4115	2354643..2356499	gene:sppA	protein_id:ACI39678.1	EC:2.1.1.-
45260	CP001164.3418	31.6039	78.1786	0.554122	0.0070879	-7.14043	0.00768096	0.0182924	flavohemoprotein	Escherichia coli O157:H7 str. EC4115	3510318..3511508	gene:hmp	protein_id:ACI35213.1	EC:NA
47184	CP001396.353	281.004	695.116	4.92938	0.00709145	-7.1397	6.68e-34	2.27e-31	gap repair protein	Escherichia coli BW2952	396388..396993	gene:recR	protein_id:ACR63284.1	EC:NA
866	ABWM02000020.164	102.836	254.383	1.80502	0.00709567	-7.13885	0.00128231	0.0037202	lipoyl synthase	Enterobacter cancerogenus ATCC 35316	complement(158774..159739)	gene:lipA	protein_id:EFC55492.1	EC:4.3.3.7
42472	CP000783.3947	31.3464	77.5348	0.554122	0.00714676	-7.1285	0.00437964	0.0111231	hypothetical protein	Cronobacter sakazakii ATCC BAA-894	complement(4028791..4029480)	gene:NA	protein_id:ABU79256.1	EC:NA
45545	CP001164.4171	51.8787	128.314	0.921682	0.00718301	-7.1212	4.39e-07	2.6e-06	bacterioferritin	Escherichia coli O157:H7 str. EC4115	complement(4292205..4292681)	gene:bfr	protein_id:ACI36076.1	EC:NA
42024	CP000783.1135	373.746	924.348	6.67822	0.00722479	-7.11283	9.3e-38	5.62e-35	hypothetical protein	Cronobacter sakazakii ATCC BAA-894	1148639..1149529	gene:NA	protein_id:ABU76444.1	EC:2.7.7.3
20257	AFHR01000017.81	50.8787	125.833	0.909411	0.00722714	-7.11236	1.59e-07	1.02e-06	LexA regulated protein	Enterobacter hormaechei ATCC 49162	87874..88161	gene:ybfE	protein_id:EGK62843.1	EC:NA
5052	ACKZ01000016.164	1171.16	2896.4	20.9987	0.00724993	-7.10782	9.2e-05	0.000344927	phosphatidylglycerophosphatase A	Granulicatella adiacens ATCC 49175	167898..168398	gene:pgpA	protein_id:EEW37509.1	EC:5.1.1.1
45075	CP001164.2306	49.8605	123.308	0.895606	0.00726318	-7.10518	6.14e-12	7.96e-11	GAF domain protein	Escherichia coli O157:H7 str. EC4115	complement(2423755..2424252)	gene:NA	protein_id:ACI36206.1	EC:NA
46864	CP001396.2847	32.1447	79.4915	0.580198	0.00729887	-7.09811	6.75e-08	4.65e-07	DnaA initiator-associating factor for replication initiation	Escherichia coli BW2952	3180979..3181569	gene:diaA	protein_id:ACR62846.1	EC:NA
45450	CP001164.4012	32.1447	79.4915	0.580198	0.00729887	-7.09811	6.75e-08	4.65e-07	DnaA initiator-associating protein DiaA	Escherichia coli O157:H7 str. EC4115	4140074..4140664	gene:diaA	protein_id:ACI36915.1	EC:NA
670	ABWM02000009.10	30.6379	75.7636	0.554122	0.00731383	-7.09516	1.2e-07	7.88e-07	high-affinity zinc transporter ATPase	Enterobacter cancerogenus ATCC 35316	12003..12758	gene:znuC	protein_id:EFC56267.1	EC:NA
1156	ABWM02000035.150	56.5257	139.777	1.02445	0.00732915	-7.09214	1.1e-05	4.99e-05	hypothetical protein	Enterobacter cancerogenus ATCC 35316	162736..163119	gene:NA	protein_id:EFC54061.1	EC:NA
20231	AFHR01000016.74	45.813	113.286	0.831183	0.00733706	-7.09058	2.29e-10	2.35e-09	putative transporter	Enterobacter hormaechei ATCC 49162	76051..77823	gene:NA	protein_id:EGK62929.1	EC:NA
1179	ABWM02000035.267	30.2686	74.8402	0.554122	0.00740407	-7.07747	5.37e-08	3.76e-07	LppC	Enterobacter cancerogenus ATCC 35316	273664..275817	gene:NA	protein_id:EFC54178.1	EC:NA
46325	CP001396.1100	1049.33	2594.3	19.3553	0.00746072	-7.06647	1.68e-35	7.29e-33	predicted protein	Escherichia coli BW2952	complement(1219290..1219541)	gene:yciN	protein_id:ACR64867.1	EC:NA
45685	CP001164.4619	32.5975	80.5845	0.606274	0.00752346	-7.05439	2.88e-07	1.77e-06	DNA polymerase III, beta subunit	Escherichia coli O157:H7 str. EC4115	complement(4770558..4771658)	gene:dnaN	protein_id:ACI39270.1	EC:NA
46486	CP001396.173	110.546	273.261	2.06981	0.00757448	-7.04464	0.00307223	0.00811857	UDP-N-acetylglucosamine acetyltransferase	Escherichia coli BW2952	202559..203347	gene:lpxA	protein_id:ACR65747.1	EC:NA
44944	CP001164.1719	95.6892	236.534	1.79275	0.00757924	-7.04373	1.62e-18	5.36e-17	conserved hypothetical protein	Escherichia coli O157:H7 str. EC4115	complement(1798138..1798389)	gene:NA	protein_id:ACI36884.1	EC:1.3.1.9
928	ABWM02000022.26	29.5399	73.0186	0.554122	0.00758878	-7.04192	7.03e-07	4.01e-06	molybdopterin oxidoreductase Fe4S4 domain protein	Enterobacter cancerogenus ATCC 35316	21042..21461	gene:NA	protein_id:EFC55182.1	EC:NA
42229	CP000783.2627	326.008	805.778	6.1609	0.00764591	-7.0311	0.00126829	0.00368386	hypothetical protein	Cronobacter sakazakii ATCC BAA-894	complement(2651376..2651585)	gene:NA	protein_id:ABU77936.1	EC:NA
42626	CP000783.883	29.2485	72.29	0.554122	0.00766527	-7.02745	4.98e-05	0.000198052	hypothetical protein	Cronobacter sakazakii ATCC BAA-894	complement(886985..889108)	gene:NA	protein_id:ABU76192.1	EC:NA
46662	CP001396.2311	29.1843	72.1296	0.554122	0.00768231	-7.02424	0.0013706	0.00394809	fused nitric oxide dioxygenase/dihydropteridine reductase 2	Escherichia coli BW2952	2569662..2570852	gene:hmp	protein_id:ACR63213.1	EC:NA
20801	AFHR01000063.28	58.1313	143.666	1.10824	0.00771405	-7.0183	4.08e-12	5.45e-11	formate hydrogenlyase regulatory protein HycA	Enterobacter hormaechei ATCC 49162	complement(30785..31405)	gene:hycA	protein_id:EGK58019.1	EC:NA
1335	ABWM02000051.16	73.959	182.78	1.41138	0.00772174	-7.01686	6.48e-15	1.3e-13	ATP-dependent RNA helicase RhlB	Enterobacter cancerogenus ATCC 35316	complement(17035..18300)	gene:rhlB	protein_id:EFC53547.1	EC:NA
20870	AFHR01000066.53	262.227	648.026	5.02812	0.00775914	-7.00989	0.00109836	0.00323556	RNA-binding protein YhbY	Enterobacter hormaechei ATCC 49162	57768..58100	gene:yhbY	protein_id:EGK57764.1	EC:NA
47469	CP001396.727	30.2063	74.6455	0.580198	0.00777272	-7.00736	5.5e-08	3.84e-07	predicted transporter	Escherichia coli BW2952	complement(816149..817048)	gene:ybjE	protein_id:ACR65162.1	EC:NA
47073	CP001396.3295	33.4812	82.736	0.64462	0.0077913	-7.00392	3.07e-08	2.24e-07	glutaredoxin 3	Escherichia coli BW2952	complement(3670540..3670791)	gene:grxC	protein_id:ACR63346.1	EC:NA
716	ABWM02000010.128	156.177	385.9	3.0283	0.00784736	-6.99358	2.89e-14	5.29e-13	acetate kinase	Enterobacter cancerogenus ATCC 35316	143109..144311	gene:ackA	protein_id:EFC56037.1	EC:NA
46056	CP001164.880	28.3201	69.9689	0.554122	0.00791955	-6.98037	4.19e-09	3.52e-08	YbiS protein	Escherichia coli O157:H7 str. EC4115	complement(982492..983406)	gene:ybiS	protein_id:ACI36730.1	EC:NA
45250	CP001164.3380	30.8048	76.1027	0.606274	0.00796652	-6.97183	7.91e-08	5.38e-07	nucleoside diphosphate kinase	Escherichia coli O157:H7 str. EC4115	complement(3464691..3465122)	gene:ndk	protein_id:ACI38635.1	EC:NA
20437	AFHR01000032.28	41.8344	103.339	0.831183	0.00804325	-6.95801	6.44e-05	0.000250023	UDP-N-acetylmuramate:L-alanyl-gamma-D-glutamyl- meso-diaminopimelate ligase (murein peptide ligase)	Enterobacter hormaechei ATCC 49162	complement(29992..31365)	gene:mpl	protein_id:EGK61403.1	EC:1.5.1.5
42355	CP000783.346	179.685	443.856	3.57169	0.00804695	-6.95734	1e-12	1.47e-11	hypothetical protein	Cronobacter sakazakii ATCC BAA-894	329839..330147	gene:NA	protein_id:ABU75654.1	EC:2.7.1.69
46340	CP001396.115	69.3754	171.361	1.38531	0.00808416	-6.95069	1.04e-09	9.63e-09	predicted protein	Escherichia coli BW2952	complement(136569..136916)	gene:yacC	protein_id:ACR64843.1	EC:NA
1195	ABWM02000035.298	283.905	701.254	5.67274	0.00808942	-6.94975	0.000137441	0.000496735	RNA-binding protein, YhbY family	Enterobacter cancerogenus ATCC 35316	306060..306392	gene:NA	protein_id:EFC54209.1	EC:NA
1072	ABWM02000033.106	32.0377	79.1272	0.64462	0.00814663	-6.93958	6.47e-09	5.29e-08	DNA mismatch repair protein MutS	Enterobacter cancerogenus ATCC 35316	116918..119479	gene:mutS	protein_id:EFC54451.1	EC:NA
20824	AFHR01000063.334	879.029	2170.88	17.795	0.00819713	-6.93067	4.46e-49	2.19e-45	30S ribosomal protein S21	Enterobacter hormaechei ATCC 49162	346888..347103	gene:rpsU	protein_id:EGK58325.1	EC:NA
47505	CP001396.781	111.753	275.978	2.26864	0.00822036	-6.92658	6.05e-13	9.15e-12	outer membrane porin 1a (Ia;b;F)	Escherichia coli BW2952	complement(888085..889173)	gene:ompF	protein_id:ACR63953.1	EC:2.7.1.6
46843	CP001396.2771	60.2817	148.867	1.22482	0.0082276	-6.92531	3.98e-14	7.12e-13	DNA primase	Escherichia coli BW2952	3096277..3098022	gene:dnaG	protein_id:ACR62839.1	EC:NA
729	ABWM02000010.206	28.5492	70.5028	0.580198	0.00822943	-6.92499	2.16e-07	1.36e-06	hypothetical protein	Enterobacter cancerogenus ATCC 35316	219444..219566	gene:NA	protein_id:EFC56115.1	EC:6.3.3.1
929	ABWM02000022.27	450.915	1113.54	9.16506	0.00823057	-6.92479	3.57e-40	3.57e-37	formate dehydrogenase, alpha subunit	Enterobacter cancerogenus ATCC 35316	21510..23189	gene:NA	protein_id:EFC55183.1	EC:1.8.1.4
45096	CP001164.2368	75.7547	187.076	1.54023	0.00823314	-6.92434	0.0147639	0.0325408	flagellar transcriptional activator FlhD	Escherichia coli O157:H7 str. EC4115	complement(2486069..2486419)	gene:flhD	protein_id:ACI37420.1	EC:6.3.5.2
20203	AFHR01000016.107	27.1542	67.0544	0.554122	0.00826377	-6.91898	3.12e-08	2.27e-07	ErfK/YbiS/YcfS/YnhG family protein	Enterobacter hormaechei ATCC 49162	115481..116401	gene:ybiS2	protein_id:EGK62962.1	EC:NA
45725	CP001164.4692	214.085	528.608	4.40287	0.00832917	-6.90761	4.52e-16	1.08e-14	transcription termination factor Rho	Escherichia coli O157:H7 str. EC4115	4862919..4864178	gene:rho	protein_id:ACI39491.1	EC:NA
20742	AFHR01000061.4	100.79	248.852	2.08208	0.00836674	-6.90112	9.34e-19	3.21e-17	ribosomal large subunit pseudouridine synthase D	Enterobacter hormaechei ATCC 49162	complement(3780..4760)	gene:rluD	protein_id:EGK58503.1	EC:NA
47071	CP001396.3293	261.212	644.928	5.40125	0.00837496	-6.8997	2.48e-32	6.56e-30	glycerol-3-phosphate dehydrogenase (NAD+)	Escherichia coli BW2952	complement(3668991..3670010)	gene:gpsA	protein_id:ACR63357.1	EC:NA
47085	CP001396.3329	155.088	382.885	3.2231	0.00841794	-6.89232	2.83e-24	2.14e-22	conserved protein	Escherichia coli BW2952	3703026..3703889	gene:yicC	protein_id:ACR62546.1	EC:NA
45432	CP001164.3931	58.8144	145.199	1.22482	0.00843547	-6.88932	2.6e-13	4.16e-12	DNA primase	Escherichia coli O157:H7 str. EC4115	4053721..4055466	gene:dnaG	protein_id:ACI35393.1	EC:NA
47333	CP001396.400	284.402	702.111	5.92929	0.00844494	-6.8877	8.97e-13	1.32e-11	peptidyl-prolyl cis-trans isomerase B (rotamase B)	Escherichia coli BW2952	complement(455926..456420)	gene:ppiB	protein_id:ACR63991.1	EC:NA
42580	CP000783.633	73.2627	180.865	1.52796	0.00844805	-6.88717	2.09e-05	8.95e-05	hypothetical protein	Cronobacter sakazakii ATCC BAA-894	complement(624053..624790)	gene:NA	protein_id:ABU75942.1	EC:NA
47372	CP001396.496	1150.92	2841.1	24.1328	0.0084942	-6.87931	6.6e-20	2.67e-18	DNA-binding transcriptional repressor	Escherichia coli BW2952	559275..559484	gene:cspE	protein_id:ACR62972.1	EC:NA
46479	CP001396.1715	61.2726	151.248	1.28924	0.00852404	-6.87425	3.94e-13	6.13e-12	phosphatidylglycerophosphate synthetase	Escherichia coli BW2952	complement(1882776..1883324)	gene:pgsA	protein_id:ACR64032.1	EC:NA
46709	CP001396.2428	94.5382	233.358	1.99158	0.00853444	-6.87249	0.000930315	0.00279123	alanyl-tRNA synthetase	Escherichia coli BW2952	complement(2703215..2705845)	gene:alaS	protein_id:ACR61949.1	EC:NA
45074	CP001164.2305	116.189	286.798	2.44964	0.00854134	-6.87132	1.69e-20	7.46e-19	ProP effector	Escherichia coli O157:H7 str. EC4115	complement(2422960..2423658)	gene:proQ	protein_id:ACI37948.1	EC:NA
42112	CP000783.1998	94.4429	233.12	1.99158	0.00854316	-6.87101	6.36e-18	1.95e-16	hypothetical protein	Cronobacter sakazakii ATCC BAA-894	complement(1993989..1996235)	gene:NA	protein_id:ABU77307.1	EC:NA
45557	CP001164.4191	224.645	554.456	4.77043	0.0086038	-6.86081	9.58e-30	1.72e-27	catabolite gene activator	Escherichia coli O157:H7 str. EC4115	4309106..4309738	gene:crp	protein_id:ACI36872.1	EC:NA
8171	AECV01000061.35	93.7821	231.468	1.99158	0.00860413	-6.86075	7.97e-18	2.41e-16	carbamoyltransferase HypF	Selenomonas artemidis F0399	complement(27235..29625)	gene:hypF	protein_id:EFW28708.1	EC:2.3.1.1
1161	ABWM02000035.160	172.702	426.243	3.67446	0.00862057	-6.858	3.87e-09	3.27e-08	hypothetical protein	Enterobacter cancerogenus ATCC 35316	173949..174287	gene:NA	protein_id:EFC54071.1	EC:NA
45969	CP001164.651	1148.12	2833.59	24.4743	0.00863721	-6.85522	2.91e-21	1.44e-19	cold shock protein CspE	Escherichia coli O157:H7 str. EC4115	741922..742131	gene:cspE	protein_id:ACI38025.1	EC:NA
42238	CP000783.2683	239.104	590.113	5.09811	0.0086392	-6.85489	2.15e-08	1.61e-07	hypothetical protein	Cronobacter sakazakii ATCC BAA-894	complement(2707387..2707983)	gene:NA	protein_id:ABU77994.1	EC:NA
45648	CP001164.4484	30.211	74.5607	0.64462	0.00864558	-6.85382	2.1e-07	1.32e-06	glutaredoxin 3	Escherichia coli O157:H7 str. EC4115	complement(4634127..4634378)	gene:grxC	protein_id:ACI35649.1	EC:NA
47429	CP001396.606	42.149	104.008	0.909411	0.00874364	-6.83755	0.00351785	0.0091471	3-deoxy-D-arabino-heptulosonate-7-phosphate synthase, phenylalanine repressible	Escherichia coli BW2952	687824..688876	gene:aroG	protein_id:ACR61806.1	EC:NA
46078	CP001164.940	26.8244	66.1906	0.580198	0.00876556	-6.83394	6.4e-07	3.68e-06	putative membrane protein	Escherichia coli O157:H7 str. EC4115	complement(1048426..1049325)	gene:NA	protein_id:ACI37813.1	EC:NA
46900	CP001396.2921	70.6745	174.376	1.54023	0.00883279	-6.82291	5.12e-14	9.01e-13	DNA-binding transcriptional dual regulator	Escherichia coli BW2952	complement(3258868..3259659)	gene:nanR	protein_id:ACR62919.1	EC:3.2.1.1
45253	CP001164.3391	26.4312	65.2077	0.580198	0.0088977	-6.81235	7.86e-07	4.44e-06	ferredoxin, 2Fe-2S type, ISC system	Escherichia coli O157:H7 str. EC4115	complement(3481520..3481855)	gene:fdx	protein_id:ACI37899.1	EC:NA
45862	CP001164.5083	28.1351	69.4099	0.618545	0.00891148	-6.81012	1.63e-07	1.04e-06	KamA family protein	Escherichia coli O157:H7 str. EC4115	complement(5304110..5305138)	gene:NA	protein_id:ACI34981.1	EC:NA
44938	CP001164.170	115.957	286.035	2.57178	0.00899114	-6.79728	8.96e-21	4.1e-19	translation elongation factor Ts	Escherichia coli O157:H7 str. EC4115	194324..195175	gene:tsf	protein_id:ACI38125.1	EC:NA
700	ABWM02000009.81	141.648	349.403	3.14487	0.00900072	-6.79574	0.00646818	0.0156931	CDP-diacylglycerol--glycerol-3-phosphate 3-phosphatidyltransferase	Enterobacter cancerogenus ATCC 35316	complement(80743..81291)	gene:pgsA	protein_id:EFC56338.1	EC:4.2.1.32
20702	AFHR01000058.47	295.534	728.993	6.56164	0.00900097	-6.7957	2.57e-15	5.49e-14	acetate kinase	Enterobacter hormaechei ATCC 49162	49013..50215	gene:ackA	protein_id:EGK58714.1	EC:NA
45152	CP001164.2995	53.2611	131.373	1.18647	0.00903132	-6.79085	3.3e-11	3.85e-10	sulfatase family protein	Escherichia coli O157:H7 str. EC4115	3060668..3062428	gene:NA	protein_id:ACI34561.1	EC:NA
46442	CP001396.162	115.408	284.662	2.57178	0.00903449	-6.79034	1.12e-20	5.07e-19	protein chain elongation factor EF-Ts	Escherichia coli BW2952	190856..191707	gene:tsf	protein_id:ACR65295.1	EC:NA
848	ABWM02000017.94	49.6526	122.469	1.10824	0.00904917	-6.788	8.95e-11	9.75e-10	preprotein translocase, YajC subunit	Enterobacter cancerogenus ATCC 35316	94935..95207	gene:yajC	protein_id:EFC55803.1	EC:NA
1233	ABWM02000038.19	27.1415	66.9445	0.606274	0.00905638	-6.78685	8.74e-07	4.89e-06	hypothetical protein	Enterobacter cancerogenus ATCC 35316	complement(13213..13365)	gene:NA	protein_id:EFC53884.1	EC:NA
3119	ACIL02000013.294	24.7044	60.9298	0.554122	0.00909443	-6.7808	0.00109224	0.00322013	hypothetical protein	Catonella morbi ATCC 51271	complement(295416..297644)	gene:NA	protein_id:EEP22702.1	EC:NA
46098	CP001164.971	479.005	1181.29	10.8163	0.00915636	-6.77101	8.35e-34	2.77e-31	phosphoserine aminotransferase	Escherichia coli O157:H7 str. EC4115	1090652..1091740	gene:serC	protein_id:ACI39713.1	EC:NA
592	ABWM02000005.37	24.511	60.4464	0.554122	0.00916717	-6.76931	0.00123161	0.00358792	transporter, major facilitator family protein	Enterobacter cancerogenus ATCC 35316	complement(28123..29331)	gene:NA	protein_id:EFC57104.1	EC:NA
20678	AFHR01000058.228	212.129	523.112	4.80724	0.0091897	-6.76577	1.47e-28	2.24e-26	iron-sulfur cluster assembly transcription regulator IscR	Enterobacter hormaechei ATCC 49162	complement(245173..245664)	gene:iscR	protein_id:EGK58895.1	EC:1.1.1.25
45723	CP001164.4690	80.0279	197.344	1.81729	0.00920874	-6.76278	2.51e-10	2.55e-09	ATP-dependent RNA helicase RhlB	Escherichia coli O157:H7 str. EC4115	complement(4860867..4862132)	gene:rhlB	protein_id:ACI36339.1	EC:NA
46544	CP001396.1959	52.2309	128.798	1.18647	0.00921191	-6.76228	5.81e-11	6.53e-10	predicted hydrolase, inner membrane	Escherichia coli BW2952	2168203..2169963	gene:yejM	protein_id:ACR64487.1	EC:NA
21023	AFHR01000073.73	233.673	576.205	5.31745	0.0092284	-6.7597	4.05e-20	1.7e-18	protein-export chaperone SecB	Enterobacter hormaechei ATCC 49162	complement(76761..77228)	gene:secB	protein_id:EGK57061.1	EC:NA
45386	CP001164.3813	517.967	1277.21	11.8064	0.00924394	-6.75728	3.97e-42	5.95e-39	S-adenosylmethionine synthetase	Escherichia coli O157:H7 str. EC4115	3932589..3933743	gene:metK	protein_id:ACI37582.1	EC:NA
423	ABWM02000004.15	114.782	283.019	2.62393	0.0092712	-6.75303	2.46e-19	9.25e-18	beta-hydroxyacyl-(acyl-carrier-protein) dehydratase FabZ	Enterobacter cancerogenus ATCC 35316	complement(20158..20613)	gene:fabZ	protein_id:EFC57583.1	EC:NA
20272	AFHR01000019.15	141.316	348.438	3.23537	0.00928537	-6.75083	4.7e-12	6.21e-11	lipoyl synthase	Enterobacter hormaechei ATCC 49162	14740..15705	gene:lipA	protein_id:EGK62644.1	EC:NA
46901	CP001396.2923	232.582	573.373	5.38744	0.00939604	-6.73373	9.09e-10	8.5e-09	ClpXP protease specificity-enhancing factor	Escherichia coli BW2952	complement(3261449..3261946)	gene:sspB	protein_id:ACR62154.1	EC:NA
45487	CP001164.4083	232.582	573.373	5.38744	0.00939604	-6.73373	9.09e-10	8.5e-09	stringent starvation protein B	Escherichia coli O157:H7 str. EC4115	complement(4213282..4213779)	gene:sspB	protein_id:ACI37787.1	EC:2.7.2.2
846	ABWM02000017.77	23.8401	58.7691	0.554122	0.0094288	-6.72871	2.11e-06	1.1e-05	hypothetical protein	Enterobacter cancerogenus ATCC 35316	73664..73951	gene:NA	protein_id:EFC55786.1	EC:3.6.1.-
893	ABWM02000020.246	916.301	2258.74	21.3433	0.0094492	-6.72559	7.32e-49	3.15e-45	peptidoglycan-associated lipoprotein	Enterobacter cancerogenus ATCC 35316	252716..253237	gene:pal	protein_id:EFC55574.1	EC:6.1.1.14
669	ABWM02000008.9	278.775	687.181	6.50392	0.00946464	-6.72324	0.0208878	0.044094	4-(cytidine 5'-diphospho)-2-C-methyl-D-erythritol kinase	Enterobacter cancerogenus ATCC 35316	6524..7048	gene:ispE	protein_id:EFC56607.1	EC:NA
46647	CP001396.2271	52.3997	129.162	1.22482	0.00948281	-6.72047	1.03e-11	1.3e-10	protein assembly complex, lipoprotein component	Escherichia coli BW2952	complement(2521301..2522479)	gene:bamB	protein_id:ACR65290.1	EC:NA
1077	ABWM02000033.122	40.9869	101.027	0.960028	0.00950266	-6.71745	0.00137722	0.00396517	cell division protein FtsB	Enterobacter cancerogenus ATCC 35316	complement(130941..131252)	gene:ftsB	protein_id:EFC54467.1	EC:2.6.1.57
47407	CP001396.548	76.3801	188.261	1.79275	0.00952266	-6.71442	8.6e-15	1.7e-13	regulatory protein for replication initiation	Escherichia coli BW2952	614970..615515	gene:seqA	protein_id:ACR65443.1	EC:NA
46000	CP001164.707	76.3801	188.261	1.79275	0.00952266	-6.71442	8.6e-15	1.7e-13	protein SeqA	Escherichia coli O157:H7 str. EC4115	796286..796831	gene:seqA	protein_id:ACI35302.1	EC:NA
46538	CP001396.1946	79.6156	196.235	1.86944	0.00952655	-6.71383	0.0443123	0.0844468	predicted peptidase, outer membrane lipoprotein	Escherichia coli BW2952	2153806..2154372	gene:spr	protein_id:ACR64800.1	EC:NA
45143	CP001164.2981	79.6156	196.235	1.86944	0.00952655	-6.71383	0.0443123	0.0844468	NlpC/P60 family protein	Escherichia coli O157:H7 str. EC4115	3046271..3046837	gene:NA	protein_id:ACI37271.1	EC:NA
20992	AFHR01000073.120	25.8098	63.6152	0.606274	0.00953033	-6.71326	3.76e-07	2.26e-06	DNA helicase RecG	Enterobacter hormaechei ATCC 49162	123020..125101	gene:recG	protein_id:EGK57108.1	EC:NA
1302	ABWM02000045.106	63.9279	157.567	1.50188	0.00953169	-6.71305	0.00797531	0.0189273	tRNA (uracil-5-)-methyltransferase	Enterobacter cancerogenus ATCC 35316	complement(105963..107063)	gene:trmA	protein_id:EFC53721.1	EC:NA
45486	CP001164.4082	77.293	190.507	1.81729	0.00953924	-6.71191	1.51e-14	2.88e-13	transcriptional regulator NanR	Escherichia coli O157:H7 str. EC4115	complement(4210712..4211494)	gene:nanR	protein_id:ACI37943.1	EC:NA
45245	CP001164.3374	51.9964	128.154	1.22482	0.00955741	-6.70916	1.2e-11	1.5e-10	outer membrane assembly lipoprotein YfgL	Escherichia coli O157:H7 str. EC4115	complement(3457732..3458910)	gene:NA	protein_id:ACI37411.1	EC:NA
47139	CP001396.3455	77.1271	190.092	1.81729	0.00956005	-6.70877	4.75e-10	4.63e-09	ATP-dependent RNA helicase	Escherichia coli BW2952	complement(3852057..3853322)	gene:rhlB	protein_id:ACR62044.1	EC:NA
20672	AFHR01000058.208	25.6742	63.2761	0.606274	0.00958141	-6.70555	1.16e-06	6.35e-06	nucleoside diphosphate kinase	Enterobacter hormaechei ATCC 49162	complement(220352..220783)	gene:ndk2	protein_id:EGK58875.1	EC:NA
762	ABWM02000010.297	150.045	369.797	3.54408	0.00958384	-6.70518	5.92e-08	4.12e-07	iron-sulfur cluster assembly transcription factor IscR	Enterobacter cancerogenus ATCC 35316	complement(320533..321024)	gene:iscR	protein_id:EFC56206.1	EC:NA
1218	ABWM02000035.37	49.057	120.902	1.1604	0.00959783	-6.70308	1.57e-10	1.65e-09	hypothetical protein	Enterobacter cancerogenus ATCC 35316	complement(41774..42100)	gene:NA	protein_id:EFC53948.1	EC:NA
46581	CP001396.2056	127.801	314.958	3.02984	0.00961982	-6.69977	3.58e-21	1.74e-19	NADH:ubiquinone oxidoreductase, chain B	Escherichia coli BW2952	complement(2287778..2288440)	gene:nuoB	protein_id:ACR63865.1	EC:NA
45183	CP001164.3088	127.801	314.958	3.02984	0.00961982	-6.69977	3.58e-21	1.74e-19	NADH-quinone oxidoreductase, B subunit	Escherichia coli O157:H7 str. EC4115	complement(3171483..3172145)	gene:NA	protein_id:ACI39705.1	EC:NA
418	ABWM02000004.13	51.1147	125.968	1.21255	0.00962585	-6.69887	4.79e-11	5.46e-10	lipid-A-disaccharide synthase	Enterobacter cancerogenus ATCC 35316	complement(18218..19366)	gene:lpxB	protein_id:EFC57581.1	EC:NA
989	ABWM02000027.58	95.3854	235.061	2.26864	0.00965131	-6.69506	6.56e-08	4.53e-07	DNA polymerase III, beta subunit	Enterobacter cancerogenus ATCC 35316	56359..57459	gene:dnaN	protein_id:EFC54934.1	EC:NA
20792	AFHR01000063.237	34.9248	86.0652	0.831183	0.0096576	-6.69412	3.52e-05	0.000144237	YggS family pyridoxal phosphate enzyme	Enterobacter hormaechei ATCC 49162	249900..250601	gene:fkuA	protein_id:EGK58228.1	EC:2.1.1.-
20187	AFHR01000015.40	49.7674	122.639	1.18647	0.00967453	-6.69159	1.68e-10	1.75e-09	3-hydroxydecanoyl-[acyl-carrier-protein] dehydratase	Enterobacter hormaechei ATCC 49162	35667..36185	gene:fabA	protein_id:EGK63048.1	EC:NA
47550	CP001396.936	416.201	1025.61	9.92779	0.00967988	-6.69079	9.44e-38	5.66e-35	conserved protein	Escherichia coli BW2952	1049942..1050463	gene:yceD	protein_id:ACR62463.1	EC:NA
1226	ABWM02000035.42	26.9748	66.4702	0.64462	0.00969789	-6.68811	3.46e-07	2.09e-06	nucleoside transporter	Enterobacter cancerogenus ATCC 35316	45760..47016	gene:NA	protein_id:EFC53953.1	EC:NA
42570	CP000783.560	127.729	314.738	3.05591	0.00970939	-6.6864	5.82e-21	2.75e-19	hypothetical protein	Cronobacter sakazakii ATCC BAA-894	complement(555966..556496)	gene:NA	protein_id:ABU75869.1	EC:NA
46656	CP001396.2287	28.4753	70.1637	0.682967	0.00973391	-6.68277	4.53e-08	3.21e-07	FeS cluster assembly protein	Escherichia coli BW2952	complement(2543390..2543713)	gene:iscA	protein_id:ACR63084.1	EC:NA
561	ABWM02000005.178	82.9177	204.307	1.99158	0.00974798	-6.68068	1.32e-15	2.93e-14	NAD+ synthase	Enterobacter cancerogenus ATCC 35316	complement(163231..164058)	gene:nadE	protein_id:EFC57245.1	EC:NA
45101	CP001164.2416	64.8886	159.872	1.5663	0.00979722	-6.67341	2.95e-13	4.68e-12	CDP-diacylglycerol--glycerol-3-phosphate 3-phosphatidyltransferase	Escherichia coli O157:H7 str. EC4115	complement(2522150..2522698)	gene:pgsA	protein_id:ACI39040.1	EC:NA
725	ABWM02000010.192	85.8352	211.465	2.08208	0.00984597	-6.66625	0.000103321	0.00038362	nucleoside permease NupC	Enterobacter cancerogenus ATCC 35316	204464..205651	gene:nupC	protein_id:EFC56101.1	EC:NA
41510	CP000304.3556	1870.25	4607.57	45.3743	0.00984776	-6.66599	1.84e-35	7.93e-33	conserved hypothetical protein	Pseudomonas stutzeri A1501	3927257..3927415	gene:NA	protein_id:ABP81264.1	EC:NA
730	ABWM02000010.207	622.258	1532.96	15.1216	0.00986427	-6.66357	1.19e-43	2.22e-40	phosphocarrier protein HPr	Enterobacter cancerogenus ATCC 35316	219754..220011	gene:ptsH	protein_id:EFC56116.1	EC:NA
47552	CP001396.938	62.7375	154.552	1.52796	0.00988637	-6.66034	3.99e-13	6.2e-12	fatty acid/phospholipid synthesis protein	Escherichia coli BW2952	1050769..1051839	gene:plsX	protein_id:ACR63070.1	EC:NA
45051	CP001164.2224	96.6999	238.211	2.35914	0.00990357	-6.65784	3.51e-17	9.65e-16	NADP-specific glutamate dehydrogenase	Escherichia coli O157:H7 str. EC4115	2348177..2349520	gene:gdhA	protein_id:ACI38348.1	EC:NA
6700	ADOB01000025.5	47.4403	116.86	1.1604	0.00992979	-6.65402	0.00393585	0.0101108	recombination protein RecR	Aggregatibacter actinomycetemcomitans serotype	complement(3672..4274)	gene:NA	protein_id:EGY75040.1	EC:NA
44977	CP001164.181	133.741	329.429	3.28236	0.00996376	-6.64909	0.00240649	0.00652285	acyl-[acyl-carrier-protein]-UDP-N- acetylglucosamine O-acyltransferase	Escherichia coli O157:H7 str. EC4115	205884..206672	gene:lpxA	protein_id:ACI35367.1	EC:NA
46786	CP001396.2644	46.0966	113.54	1.13432	0.00999049	-6.64523	9.07e-10	8.48e-09	D-erythrose 4-phosphate dehydrogenase	Escherichia coli BW2952	complement(2957842..2958861)	gene:epd	protein_id:ACR62749.1	EC:NA
20336	AFHR01000026.20	23.5304	57.9557	0.580198	0.0100111	-6.64226	8.14e-07	4.58e-06	gamma-glutamyl phosphate reductase	Enterobacter hormaechei ATCC 49162	complement(18066..19319)	gene:proA	protein_id:EGK61925.1	EC:2.7.13.3
47158	CP001396.3483	160.848	396.126	3.99543	0.0100863	-6.63147	5.26e-25	4.59e-23	DNA-dependent ATPase I and helicase II	Escherichia coli BW2952	3885675..3887837	gene:uvrD	protein_id:ACR62996.1	EC:NA
45342	CP001164.3652	45.3881	111.769	1.13432	0.0101488	-6.62255	6.72e-10	6.41e-09	queuine synthase	Escherichia coli O157:H7 str. EC4115	3752145..3752993	gene:queF	protein_id:ACI38651.1	EC:NA
42262	CP000783.2815	76.6902	188.845	1.92006	0.0101673	-6.61991	3.63e-06	1.81e-05	hypothetical protein	Cronobacter sakazakii ATCC BAA-894	complement(2847800..2848132)	gene:NA	protein_id:ABU78124.1	EC:NA
46979	CP001396.3043	369.182	909.069	9.2567	0.0101826	-6.61775	9.33e-09	7.41e-08	DNA-binding transcriptional dual regulator	Escherichia coli BW2952	3371299..3371931	gene:crp	protein_id:ACR62932.1	EC:NA
5305	ACKZ01000020.107	272.943	672.091	6.84387	0.010183	-6.6177	3.95e-06	1.95e-05	ABC transporter, solute-binding protein	Granulicatella adiacens ATCC 49175	complement(114863..115933)	gene:potD3	protein_id:EEW36941.1	EC:NA
46029	CP001164.80	57.6314	141.904	1.44973	0.0102163	-6.61299	4.81e-11	5.48e-10	fructose repressor	Escherichia coli O157:H7 str. EC4115	92614..93618	gene:fruR	protein_id:ACI38118.1	EC:NA
42608	CP000783.798	492.58	1212.81	12.4265	0.010246	-6.60879	1.19e-24	9.66e-23	hypothetical protein	Cronobacter sakazakii ATCC BAA-894	complement(803847..804104)	gene:NA	protein_id:ABU76107.1	EC:NA
1152	ABWM02000035.139	248.84	612.683	6.27788	0.0102465	-6.60872	1.73e-09	1.54e-08	type I secretion outer membrane protein, TolC family	Enterobacter cancerogenus ATCC 35316	151258..152742	gene:NA	protein_id:EFC54050.1	EC:2.7.4.14
45218	CP001164.3286	105.863	260.645	2.67455	0.0102613	-6.60665	2.38e-18	7.72e-17	phosphocarrier protein PtsH	Escherichia coli O157:H7 str. EC4115	3362272..3362529	gene:ptsH	protein_id:ACI37642.1	EC:NA
46749	CP001396.2526	54.7121	134.702	1.38531	0.0102842	-6.60343	3.29e-11	3.84e-10	7-cyano-7-deazaguanine reductase (NADPH-dependent)	Escherichia coli BW2952	2810518..2811366	gene:queF	protein_id:ACR61894.1	EC:NA
20633	AFHR01000057.79	45.6714	112.438	1.1604	0.0103203	-6.59837	0.000129989	0.000472229	membrane protein SanA	Enterobacter hormaechei ATCC 49162	93206..93916	gene:sanA	protein_id:EGK59109.1	EC:NA
47498	CP001396.775	21.7899	53.6435	0.554122	0.0103297	-6.59706	2.95e-05	0.000122908	protein involved in chromosome partitioning	Escherichia coli BW2952	877840..878517	gene:mukE	protein_id:ACR65302.1	EC:NA
42018	CP000783.1074	34.7224	85.4809	0.883335	0.0103337	-6.5965	1.19e-08	9.32e-08	hypothetical protein	Cronobacter sakazakii ATCC BAA-894	complement(1073867..1075939)	gene:NA	protein_id:ABU76383.1	EC:NA
20142	AFHR01000012.41	72.9378	179.561	1.85563	0.0103343	-6.59642	3.75e-14	6.73e-13	outer membrane protein	Enterobacter hormaechei ATCC 49162	complement(43030..43929)	gene:NA	protein_id:EGK63325.1	EC:NA
671	ABWM02000009.11	24.3059	59.8369	0.618545	0.0103372	-6.59601	7.63e-05	0.000291411	high-affinity zinc transporter membrane component	Enterobacter cancerogenus ATCC 35316	12755..13540	gene:znuB	protein_id:EFC56268.1	EC:5.4.2.7
46009	CP001164.740	47.0976	115.946	1.19874	0.0103388	-6.59579	6.2e-11	6.93e-10	conserved hypothetical protein	Escherichia coli O157:H7 str. EC4115	complement(838355..838486)	gene:NA	protein_id:ACI37662.1	EC:NA
44929	CP001164.1571	67.2074	165.447	1.71452	0.010363	-6.59242	1.34e-13	2.23e-12	conserved hypothetical protein	Escherichia coli O157:H7 str. EC4115	complement(1671161..1671490)	gene:NA	protein_id:ACI35068.1	EC:NA
42411	CP000783.362	55.219	135.93	1.41138	0.0103831	-6.58962	1.23e-07	8.1e-07	hypothetical protein	Cronobacter sakazakii ATCC BAA-894	complement(346869..348362)	gene:NA	protein_id:ABU75671.1	EC:NA
44939	CP001164.1700	22.69	55.8546	0.580198	0.0103876	-6.58899	0.00111564	0.00328099	IS1, transposase orfB	Escherichia coli O157:H7 str. EC4115	1780445..1780948	gene:NA	protein_id:ACI36275.1	EC:NA
41538	CP000308.2094	35.8535	88.2511	0.921682	0.0104439	-6.5812	3.82e-09	3.23e-08	3-ketoacyl-CoA thiolase	Yersinia pestis Antiqua	complement(2353247..2354557)	gene:NA	protein_id:ABG14063.1	EC:NA
6446	ADDC01000001.3564	35.8535	88.2511	0.921682	0.0104439	-6.5812	3.82e-09	3.23e-08	acetyl-CoA C-acyltransferase FadI	Yersinia pestis KIM D27	3666019..3667329	gene:fadI	protein_id:EFA49386.1	EC:NA
46425	CP001396.1569	91.5931	225.444	2.35914	0.0104644	-6.57837	2.41e-16	5.94e-15	glutamate dehydrogenase, NADP-specific	Escherichia coli BW2952	1732454..1733797	gene:gdhA	protein_id:ACR63329.1	EC:NA
47106	CP001396.3390	128.135	315.356	3.3207	0.01053	-6.56935	8.07e-21	3.72e-19	cytoplasmic insertase into membrane protein, Sec system	Escherichia coli BW2952	3771432..3773078	gene:yidC	protein_id:ACR62710.1	EC:5.3.2.-
10416	AEDW01000013.80	53.4143	131.458	1.38531	0.010538	-6.56825	1.52e-11	1.86e-10	conserved hypothetical protein	Streptococcus oralis ATCC 35037	complement(72152..72493)	gene:NA	protein_id:EFO02573.1	EC:NA
20956	AFHR01000069.55	21.3564	52.5598	0.554122	0.0105427	-6.56761	0.0513138	0.0958652	penicillin-binding protein 1A	Enterobacter hormaechei ATCC 49162	45745..48297	gene:mrcA	protein_id:EGK57417.1	EC:NA
20146	AFHR01000012.59	122.468	301.402	3.17805	0.0105442	-6.5674	3.23e-17	8.92e-16	NH(3)-dependent NAD(+) synthetase	Enterobacter hormaechei ATCC 49162	59790..60617	gene:nadE	protein_id:EGK63343.1	EC:NA
20646	AFHR01000058.122	881.496	2169.43	22.8752	0.0105444	-6.56738	6.34e-47	1.68e-43	PTS family porter, phosphocarrier protein HPR	Enterobacter hormaechei ATCC 49162	124507..124764	gene:ptsH	protein_id:EGK58789.1	EC:NA
667	ABWM02000008.72	87.5951	215.566	2.28091	0.010581	-6.56238	9.59e-17	2.5e-15	peptidase, S41 family	Enterobacter cancerogenus ATCC 35316	complement(71097..73145)	gene:NA	protein_id:EFC56670.1	EC:NA
1022	ABWM02000029.30	197.984	487.216	5.16253	0.010596	-6.56034	1.82e-26	1.96e-24	catabolite protein activator	Enterobacter cancerogenus ATCC 35316	24195..24827	gene:crp	protein_id:EFC54706.1	EC:NA
47475	CP001396.736	208.245	512.464	5.43289	0.0106015	-6.55959	8.47e-05	0.000320429	translation initiation factor IF-1	Escherichia coli BW2952	complement(828416..828634)	gene:infA	protein_id:ACR65684.1	EC:NA
953	ABWM02000027.207	31.7903	78.229	0.831183	0.010625	-6.55639	1.34e-07	8.71e-07	peptidase, M23 family	Enterobacter cancerogenus ATCC 35316	complement(192074..193357)	gene:NA	protein_id:EFC55083.1	EC:NA
20448	AFHR01000033.3	34.7279	85.4557	0.909411	0.0106419	-6.5541	7.81e-08	5.32e-07	hypothetical protein	Enterobacter hormaechei ATCC 49162	complement(1929..2219)	gene:NA	protein_id:EGK61312.1	EC:NA
46067	CP001164.926	22.1071	54.3974	0.580198	0.0106659	-6.55085	0.0179129	0.0385723	arginine ABC transporter, permease protein ArtM	Escherichia coli O157:H7 str. EC4115	complement(1032826..1033494)	gene:artM	protein_id:ACI34953.1	EC:NA
42252	CP000783.2777	53.484	131.593	1.41138	0.0107254	-6.54283	1.44e-11	1.77e-10	hypothetical protein	Cronobacter sakazakii ATCC BAA-894	complement(2808864..2810741)	gene:NA	protein_id:ABU78086.1	EC:NA
45583	CP001164.4246	33.9232	83.4646	0.895606	0.0107304	-6.54216	2.02e-08	1.52e-07	transcriptional regulator MalT	Escherichia coli O157:H7 str. EC4115	4368273..4370978	gene:malT	protein_id:ACI35331.1	EC:NA
47454	CP001396.667	2368.63	5827.6	62.6598	0.0107523	-6.53922	5.25e-34	1.84e-31	outer membrane protein	Escherichia coli BW2952	752641..753156	gene:ompX	protein_id:ACR63955.1	EC:NA
20312	AFHR01000023.5	134.3	330.394	3.57015	0.0108057	-6.53206	9.36e-21	4.27e-19	recombination protein R	Enterobacter hormaechei ATCC 49162	complement(5361..5966)	gene:recR	protein_id:EGK62121.1	EC:2.7.7.3
20764	AFHR01000063.173	104.713	257.577	2.80339	0.0108837	-6.52169	0.000174468	0.000617224	peptide chain release factor RF2	Enterobacter hormaechei ATCC 49162	complement(186206..187087)	gene:prfB	protein_id:EGK58164.1	EC:1.1.1.-
46428	CP001396.1574	44.6881	109.922	1.19874	0.0109054	-6.51882	5.85e-10	5.62e-09	protease IV (signal peptide peptidase)	Escherichia coli BW2952	1738920..1740776	gene:sppA	protein_id:ACR65287.1	EC:NA
45323	CP001164.3590	49.1674	120.927	1.32759	0.0109784	-6.50919	1.9e-11	2.29e-10	DNA mismatch repair protein MutS	Escherichia coli O157:H7 str. EC4115	3685222..3687783	gene:mutS	protein_id:ACI38015.1	EC:NA
42568	CP000783.550	55.1642	135.676	1.48961	0.0109792	-6.50909	0.000115976	0.000425948	hypothetical protein	Cronobacter sakazakii ATCC BAA-894	complement(542291..542425)	gene:NA	protein_id:ABU75860.1	EC:NA
42487	CP000783.4081	52.2238	128.443	1.41138	0.0109884	-6.50787	0.0275913	0.0561652	hypothetical protein	Cronobacter sakazakii ATCC BAA-894	4171936..4173426	gene:NA	protein_id:ABU79390.1	EC:3.6.3.44
20574	AFHR01000047.12	42.8522	105.39	1.1604	0.0110105	-6.50498	3.28e-09	2.81e-08	hypothetical protein	Enterobacter hormaechei ATCC 49162	complement(10430..10612)	gene:NA	protein_id:EGK59894.1	EC:NA
45422	CP001164.3907	93.6334	230.247	2.55797	0.0111097	-6.49204	0.00796675	0.0189083	conserved hypothetical protein	Escherichia coli O157:H7 str. EC4115	4028921..4029592	gene:NA	protein_id:ACI36618.1	EC:NA
46737	CP001396.2479	77.5463	190.685	2.12042	0.01112	-6.4907	0.000717343	0.00221214	cell division protein	Escherichia coli BW2952	complement(2756343..2756654)	gene:ftsB	protein_id:ACR62125.1	EC:NA
45330	CP001164.3603	77.5463	190.685	2.12042	0.01112	-6.4907	0.000717343	0.00221214	cell division protein FtsB	Escherichia coli O157:H7 str. EC4115	complement(3697429..3697740)	gene:ftsB	protein_id:ACI35824.1	EC:NA
1306	ABWM02000045.16	35.0598	86.2096	0.960028	0.011136	-6.48863	2.06e-08	1.55e-07	hypothetical protein	Enterobacter cancerogenus ATCC 35316	16112..16273	gene:NA	protein_id:EFC53630.1	EC:NA
20384	AFHR01000027.20	206.771	508.406	5.68138	0.0111749	-6.4836	0.00054235	0.00172069	acyl-[acyl-carrier-protein]-UDP-N- acetylglucosamine O-acyltransferase	Enterobacter hormaechei ATCC 49162	complement(19082..19870)	gene:lpxA	protein_id:EGK61705.1	EC:NA
47551	CP001396.937	2259.43	5555.21	62.2411	0.0112041	-6.47983	8.78e-05	0.000330647	50S ribosomal subunit protein L32	Escherichia coli BW2952	1050515..1050688	gene:rpmF	protein_id:ACR61869.1	EC:NA
44869	CP001164.1325	2258.91	5553.92	62.2411	0.0112067	-6.4795	8.95e-05	0.000336669	ribosomal protein L32	Escherichia coli O157:H7 str. EC4115	1450047..1450220	gene:rpmF	protein_id:ACI36826.1	EC:NA
47171	CP001396.351	53.102	130.56	1.46353	0.0112097	-6.47911	5.96e-12	7.74e-11	DNA polymerase III/DNA elongation factor III, tau and gamma subunits	Escherichia coli BW2952	394075..396006	gene:dnaX	protein_id:ACR62835.1	EC:NA
45097	CP001164.2381	32.0352	78.7629	0.883335	0.0112151	-6.47841	3.48e-07	2.11e-06	ferritin-1	Escherichia coli O157:H7 str. EC4115	2496162..2496659	gene:ftnA	protein_id:ACI37236.1	EC:NA
20582	AFHR01000047.47	30.1333	74.0864	0.831183	0.0112191	-6.4779	1.34e-07	8.73e-07	exodeoxyribonuclease 10	Enterobacter hormaechei ATCC 49162	44504..45166	gene:NA	protein_id:EGK59929.1	EC:NA
42480	CP000783.4038	62.1244	152.739	1.71452	0.0112251	-6.47712	2e-12	2.8e-11	hypothetical protein	Cronobacter sakazakii ATCC BAA-894	complement(4123389..4124546)	gene:NA	protein_id:ABU79347.1	EC:2.7.1.69
42239	CP000783.2684	109.756	269.845	3.02984	0.0112281	-6.47675	1.4e-08	1.08e-07	hypothetical protein	Cronobacter sakazakii ATCC BAA-894	2707456..2707950	gene:NA	protein_id:ABU77992.1	EC:NA
47391	CP001396.53	231.472	569.089	6.39445	0.0112363	-6.47569	1.31e-28	2e-26	exported protein required for envelope biosynthesis and integrity	Escherichia coli BW2952	complement(54755..57109)	gene:imp	protein_id:ACR63060.1	EC:4.1.2.13
1180	ABWM02000035.269	44.1346	108.499	1.22482	0.0112887	-6.46897	2.33e-09	2.04e-08	DnaA initiator-associating protein DiaA	Enterobacter cancerogenus ATCC 35316	276191..276781	gene:diaA	protein_id:EFC54180.1	EC:NA
46722	CP001396.2455	129.157	317.515	3.58549	0.0112924	-6.46851	0.00736049	0.0176076	hydrogenase 3, Fe-S subunit	Escherichia coli BW2952	complement(2733072..2733683)	gene:hycB	protein_id:ACR63453.1	EC:NA
727	ABWM02000010.203	20.867	51.2973	0.580198	0.0113105	-6.46619	4.22e-05	0.000170104	cell division protein ZipA	Enterobacter cancerogenus ATCC 35316	complement(216308..217309)	gene:zipA	protein_id:EFC56112.1	EC:NA
426	ABWM02000004.154	20.8331	51.2125	0.580198	0.0113292	-6.46381	1.55e-05	6.8e-05	dihydrofolate reductase	Enterobacter cancerogenus ATCC 35316	complement(179228..179707)	gene:folA	protein_id:EFC57722.1	EC:NA
813	ABWM02000013.6	415.71	1021.9	11.5846	0.0113363	-6.4629	8.13e-37	4.35e-34	ribosomal protein L10	Enterobacter cancerogenus ATCC 35316	3103..3600	gene:rplJ	protein_id:EFC55885.1	EC:NA
45373	CP001164.3774	22.1438	54.4317	0.618545	0.0113637	-6.45943	4.83e-06	2.35e-05	ubiquinone biosynthesis hydroxylase, UbiH/UbiF/VisC/COQ6 family	Escherichia coli O157:H7 str. EC4115	complement(3892640..3893842)	gene:NA	protein_id:ACI36291.1	EC:2.7.1.48
1150	ABWM02000035.134	40.461	99.4509	1.13432	0.0114058	-6.45408	2.71e-09	2.35e-08	DNA topoisomerase IV, B subunit	Enterobacter cancerogenus ATCC 35316	complement(146651..148543)	gene:parE	protein_id:EFC54045.1	EC:NA
42199	CP000783.2535	219.204	538.784	6.15017	0.0114149	-6.45294	1.77e-27	2.26e-25	hypothetical protein	Cronobacter sakazakii ATCC BAA-894	complement(2551703..2552221)	gene:NA	protein_id:ABU77844.1	EC:NA
45488	CP001164.4084	294.468	723.725	8.29667	0.0114638	-6.44677	6.64e-32	1.64e-29	stringent starvation protein A	Escherichia coli O157:H7 str. EC4115	complement(4213785..4214423)	gene:sspA	protein_id:ACI36861.1	EC:NA
46499	CP001396.1803	984.194	2418.83	27.7674	0.0114797	-6.44477	0.0839782	0.145745	his operon leader peptide	Escherichia coli BW2952	1980503..1980553	gene:hisL	protein_id:ACR63417.1	EC:NA
20586	AFHR01000048.13	21.8863	53.7879	0.618545	0.0114997	-6.44226	1.35e-05	6.01e-05	zinc ABC superfamily ATP binding cassette transporter, membrane protein	Enterobacter hormaechei ATCC 49162	16630..17415	gene:znuB	protein_id:EGK59667.1	EC:3.2.1.70
20331	AFHR01000024.30	29.3707	72.18	0.831183	0.0115154	-6.44029	3.47e-07	2.1e-06	phage integrase family site-specific recombinase	Enterobacter hormaechei ATCC 49162	complement(27887..29101)	gene:int	protein_id:EGK62025.1	EC:NA
765	ABWM02000010.309	115.053	282.749	3.25628	0.0115165	-6.44015	0.000202878	0.000707507	nitrogen regulatory protein P-II	Enterobacter cancerogenus ATCC 35316	complement(330671..331009)	gene:NA	protein_id:EFC56218.1	EC:NA
46615	CP001396.2172	520.159	1278.3	14.7335	0.0115259	-6.43898	5.6e-22	3.02e-20	phosphohistidinoprotein-hexose phosphotransferase component of PTS system (Hpr)	Escherichia coli BW2952	2417591..2417848	gene:ptsH	protein_id:ACR64049.1	EC:2.5.1.47
45381	CP001164.3793	30.1727	74.146	0.857259	0.0115618	-6.43449	0.000654	0.00203612	D-erythrose-4-phosphate dehydrogenase	Escherichia coli O157:H7 str. EC4115	complement(3914545..3915564)	gene:epd	protein_id:ACI35157.1	EC:1.8.1.9
503	ABWM02000004.455	29.2488	71.8753	0.831183	0.0115642	-6.43419	2.21e-07	1.38e-06	replication-associated recombination protein A	Enterobacter cancerogenus ATCC 35316	476233..477519	gene:rarA	protein_id:EFC58023.1	EC:2.1.1.-
857	ABWM02000018.8	263.731	648.046	7.52167	0.0116067	-6.4289	6.5e-30	1.2e-27	recombination protein RecR	Enterobacter cancerogenus ATCC 35316	4234..4839	gene:recR	protein_id:EFC55694.1	EC:6.3.5.5
47209	CP001396.3593	29.0793	71.4514	0.831183	0.0116328	-6.42565	5.72e-07	3.32e-06	essential cell division protein	Escherichia coli BW2952	complement(4010072..4011031)	gene:ftsN	protein_id:ACR63041.1	EC:NA
46825	CP001396.2738	174.699	429.251	4.99687	0.0116409	-6.42465	2.38e-24	1.83e-22	predicted esterase	Escherichia coli BW2952	complement(3060595..3061176)	gene:yqiA	protein_id:ACR64370.1	EC:NA
45417	CP001164.3902	174.699	429.251	4.99687	0.0116409	-6.42465	2.38e-24	1.83e-22	esterase YqiA	Escherichia coli O157:H7 str. EC4115	complement(4024602..4025183)	gene:yqiA	protein_id:ACI39257.1	EC:2.4.2.1
46724	CP001396.2457	29.0454	71.3666	0.831183	0.0116467	-6.42394	4.29e-06	2.11e-05	protein involved in nickel insertion into hydrogenases 3	Escherichia coli BW2952	2734481..2734831	gene:hypA	protein_id:ACR65305.1	EC:NA
45318	CP001164.3582	29.0454	71.3666	0.831183	0.0116467	-6.42394	4.29e-06	2.11e-05	hydrogenase nickel insertion protein HypA	Escherichia coli O157:H7 str. EC4115	3678764..3679126	gene:hypA2	protein_id:ACI36471.1	EC:NA
45798	CP001164.4853	43.6755	107.312	1.25089	0.0116566	-6.42271	0.00340244	0.00887412	O-succinylhomoserine (thiol)-lyase	Escherichia coli O157:H7 str. EC4115	5038667..5039827	gene:metB	protein_id:ACI37530.1	EC:NA
42456	CP000783.3890	28.8694	70.9267	0.831183	0.0117189	-6.41502	0.0129642	0.0290441	hypothetical protein	Cronobacter sakazakii ATCC BAA-894	complement(3957056..3957436)	gene:NA	protein_id:ABU79199.1	EC:3.2.1.21
20588	AFHR01000049.5	20.0807	49.3314	0.580198	0.0117612	-6.40982	1.55e-05	6.81e-05	dATP pyrophosphohydrolase	Enterobacter hormaechei ATCC 49162	complement(3048..3491)	gene:ntpA	protein_id:EGK59650.1	EC:NA
6409	ADDC01000001.1533	38.341	94.1901	1.10824	0.011766	-6.40923	3.59e-09	3.05e-08	conserved hypothetical protein	Yersinia pestis KIM D27	complement(1586842..1586964)	gene:NA	protein_id:EFA47355.1	EC:NA
45573	CP001164.423	22.1696	54.457	0.64462	0.0118372	-6.40052	3.61e-06	1.8e-05	recombination-associated exonuclease RdgC	Escherichia coli O157:H7 str. EC4115	complement(474779..475690)	gene:rdgC	protein_id:ACI38781.1	EC:NA
45504	CP001164.4109	98.1128	240.99	2.86111	0.0118723	-6.39626	2.05e-16	5.12e-15	acetyl-CoA carboxylase, biotin carboxyl carrier protein	Escherichia coli O157:H7 str. EC4115	4242163..4242633	gene:accB	protein_id:ACI38833.1	EC:NA
20325	AFHR01000023.89	28.3745	69.6894	0.831183	0.011927	-6.38963	3.18e-07	1.94e-06	preprotein translocase	Enterobacter hormaechei ATCC 49162	complement(94075..94407)	gene:yajC	protein_id:EGK62205.1	EC:NA
608	ABWM02000005.90	62.0367	152.366	1.81729	0.0119271	-6.38961	3.87e-11	4.47e-10	transcription-repair coupling factor	Enterobacter cancerogenus ATCC 35316	complement(79130..82108)	gene:mfd	protein_id:EFC57158.1	EC:NA
44892	CP001164.144	39.5683	97.1802	1.1604	0.0119407	-6.38797	3.47e-07	2.1e-06	poly(A) polymerase	Escherichia coli O157:H7 str. EC4115	complement(162032..163396)	gene:pcnB	protein_id:ACI37370.1	EC:NA
20564	AFHR01000043.419	78.617	193.082	2.30699	0.0119482	-6.38706	2.61e-14	4.8e-13	glutamyl-tRNA reductase	Enterobacter hormaechei ATCC 49162	complement(450764..452020)	gene:hemA	protein_id:EGK60572.1	EC:NA
20566	AFHR01000043.422	141.447	347.388	4.15189	0.0119517	-6.38664	5.46e-21	2.59e-19	phosphoribosyl pyrophosphate synthetase	Enterobacter hormaechei ATCC 49162	453807..454772	gene:prsA	protein_id:EGK60575.1	EC:NA
45795	CP001164.4845	28.3067	69.5199	0.831183	0.0119561	-6.38611	8.28e-07	4.66e-06	cell division protein FtsN	Escherichia coli O157:H7 str. EC4115	complement(5026985..5027944)	gene:ftsN	protein_id:ACI38978.1	EC:NA
20406	AFHR01000027.7	301.832	741.267	8.87533	0.0119732	-6.38405	1.78e-05	7.72e-05	proline--tRNA ligase	Enterobacter hormaechei ATCC 49162	4684..6402	gene:proS	protein_id:EGK61692.1	EC:NA
45691	CP001164.4625	112.621	276.572	3.3207	0.0120067	-6.38002	5.86e-19	2.08e-17	inner membrane protein OxaA	Escherichia coli O157:H7 str. EC4115	4774413..4776059	gene:NA	protein_id:ACI38993.1	EC:NA
42249	CP000783.2726	116.258	285.501	3.42904	0.0120106	-6.37955	7.77e-19	2.7e-17	hypothetical protein	Cronobacter sakazakii ATCC BAA-894	complement(2753674..2757129)	gene:NA	protein_id:ABU78035.1	EC:NA
46034	CP001164.84	3050.53	7491	90.2205	0.0120439	-6.37556	0.102744	0.172368	peptidoglycan synthetase FtsI	Escherichia coli O157:H7 str. EC4115	95999..97765	gene:ftsI	protein_id:ACI36504.1	EC:NA
47141	CP001396.3457	288.039	707.306	8.52868	0.012058	-6.37387	3.27e-31	7.38e-29	transcription termination factor	Escherichia coli BW2952	3854109..3855368	gene:rho	protein_id:ACR65677.1	EC:NA
20780	AFHR01000063.208	186.316	457.505	5.52299	0.012072	-6.3722	1.4e-25	1.32e-23	D-erythrose-4-phosphate dehydrogenase	Enterobacter hormaechei ATCC 49162	complement(220035..221054)	gene:epd	protein_id:EGK58199.1	EC:NA
46679	CP001396.2349	22.9991	56.4733	0.682967	0.0120936	-6.36961	4.69e-06	2.29e-05	23S rRNA pseudouridine synthase	Escherichia coli BW2952	complement(2618865..2619845)	gene:rluD	protein_id:ACR61756.1	EC:NA
5552	ACKZ01000020.368	434.336	1066.46	12.9177	0.0121127	-6.36734	1.64e-08	1.25e-07	citrate transporter	Granulicatella adiacens ATCC 49175	339772..341154	gene:citM	protein_id:EEW37202.1	EC:2.7.1.-
45890	CP001164.514	198.42	487.182	5.91145	0.012134	-6.3648	4.24e-26	4.32e-24	recombination protein RecR	Escherichia coli O157:H7 str. EC4115	563886..564491	gene:recR	protein_id:ACI34851.1	EC:NA
1088	ABWM02000033.153	27.7137	68.0374	0.831183	0.0122166	-6.35502	5.29e-07	3.08e-06	serine transporter	Enterobacter cancerogenus ATCC 35316	165264..166595	gene:stp	protein_id:EFC54498.1	EC:2.7.7.18
20267	AFHR01000018.3	20.2081	49.6109	0.606274	0.0122206	-6.35454	0.000307512	0.00103257	PhoH family protein	Enterobacter hormaechei ATCC 49162	2965..4011	gene:ybeZ	protein_id:EGK62708.1	EC:NA
20128	AFHR01000011.65	334.167	820.353	10.0428	0.0122421	-6.35201	1.44e-17	4.19e-16	pyruvate kinase	Enterobacter hormaechei ATCC 49162	58691..60112	gene:pyk	protein_id:EGK63452.1	EC:2.6.1.-
684	ABWM02000009.264	443.395	1088.47	13.3447	0.0122601	-6.34989	4.93e-27	5.84e-25	regulatory protein GalF	Enterobacter cancerogenus ATCC 35316	complement(242872..243768)	gene:galF	protein_id:EFC56521.1	EC:NA
47062	CP001396.3254	34.0344	83.5494	1.02445	0.0122616	-6.34971	1.89e-08	1.43e-07	conserved protein	Escherichia coli BW2952	complement(3622702..3623526)	gene:bax	protein_id:ACR62396.1	EC:4.1.1.31
46668	CP001396.2325	20.5308	50.3991	0.618545	0.0122729	-6.34838	6.12e-06	2.92e-05	membrane-associated, 16S rRNA-binding GTPase	Escherichia coli BW2952	complement(2586308..2587213)	gene:era	protein_id:ACR63747.1	EC:NA
20901	AFHR01000067.33	106.958	262.551	3.22867	0.0122973	-6.34552	3.56e-18	1.12e-16	acetyl-CoA carboxylase, biotin carboxylase	Enterobacter hormaechei ATCC 49162	32264..33613	gene:accC	protein_id:EGK57613.1	EC:NA
45957	CP001164.570	372.668	914.788	11.2538	0.0123021	-6.34495	2.32e-14	4.3e-13	peptidylprolyl isomerase	Escherichia coli O157:H7 str. EC4115	complement(649662..650156)	gene:ppiB	protein_id:ACI38461.1	EC:NA
46364	CP001396.1345	22.5078	55.2451	0.682967	0.0123625	-6.33789	0.000141585	0.000510616	DNA-binding transcriptional dual activator of multiple antibiotic resistance	Escherichia coli BW2952	1509657..1510040	gene:marA	protein_id:ACR62912.1	EC:NA
46902	CP001396.2924	347.825	853.726	10.5582	0.0123672	-6.33734	1.39e-33	4.39e-31	stringent starvation protein A	Escherichia coli BW2952	complement(3261952..3262590)	gene:sspA	protein_id:ACR65583.1	EC:NA
45083	CP001164.2329	49.8833	122.435	1.51569	0.0123795	-6.3359	5.11e-07	2.99e-06	pyruvate kinase II	Escherichia coli O157:H7 str. EC4115	2445774..2447216	gene:pykA	protein_id:ACI36111.1	EC:3.1.3.11
46485	CP001396.1726	667.649	1638.66	20.3086	0.0123934	-6.33428	7.6e-42	1.09e-38	flagellar filament structural protein (flagellin)	Escherichia coli BW2952	complement(1892617..1894113)	gene:fliC	protein_id:ACR63104.1	EC:NA
4712	ACKZ01000009.61	630.551	1547.58	19.1952	0.0124034	-6.33313	8.01e-05	0.000304672	hypothetical protein	Granulicatella adiacens ATCC 49175	complement(71199..71432)	gene:NA	protein_id:EEW37906.1	EC:NA
56682	FR720602.1306	28.9887	71.1467	0.883335	0.0124157	-6.33169	2.16e-08	1.62e-07	ABC transporter membrane-spanning permease-high-affinity branched-chain amino acid transport	Streptococcus oralis Uo5	complement(1338495..1339451)	gene:livM	protein_id:CBZ01034.1	EC:NA
1115	ABWM02000033.268	100.375	246.336	3.06818	0.0124553	-6.3271	8.02e-19	2.77e-17	transketolase	Enterobacter cancerogenus ATCC 35316	complement(281389..283380)	gene:tkt	protein_id:EFC54613.1	EC:NA
20814	AFHR01000063.302	350.834	860.968	10.7452	0.0124803	-6.3242	2.08e-33	6.38e-31	outer membrane protein TolC	Enterobacter hormaechei ATCC 49162	315131..316615	gene:tolC	protein_id:EGK58293.1	EC:NA
47399	CP001396.538	39.09	95.9269	1.19874	0.0124964	-6.32234	9.02e-10	8.43e-09	glucosamine-6-phosphate deaminase	Escherichia coli BW2952	complement(604794..605594)	gene:nagB	protein_id:ACR63311.1	EC:NA
41507	CP000304.2304	103.348	253.613	3.17095	0.0125031	-6.32157	9.42e-19	3.24e-17	conserved hypothetical protein	Pseudomonas stutzeri A1501	complement(2577013..2577480)	gene:NA	protein_id:ABP80012.1	EC:NA
879	ABWM02000020.201	442.066	1084.81	13.5691	0.0125082	-6.32098	4.63e-37	2.54e-34	flavodoxin	Enterobacter cancerogenus ATCC 35316	complement(200264..200845)	gene:NA	protein_id:EFC55529.1	EC:NA
42151	CP000783.2192	20.1174	49.3657	0.618545	0.0125298	-6.31849	0.000343462	0.00114083	hypothetical protein	Cronobacter sakazakii ATCC BAA-894	complement(2188089..2188823)	gene:NA	protein_id:ABU77501.1	EC:NA
951	ABWM02000027.201	29.8182	73.163	0.921682	0.0125976	-6.3107	6.1e-08	4.23e-07	ADP-glyceromanno-heptose 6-epimerase	Enterobacter cancerogenus ATCC 35316	complement(185527..186459)	gene:rfaD	protein_id:EFC55077.1	EC:NA
20370	AFHR01000027.174	46.4444	113.955	1.43746	0.0126143	-6.3088	6.82e-10	6.49e-09	riboflavin biosynthesis protein RibF	Enterobacter hormaechei ATCC 49162	complement(197332..198258)	gene:ribF	protein_id:EGK61859.1	EC:NA
46711	CP001396.2438	39.1762	96.1217	1.21255	0.0126147	-6.30875	2.56e-09	2.23e-08	DNA-bindng transcriptional repressor	Escherichia coli BW2952	2712881..2713654	gene:srlR	protein_id:ACR62993.1	EC:NA
46398	CP001396.1485	808.351	1983.33	25.0296	0.01262	-6.30815	3.02e-29	5.02e-27	pyruvate kinase I	Escherichia coli BW2952	1645781..1647193	gene:pykF	protein_id:ACR65361.1	EC:2.7.4.7
42378	CP000783.3517	360.48	884.445	11.17	0.0126294	-6.30706	1.34e-33	4.26e-31	hypothetical protein	Cronobacter sakazakii ATCC BAA-894	complement(3553811..3554209)	gene:NA	protein_id:ABU78826.1	EC:NA
5371	ACKZ01000020.17	439.476	1078.26	13.6182	0.0126297	-6.30703	1.48e-37	8.81e-35	ABC transporter, permease protein	Granulicatella adiacens ATCC 49175	complement(13622..14506)	gene:NA	protein_id:EEW36851.1	EC:NA
1162	ABWM02000035.161	1436.98	3525.61	44.5573	0.0126382	-6.30607	3.26e-48	1.13e-44	ribosomal protein S21	Enterobacter cancerogenus ATCC 35316	174338..174553	gene:rpsU	protein_id:EFC54072.1	EC:NA
699	ABWM02000009.8	30.5047	74.8402	0.947758	0.0126637	-6.30315	2.17e-07	1.36e-06	peptidase, M23 family	Enterobacter cancerogenus ATCC 35316	complement(9646..10902)	gene:NA	protein_id:EFC56265.1	EC:2.7.4.2
44906	CP001164.1519	77.5238	190.193	2.41129	0.0126782	-6.30151	4.21e-15	8.68e-14	fatty acid metabolism transcriptional regulator FadR	Escherichia coli O157:H7 str. EC4115	1613096..1613815	gene:fadR	protein_id:ACI34856.1	EC:6.3.4.13
46829	CP001396.2742	238.068	584.023	7.43117	0.0127241	-6.29629	1.46e-28	2.22e-26	transport channel	Escherichia coli BW2952	3063285..3064766	gene:tolC	protein_id:ACR65687.1	EC:2.4.1.1
42220	CP000783.2600	55.6741	136.574	1.74059	0.0127447	-6.29396	1.14e-07	7.55e-07	hypothetical protein	Cronobacter sakazakii ATCC BAA-894	2625960..2627039	gene:NA	protein_id:ABU77909.1	EC:2.2.1.6
47144	CP001396.346	149.102	365.755	4.66613	0.0127575	-6.29251	1.43e-21	7.36e-20	fused conserved protein	Escherichia coli BW2952	388519..391881	gene:kefA	protein_id:ACR63175.1	EC:NA
20296	AFHR01000023.11	55.1544	135.296	1.72679	0.0127631	-6.29188	7.63e-10	7.21e-09	MscS family small conductance mechanosenstive potassium channel KefA	Enterobacter hormaechei ATCC 49162	complement(10220..13567)	gene:kefA	protein_id:EGK62127.1	EC:NA
20601	AFHR01000053.25	506.991	1243.56	15.942	0.0128196	-6.2855	8.61e-39	6.6e-36	flagellin	Enterobacter hormaechei ATCC 49162	complement(20229..21938)	gene:fliC	protein_id:EGK59396.1	EC:2.1.1.45
46319	CP001396.1082	44.0375	108.016	1.38531	0.012825	-6.28489	1.65e-06	8.78e-06	predicted inner membrane protein	Escherichia coli BW2952	complement(1201793..1202536)	gene:yciC	protein_id:ACR64502.1	EC:NA
20686	AFHR01000058.256	82.804	203.095	2.61012	0.0128518	-6.28189	7.03e-06	3.31e-05	GTP-binding protein LepA	Enterobacter hormaechei ATCC 49162	complement(274775..276580)	gene:lepA	protein_id:EGK58923.1	EC:NA
45145	CP001164.2984	26.2463	64.369	0.831183	0.0129128	-6.27506	2.21e-06	1.15e-05	ABC transporter, permease protein	Escherichia coli O157:H7 str. EC4115	3050471..3051565	gene:NA	protein_id:ACI35059.1	EC:NA
20899	AFHR01000067.3	153.637	376.786	4.87166	0.0129295	-6.27319	1.13e-21	5.85e-20	stringent starvation protein A	Enterobacter hormaechei ATCC 49162	complement(731..1369)	gene:sspA	protein_id:EGK57583.1	EC:NA
46289	CP001396.1012	75.9108	186.16	2.41129	0.0129528	-6.27059	1.77e-11	2.15e-10	DNA-binding transcriptional dual regulator of fatty acid metabolism	Escherichia coli BW2952	1122882..1123601	gene:fadR	protein_id:ACR62934.1	EC:NA
550	ABWM02000005.107	55.1563	135.261	1.75287	0.0129591	-6.26989	1.73e-11	2.1e-10	virulence sensor histidine kinase PhoQ	Enterobacter cancerogenus ATCC 35316	complement(96252..97715)	gene:phoQ	protein_id:EFC57174.1	EC:NA
863	ABWM02000020.14	231.887	568.656	7.37499	0.0129692	-6.26877	5.9e-28	8.08e-26	peptidyl-prolyl cis-trans isomerase B	Enterobacter cancerogenus ATCC 35316	complement(13308..13802)	gene:ppiB	protein_id:EFC55342.1	EC:1.97.1.4
46460	CP001396.1662	45.0687	110.516	1.43746	0.0130068	-6.26459	2.62e-11	3.1e-10	predicted DNA-binding transcriptional regulator	Escherichia coli BW2952	1826735..1827604	gene:yebK	protein_id:ACR64311.1	EC:NA
46831	CP001396.2744	146.483	359.189	4.67993	0.0130292	-6.26211	4.35e-11	5e-10	predicted enzyme	Escherichia coli BW2952	3065591..3066751	gene:ygiC	protein_id:ACR64356.1	EC:NA
20294	AFHR01000022.74	31.9741	78.3986	1.02445	0.0130672	-6.25791	2.83e-08	2.08e-07	UDP-sugar hydrolase and 5'-nucleotidase UshA	Enterobacter hormaechei ATCC 49162	complement(56818..58470)	gene:ushA	protein_id:EGK62352.1	EC:NA
1213	ABWM02000035.349	60.5107	148.368	1.93943	0.0130718	-6.2574	1.77e-11	2.15e-10	FCD domain protein	Enterobacter cancerogenus ATCC 35316	complement(356814..357593)	gene:NA	protein_id:EFC54260.1	EC:NA
20332	AFHR01000024.38	118.016	289.364	3.78433	0.0130781	-6.25671	2.69e-19	1.01e-17	type I modification enzyme	Enterobacter hormaechei ATCC 49162	complement(39778..41526)	gene:hsdM	protein_id:EGK62033.1	EC:NA
20856	AFHR01000066.23	49.2199	120.682	1.57857	0.0130804	-6.25645	7e-05	0.000269904	LppC family lipoprotein	Enterobacter hormaechei ATCC 49162	24141..26279	gene:NA	protein_id:EGK57734.1	EC:NA
20097	AFHR01000009.43	2170.81	5322.52	69.6628	0.0130883	-6.25558	1.76e-05	7.66e-05	50S ribosomal protein L34	Enterobacter hormaechei ATCC 49162	complement(44102..44242)	gene:rpmH	protein_id:EGK63625.1	EC:NA
42011	CP000783.1028	49.8249	122.155	1.60465	0.0131361	-6.25031	6.22e-07	3.59e-06	hypothetical protein	Cronobacter sakazakii ATCC BAA-894	complement(1031386..1031958)	gene:NA	protein_id:ABU76337.1	EC:5.1.3.9
45871	CP001164.51	38.6805	94.8248	1.25089	0.0131916	-6.24423	0.0273394	0.055738	bis(5'-nucleosyl)-tetraphosphatase (symmetrical)	Escherichia coli O157:H7 str. EC4115	complement(55345..56193)	gene:NA	protein_id:ACI37830.1	EC:NA
45298	CP001164.3546	220.394	540.292	7.12957	0.0131958	-6.24378	3.97e-27	4.81e-25	S-Ribosylhomocysteinase	Escherichia coli O157:H7 str. EC4115	complement(3642612..3643127)	gene:luxS	protein_id:ACI37404.1	EC:NA
47508	CP001396.79	3252.64	7973.48	105.411	0.0132202	-6.24111	0.0699582	0.124892	transpeptidase involved in septal peptidoglycan synthesis (penicillin-binding protein 3)	Escherichia coli BW2952	91412..93178	gene:ftsI	protein_id:ACR65686.1	EC:NA
45288	CP001164.3473	62.2385	152.57	2.01766	0.0132245	-6.24065	6.69e-13	1e-11	signal recognition particle protein	Escherichia coli O157:H7 str. EC4115	complement(3570551..3571912)	gene:ffh	protein_id:ACI36835.1	EC:NA
20897	AFHR01000067.26	59.2214	145.173	1.92006	0.0132259	-6.24049	1.97e-12	2.76e-11	rod shape-determining protein MreB	Enterobacter hormaechei ATCC 49162	complement(24977..26020)	gene:mreB	protein_id:EGK57606.1	EC:NA
46928	CP001396.2971	176.018	431.481	5.70955	0.0132325	-6.23978	1.25e-07	8.18e-07	peptide deformylase	Escherichia coli BW2952	3318869..3319378	gene:def	protein_id:ACR63985.1	EC:NA
45513	CP001164.4135	176.018	431.481	5.70955	0.0132325	-6.23978	1.25e-07	8.18e-07	peptide deformylase	Escherichia coli O157:H7 str. EC4115	4271782..4272291	gene:def	protein_id:ACI39194.1	EC:NA
20497	AFHR01000040.22	373.32	915.111	12.1264	0.0132513	-6.23772	8.22e-34	2.75e-31	50S ribosomal protein L10	Enterobacter hormaechei ATCC 49162	complement(25677..26174)	gene:rplJ	protein_id:EGK60843.1	EC:NA
20510	AFHR01000042.15	57.809	141.7	1.88171	0.0132795	-6.23465	2.39e-12	3.3e-11	RND superfamily resistance-nodulation-cell division [ligand]:proton (H+) antiporter	Enterobacter hormaechei ATCC 49162	17006..20152	gene:silA	protein_id:EGK60769.1	EC:NA
42205	CP000783.255	37.1699	91.106	1.21255	0.0133092	-6.23143	2.11e-09	1.86e-08	hypothetical protein	Cronobacter sakazakii ATCC BAA-894	complement(238531..240192)	gene:NA	protein_id:ABU75564.1	EC:NA
20234	AFHR01000016.91	27.0741	66.3602	0.883335	0.0133112	-6.23121	4.5e-07	2.66e-06	dipeptide ABC superfamily ATP binding cassette transporter, membrane protein	Enterobacter hormaechei ATCC 49162	complement(93526..94437)	gene:dppC	protein_id:EGK62946.1	EC:NA
44870	CP001164.1326	74.6726	183.025	2.43737	0.0133171	-6.23058	5.97e-14	1.04e-12	fatty acid/phospholipid synthesis protein PlsX	Escherichia coli O157:H7 str. EC4115	1450301..1451371	gene:plsX	protein_id:ACI36090.1	EC:NA
1313	ABWM02000045.64	26.2281	64.2843	0.857259	0.0133354	-6.22859	1.31e-06	7.1e-06	sensor protein CpxA	Enterobacter cancerogenus ATCC 35316	complement(62405..63778)	gene:cpxA	protein_id:EFC53679.1	EC:NA
20698	AFHR01000058.36	76.9519	188.6	2.51963	0.0133596	-6.22598	1.54e-13	2.55e-12	NADH-quinone oxidoreductase subunit B	Enterobacter hormaechei ATCC 49162	complement(39402..40076)	gene:nuoB	protein_id:EGK58703.1	EC:NA
834	ABWM02000017.170	78.0866	191.38	2.55797	0.013366	-6.22529	1.03e-09	9.59e-09	transporter, small conductance mechanosensitive ion channel MscS family protein	Enterobacter cancerogenus ATCC 35316	174495..177848	gene:NA	protein_id:EFC55879.1	EC:NA
44991	CP001164.195	151.248	370.677	4.96216	0.0133868	-6.22305	1.61e-23	1.09e-21	prolyl-tRNA synthetase	Escherichia coli O157:H7 str. EC4115	complement(220369..222087)	gene:proS	protein_id:ACI37382.1	EC:NA
46830	CP001396.2743	67.4912	165.403	2.21649	0.0134005	-6.22157	0.0394649	0.076409	conserved outer membrane protein	Escherichia coli BW2952	3064914..3065585	gene:ygiB	protein_id:ACR62260.1	EC:NA
1336	ABWM02000051.17	78.8896	193.327	2.59785	0.0134376	-6.21758	1.55e-10	1.63e-09	hypothetical protein	Enterobacter cancerogenus ATCC 35316	18326..18448	gene:NA	protein_id:EFC53548.1	EC:NA
20623	AFHR01000057.26	33.5999	82.3373	1.10824	0.0134598	-6.2152	0.0151207	0.0332317	dCTP deaminase	Enterobacter hormaechei ATCC 49162	complement(30296..30877)	gene:dcd	protein_id:EGK59056.1	EC:NA
46084	CP001164.949	209.046	512.269	6.89642	0.0134625	-6.21491	0.000305889	0.00102772	translation initiation factor IF-1	Escherichia coli O157:H7 str. EC4115	complement(1060658..1060876)	gene:infA	protein_id:ACI36147.1	EC:NA
45591	CP001164.4271	25.9604	63.6152	0.857259	0.0134757	-6.2135	7.08e-07	4.04e-06	transcriptional regulator GntR	Escherichia coli O157:H7 str. EC4115	complement(4400065..4401060)	gene:gntR	protein_id:ACI34837.1	EC:NA
46705	CP001396.2423	234.439	574.475	7.74811	0.0134873	-6.21226	5.31e-28	7.35e-26	S-ribosylhomocysteinase	Escherichia coli BW2952	complement(2698052..2698567)	gene:luxS	protein_id:ACR65571.1	EC:3.6.3.14
45638	CP001164.4448	29.0448	71.1719	0.960028	0.0134889	-6.21209	1.1e-07	7.28e-07	protein bax	Escherichia coli O157:H7 str. EC4115	complement(4585540..4586364)	gene:bax	protein_id:ACI36400.1	EC:NA
20563	AFHR01000043.414	39.2158	96.0873	1.30151	0.0135451	-6.20609	5.09e-05	0.000202038	3-deoxy-8-phosphooctulonate synthase	Enterobacter hormaechei ATCC 49162	complement(446897..447751)	gene:kdsA	protein_id:EGK60567.1
1259	ABWM02000041.30	52.8045	129.382	1.75287	0.013548	-6.20578	3.4e-11	3.95e-10	phosphatidylserine decarboxylase	Enterobacter cancerogenus ATCC 35316	complement(27989..28957)	gene:psd	protein_id:EFC53804.1	EC:NA
46016	CP001164.763	152.385	373.372	5.05976	0.0135515	-6.2054	1.48e-21	7.58e-20	protein TolQ	Escherichia coli O157:H7 str. EC4115	862930..863622	gene:tolQ	protein_id:ACI37690.1	EC:5.99.1.3
46592	CP001396.2085	406.163	995.176	13.4872	0.0135526	-6.20529	0.000110896	0.000408946	acetyl-CoA carboxylase, beta (carboxyltranferase) subunit	Escherichia coli BW2952	complement(2316839..2317753)	gene:accD	protein_id:ACR61908.1	EC:NA
45193	CP001164.3117	406.163	995.176	13.4872	0.0135526	-6.20529	0.000110896	0.000408946	acetyl-CoA carboxylase, carboxyl transferase, beta subunit	Escherichia coli O157:H7 str. EC4115	complement(3200817..3201731)	gene:accD	protein_id:ACI38230.1	EC:NA
46681	CP001396.2350	225.874	553.423	7.50786	0.0135662	-6.20384	3.25e-27	3.98e-25	predicted lipoprotein	Escherichia coli BW2952	2619980..2620717	gene:bamD	protein_id:ACR64625.1	EC:NA
849	ABWM02000017.95	137.316	336.434	4.57006	0.0135838	-6.20197	2.96e-21	1.46e-19	export membrane protein SecD	Enterobacter cancerogenus ATCC 35316	95268..97082	gene:secD	protein_id:EFC55804.1	EC:NA
45082	CP001164.2328	43.0084	105.365	1.43746	0.0136427	-6.19573	1.03e-08	8.14e-08	transcriptional regulator, rpiR family	Escherichia coli O157:H7 str. EC4115	2444777..2445646	gene:NA	protein_id:ACI39331.1	EC:NA
46020	CP001164.767	374.42	917.272	12.5185	0.0136476	-6.19521	8.35e-34	2.77e-31	peptidoglycan-associated lipoprotein	Escherichia coli O157:H7 str. EC4115	866853..867374	gene:pal	protein_id:ACI35256.1
516	ABWM02000004.489	113.813	278.817	3.8104	0.0136663	-6.19323	1.19e-18	4.02e-17	aminotransferase, class I/II	Enterobacter cancerogenus ATCC 35316	complement(518179..519369)	gene:NA	protein_id:EFC58057.1	EC:NA
568	ABWM02000005.203	26.7423	65.5124	0.895606	0.0136708	-6.19276	0.0128817	0.0288839	phenylalanine--tRNA ligase, alpha subunit	Enterobacter cancerogenus ATCC 35316	184807..185802	gene:pheS	protein_id:EFC57270.1	EC:NA
45067	CP001164.2295	66.3807	162.617	2.22319	0.0136713	-6.1927	1.44e-12	2.05e-11	cold shock protein CspC	Escherichia coli O157:H7 str. EC4115	complement(2415350..2415559)	gene:cspC	protein_id:ACI35961.1	EC:NA
45423	CP001164.3908	159.366	390.407	5.33836	0.0136738	-6.19244	1.68e-12	2.37e-11	glutathionylspermidine synthase family protein	Escherichia coli O157:H7 str. EC4115	4029598..4030758	gene:NA	protein_id:ACI35867.1	EC:NA
46445	CP001396.1631	119.37	292.423	4.00213	0.0136861	-6.19114	6.23e-19	2.2e-17	stress protein, member of the CspA-family	Escherichia coli BW2952	complement(1797309..1797518)	gene:cspC	protein_id:ACR65578.1	EC:NA
45674	CP001164.458	28.6076	70.0789	0.960028	0.0136992	-6.18976	2.88e-07	1.77e-06	geranyltranstransferase	Escherichia coli O157:H7 str. EC4115	complement(509841..510740)	gene:ispA	protein_id:ACI36553.1	EC:NA
787	ABWM02000010.56	34.5633	84.6675	1.1604	0.0137053	-6.18912	2.11e-09	1.86e-08	helicase C-terminal domain protein	Enterobacter cancerogenus ATCC 35316	60996..62756	gene:NA	protein_id:EFC55965.1	EC:NA
47379	CP001396.507	79.1989	193.996	2.66745	0.01375	-6.18443	8.62e-06	3.99e-05	conserved protein	Escherichia coli BW2952	complement(570231..570698)	gene:ybeA	protein_id:ACR62279.1	EC:4.1.1.31
45975	CP001164.664	79.1989	193.996	2.66745	0.01375	-6.18443	8.62e-06	3.99e-05	conserved hypothetical protein	Escherichia coli O157:H7 str. EC4115	complement(752881..753348)	gene:NA	protein_id:ACI37492.1	EC:NA
42054	CP000783.1446	133.124	326.073	4.49183	0.0137756	-6.18175	5.62e-20	2.29e-18	hypothetical protein	Cronobacter sakazakii ATCC BAA-894	1438937..1440349	gene:NA	protein_id:ABU76754.1	EC:NA
469	ABWM02000004.29	146.51	358.859	4.94472	0.013779	-6.18138	2.04e-22	1.18e-20	2,3,4,5-tetrahydropyridine-2,6-dicarboxylate N-succinyltransferase	Enterobacter cancerogenus ATCC 35316	36469..37293	gene:dapD	protein_id:EFC57597.1	EC:NA
1214	ABWM02000035.354	196.287	480.769	6.63277	0.0137962	-6.17959	2.7e-25	2.42e-23	stringent starvation protein B	Enterobacter cancerogenus ATCC 35316	complement(362815..363312)	gene:sspB	protein_id:EFC54265.1	EC:NA
911	ABWM02000020.325	620.537	1519.87	20.9824	0.0138054	-6.17862	1.53e-38	1.09e-35	outer membrane protein X	Enterobacter cancerogenus ATCC 35316	323050..323568	gene:ompX	protein_id:EFC55653.1	EC:2.1.1.-
45238	CP001164.3341	140.873	345.008	4.7827	0.0138626	-6.17266	3.67e-21	1.78e-19	peroxiredoxin	Escherichia coli O157:H7 str. EC4115	3420690..3421160	gene:bcp	protein_id:ACI35598.1	EC:NA
20243	AFHR01000017.39	69.0774	169.166	2.35204	0.0139038	-6.16838	9.35e-14	1.59e-12	TolQ colicin import protein	Enterobacter hormaechei ATCC 49162	complement(39731..40414)	gene:tolQ	protein_id:EGK62801.1	EC:NA
41534	CP000308.1814	27.0632	66.2754	0.921682	0.0139068	-6.16806	1.16e-06	6.33e-06	activator of osmoprotectant transporter ProP	Yersinia pestis Antiqua	complement(2038036..2038749)	gene:NA	protein_id:ABG13783.1	EC:NA
6450	ADDC01000001.3875	27.0632	66.2754	0.921682	0.0139068	-6.16806	1.16e-06	6.33e-06	ProQ activator of osmoprotectant transporter ProP	Yersinia pestis KIM D27	3979468..3980181	gene:NA	protein_id:EFA49697.1	EC:NA
44837	CP001164.1014	42.9525	105.186	1.46353	0.0139138	-6.16734	0.0032935	0.00862231	beta-hydroxyacyl-(acyl-carrier-protein) dehydratase FabA	Escherichia coli O157:H7 str. EC4115	complement(1148779..1149297)	gene:fabA	protein_id:ACI34912.1	EC:NA
45224	CP001164.3300	97.7113	239.279	3.33297	0.0139292	-6.16574	1.89e-17	5.39e-16	dyp-type peroxidase family protein	Escherichia coli O157:H7 str. EC4115	complement(3376866..3377765)	gene:NA	protein_id:ACI38844.1	EC:NA
20476	AFHR01000036.23	601.81	1473.71	20.5422	0.0139391	-6.16472	1.53e-39	1.35e-36	NAD-dependent formate dehydrogenase alpha subunit	Enterobacter hormaechei ATCC 49162	19458..21137	gene:fdhA	protein_id:EGK61188.1	EC:NA
42237	CP000783.2682	115.486	282.799	3.94328	0.0139437	-6.16424	1.56e-09	1.41e-08	hypothetical protein	Cronobacter sakazakii ATCC BAA-894	complement(2705894..2707333)	gene:NA	protein_id:ABU77991.1	EC:NA
47427	CP001396.600	375.117	918.56	12.8217	0.0139585	-6.16272	1.26e-33	4.03e-31	peptidoglycan-associated outer membrane lipoprotein	Escherichia coli BW2952	681050..681571	gene:pal	protein_id:ACR63986.1	EC:NA
47422	CP001396.595	24.2978	59.4978	0.831183	0.01397	-6.16153	1.26e-05	5.65e-05	predicted acyl-CoA thioesterase	Escherichia coli BW2952	676735..677139	gene:ybgC	protein_id:ACR64119.1	EC:NA
20204	AFHR01000016.118	962.589	2357.07	32.9371	0.0139737	-6.16114	7.61e-21	3.52e-19	outer membrane protein X	Enterobacter hormaechei ATCC 49162	complement(128738..129256)	gene:NA	protein_id:EGK62973.1	EC:NA
46053	CP001164.876	2758.52	6754.72	94.391	0.0139741	-6.1611	1.25e-50	8.62e-47	outer membrane protein X	Escherichia coli O157:H7 str. EC4115	978119..978634	gene:ompX	protein_id:ACI39758.1	EC:NA
20831	AFHR01000063.50	51.1914	125.349	1.75287	0.0139838	-6.1601	7.04e-11	7.81e-10	lipoprotein NlpD	Enterobacter hormaechei ATCC 49162	complement(51421..52368)	gene:nlpD	protein_id:EGK58041.1	EC:NA
46880	CP001396.2876	610.661	1495.26	20.9247	0.013994	-6.15905	1.75e-39	1.51e-36	predicted RNA-binding protein	Escherichia coli BW2952	3212960..3213253	gene:yhbY	protein_id:ACR65081.1	EC:NA
45467	CP001164.4042	610.257	1494.26	20.9247	0.0140034	-6.15808	1.8e-39	1.53e-36	putative RNA-binding protein	Escherichia coli O157:H7 str. EC4115	4172055..4172348	gene:NA	protein_id:ACI36534.1	EC:NA
21020	AFHR01000073.67	33.0803	80.9992	1.13432	0.0140041	-6.15801	7.42e-08	5.08e-07	ATP-dependent RNA helicase RhlE	Enterobacter hormaechei ATCC 49162	69587..70855	gene:rhlE2	protein_id:EGK57055.1	EC:NA
45027	CP001164.2137	700.582	1715.3	24.1023	0.0140514	-6.15314	1.57e-25	1.47e-23	pyruvate kinase I	Escherichia coli O157:H7 str. EC4115	2261705..2263117	gene:pykF	protein_id:ACI36594.1	EC:NA
20225	AFHR01000016.4	75.7624	185.491	2.61012	0.0140714	-6.15109	7.9e-15	1.57e-13	replication-associated recombination protein A	Enterobacter hormaechei ATCC 49162	complement(4366..5709)	gene:rarA	protein_id:EGK62859.1	EC:NA
47243	CP001396.3672	41.7069	102.111	1.43746	0.0140774	-6.15048	7.58e-10	7.17e-09	glucosephosphate isomerase	Escherichia coli BW2952	4121461..4123110	gene:pgi	protein_id:ACR63320.1	EC:NA
42219	CP000783.2597	4126.89	10103.1	142.727	0.014127	-6.1454	1.1e-12	1.61e-11	hypothetical protein	Cronobacter sakazakii ATCC BAA-894	complement(2622305..2622457)	gene:NA	protein_id:ABU77906.1	EC:NA
1031	ABWM02000029.46	60.0812	147.08	2.08208	0.0141561	-6.14243	1.74e-12	2.45e-11	tryptophan--tRNA ligase	Enterobacter cancerogenus ATCC 35316	complement(38463..39467)	gene:trpS	protein_id:EFC54722.1	EC:NA
47516	CP001396.806	42.146	103.17	1.46353	0.0141857	-6.13942	0.0070554	0.0169608	beta-hydroxydecanoyl thioester dehydrase	Escherichia coli BW2952	complement(918143..918661)	gene:fabA	protein_id:ACR62058.1	EC:NA
45926	CP001164.5267	78.8624	193.048	2.73897	0.0141881	-6.13918	2.66e-11	3.14e-10	carbon starvation family protein	Escherichia coli O157:H7 str. EC4115	complement(5520417..5522582)	gene:NA	protein_id:ACI34923.1	EC:NA
42171	CP000783.2351	82.9299	202.994	2.88719	0.014223	-6.13563	5.11e-16	1.2e-14	hypothetical protein	Cronobacter sakazakii ATCC BAA-894	2351284..2352474	gene:NA	protein_id:ABU77660.1	EC:NA
47367	CP001396.48	26.0559	63.7756	0.909411	0.0142595	-6.13193	0.0680624	0.121959	diadenosine tetraphosphatase	Escherichia coli BW2952	complement(50380..51222)	gene:apaH	protein_id:ACR62755.1	EC:NA
44953	CP001164.1735	70.1799	171.775	2.44964	0.0142607	-6.13181	2.33e-14	4.31e-13	exoribonuclease II	Escherichia coli O157:H7 str. EC4115	complement(1814692..1816626)	gene:rnb	protein_id:ACI34834.1	EC:NA
5338	ACKZ01000020.14	309.366	757.212	10.8021	0.0142656	-6.13131	1.12e-13	1.88e-12	hypothetical protein	Granulicatella adiacens ATCC 49175	complement(10289..10486)	gene:NA	protein_id:EEW36848.1	EC:NA
46461	CP001396.1663	53.1347	130.051	1.85717	0.0142803	-6.12983	8.66e-09	6.93e-08	pyruvate kinase II	Escherichia coli BW2952	1827732..1829174	gene:pykA	protein_id:ACR65362.1	EC:NA
1318	ABWM02000045.73	206.428	505.233	7.2241	0.0142986	-6.12799	0.0101445	0.0233999	triose-phosphate isomerase	Enterobacter cancerogenus ATCC 35316	complement(70829..71578)	gene:tpiA	protein_id:EFC53688.1	EC:NA
46107	CP001164.987	78.9935	193.336	2.76504	0.0143017	-6.12767	1.52e-15	3.36e-14	chromosome partition protein MukE	Escherichia coli O157:H7 str. EC4115	1108593..1109324	gene:mukE	protein_id:ACI39372.1	EC:2.4.2.10
46057	CP001164.881	34.941	85.5153	1.22482	0.0143228	-6.12554	0.00229685	0.0062557	ABC transporter, ATP-binding protein	Escherichia coli O157:H7 str. EC4115	983631..985223	gene:NA	protein_id:ACI37655.1	EC:NA
44858	CP001164.1236	54.6838	133.829	1.92006	0.014347	-6.1231	1.45e-05	6.43e-05	IS1, transposase orfB	Escherichia coli O157:H7 str. EC4115	complement(1371286..1371789)	gene:NA	protein_id:ACI36292.1	EC:NA
34445	AJMR01000080.30	58.9419	144.25	2.06981	0.0143487	-6.12293	2.88e-12	3.92e-11	hypothetical protein	Pseudomonas pseudoalcaligenes KF707	complement(31174..32160)	gene:NA	protein_id:ELS25341.1	EC:3.6.3.-
5265	ACKZ01000019.26	93.366	228.494	3.28082	0.0143585	-6.12195	5.43e-13	8.25e-12	ROK family protein	Granulicatella adiacens ATCC 49175	complement(29121..30029)	gene:glcK	protein_id:EEW37241.1	EC:NA
45743	CP001164.4722	88.2426	215.947	3.10653	0.0143856	-6.11923	2.9e-07	1.78e-06	DNA helicase II	Escherichia coli O157:H7 str. EC4115	4894756..4896918	gene:uvrD	protein_id:ACI34835.1	EC:NA
47242	CP001396.3668	93.1057	227.841	3.28236	0.0144064	-6.11715	0.00313523	0.00826603	(alpha)-aspartyl dipeptidase	Escherichia coli BW2952	complement(4117156..4117845)	gene:pepE	protein_id:ACR61724.1	EC:NA
34448	AJMR01000192.1	58.6844	143.606	2.06981	0.0144131	-6.11648	3.24e-12	4.38e-11	transposase, IS4 family protein	Pseudomonas pseudoalcaligenes KF707	complement(119..1105)	gene:NA	protein_id:ELS27510.1	EC:NA
34449	AJMR01000223.59	58.6844	143.606	2.06981	0.0144131	-6.11648	3.24e-12	4.38e-11	hypothetical protein	Pseudomonas pseudoalcaligenes KF707	complement(72564..73550)	gene:NA	protein_id:ELS27932.1	EC:NA
34450	AJMR01000223.60	58.6844	143.606	2.06981	0.0144131	-6.11648	3.24e-12	4.38e-11	hypothetical protein	Pseudomonas pseudoalcaligenes KF707	complement(73736..74722)	gene:NA	protein_id:ELS27933.1	EC:NA
34451	AJMR01000228.413	58.6844	143.606	2.06981	0.0144131	-6.11648	3.24e-12	4.38e-11	hypothetical protein	Pseudomonas pseudoalcaligenes KF707	435504..436490	gene:NA	protein_id:ELS29072.1	EC:NA
45663	CP001164.4514	228.86	560.04	8.07329	0.0144156	-6.11623	1.2e-26	1.33e-24	conserved hypothetical protein TIGR00255	Escherichia coli O157:H7 str. EC4115	4663640..4664503	gene:NA	protein_id:ACI35141.1	EC:NA
1028	ABWM02000029.39	25.758	63.0309	0.909411	0.014428	-6.11498	0.0100667	0.0232433	transporter, major facilitator family protein	Enterobacter cancerogenus ATCC 35316	30959..32137	gene:NA	protein_id:EFC54715.1	EC:NA
45984	CP001164.685	103.468	253.189	3.65395	0.0144317	-6.11462	1.23e-17	3.61e-16	magnesium and cobalt efflux protein CorC	Escherichia coli O157:H7 str. EC4115	complement(774342..775220)	gene:corC	protein_id:ACI37099.1	EC:NA
20595	AFHR01000052.25	33.5625	82.1265	1.18647	0.0144469	-6.1131	0.00134174	0.00387305	flagellar transcriptional activator FlhC	Enterobacter hormaechei ATCC 49162	complement(28121..28699)	gene:flhC	protein_id:EGK59474.1	EC:NA
400	ABWM02000004.1	253.542	620.409	8.9643	0.014449	-6.11288	1.23e-09	1.13e-08	proline--tRNA ligase	Enterobacter cancerogenus ATCC 35316	4958..6676	gene:proS	protein_id:EFC57569.1	EC:NA
46015	CP001164.762	23.4913	57.4814	0.831183	0.01446	-6.11179	1.8e-05	7.79e-05	tol-pal system-associated acyl-CoA thioesterase	Escherichia coli O157:H7 str. EC4115	862529..862933	gene:ybgC	protein_id:ACI38458.1	EC:NA
4755	ACKZ01000011.34	6799.55	16637.7	240.786	0.0144723	-6.11056	3.76e-53	4.32e-49	trigger factor	Granulicatella adiacens ATCC 49175	complement(33887..35188)	gene:tig	protein_id:EEW37826.1	EC:NA
47457	CP001396.673	34.5717	84.5919	1.22482	0.0144791	-6.10988	0.00822086	0.0194411	fused predicted transporter subunits of ABC superfamily: ATP-binding components	Escherichia coli BW2952	758154..759746	gene:ybiT	protein_id:ACR63241.1	EC:NA
1101	ABWM02000033.238	24.9221	60.9802	0.883335	0.0144856	-6.10924	7.59e-08	5.18e-07	glycosyl hydrolase, family 1	Enterobacter cancerogenus ATCC 35316	251987..253420	gene:NA	protein_id:EFC54583.1	EC:NA
20275	AFHR01000019.20	85.5803	209.398	3.035	0.0144939	-6.10841	3.68e-10	3.64e-09	palmitoyl transferase for Lipid A	Enterobacter hormaechei ATCC 49162	complement(17972..18589)	gene:crcA	protein_id:EGK62649.1	EC:NA
46103	CP001164.978	45.213	110.625	1.60465	0.0145052	-6.10728	1.07e-09	9.93e-09	lipid A export permease/ATP-binding protein MsbA	Escherichia coli O157:H7 str. EC4115	1099619..1101367	gene:msbA	protein_id:ACI37314.1	EC:NA
46500	CP001396.1804	24.8442	60.7855	0.883335	0.014532	-6.10462	4.7e-06	2.29e-05	ATP phosphoribosyltransferase	Escherichia coli BW2952	1980699..1981598	gene:hisG	protein_id:ACR62030.1	EC:2.7.7.10
20951	AFHR01000069.42	141.939	347.269	5.05266	0.0145497	-6.10287	8.16e-22	4.32e-20	tryptophan--tRNA ligase	Enterobacter hormaechei ATCC 49162	complement(35667..36671)	gene:trpS2	protein_id:EGK57404.1	EC:NA
20342	AFHR01000026.48	47.9619	117.344	1.70742	0.0145506	-6.10278	2.96e-12	4.03e-11	endonuclease/exonuclease/phosphatase	Enterobacter hormaechei ATCC 49162	complement(44656..45480)	gene:yafD	protein_id:EGK61953.1	EC:NA
45421	CP001164.3906	289.343	707.899	10.3061	0.0145587	-6.10198	8.28e-30	1.51e-27	outer membrane protein TolC	Escherichia coli O157:H7 str. EC4115	4027292..4028773	gene:tolC	protein_id:ACI39644.1	EC:NA
46421	CP001396.1548	41.0856	100.519	1.46353	0.0145598	-6.10186	6.69e-09	5.45e-08	NAD synthetase, NH3/glutamine-dependent	Escherichia coli BW2952	1712541..1713368	gene:nadE	protein_id:ACR63858.1	EC:NA
661	ABWM02000008.50	48.0239	117.488	1.71452	0.0145932	-6.09856	1.28e-08	9.97e-08	hypothetical protein	Enterobacter cancerogenus ATCC 35316	complement(50310..50492)	gene:NA	protein_id:EFC56648.1	EC:NA
45280	CP001164.3460	163.415	399.77	5.8455	0.0146222	-6.0957	2.98e-22	1.68e-20	outer membrane assembly lipoprotein YfiO	Escherichia coli O157:H7 str. EC4115	3560374..3561111	gene:NA	protein_id:ACI34541.1	EC:NA
46286	CP001396.1000	75.7425	185.287	2.71289	0.0146416	-6.09379	0.000212151	0.000737034	membrane ATPase of the MinC-MinD-MinE system	Escherichia coli BW2952	complement(1112493..1113305)	gene:minD	protein_id:ACR63733.1	EC:2.4.2.11
46333	CP001396.1116	76.0899	186.135	2.7267	0.0146491	-6.09305	4.01e-15	8.29e-14	ribonuclease II	Escherichia coli BW2952	complement(1235851..1237785)	gene:rnb	protein_id:ACR65470.1	EC:NA
46385	CP001396.1444	71.7544	175.528	2.57178	0.0146516	-6.09279	4.64e-13	7.14e-12	predicted transporter	Escherichia coli BW2952	1602852..1604354	gene:tppB	protein_id:ACR65196.1	EC:NA
45098	CP001164.2384	25.3309	61.9632	0.909411	0.0146766	-6.09034	2.44e-07	1.52e-06	tyrosine-specific transport protein	Escherichia coli O157:H7 str. EC4115	2497127..2498338	gene:tyrP	protein_id:ACI34757.1	EC:NA
45071	CP001164.2300	48.0312	117.488	1.72679	0.0146976	-6.08828	2.92e-10	2.94e-09	transcriptional regulator KdgR	Escherichia coli O157:H7 str. EC4115	complement(2417432..2418223)	gene:kdgR	protein_id:ACI36645.1	EC:NA
576	ABWM02000005.252	1037.07	2536.71	37.3119	0.0147088	-6.08718	1.11e-18	3.77e-17	pyruvate kinase	Enterobacter cancerogenus ATCC 35316	complement(229979..231391)	gene:pyk	protein_id:EFC57319.1	EC:NA
45955	CP001164.56	177.645	434.521	6.39445	0.0147161	-6.08646	1.55e-23	1.05e-21	LPS-assembly protein	Escherichia coli O157:H7 str. EC4115	complement(59726..62047)	gene:imp	protein_id:ACI37371.1	EC:NA
1120	ABWM02000033.51	32.568	79.6611	1.17267	0.0147207	-6.08601	3.58e-05	0.00014634	ABC transporter, substrate-binding protein, QAT family	Enterobacter cancerogenus ATCC 35316	61584..62579	gene:NA	protein_id:EFC54396.1	EC:NA
44975	CP001164.180	199.53	488.046	7.18689	0.0147259	-6.08551	1.19e-25	1.13e-23	beta-hydroxyacyl-(acyl-carrier-protein) dehydratase FabZ	Escherichia coli O157:H7 str. EC4115	205425..205880	gene:fabZ	protein_id:ACI34960.1	EC:NA
5859	ACKZ01000029.158	471.048	1152.17	16.9701	0.0147289	-6.08521	1.11e-11	1.4e-10	hypothetical protein	Granulicatella adiacens ATCC 49175	137136..138137	gene:NA	protein_id:EEW36516.1	EC:NA
42047	CP000783.1377	67.4908	165.073	2.43583	0.0147561	-6.08255	0.000274384	0.000931176	hypothetical protein	Cronobacter sakazakii ATCC BAA-894	1373622..1373894	gene:NA	protein_id:ABU76686.1	EC:NA
45883	CP001164.512	40.4009	98.8071	1.46353	0.014812	-6.07709	2.17e-09	1.91e-08	DNA polymerase III, tau subunit	Escherichia coli O157:H7 str. EC4115	561573..563504	gene:dnaX	protein_id:ACI38298.1	EC:NA
45555	CP001164.4187	41.7328	102.061	1.51415	0.0148358	-6.07477	7.72e-07	4.37e-06	hydrolase, alpha/beta fold family	Escherichia coli O157:H7 str. EC4115	4306188..4307210	gene:NA	protein_id:ACI39173.1	EC:NA
20680	AFHR01000058.230	33.7074	82.4312	1.22482	0.0148587	-6.07255	7.02e-08	4.82e-07	inositol-1-monophosphatase	Enterobacter hormaechei ATCC 49162	246759..247562	gene:suhB	protein_id:EGK58897.1	EC:NA
44902	CP001164.1506	74.5667	182.347	2.71289	0.0148776	-6.07071	0.000208794	0.000726274	septum site-determining protein MinD	Escherichia coli O157:H7 str. EC4115	complement(1602707..1603519)	gene:minD	protein_id:ACI39631.1	EC:NA
45654	CP001164.4493	39.4569	96.486	1.43746	0.0148981	-6.06873	4.23e-08	3.01e-07	lipopolysaccharide heptosyltransferase II	Escherichia coli O157:H7 str. EC4115	4644866..4645912	gene:rfaF	protein_id:ACI37132.1	EC:NA
20757	AFHR01000063.117	35.668	87.2177	1.30151	0.0149226	-6.06636	5.06e-08	3.56e-07	RNA pyrophosphohydrolase	Enterobacter hormaechei ATCC 49162	complement(130555..131019)	gene:rppH	protein_id:EGK58108.1	EC:NA
23659	AFUB01000050.15	46.9836	114.887	1.71452	0.0149235	-6.06627	0.000621005	0.00194314	receptor family ligand-binding protein	Streptococcus mitis bv. 2 str. SK95	complement(12967..14127)	gene:NA	protein_id:EGU64172.1	EC:NA
1123	ABWM02000033.64	554.341	1355.5	20.235	0.0149281	-6.06583	2.31e-09	2.02e-08	carbon storage regulator	Enterobacter cancerogenus ATCC 35316	complement(74772..74957)	gene:csrA	protein_id:EFC54409.1	EC:NA
414	ABWM02000004.117	134.364	328.531	4.91865	0.0149716	-6.06163	0.000120963	0.000442752	penicillin-binding protein, transpeptidase domain protein	Enterobacter cancerogenus ATCC 35316	complement(137595..139361)	gene:NA	protein_id:EFC57685.1	EC:NA
20293	AFHR01000022.73	23.385	57.1767	0.857259	0.0149932	-6.05955	1.36e-06	7.32e-06	YbaK/ebsC protein	Enterobacter hormaechei ATCC 49162	56243..56722	gene:ybaK	protein_id:EGK62351.1	EC:NA
831	ABWM02000017.166	99.5039	243.279	3.65355	0.0150179	-6.05717	0.0404318	0.0779939	hypothetical protein	Enterobacter cancerogenus ATCC 35316	complement(168340..168714)	gene:NA	protein_id:EFC55875.1	EC:NA
42371	CP000783.3498	88.2902	215.862	3.24247	0.0150211	-6.05687	8.6e-05	0.000324963	hypothetical protein	Cronobacter sakazakii ATCC BAA-894	3530725..3531012	gene:NA	protein_id:ABU78807.1	EC:NA
46477	CP001396.1711	32.217	78.7629	1.18647	0.0150638	-6.05277	6.58e-07	3.77e-06	ferritin iron storage protein (cytoplasmic)	Escherichia coli BW2952	1879223..1879720	gene:ftnA	protein_id:ACR63081.1	EC:NA
20608	AFHR01000054.63	115.119	281.436	4.24085	0.0150686	-6.05231	0.0044859	0.0113637	hypothetical protein	Enterobacter hormaechei ATCC 49162	68059..68367	gene:NA	protein_id:EGK59297.1	EC:NA
20844	AFHR01000063.92	49.2376	120.368	1.81729	0.0150978	-6.04952	4.85e-10	4.72e-09	HAAAP family serine/threonine permease	Enterobacter hormaechei ATCC 49162	98604..99935	gene:sdaC	protein_id:EGK58083.1	EC:NA
45073	CP001164.2304	69.6703	170.318	2.57178	0.0150999	-6.04932	4.68e-13	7.2e-12	tail-specific protease	Escherichia coli O157:H7 str. EC4115	complement(2420892..2422934)	gene:prc	protein_id:ACI38695.1	EC:NA
5860	ACKZ01000029.159	419.812	1026.19	15.5591	0.015162	-6.04339	0.00027454	0.000931661	Formate/nitrite transporter	Granulicatella adiacens ATCC 49175	complement(138226..139026)	gene:NA	protein_id:EEW36517.1	EC:5.1.3.9
631	ABWM02000007.287	79.3832	194.031	2.95161	0.0152121	-6.03864	2.98e-14	5.43e-13	hypothetical protein	Enterobacter cancerogenus ATCC 35316	266063..266422	gene:NA	protein_id:EFC56976.1	EC:3.5.3.12
42638	CP000783.931	24.4566	59.7773	0.909411	0.0152133	-6.03852	2.05e-06	1.07e-05	hypothetical protein	Cronobacter sakazakii ATCC BAA-894	941401..944322	gene:NA	protein_id:ABU76240.1	EC:NA
42078	CP000783.157	30.4609	74.4507	1.13432	0.0152359	-6.03639	1.46e-08	1.12e-07	hypothetical protein	Cronobacter sakazakii ATCC BAA-894	complement(146850..147209)	gene:NA	protein_id:ABU75466.1	EC:NA
46481	CP001396.1717	30.4609	74.4507	1.13432	0.0152359	-6.03639	9.93e-08	6.64e-07	DNA-binding response regulator in two-component regulatory system with BarA	Escherichia coli BW2952	complement(1885210..1885866)	gene:uvrY	protein_id:ACR62854.1	EC:2.1.3.3
45103	CP001164.2418	30.4609	74.4507	1.13432	0.0152359	-6.03639	1.04e-07	6.91e-07	response regulator UvrY	Escherichia coli O157:H7 str. EC4115	complement(2524584..2525240)	gene:uvrY	protein_id:ACI35209.1	EC:NA
20794	AFHR01000063.244	49.4668	120.902	1.84336	0.0152468	-6.03535	8.87e-10	8.31e-09	hypothetical protein	Enterobacter hormaechei ATCC 49162	complement(254587..254913)	gene:NA	protein_id:EGK58235.1	EC:NA
42477	CP000783.3991	25.4181	62.1236	0.947758	0.015256	-6.03448	0.0603488	0.110122	hypothetical protein	Cronobacter sakazakii ATCC BAA-894	4075077..4076096	gene:NA	protein_id:ABU79300.1	EC:NA
1021	ABWM02000029.3	59.3553	145.063	2.21649	0.0152794	-6.03226	1.47e-12	2.1e-11	ribosomal protein S7	Enterobacter cancerogenus ATCC 35316	complement(3321..3791)	gene:rpsG	protein_id:EFC54679.1	EC:3.1.3.-
45490	CP001164.4086	1134.58	2772.9	42.3725	0.0152809	-6.03212	0.000400467	0.00131042	ribosomal protein L13	Escherichia coli O157:H7 str. EC4115	complement(4215226..4215654)	gene:rplM	protein_id:ACI34734.1	EC:NA
1343	ABWM02000051.35	1533.56	3747.99	57.28	0.0152829	-6.03194	1.02e-46	2.55e-43	adenylate cyclase, class I	Enterobacter cancerogenus ATCC 35316	38542..41112	gene:cyaA	protein_id:EFC53566.1	EC:NA
602	ABWM02000005.67	30.3628	74.2055	1.13432	0.0152862	-6.03163	0.0823213	0.143317	acyl carrier protein	Enterobacter cancerogenus ATCC 35316	57494..57730	gene:acpP	protein_id:EFC57134.1	EC:NA
47546	CP001396.913	94.7585	231.578	3.54561	0.0153107	-6.02932	5.54e-16	1.3e-14	predicted drug efflux system	Escherichia coli BW2952	complement(1027266..1028474)	gene:mdtH	protein_id:ACR64336.1	EC:6.3.3.1
45868	CP001164.5097	51.8084	126.612	1.93943	0.0153179	-6.02864	1.35e-10	1.43e-09	phosphatidylserine decarboxylase	Escherichia coli O157:H7 str. EC4115	complement(5318317..5319285)	gene:psd	protein_id:ACI38647.1	EC:NA
46765	CP001396.2564	49.5933	121.197	1.85717	0.0153235	-6.02811	0.0309551	0.0620344	predicted oxidoreductase, NADP(H)-dependent aldo-keto reductase	Escherichia coli BW2952	2856767..2857807	gene:tas	protein_id:ACR64765.1	EC:NA
47151	CP001396.3467	118.476	289.527	4.44275	0.0153449	-6.0261	0.000313419	0.00105056	TDP-Fuc4NAc:lipidIIFuc4NAc transferase	Escherichia coli BW2952	3865217..3866296	gene:rffT	protein_id:ACR65626.1	EC:NA
45734	CP001164.4703	118.476	289.527	4.44275	0.0153449	-6.0261	0.000313419	0.00105056	TDP-Fuc4NAc:lipid II Fuc4Nac transferase	Escherichia coli O157:H7 str. EC4115	4874027..4875106	gene:wecF	protein_id:ACI35533.1	EC:NA
5528	ACKZ01000020.346	3252.44	7948.15	121.974	0.0153462	-6.02598	0.000143461	0.000517002	ribosomal protein L10	Granulicatella adiacens ATCC 49175	complement(321182..321685)	gene:rplJ	protein_id:EEW37180.1	EC:NA
45000	CP001164.2057	75.8855	185.441	2.84884	0.0153626	-6.02444	1.96e-13	3.18e-12	dethiobiotin synthase	Escherichia coli O157:H7 str. EC4115	complement(2172620..2173315)	gene:bioD2	protein_id:ACI34529.1	EC:NA
20857	AFHR01000066.25	32.5077	79.432	1.22482	0.0154197	-6.01908	4.97e-07	2.91e-06	phosphoheptose isomerase	Enterobacter hormaechei ATCC 49162	26654..27244	gene:gmhA2	protein_id:EGK57736.1
42153	CP000783.2197	56.594	138.286	2.13269	0.0154224	-6.01883	1.07e-10	1.16e-09	hypothetical protein	Cronobacter sakazakii ATCC BAA-894	complement(2192076..2192597)	gene:NA	protein_id:ABU77506.1	EC:1.5.1.2
45998	CP001164.704	635.784	1553.49	23.9795	0.0154359	-6.01757	5.3e-39	4.24e-36	flavodoxin	Escherichia coli O157:H7 str. EC4115	complement(794234..794764)	gene:fldA	protein_id:ACI38946.1	EC:NA
652	ABWM02000008.14	142.048	347.075	5.3629	0.0154517	-6.01609	2.31e-20	1e-18	GTP-binding protein YchF	Enterobacter cancerogenus ATCC 35316	11240..12334	gene:ychF	protein_id:EFC56612.1	EC:6.3.3.2
42452	CP000783.3887	23.3869	57.1423	0.883335	0.0154585	-6.01546	0.000408203	0.00133351	hypothetical protein	Cronobacter sakazakii ATCC BAA-894	complement(3955404..3955874)	gene:NA	protein_id:ABU79196.1	EC:NA
20734	AFHR01000061.19	36.6705	89.5984	1.38531	0.0154613	-6.0152	2.1e-07	1.32e-06	30S ribosomal protein S16	Enterobacter hormaechei ATCC 49162	complement(17211..17459)	gene:rpsP	protein_id:EGK58518.1	EC:NA
45564	CP001164.4211	44.6804	109.168	1.68844	0.0154664	-6.01472	7.1e-10	6.74e-09	phosphoglycolate phosphatase	Escherichia coli O157:H7 str. EC4115	complement(4328907..4329665)	gene:gph	protein_id:ACI36698.1	EC:5.1.3.14
44982	CP001164.183	40.4057	98.7223	1.52796	0.0154773	-6.0137	4.55e-09	3.8e-08	ribonuclease HII	Escherichia coli O157:H7 str. EC4115	207817..208413	gene:rnhB	protein_id:ACI39235.1	EC:NA
4538	ACKZ01000008.17	1342.99	3281.13	50.9015	0.0155134	-6.01034	1.65e-12	2.34e-11	uridine kinase	Granulicatella adiacens ATCC 49175	18219..18872	gene:udk	protein_id:EEW37926.1	EC:NA
46297	CP001396.1033	1181.46	2886.33	44.8723	0.0155465	-6.00727	0.0869386	0.150007	4-diphosphocytidyl-2-C-methylerythritol kinase	Escherichia coli BW2952	complement(1149970..1150821)	gene:ispE	protein_id:ACR61841.1	EC:NA
44913	CP001164.1534	1181.2	2885.69	44.8723	0.01555	-6.00694	0.0871786	0.150323	4-diphosphocytidyl-2C-methyl-D-erythritol kinase	Escherichia coli O157:H7 str. EC4115	complement(1629404..1630255)	gene:ispE	protein_id:ACI35149.1	EC:NA
44895	CP001164.1442	232.79	568.708	8.84409	0.0155512	-6.00683	2.78e-08	2.04e-07	tRNA (5-methylaminomethyl-2-thiouridylate)-methyltransferase	Escherichia coli O157:H7 str. EC4115	complement(1551067..1552173)	gene:trmU	protein_id:ACI36212.1	EC:1.8.1.4
45689	CP001164.4623	1765.1	4311.96	67.1903	0.0155823	-6.00395	6.43e-06	3.05e-05	ribosomal protein L34	Escherichia coli O157:H7 str. EC4115	4773673..4773813	gene:rpmH	protein_id:ACI35647.1	EC:NA
20326	AFHR01000023.90	26.9113	65.7415	1.02445	0.015583	-6.00388	7.53e-07	4.27e-06	tRNA-guanine transglycosylase	Enterobacter hormaechei ATCC 49162	complement(94430..95557)	gene:tgt	protein_id:EGK62206.1	EC:NA
47103	CP001396.3387	1764.66	4310.86	67.1903	0.0155863	-6.00358	5.73e-06	2.75e-05	50S ribosomal subunit protein L34	Escherichia coli BW2952	3770692..3770832	gene:rpmH	protein_id:ACR61871.1	EC:NA
4620	ACKZ01000008.64	4170.24	10187.3	158.886	0.0155965	-6.00263	2.67e-40	2.83e-37	oligoendopeptidase F	Granulicatella adiacens ATCC 49175	66822..68624	gene:pepF	protein_id:EEW37973.1	EC:NA
719	ABWM02000010.151	21.8003	53.254	0.831183	0.0156079	-6.00158	1.7e-05	7.42e-05	CvpA family protein	Enterobacter cancerogenus ATCC 35316	complement(163164..163652)	gene:cvpA	protein_id:EFC56060.1	EC:NA
46300	CP001396.1036	22.4768	54.906	0.857259	0.0156132	-6.00109	1.37e-05	6.09e-05	peptide chain release factor RF-1	Escherichia coli BW2952	1152956..1154038	gene:prfA	protein_id:ACR63982.1	EC:3.5.1.1
47322	CP001396.3940	104.427	255.061	4.00367	0.0156969	-5.99338	3.95e-07	2.36e-06	ketoacid-binding protein	Escherichia coli BW2952	complement(4407285..4407671)	gene:yjgF	protein_id:ACR63567.1	EC:NA
42398	CP000783.3588	74.7989	182.696	2.86781	0.0156972	-5.99335	4.33e-13	6.69e-12	hypothetical protein	Cronobacter sakazakii ATCC BAA-894	complement(3635898..3636395)	gene:NA	protein_id:ABU78897.1	EC:NA
46904	CP001396.2926	1135.34	2772.9	43.6356	0.0157365	-5.98975	0.000418156	0.00136235	50S ribosomal subunit protein L13	Escherichia coli BW2952	complement(3263393..3263821)	gene:rplM	protein_id:ACR61849.1	EC:NA
47174	CP001396.3514	141.943	346.66	5.46567	0.0157667	-5.98698	2.33e-20	1.01e-18	proline dipeptidase	Escherichia coli BW2952	3918853..3920184	gene:pepQ	protein_id:ACR65277.1	EC:2.1.1.-
20753	AFHR01000063.1	555.769	1357.25	21.446	0.015801	-5.98384	2.24e-06	1.16e-05	carbon storage regulator	Enterobacter hormaechei ATCC 49162	complement(440..625)	gene:csrA	protein_id:EGK57992.1	EC:3.6.1.11
47223	CP001396.3623	608.302	1485.54	23.4796	0.0158055	-5.98343	3.75e-15	7.8e-14	conserved inner membrane protein	Escherichia coli BW2952	4049463..4049822	gene:yijD	protein_id:ACR62242.1	EC:NA
46917	CP001396.2948	74.0901	180.934	2.86111	0.015813	-5.98274	1.39e-12	1.99e-11	acetyl CoA carboxylase, BCCP subunit	Escherichia coli BW2952	3290606..3291076	gene:accB	protein_id:ACR61904.1	EC:NA
526	ABWM02000004.510	45.0673	110.057	1.74059	0.0158154	-5.98253	0.00277269	0.0074068	beta-hydroxyacyl-(acyl-carrier-protein) dehydratase FabA	Enterobacter cancerogenus ATCC 35316	complement(542350..542868)	gene:fabA	protein_id:EFC58078.1	EC:NA
45822	CP001164.4908	1910.43	4665.03	74.0333	0.0158699	-5.97757	1.18e-47	3.68e-44	DNA-binding protein HU-alpha	Escherichia coli O157:H7 str. EC4115	5112219..5112491	gene:hupA	protein_id:ACI36321.1	EC:NA
20091	AFHR01000009.35	21.441	52.3558	0.831183	0.0158757	-5.97704	1.33e-05	5.91e-05	NCS2 family nucleobase:cation symporter-2	Enterobacter hormaechei ATCC 49162	35291..36631	gene:yieG	protein_id:EGK63617.1	EC:2.7.4.1
20363	AFHR01000027.149	82.561	201.596	3.20413	0.0158938	-5.97539	2.62e-14	4.81e-13	dimethyladenosine transferase	Enterobacter hormaechei ATCC 49162	170740..171561	gene:ksgA	protein_id:EGK61834.1	EC:5.4.99.-
45993	CP001164.696	52.2659	127.62	2.02993	0.015906	-5.97428	2.78e-11	3.27e-10	glucosamine-6-phosphate isomerase	Escherichia coli O157:H7 str. EC4115	complement(786109..786909)	gene:nagB	protein_id:ACI35627.1	EC:NA
46842	CP001396.2770	8590.47	20975.2	333.964	0.0159218	-5.97285	1.71e-12	2.41e-11	30S ribosomal subunit protein S21	Escherichia coli BW2952	3095951..3096166	gene:rpsU	protein_id:ACR61794.1	EC:NA
45777	CP001164.48	29.1732	71.2314	1.13432	0.0159244	-5.97261	8.45e-07	4.75e-06	dihydrofolate reductase	Escherichia coli O157:H7 str. EC4115	54122..54712	gene:folA	protein_id:ACI34657.1	EC:NA
20386	AFHR01000027.21	100.257	244.794	3.89937	0.0159292	-5.97218	2.98e-16	7.27e-15	(3R)-hydroxymyristoyl-[acyl-carrier-protein] dehydratase	Enterobacter hormaechei ATCC 49162	complement(19874..20392)	gene:fabZ	protein_id:EGK61706.1	EC:NA
20687	AFHR01000058.259	992.459	2423.19	38.6414	0.0159465	-5.97061	1.14e-42	1.91e-39	bacterial flagellin subfamily protein	Enterobacter hormaechei ATCC 49162	complement(278629..280644)	gene:NA	protein_id:EGK58926.1	EC:NA
45431	CP001164.3930	8586.98	20965.2	334.859	0.0159722	-5.9683	1.5e-12	2.13e-11	ribosomal protein S21	Escherichia coli O157:H7 str. EC4115	4053395..4053610	gene:rpsU	protein_id:ACI35001.1	EC:NA
45018	CP001164.2110	145.589	355.454	5.67984	0.0159791	-5.96767	2.02e-20	8.86e-19	transcriptional regulator, TetR family	Escherichia coli O157:H7 str. EC4115	2232044..2232643	gene:NA	protein_id:ACI34672.1	EC:NA
47406	CP001396.545	669.924	1635.58	26.152	0.0159894	-5.96674	3.51e-39	2.88e-36	flavodoxin 1	Escherichia coli BW2952	complement(612918..613448)	gene:fldA	protein_id:ACR63118.1	EC:2.7.1.69
47132	CP001396.344	100.639	245.692	3.93771	0.016027	-5.96335	2.09e-16	5.2e-15	multidrug efflux system	Escherichia coli BW2952	complement(386409..387602)	gene:acrA	protein_id:ACR63806.1	EC:2.3.3.13
46702	CP001396.2420	275.5	672.563	10.7914	0.0160451	-5.96172	3.68e-29	6.07e-27	DNA-binding transcriptional repressor of microcin B17 synthesis and multidrug efflux	Escherichia coli BW2952	2694604..2695134	gene:mprA	protein_id:ACR62982.1	EC:NA
47078	CP001396.3305	298.293	728.205	11.6858	0.0160475	-5.96151	1.61e-10	1.69e-09	ADP-heptose:LPS heptosyltransferase II	Escherichia coli BW2952	3681278..3682324	gene:rfaF	protein_id:ACR61939.1	EC:NA
47503	CP001396.78	56.0735	136.888	2.19712	0.0160505	-5.96124	4.68e-12	6.2e-11	membrane bound cell division protein at septum containing leucine zipper motif	Escherichia coli BW2952	91031..91396	gene:ftsL	protein_id:ACR63735.1	EC:NA
20834	AFHR01000063.57	40.2601	98.2823	1.57857	0.0160616	-5.96024	9.91e-05	0.000369409	cell division protein FtsB	Enterobacter hormaechei ATCC 49162	complement(56279..56590)	gene:ftsB	protein_id:EGK58048.1	EC:NA
1339	ABWM02000051.21	45.6365	111.405	1.79121	0.0160784	-5.95873	1.66e-08	1.27e-07	chain length determinant protein	Enterobacter cancerogenus ATCC 35316	21732..22781	gene:NA	protein_id:EFC53552.1	EC:1.7.1.-
20594	AFHR01000052.22	29.5582	72.1548	1.1604	0.016082	-5.95841	1.16e-06	6.32e-06	chemotaxis histidine kinase CheA	Enterobacter hormaechei ATCC 49162	complement(24164..26173)	gene:cheA	protein_id:EGK59471.1	EC:NA
45987	CP001164.689	29.8671	72.9087	1.17267	0.0160841	-5.95823	1.64e-06	8.7e-06	tRNA-i(6)A37 thiotransferase enzyme MiaB	Escherichia coli O157:H7 str. EC4115	complement(776967..778391)	gene:miaB	protein_id:ACI34585.1	EC:NA
20178	AFHR01000014.90	463.647	1131.79	18.221	0.0160993	-5.95686	3.18e-34	1.17e-31	nucleic acid-binding protein	Enterobacter hormaechei ATCC 49162	complement(77243..77764)	gene:NA	protein_id:EGK63187.1	EC:NA
4529	ACKZ01000008.161	30.1466	73.5869	1.18647	0.0161234	-5.9547	0.0119497	0.0270508	hypothetical protein	Granulicatella adiacens ATCC 49175	175262..175627	gene:NA	protein_id:EEW38070.1	EC:NA
47237	CP001396.3651	1909.14	4660.11	75.1676	0.01613	-5.95411	2.44e-47	7e-44	HU, DNA-binding transcriptional regulator, alpha subunit	Escherichia coli BW2952	4087984..4088256	gene:hupA	protein_id:ACR63435.1	EC:NA
45810	CP001164.4880	640.961	1564.49	25.2723	0.0161537	-5.95199	1.06e-16	2.75e-15	putative inner membrane protein	Escherichia coli O157:H7 str. EC4115	5074149..5074508	gene:NA	protein_id:ACI35728.1	EC:NA
42569	CP000783.551	239.105	583.618	9.42985	0.0161576	-5.95164	1.24e-26	1.37e-24	hypothetical protein	Cronobacter sakazakii ATCC BAA-894	542363..544990	gene:NA	protein_id:ABU75859.1	EC:NA
42425	CP000783.3705	22.3329	54.5074	0.883335	0.0162058	-5.94735	0.0649788	0.117213	hypothetical protein	Cronobacter sakazakii ATCC BAA-894	3781552..3782064	gene:NA	protein_id:ABU79014.1	EC:2.7.1.23
46912	CP001396.2940	72.1043	175.977	2.85554	0.0162268	-5.94548	3.91e-13	6.1e-12	conserved membrane protein, predicted transporter	Escherichia coli BW2952	complement(3277628..3281428)	gene:yhdP	protein_id:ACR62253.1	EC:NA
20991	AFHR01000073.118	207.321	505.973	8.21998	0.0162459	-5.94378	1.27e-25	1.2e-23	guanosine 3',5'-bis(diphosphate) 3'-pyrophosphohydrolase	Enterobacter hormaechei ATCC 49162	120208..122322	gene:spoT	protein_id:EGK57106.1	EC:NA
45344	CP001164.3654	45.8566	111.913	1.81882	0.0162521	-5.94323	2.53e-09	2.21e-08	serine transporter family protein	Escherichia coli O157:H7 str. EC4115	3755026..3756315	gene:NA	protein_id:ACI36311.1	EC:NA
45498	CP001164.4100	71.9925	175.698	2.85554	0.0162526	-5.94319	1.91e-13	3.11e-12	conserved hypothetical protein TIGR02099	Escherichia coli O157:H7 str. EC4115	complement(4229185..4232985)	gene:NA	protein_id:ACI37413.1	EC:NA
9844	AEDW01000001.77	254.738	621.648	10.1318	0.0162983	-5.93914	1.62e-21	8.26e-20	receptor family ligand binding region family protein	Streptococcus oralis ATCC 35037	complement(87535..88695)	gene:NA	protein_id:EFO03221.1	EC:NA
45646	CP001164.4482	272.018	663.803	10.827	0.0163106	-5.93805	2.17e-28	3.18e-26	NAD-dependent glycerol-3-phosphate dehydrogenase	Escherichia coli O157:H7 str. EC4115	complement(4632578..4633597)	gene:NA	protein_id:ACI37131.1	EC:NA
1040	ABWM02000029.68	52.6547	128.493	2.09588	0.0163113	-5.93799	7.24e-07	4.12e-06	ATPase/histidine kinase/DNA gyrase B/HSP90 domain protein	Enterobacter cancerogenus ATCC 35316	complement(60264..61610)	gene:NA	protein_id:EFC54744.1	EC:NA
45520	CP001164.4145	37.7743	92.1646	1.51415	0.0164288	-5.92763	0.0403809	0.0779144	ribosomal protein S11	Escherichia coli O157:H7 str. EC4115	complement(4279801..4280190)	gene:rpsK	protein_id:ACI36914.1	EC:NA
1070	ABWM02000032.4	168.584	411.308	6.76718	0.0164528	-5.92552	1.33e-22	7.83e-21	outer membrane assembly lipoprotein YfiO	Enterobacter cancerogenus ATCC 35316	5323..6060	gene:yfiO	protein_id:EFC54619.1	EC:NA
45391	CP001164.3827	22.2862	54.3722	0.895606	0.0164718	-5.92386	2.47e-05	0.000104439	putative oxygen-independent coproporphyrinogen III oxidase	Escherichia coli O157:H7 str. EC4115	3943170..3944306	gene:NA	protein_id:ACI37694.1	EC:2.7.7.7
47364	CP001396.47	28.1091	68.5713	1.13432	0.0165422	-5.9177	1.7e-06	9e-06	dihydrofolate reductase	Escherichia coli BW2952	49823..50302	gene:folA	protein_id:ACR62760.1	EC:NA
47381	CP001396.510	104.86	255.79	4.24085	0.0165794	-5.91446	1.24e-07	8.1e-07	nicotinic acid mononucleotide adenylyltransferase, NAD(P)-dependent	Escherichia coli BW2952	complement(571914..572555)	gene:nadD	protein_id:ACR63894.1	EC:NA
45977	CP001164.667	104.86	255.79	4.24085	0.0165794	-5.91446	1.24e-07	8.1e-07	nicotinate (nicotinamide) nucleotide adenylyltransferase	Escherichia coli O157:H7 str. EC4115	complement(754564..755205)	gene:nadD	protein_id:ACI37174.1	EC:NA
47549	CP001396.933	527.328	1286.32	21.3342	0.0165855	-5.91393	5.26e-09	4.36e-08	predicted protein	Escherichia coli BW2952	1047650..1047970	gene:yceQ	protein_id:ACR64961.1	EC:NA
45771	CP001164.4779	349.657	852.912	14.1533	0.0165941	-5.91319	4.41e-32	1.12e-29	GTP-binding protein TypA	Escherichia coli O157:H7 str. EC4115	4957321..4959144	gene:typA	protein_id:ACI36999.1	EC:NA
20659	AFHR01000058.153	88.2339	215.227	3.57169	0.016595	-5.91311	3.61e-15	7.53e-14	dihydrodipicolinate synthase	Enterobacter hormaechei ATCC 49162	complement(159969..160847)	gene:dapA2	protein_id:EGK58820.1	EC:NA
45491	CP001164.4088	271.524	662.319	10.9942	0.0165996	-5.91271	2.54e-07	1.57e-06	conserved hypothetical protein	Escherichia coli O157:H7 str. EC4115	4217194..4217592	gene:NA	protein_id:ACI38767.1	EC:3.4.16.4
20616	AFHR01000057.117	23.4054	57.0919	0.947758	0.0166006	-5.91262	2.88e-05	0.000120072	alkaline phosphatase superfamily hydrolase	Enterobacter hormaechei ATCC 49162	135890..137650	gene:NA	protein_id:EGK59147.1	EC:NA
656	ABWM02000008.41	22.4302	54.7113	0.909411	0.016622	-5.91076	1.09e-05	4.94e-05	YcgL domain protein	Enterobacter cancerogenus ATCC 35316	complement(41146..41556)	gene:NA	protein_id:EFC56640.1	EC:NA
1199	ABWM02000035.314	29.8094	72.7048	1.21255	0.0166777	-5.90594	0.0462108	0.087615	hypothetical protein	Enterobacter cancerogenus ATCC 35316	complement(318286..319068)	gene:NA	protein_id:EFC54225.1	EC:NA
47269	CP001396.3817	370.963	904.757	15.1011	0.0166907	-5.90481	2.05e-08	1.54e-07	arginine:agmatin	Escherichia coli BW2952	complement(4272452..4273789)	gene:adiC	protein_id:ACR62009.1	EC:NA
20666	AFHR01000058.192	20.3568	49.6453	0.831183	0.0167425	-5.90035	0.00110387	0.00325026	exodeoxyribonuclease 7 large subunit	Enterobacter hormaechei ATCC 49162	200374..201747	gene:xseA	protein_id:EGK58859.1	EC:NA
47104	CP001396.3388	79.1263	192.963	3.23537	0.0167668	-5.89825	1.01e-08	7.99e-08	protein C5 component of RNase P	Escherichia coli BW2952	3770849..3771208	gene:rnpA	protein_id:ACR65293.1	EC:NA
45314	CP001164.3577	35.4517	86.4547	1.44973	0.0167686	-5.89809	0.00093028	0.00279123	formate hydrogenlyase, subunit D	Escherichia coli O157:H7 str. EC4115	complement(3674618..3675541)	gene:hycD	protein_id:ACI38691.1	EC:NA
46022	CP001164.773	29.001	70.7228	1.18647	0.0167764	-5.89742	4.04e-07	2.41e-06	3-deoxy-7-phosphoheptulonate synthase, Phe-sensitive	Escherichia coli O157:H7 str. EC4115	872858..873910	gene:aroG	protein_id:ACI39403.1	EC:2.5.1.19
20137	AFHR01000012.35	56.6592	138.167	2.32079	0.016797	-5.89565	0.00039833	0.00130398	phenylalanyl-tRNA synthetase alpha subunit	Enterobacter hormaechei ATCC 49162	complement(37300..38295)	gene:pheS	protein_id:EGK63319.1	EC:NA
20391	AFHR01000027.29	73.0263	178.079	2.99149	0.0167987	-5.89551	3.15e-13	4.97e-12	ribosome recycling factor	Enterobacter hormaechei ATCC 49162	complement(29000..29557)	gene:frr	protein_id:EGK61714.1	EC:NA
47577	CP001396.987	39.12	95.393	1.60465	0.0168214	-5.89355	9.76e-09	7.72e-08	predicted DNA-binding transcriptional regulator	Escherichia coli BW2952	complement(1101272..1102003)	gene:ycgE	protein_id:ACR64261.1	EC:NA
20980	AFHR01000070.49	60.6263	147.834	2.48798	0.0168296	-5.89285	2.34e-11	2.79e-10	cell division ATP-binding protein FtsE	Enterobacter hormaechei ATCC 49162	complement(54532..55197)	gene:ftsE	protein_id:EGK57294.1	EC:NA
42622	CP000783.861	28.5354	69.5794	1.17267	0.0168536	-5.8908	9.83e-07	5.45e-06	hypothetical protein	Cronobacter sakazakii ATCC BAA-894	869805..870779	gene:NA	protein_id:ABU76170.1	EC:NA
44862	CP001164.1288	93.6127	228.233	3.86619	0.0169397	-5.88345	0.000118124	0.000433373	glucans biosynthesis protein G	Escherichia coli O157:H7 str. EC4115	1412044..1413597	gene:mdoG	protein_id:ACI37261.1	EC:NA
42108	CP000783.1960	115.443	281.445	4.77446	0.0169641	-5.88137	0.0692589	0.123803	hypothetical protein	Cronobacter sakazakii ATCC BAA-894	1950577..1950960	gene:NA	protein_id:ABU77268.1	EC:3.1.22.4
20774	AFHR01000063.2	197.721	482.015	8.19237	0.0169961	-5.87865	3.58e-16	8.65e-15	alanine--tRNA ligase	Enterobacter hormaechei ATCC 49162	complement(867..3494)	gene:alaS	protein_id:EGK57993.1	EC:NA
44867	CP001164.1303	28.298	68.986	1.17267	0.0169986	-5.87844	0.000549707	0.00174211	multidrug resistance protein MdtH	Escherichia coli O157:H7 str. EC4115	complement(1426848..1428056)	gene:mdtH	protein_id:ACI39213.1	EC:NA
47212	CP001396.3599	87.7859	213.99	3.64991	0.0170565	-5.87354	5.85e-10	5.62e-09	cystathionine gamma-synthase, PLP-dependent	Escherichia coli BW2952	4016364..4017524	gene:metB	protein_id:ACR62689.1	EC:2.7.1.69
47548	CP001396.932	63.3923	154.526	2.6362	0.0170599	-5.87325	2.45e-12	3.38e-11	fused ribonucleaseE: endoribonuclease/RNA-binding protein/RNA degradosome binding protein	Escherichia coli BW2952	complement(1044330..1047515)	gene:rne	protein_id:ACR63248.1
42044	CP000783.1368	159.149	387.935	6.62453	0.0170764	-5.87185	1.45e-21	7.43e-20	hypothetical protein	Cronobacter sakazakii ATCC BAA-894	1366145..1366837	gene:NA	protein_id:ABU76677.1	EC:NA
1140	ABWM02000035.108	158.024	385.19	6.57948	0.0170811	-5.87145	3.29e-21	1.61e-19	SNARE-like domain protein	Enterobacter cancerogenus ATCC 35316	118771..119430	gene:NA	protein_id:EFC54019.1	EC:NA
598	ABWM02000005.61	435.676	1061.96	18.1566	0.0170973	-5.87009	6.85e-34	2.3e-31	putative ACR, COG1399	Enterobacter cancerogenus ATCC 35316	52863..53384	gene:NA	protein_id:EFC57128.1	EC:NA
45851	CP001164.5051	258.033	628.948	10.7559	0.0171014	-5.86974	2.88e-08	2.11e-07	arginine/agmatine antiporter	Escherichia coli O157:H7 str. EC4115	complement(5265343..5266680)	gene:adiC	protein_id:ACI35084.1	EC:NA
20177	AFHR01000014.89	95.3183	232.332	3.97606	0.0171137	-5.8687	1.13e-15	2.53e-14	50S ribosomal protein L32	Enterobacter hormaechei ATCC 49162	complement(77053..77226)	gene:rpmF	protein_id:EGK63186.1	EC:NA
35470	AMFA01000127.74	103.695	252.74	4.33135	0.0171376	-5.8667	1.21e-18	4.09e-17	site-specific recombinase, phage integrase family	Brevundimonas diminuta 470-4	complement(76171..77346)	gene:NA	protein_id:EKY25913.1	EC:NA
20829	AFHR01000063.41	65.2357	158.999	2.7267	0.0171491	-5.86572	2.12e-05	9.05e-05	DNA mismatch repair protein MutS	Enterobacter hormaechei ATCC 49162	42261..44822	gene:mutS	protein_id:EGK58032.1	EC:NA
42178	CP000783.2378	644.319	1570.39	26.9382	0.0171538	-5.86533	1.11e-38	8.19e-36	hypothetical protein	Cronobacter sakazakii ATCC BAA-894	2383111..2385393	gene:NA	protein_id:ABU77687.1	EC:NA
46334	CP001396.1118	35.9101	87.5225	1.50188	0.0171599	-5.86481	3.86e-08	2.77e-07	enoyl-[acyl-carrier-protein] reductase, NADH-dependent	Escherichia coli BW2952	complement(1239124..1239912)	gene:fabI	protein_id:ACR63032.1	EC:NA
44954	CP001164.1737	35.9101	87.5225	1.50188	0.0171599	-5.86481	3.86e-08	2.77e-07	enoyl-(acyl-carrier-protein) reductase (NADH)	Escherichia coli O157:H7 str. EC4115	complement(1817965..1818753)	gene:fabI	protein_id:ACI38965.1	EC:NA
11358	AEEN01000007.53	69.0906	168.377	2.89946	0.01722	-5.85977	1.81e-05	7.82e-05	sugar isomerase, AgaS family	Streptococcus mitis ATCC 6249	50142..51308	gene:agaS	protein_id:EFM32391.1	EC:NA
20161	AFHR01000014.43	116.387	283.638	4.887	0.0172297	-5.85896	2.38e-12	3.28e-11	tRNA (5-methylaminomethyl-2-thiouridylate)-methyltransferase	Enterobacter hormaechei ATCC 49162	31010..32179	gene:trmU	protein_id:EGK63140.1	EC:NA
45659	CP001164.4509	110.57	269.455	4.64675	0.017245	-5.85768	8.76e-14	1.49e-12	phosphopantothenoylcysteine decarboxylase/phosphopantothenate--cysteine ligase	Escherichia coli O157:H7 str. EC4115	4659622..4660914	gene:coaBC	protein_id:ACI34665.1	EC:NA
1290	ABWM02000042.3	100.618	245.202	4.22858	0.0172453	-5.85765	0.00103549	0.00307029	AIG2-like family protein	Enterobacter cancerogenus ATCC 35316	5131..5475	gene:NA	protein_id:EFC53725.1	EC:1.1.1.100
20551	AFHR01000043.367	135.494	330.19	5.69728	0.0172545	-5.85688	1.26e-19	4.9e-18	intracellular septation protein A	Enterobacter hormaechei ATCC 49162	391480..392019	gene:ispZ	protein_id:EGK60520.1	EC:NA
45838	CP001164.4984	28.1844	68.6812	1.18647	0.0172751	-5.85517	2.87e-07	1.76e-06	replicative DNA helicase	Escherichia coli O157:H7 str. EC4115	5192669..5194084	gene:dnaB	protein_id:ACI36864.1	EC:4.2.3.5
42172	CP000783.2353	27.8306	67.8174	1.17267	0.0172915	-5.85379	0.000332404	0.00110799	hypothetical protein	Cronobacter sakazakii ATCC BAA-894	complement(2353219..2353854)	gene:NA	protein_id:ABU77662.1	EC:NA
46036	CP001164.841	52.4387	127.78	2.21092	0.0173025	-5.85287	8.88e-05	0.000334169	conserved hypothetical protein	Escherichia coli O157:H7 str. EC4115	complement(941469..942377)	gene:NA	protein_id:ACI36218.1	EC:2.5.1.47
47331	CP001396.3980	85.0298	207.196	3.58549	0.0173048	-5.85268	1.88e-14	3.53e-13	KpLE2 phage-like element; IS1 repressor protein InsA	Escherichia coli BW2952	4455285..4455560	gene:insA	protein_id:ACR63578.1	EC:NA
46393	CP001396.1465	86.7325	211.332	3.66622	0.0173481	-5.84908	0.132346	0.213107	predicted lipoprotein	Escherichia coli BW2952	1624518..1625333	gene:ydhO	protein_id:ACR64624.1	EC:3.6.1.-
20733	AFHR01000061.17	48.2755	117.623	2.04373	0.0173753	-5.84682	2.92e-10	2.93e-09	tRNA (guanine-N(1)-)-methyltransferase	Enterobacter hormaechei ATCC 49162	complement(15858..16625)	gene:trmD	protein_id:EGK58516.1	EC:NA
6424	ADDC01000001.2245	28.0047	68.2322	1.18647	0.0173888	-5.8457	3.68e-06	1.83e-05	transcription termination factor Rho	Yersinia pestis KIM D27	2323586..2324845	gene:rho	protein_id:EFA48067.1	EC:NA
20703	AFHR01000058.48	276.46	673.528	11.7487	0.0174436	-5.84116	1.27e-14	2.45e-13	phosphate acetyltransferase	Enterobacter hormaechei ATCC 49162	50292..52433	gene:pta	protein_id:EGK58715.1	EC:NA
46770	CP001396.2610	169.721	413.476	7.217	0.0174545	-5.84026	2.3e-09	2.02e-08	peptide chain release factor RF-2	Escherichia coli BW2952	complement(join(2920354..2921377,2921379..2921452))	gene:prfB	protein_id:ACR63983.1	EC:NA
3103	ACIL02000001.184	153.113	373.007	6.51619	0.0174693	-5.83903	2.3e-21	1.15e-19	hypothetical protein	Catonella morbi ATCC 51271	complement(188524..190113)	gene:NA	protein_id:EEP23823.1	EC:NA
20596	AFHR01000052.26	29.6675	72.274	1.26317	0.0174775	-5.83836	0.150426	0.236584	transcriptional activator FlhD	Enterobacter hormaechei ATCC 49162	complement(28702..29061)	gene:flhD	protein_id:EGK59475.1	EC:NA
4511	ACKZ01000008.145	68.2038	166.15	2.90616	0.0174912	-5.83723	2.85e-12	3.89e-11	ribonuclease III	Granulicatella adiacens ATCC 49175	156554..157264	gene:rnc	protein_id:EEW38054.1	EC:NA
45056	CP001164.2232	27.5052	67.004	1.17267	0.0175014	-5.83638	1.57e-06	8.36e-06	pyrazinamidase/nicotinamidase	Escherichia coli O157:H7 str. EC4115	2358484..2359125	gene:pncA	protein_id:ACI37665.1	EC:NA
45623	CP001164.4398	30.5172	74.3407	1.30151	0.0175074	-5.83589	3.23e-05	0.000133328	2-dehydro-3-deoxygluconokinase	Escherichia coli O157:H7 str. EC4115	4524634..4525563	gene:kdgK	protein_id:ACI39374.1	EC:NA
6698	ADOB01000012.113	65.7537	160.177	2.80493	0.0175114	-5.83556	3.44e-08	2.49e-07	ribose-Phosphate pyrophosphokinase	Aggregatibacter actinomycetemcomitans serotype	complement(113711..114661)	gene:NA	protein_id:EGY75775.1	EC:NA
1118	ABWM02000033.42	47.2636	115.132	2.01766	0.0175246	-5.83447	2.2e-10	2.26e-09	hypothetical protein	Enterobacter cancerogenus ATCC 35316	53558..54082	gene:NA	protein_id:EFC54387.1	EC:NA
841	ABWM02000017.32	26.54	64.6486	1.13432	0.0175459	-5.83272	2.45e-06	1.26e-05	glutamate 5-kinase	Enterobacter cancerogenus ATCC 35316	30400..31503	gene:proB	protein_id:EFC55741.1	EC:NA
45778	CP001164.480	142.176	346.321	6.07904	0.0175532	-5.83212	4.14e-20	1.73e-18	peptidylprolyl isomerase	Escherichia coli O157:H7 str. EC4115	531553..533424	gene:ppiD	protein_id:ACI34689.1	EC:NA
41522	CP000308.151	27.7472	67.5883	1.18647	0.0175544	-5.83202	4.22e-06	2.07e-05	transcription termination factor Rho	Yersinia pestis Antiqua	182425..183684	gene:NA	protein_id:ABG12120.1	EC:NA
5858	ACKZ01000029.157	706.867	1721.8	30.242	0.0175641	-5.83122	2.55e-25	2.3e-23	hypothetical protein	Granulicatella adiacens ATCC 49175	135957..136952	gene:NA	protein_id:EEW36515.1	EC:NA
46048	CP001164.87	73.9429	180.111	3.16425	0.0175683	-5.83088	1.23e-07	8.05e-07	phospho-N-acetylmuramoyl-pentapeptide- transferase	Escherichia coli O157:H7 str. EC4115	100588..101670	gene:mraY	protein_id:ACI36910.1	EC:NA
20966	AFHR01000070.12	34.7947	84.7523	1.48961	0.017576	-5.83025	1.09e-08	8.57e-08	glycerol-3-phosphate regulon repressor	Enterobacter hormaechei ATCC 49162	complement(14777..15571)	gene:glpR3	protein_id:EGK57257.1	EC:NA
21031	AFHR01000073.99	415.447	1011.92	17.7961	0.0175864	-5.82939	3.07e-07	1.87e-06	50S ribosomal protein L28	Enterobacter hormaechei ATCC 49162	complement(101908..102108)	gene:rpmB	protein_id:EGK57087.1	EC:NA
46424	CP001396.1565	47.7063	116.2	2.04373	0.017588	-5.82926	1.05e-07	6.98e-07	predicted thiosulfate sulfur transferase	Escherichia coli BW2952	1729550..1730857	gene:ynjE	protein_id:ACR65132.1	EC:4.1.2.40
20749	AFHR01000062.54	244.069	594.478	10.4621	0.0175989	-5.82837	1.33e-26	1.46e-24	transcriptional repressor MprA	Enterobacter hormaechei ATCC 49162	62484..63023	gene:NA	protein_id:EGK58490.1	EC:NA
558	ABWM02000005.157	188.03	457.97	8.07023	0.0176217	-5.8265	3.64e-23	2.34e-21	selenide, water dikinase	Enterobacter cancerogenus ATCC 35316	141359..142408	gene:selD	protein_id:EFC57224.1	EC:NA
46511	CP001396.187	137.362	334.562	5.89611	0.0176234	-5.82636	9.51e-20	3.75e-18	prolyl-tRNA synthetase	Escherichia coli BW2952	complement(217056..218774)	gene:proS	protein_id:ACR65281.1	EC:2.7.4.8
808	ABWM02000013.26	432.877	1054.28	18.6095	0.0176514	-5.82407	2.77e-15	5.89e-14	DNA-binding protein HU-alpha	Enterobacter cancerogenus ATCC 35316	25049..25321	gene:hupA	protein_id:EFC55905.1	EC:NA
45188	CP001164.3098	516.534	1257.97	22.2425	0.0176812	-5.82164	3.23e-06	1.62e-05	phosphate acetyltransferase	Escherichia coli O157:H7 str. EC4115	3182279..3184423	gene:pta	protein_id:ACI37290.1	EC:NA
46676	CP001396.2344	62.6822	152.655	2.70062	0.0176911	-5.82083	1.8e-11	2.18e-10	phosphatidylserine synthase (CDP-diacylglycerol-serine O-phosphatidyltransferase)	Escherichia coli BW2952	2606554..2607909	gene:pssA	protein_id:ACR64034.1	EC:NA
42045	CP000783.1369	170.96	416.349	7.36675	0.0176937	-5.82062	2.1e-21	1.06e-19	hypothetical protein	Cronobacter sakazakii ATCC BAA-894	1366857..1368905	gene:NA	protein_id:ABU76678.1	EC:NA
47142	CP001396.3458	133.259	324.531	5.74426	0.0177002	-5.82009	2.26e-19	8.53e-18	UDP-GlcNAc:undecaprenylphosphate GlcNAc-1-phosphate transferase	Escherichia coli BW2952	3855608..3856711	gene:rfe	protein_id:ACR65740.1	EC:6.4.1.2
46610	CP001396.2155	140.058	341.069	6.05143	0.0177425	-5.81664	9.63e-08	6.45e-07	nucleoside (except guanosine) transporter	Escherichia coli BW2952	2396869..2398071	gene:nupC	protein_id:ACR63918.1	EC:2.1.1.33
47019	CP001396.3128	81.6092	198.723	3.53334	0.0177802	-5.81358	0.00310021	0.0081836	KpLE2 phage-like element; IS1 repressor protein InsA	Escherichia coli BW2952	3470000..3470275	gene:insA	protein_id:ACR63577.1	EC:2.7.1.130
20743	AFHR01000061.5	216.304	526.711	9.36657	0.0177831	-5.81335	4.16e-25	3.67e-23	competence lipoprotein ComL	Enterobacter hormaechei ATCC 49162	4892..5629	gene:comL	protein_id:EGK58504.1	EC:NA
46366	CP001396.136	54.7658	133.355	2.37294	0.0177942	-5.81245	5.9e-11	6.62e-10	poly(A) polymerase I	Escherichia coli BW2952	complement(157728..159125)	gene:pcnB	protein_id:ACR64070.1	EC:4.2.3.1
45897	CP001164.5157	33.1742	80.7792	1.43746	0.0177949	-5.81239	3.5e-07	2.12e-06	conserved hypothetical protein	Escherichia coli O157:H7 str. EC4115	5374775..5378554	gene:NA	protein_id:ACI38585.1	EC:NA
42034	CP000783.1265	1052.98	2563.97	45.6592	0.017808	-5.81133	0.00134235	0.00387434	hypothetical protein	Cronobacter sakazakii ATCC BAA-894	complement(1272701..1273018)	gene:NA	protein_id:ABU76575.1	EC:NA
45276	CP001164.3452	62.2789	151.646	2.70062	0.0178087	-5.81127	2.05e-11	2.47e-10	CDP-diacylglycerol--serine O-phosphatidyltransferase	Escherichia coli O157:H7 str. EC4115	3547041..3548396	gene:pssA	protein_id:ACI38426.1	EC:NA
42036	CP000783.1292	35.5097	86.4639	1.54023	0.0178135	-5.81088	1.59e-07	1.02e-06	hypothetical protein	Cronobacter sakazakii ATCC BAA-894	1295702..1297708	gene:NA	protein_id:ABU76601.1	EC:NA
1062	ABWM02000032.19	31.923	77.7295	1.38531	0.0178221	-5.81019	0.000432281	0.00140286	ribosomal protein S16	Enterobacter cancerogenus ATCC 35316	complement(17902..18150)	gene:rpsP	protein_id:EFC54634.1	EC:NA
20043	AFHR01000005.37	1432.03	3486.86	62.1506	0.0178242	-5.81002	8e-10	7.54e-09	triose-phosphate isomerase	Enterobacter hormaechei ATCC 49162	40481..41248	gene:tpiA	protein_id:EGK63835.1	EC:2.4.2.1
46099	CP001164.972	32.5078	79.1524	1.41138	0.0178312	-5.80945	8.57e-07	4.81e-06	3-phosphoshikimate 1-carboxyvinyltransferase	Escherichia coli O157:H7 str. EC4115	1091811..1093094	gene:aroA	protein_id:ACI39126.1	EC:NA
59994	NZ_AJRE01000099.1	20.3304	49.5009	0.883335	0.0178448	-5.80835	5.52e-06	2.66e-05	rod shape-determining protein MreD	Streptococcus sp. GMD4S	complement(<1..164)	gene:NA	protein_id:WP_008289407.1	EC:NA
45021	CP001164.2116	65.2438	158.857	2.83503	0.0178465	-5.80822	0.164368	0.254504	NlpC/P60 family protein	Escherichia coli O157:H7 str. EC4115	2240457..2241272	gene:NA	protein_id:ACI36464.1	EC:NA
42498	CP000783.4113	29.9444	72.9087	1.30151	0.0178513	-5.80783	2.4e-07	1.5e-06	hypothetical protein	Cronobacter sakazakii ATCC BAA-894	4206746..4209892	gene:NA	protein_id:ABU79422.1	EC:NA
45237	CP001164.3340	162.245	395.017	7.06321	0.0178808	-5.80545	1.25e-21	6.44e-20	glycine cleavage system transcriptional repressor	Escherichia coli O157:H7 str. EC4115	3420118..3420690	gene:gcvR	protein_id:ACI38521.1	EC:NA
6753	AE017143.1664	81.0603	197.351	3.53334	0.0179039	-5.80358	0.00411938	0.0105261	insertion element IS1 1/2/3/5/6 protein InsA	Haemophilus ducreyi 35000HP	complement(1645790..1646065)	gene:InsA	protein_id:AAP96688.1	EC:NA
47504	CP001396.780	312.364	760.425	13.6565	0.017959	-5.79915	2.95e-29	4.91e-27	aspartate aminotransferase, PLP-dependent	Escherichia coli BW2952	complement(886710..887900)	gene:aspC	protein_id:ACR62020.1	EC:NA
42354	CP000783.3459	25.9232	63.1066	1.13432	0.0179747	-5.79789	1.85e-06	9.71e-06	hypothetical protein	Cronobacter sakazakii ATCC BAA-894	complement(3492413..3494320)	gene:NA	protein_id:ABU78768.1	EC:3.1.3.-
20996	AFHR01000073.16	21.9216	53.364	0.960028	0.0179902	-5.79665	1.71e-05	7.45e-05	ubiquinone/menaquinone biosynthesis methyltransferase UbiE	Enterobacter hormaechei ATCC 49162	complement(13651..14406)	gene:ubiE	protein_id:EGK57004.1	EC:NA
42510	CP000783.4131	33.6783	81.9821	1.4758	0.0180015	-5.79574	8.76e-08	5.91e-07	hypothetical protein	Cronobacter sakazakii ATCC BAA-894	complement(4226964..4227521)	gene:NA	protein_id:ABU79440.1	EC:NA
42179	CP000783.2379	608.603	1481.5	26.6734	0.0180043	-5.79551	1.56e-37	9.17e-35	hypothetical protein	Cronobacter sakazakii ATCC BAA-894	complement(2383132..2385483)	gene:NA	protein_id:ABU77688.1	EC:NA
20907	AFHR01000067.8	28.2047	68.656	1.23709	0.0180187	-5.79437	7.91e-07	4.46e-06	cytochrome d ubiquinol oxidase subunit III	Enterobacter hormaechei ATCC 49162	4127..4525	gene:NA	protein_id:EGK57588.1	EC:NA
20481	AFHR01000038.20	53.0228	129.068	2.32596	0.0180212	-5.79416	5.67e-05	0.000222619	replicative DNA helicase DnaB	Enterobacter hormaechei ATCC 49162	complement(20002..21414)	gene:dnaB	protein_id:EGK61015.1	EC:3.6.3.17
46475	CP001396.170	1951.11	4749.37	85.605	0.0180245	-5.7939	4.66e-45	1.04e-41	periplasmic chaperone	Escherichia coli BW2952	200481..200966	gene:skp	protein_id:ACR63995.1	EC:NA
46987	CP001396.3070	38.4756	93.6562	1.68844	0.0180281	-5.79361	1.64e-08	1.25e-07	phosphoglycolate phosphatase	Escherichia coli BW2952	complement(3398810..3399568)	gene:gph	protein_id:ACR64046.1	EC:NA
603	ABWM02000005.68	83.0952	202.265	3.64838	0.0180376	-5.79285	2.18e-14	4.07e-13	beta-ketoacyl-acyl-carrier-protein synthase II	Enterobacter cancerogenus ATCC 35316	57858..59063	gene:fabF	protein_id:EFC57135.1	EC:NA
47425	CP001396.598	31.4959	76.6618	1.38531	0.0180704	-5.79023	2.64e-07	1.63e-06	membrane anchored protein in TolA-TolQ-TolR complex	Escherichia coli BW2952	678325..679590	gene:tolA	protein_id:ACR63731.1	EC:NA
47214	CP001396.3601	51.5788	125.544	2.26864	0.0180705	-5.79022	3e-10	3.02e-09	5,10-methylenetetrahydrofolate reductase	Escherichia coli BW2952	4020308..4021198	gene:metF	protein_id:ACR61845.1	EC:NA
1225	ABWM02000035.387	214.488	522.051	9.44689	0.0180957	-5.78821	5.61e-08	3.92e-07	acetyl-CoA carboxylase, biotin carboxylase subunit	Enterobacter cancerogenus ATCC 35316	395389..396738	gene:accC	protein_id:EFC54298.1	EC:NA
46584	CP001396.2062	21.511	52.3558	0.947758	0.0181022	-5.78769	4.84e-06	2.35e-05	predicted hydrolase or phosphatase	Escherichia coli BW2952	complement(2295266..2295916)	gene:yfbT	protein_id:ACR64484.1	EC:NA
45186	CP001164.3094	21.511	52.3558	0.947758	0.0181022	-5.78769	4.84e-06	2.35e-05	sugar-phosphatase, YfbT	Escherichia coli O157:H7 str. EC4115	complement(3178971..3179621)	gene:yfbT	protein_id:ACI39203.1	EC:NA
45829	CP001164.4935	26.332	64.0895	1.1604	0.0181059	-5.7874	1.81e-06	9.51e-06	lysine-sensitive aspartokinase 3	Escherichia coli O157:H7 str. EC4115	complement(5149498..5150847)	gene:lysC	protein_id:ACI38654.1	EC:NA
21048	AFHR01000074.134	35.8003	87.133	1.57857	0.0181168	-5.78653	5.64e-08	3.94e-07	hypothetical protein	Enterobacter hormaechei ATCC 49162	complement(110642..111001)	gene:NA	protein_id:EGK56876.1
47081	CP001396.3322	4601.91	11200.4	202.939	0.018119	-5.78636	9.87e-49	3.78e-45	50S ribosomal subunit protein L28	Escherichia coli BW2952	complement(3697787..3698023)	gene:rpmB	protein_id:ACR61864.1	EC:NA
45658	CP001164.4507	4601.32	11198.9	202.939	0.0181213	-5.78617	9.85e-49	3.78e-45	ribosomal protein L28	Escherichia coli O157:H7 str. EC4115	complement(4658401..4658637)	gene:rpmB	protein_id:ACI36115.1	EC:NA
45633	CP001164.4431	38.1942	92.9528	1.68844	0.0181645	-5.78273	4.24e-07	2.52e-06	2-ketogluconate reductase	Escherichia coli O157:H7 str. EC4115	4567989..4568963	gene:tkrA	protein_id:ACI34600.1	EC:NA
42515	CP000783.4145	34.2265	83.2951	1.51415	0.0181782	-5.78165	4.91e-08	3.46e-07	hypothetical protein	Cronobacter sakazakii ATCC BAA-894	4238362..4239030	gene:NA	protein_id:ABU79454.1	EC:NA
5644	ACKZ01000021.122	3047.43	7416.01	135.046	0.01821	-5.77913	3.77e-07	2.26e-06	ribosomal protein S6	Granulicatella adiacens ATCC 49175	complement(99872..100171)	gene:rpsF	protein_id:EEW36823.1	EC:NA
46450	CP001396.1639	58.52	142.403	2.59785	0.0182429	-5.77652	3.65e-11	4.23e-10	carboxy-terminal protease for penicillin-binding protein 3	Escherichia coli BW2952	complement(1802851..1804899)	gene:prc	protein_id:ACR62116.1	EC:6.1.1.3
690	ABWM02000009.334	39.1915	95.3678	1.74059	0.0182514	-5.77585	1.94e-08	1.47e-07	methionine--tRNA ligase	Enterobacter cancerogenus ATCC 35316	321840..323882	gene:metG	protein_id:EFC56591.1	EC:1.5.1.7
42246	CP000783.2708	46.0689	112.099	2.0489	0.0182776	-5.77378	0.0206755	0.0437289	hypothetical protein	Cronobacter sakazakii ATCC BAA-894	complement(2733323..2734627)	gene:NA	protein_id:ABU78017.1	EC:NA
46704	CP001396.2422	33.1193	80.5845	1.4758	0.0183138	-5.77093	1.71e-05	7.43e-05	multidrug efflux system protein	Escherichia coli BW2952	2696450..2697988	gene:emrB	protein_id:ACR63812.1	EC:NA
20900	AFHR01000067.32	79.8496	194.285	3.55942	0.0183206	-5.77039	3.09e-13	4.88e-12	acetyl-CoA carboxylase biotin carboxyl carrier protein	Enterobacter hormaechei ATCC 49162	31789..32253	gene:NA	protein_id:EGK57612.1	EC:NA
46729	CP001396.2463	72.4611	176.307	3.2302	0.0183214	-5.77032	2.4e-12	3.32e-11	predicted protein	Escherichia coli BW2952	complement(2740287..2740640)	gene:ygbA	protein_id:ACR64905.1	EC:NA
45322	CP001164.3588	72.4611	176.307	3.2302	0.0183214	-5.77032	2.4e-12	3.32e-11	conserved hypothetical protein	Escherichia coli O157:H7 str. EC4115	complement(3684582..3684935)	gene:NA	protein_id:ACI39309.1	EC:NA
47575	CP001396.981	258.209	628.256	11.5115	0.018323	-5.7702	6.81e-19	2.39e-17	tRNA (5-methylaminomethyl-2-thiouridylate)-methyltransferase	Escherichia coli BW2952	complement(1095815..1096921)	gene:mnmA	protein_id:ACR65702.1	EC:NA
467	ABWM02000004.274	24.8536	60.4716	1.10824	0.0183267	-5.76991	0.0812574	0.141823	carbon starvation protein CstA	Enterobacter cancerogenus ATCC 35316	297757..299910	gene:NA	protein_id:EFC57842.1	EC:NA
20380	AFHR01000027.19	22.1068	53.7879	0.986104	0.0183332	-5.7694	4.09e-05	0.000165358	lipid-A-disaccharide synthase	Enterobacter hormaechei ATCC 49162	complement(17934..19082)	gene:lpxB	protein_id:EGK61704.1	EC:NA
20388	AFHR01000027.23	573.274	1394.78	25.5994	0.0183537	-5.76779	3.78e-11	4.38e-10	chaperone protein Skp	Enterobacter hormaechei ATCC 49162	complement(21463..21957)	gene:skp	protein_id:EGK61708.1	EC:NA
46991	CP001396.3075	223.675	544.171	10.0112	0.0183971	-5.76437	5.74e-09	4.73e-08	shikimate kinase I	Escherichia coli BW2952	complement(3403722..3404243)	gene:aroK	protein_id:ACR65545.1	EC:NA
46586	CP001396.2066	679.069	1652.06	30.4107	0.0184078	-5.76354	1.54e-09	1.39e-08	phosphate acetyltransferase	Escherichia coli BW2952	2298574..2300718	gene:pta	protein_id:ACR64021.1	EC:NA
996	ABWM02000027.8	40.5939	98.7566	1.81882	0.0184172	-5.7628	5.7e-06	2.74e-05	D-ribose pyranase	Enterobacter cancerogenus ATCC 35316	complement(8133..8552)	gene:rbsD	protein_id:EFC54884.1	EC:NA
827	ABWM02000017.136	80.9346	196.895	3.62787	0.0184254	-5.76216	3.17e-12	4.29e-11	peptidyl-prolyl cis-trans isomerase D	Enterobacter cancerogenus ATCC 35316	139226..141100	gene:ppiD	protein_id:EFC55845.1
11764	AEEN01000012.123	72.5913	176.596	3.25474	0.0184304	-5.76177	1.25e-08	9.75e-08	receptor family ligand-binding protein	Streptococcus mitis ATCC 6249	116236..117396	gene:livJ	protein_id:EFM31356.1	EC:NA
20502	AFHR01000040.4	431.801	1050.44	19.3762	0.0184458	-5.76056	3.29e-13	5.19e-12	DNA-binding protein HU-beta	Enterobacter hormaechei ATCC 49162	complement(4008..4280)	gene:hupB2	protein_id:EGK60825.1	EC:NA
46999	CP001396.3089	26.6905	64.9281	1.19874	0.0184626	-5.75925	2.77e-07	1.7e-06	sensory histidine kinase in two-component regulatory system with OmpR	Escherichia coli BW2952	complement(3419695..3421047)	gene:envZ	protein_id:ACR65530.1	EC:1.3.3.1
42438	CP000783.3852	150.528	366.161	6.77275	0.0184966	-5.75659	3.21e-11	3.75e-10	hypothetical protein	Cronobacter sakazakii ATCC BAA-894	complement(3922949..3924049)	gene:NA	protein_id:ABU79161.1	EC:NA
46969	CP001396.303	33.6436	81.8378	1.51415	0.0185018	-5.75619	1.35e-06	7.31e-06	geranyltranstransferase	Escherichia coli BW2952	complement(342185..343084)	gene:ispA	protein_id:ACR63296.1	EC:NA
41530	CP000308.174	34.7051	84.4132	1.5663	0.0185552	-5.75203	2.06e-07	1.3e-06	adenylate cyclase	Yersinia pestis Antiqua	208236..210788	gene:NA	protein_id:ABG12143.1	EC:NA
6425	ADDC01000001.2266	34.7051	84.4132	1.5663	0.0185552	-5.75203	2.06e-07	1.3e-06	adenylate cyclase, class I	Yersinia pestis KIM D27	2348076..2349986	gene:cyaA	protein_id:EFA48088.1	EC:NA
20176	AFHR01000014.88	453.653	1103.35	20.5217	0.0185994	-5.7486	5.12e-28	7.1e-26	fatty acid/phospholipid synthesis protein PlsX	Enterobacter hormaechei ATCC 49162	complement(75937..77040)	gene:plsX	protein_id:EGK63185.1	EC:NA
42613	CP000783.805	115.18	280.13	5.21315	0.0186097	-5.7478	2.15e-19	8.16e-18	hypothetical protein	Cronobacter sakazakii ATCC BAA-894	811267..812682	gene:NA	protein_id:ABU76114.1	EC:NA
499	ABWM02000004.444	904.207	2199.12	40.929	0.0186115	-5.74766	0.00156211	0.00443432	hypothetical protein	Enterobacter cancerogenus ATCC 35316	complement(464826..464975)	gene:NA	protein_id:EFC58012.1	EC:NA
47126	CP001396.3431	24.4641	59.4978	1.10824	0.0186267	-5.74649	6.67e-06	3.15e-05	fused predicted transcriptional regulator: sigma54 activator protein/conserved protein	Escherichia coli BW2952	complement(3815953..3817449)	gene:ravA	protein_id:ACR63238.1	EC:NA
11766	AEEN01000012.126	92.7605	225.598	4.2025	0.0186283	-5.74636	2.6e-09	2.26e-08	ABC transporter, ATP-binding protein	Streptococcus mitis ATCC 6249	119345..120109	gene:livG	protein_id:EFM31359.1	EC:NA
744	ABWM02000010.238	150.343	365.627	6.82087	0.0186553	-5.74427	1.33e-08	1.03e-07	dihydrodipicolinate synthase	Enterobacter cancerogenus ATCC 35316	complement(253340..254218)	gene:dapA	protein_id:EFC56147.1	EC:NA
20205	AFHR01000016.12	901.34	2191.96	40.929	0.0186724	-5.74295	0.0017277	0.00485263	hypothetical protein	Enterobacter hormaechei ATCC 49162	16752..16901	gene:NA	protein_id:EGK62867.1	EC:NA
45855	CP001164.507	153.456	373.177	6.97465	0.0186899	-5.7416	8.75e-20	3.48e-18	potassium efflux system KefA	Escherichia coli O157:H7 str. EC4115	556193..559549	gene:kefA	protein_id:ACI37435.1	EC:NA
46905	CP001396.2928	207.075	503.565	9.41565	0.018698	-5.74097	7.21e-05	0.000277171	conserved protein	Escherichia coli BW2952	3265361..3265759	gene:yhcB	protein_id:ACR62534.1	EC:2.3.1.179
45489	CP001164.4085	493.275	1199.44	22.4966	0.0187558	-5.73652	2.48e-34	9.33e-32	ribosomal protein S9	Escherichia coli O157:H7 str. EC4115	complement(4214818..4215210)	gene:rpsI	protein_id:ACI35529.1	EC:3.4.11.4
46780	CP001396.2631	982.908	2389.82	44.964	0.0188148	-5.73199	1.06e-40	1.24e-37	D-3-phosphoglycerate dehydrogenase	Escherichia coli BW2952	complement(2942348..2943580)	gene:serA	protein_id:ACR62716.1	EC:NA
42365	CP000783.3482	24.7812	60.2516	1.13432	0.0188264	-5.7311	6.24e-06	2.97e-05	hypothetical protein	Cronobacter sakazakii ATCC BAA-894	3518083..3519054	gene:NA	protein_id:ABU78791.1	EC:NA
20578	AFHR01000047.25	88.836	215.99	4.06656	0.0188275	-5.73101	6.97e-14	1.21e-12	CspA family transcriptional regulator	Enterobacter hormaechei ATCC 49162	complement(24856..25065)	gene:cueR3	protein_id:EGK59907.1	EC:NA
46489	CP001396.176	1545.54	3757.62	70.8259	0.0188486	-5.7294	2.99e-43	5.42e-40	DNA polymerase III alpha subunit	Escherichia coli BW2952	205125..208607	gene:dnaE	protein_id:ACR62827.1	EC:NA
46032	CP001164.83	136.149	331.013	6.23913	0.0188486	-5.7294	2.63e-18	8.46e-17	cell division protein FtsL	Escherichia coli O157:H7 str. EC4115	95618..95983	gene:ftsL	protein_id:ACI35212.1	EC:NA
693	ABWM02000009.50	49.0495	119.25	2.24927	0.0188618	-5.72839	1.5e-09	1.36e-08	chemotaxis protein CheA	Enterobacter cancerogenus ATCC 35316	complement(49388..51412)	gene:cheA	protein_id:EFC56307.1	EC:NA
46639	CP001396.2239	155.78	378.717	7.15564	0.0188944	-5.7259	1.3e-20	5.8e-19	thiol peroxidase, thioredoxin-dependent	Escherichia coli BW2952	2484305..2484775	gene:bcp	protein_id:ACR65641.1	EC:NA
20435	AFHR01000032.15	36.186	87.9716	1.66237	0.0188966	-5.72573	4.29e-08	3.05e-07	PRD/PTS system IIA 2 domain protein	Enterobacter hormaechei ATCC 49162	complement(18514..20424)	gene:licR	protein_id:EGK61390.1	EC:NA
41377	BX470248.871	328.785	799.269	15.1298	0.0189296	-5.72322	1.26e-29	2.24e-27	flagellin	Bordetella pertussis Tohama I	complement(1040400..1041575)	gene:flaA	protein_id:CAE41297.1	EC:NA
20765	AFHR01000063.174	124.685	303.089	5.74943	0.0189695	-5.72018	3.47e-18	1.1e-16	hypothetical protein	Enterobacter hormaechei ATCC 49162	187088..187243	gene:NA	protein_id:EGK58165.1	EC:NA
46451	CP001396.164	285.364	693.615	13.1959	0.0190249	-5.71597	3.56e-28	5.05e-26	ribosome recycling factor	Escherichia coli BW2952	192871..193428	gene:frr	protein_id:ACR65486.1	EC:NA
1355	ABWM02000051.70	34.1332	82.9651	1.57857	0.0190269	-5.71581	0.000119198	0.000436874	2-polyprenylphenol 6-hydroxylase	Enterobacter cancerogenus ATCC 35316	75703..77343	gene:ubiB	protein_id:EFC53601.1	EC:2.7.7.7
1049	ABWM02000029.85	25.3532	61.6241	1.17267	0.0190294	-5.71563	1.17e-06	6.38e-06	transcriptional regulator, DeoR family	Enterobacter cancerogenus ATCC 35316	complement(80759..81517)	gene:NA	protein_id:EFC54761.1	EC:NA
44945	CP001164.172	285.106	692.971	13.1959	0.0190426	-5.71463	3.74e-28	5.28e-26	ribosome releasing factor	Escherichia coli O157:H7 str. EC4115	196197..196754	gene:frr	protein_id:ACI36869.1	EC:NA
47082	CP001396.3324	109.392	265.871	5.07203	0.019077	-5.71202	2.55e-14	4.7e-13	fused 4'-phosphopantothenoylcysteine decarboxylase/phosphopantothenoylcysteine synthetase, FMN-binding	Escherichia coli BW2952	3699080..3700300	gene:dfp	protein_id:ACR63160.1	EC:NA
45184	CP001164.3089	156.269	379.794	7.25171	0.0190938	-5.71075	6.99e-06	3.3e-05	NADH-quinone oxidoreductase, A subunit	Escherichia coli O157:H7 str. EC4115	complement(3172161..3172604)	gene:nuoA	protein_id:ACI39113.1	EC:NA
46622	CP001396.2188	111.759	271.616	5.18861	0.0191027	-5.71008	1.04e-17	3.1e-16	conserved protein	Escherichia coli BW2952	complement(2433473..2434372)	gene:yfeX	protein_id:ACR62350.1	EC:2.4.2.29
791	ABWM02000010.66	31.5089	76.577	1.46353	0.0191119	-5.70938	7.44e-08	5.08e-07	magnesium transporter	Enterobacter cancerogenus ATCC 35316	complement(70729..72165)	gene:mgtE	protein_id:EFC55975.1	EC:NA
20155	AFHR01000014.115	55.0024	133.669	2.55797	0.0191366	-5.70752	1.27e-10	1.35e-09	YceB protein	Enterobacter hormaechei ATCC 49162	102482..103057	gene:yceB	protein_id:EGK63212.1	EC:NA
47102	CP001396.3386	173.44	421.5	8.06659	0.0191378	-5.70743	5.04e-21	2.4e-19	chromosomal replication initiator protein DnaA, DNA-binding transcriptional dual regulator	Escherichia coli BW2952	complement(3768682..3770085)	gene:dnaA	protein_id:ACR62147.1	EC:NA
46728	CP001396.2462	32.5456	79.0928	1.51415	0.019144	-5.70697	0.000213339	0.000740562	DNA-binding transcriptional activator	Escherichia coli BW2952	2738172..2740250	gene:fhlA	protein_id:ACR62889.1	EC:NA
41533	CP000308.181	112.992	274.59	5.26013	0.0191563	-5.70604	1.21e-16	3.13e-15	ATP-dependent DNA helicase UvrD	Yersinia pestis Antiqua	215195..217357	gene:NA	protein_id:ABG12150.1	EC:NA
47527	CP001396.840	58.2206	141.48	2.71443	0.019186	-5.70381	4.47e-11	5.12e-10	KpLE2 phage-like element; IS1 repressor protein InsA	Escherichia coli BW2952	952024..952299	gene:insA	protein_id:ACR63579.1	EC:NA
1097	ABWM02000033.227	99.1007	240.821	4.62068	0.0191872	-5.70371	1.54e-16	3.91e-15	peptide chain release factor 2	Enterobacter cancerogenus ATCC 35316	complement(242987..243868)	gene:prfB	protein_id:EFC54572.1	EC:NA
45416	CP001164.3901	181.952	442.145	8.49033	0.0192026	-5.70255	1.06e-08	8.32e-08	DNA topoisomerase IV, B subunit	Escherichia coli O157:H7 str. EC4115	complement(4022681..4024573)	gene:parE	protein_id:ACI38500.1	EC:3.4.-.-
42535	CP000783.4247	112.619	273.657	5.26013	0.0192216	-5.70113	2.75e-17	7.67e-16	hypothetical protein	Cronobacter sakazakii ATCC BAA-894	4345345..4345752	gene:NA	protein_id:ABU79556.1	EC:NA
42604	CP000783.749	29.6592	72.0701	1.38531	0.0192217	-5.70112	2.07e-06	1.08e-05	hypothetical protein	Cronobacter sakazakii ATCC BAA-894	complement(753055..756171)	gene:NA	protein_id:ABU76058.1	EC:5.99.1.3
46601	CP001396.21	82.0487	199.367	3.83648	0.0192433	-5.6995	0.00320415	0.00842389	KpLE2 phage-like element; IS1 repressor protein InsA	Escherichia coli BW2952	complement(20233..20508)	gene:insA	protein_id:ACR63576.1	EC:NA
654	ABWM02000008.36	24.2561	58.9387	1.13432	0.0192458	-5.69932	1.45e-05	6.43e-05	fatty acid metabolism transcriptional regulator FadR	Enterobacter cancerogenus ATCC 35316	complement(36656..37375)	gene:fadR	protein_id:EFC56634.1	EC:NA
47187	CP001396.3532	358.316	870.635	16.7701	0.0192619	-5.6981	4.09e-31	9.1e-29	GTP-binding protein	Escherichia coli BW2952	3946099..3947922	gene:typA	protein_id:ACR63391.1	EC:NA
599	ABWM02000005.62	73.0912	177.595	3.42194	0.0192682	-5.69764	1.17e-12	1.69e-11	ribosomal protein L32	Enterobacter cancerogenus ATCC 35316	53401..53574	gene:rpmF	protein_id:EFC57129.1	EC:NA
45989	CP001164.691	26.1471	63.5304	1.22482	0.0192792	-5.69681	9.91e-07	5.49e-06	asparagine synthase	Escherichia coli O157:H7 str. EC4115	complement(780951..782615)	gene:asnB	protein_id:ACI38704.1	EC:NA
570	ABWM02000005.205	57.5515	139.828	2.70062	0.0193139	-5.69422	8.16e-11	8.95e-10	integration host factor, alpha subunit	Enterobacter cancerogenus ATCC 35316	188210..188509	gene:ihfA	protein_id:EFC57272.1	EC:NA
20135	AFHR01000012.33	142.359	345.872	6.68378	0.0193245	-5.69343	7.89e-20	3.16e-18	integration host factor subunit alpha	Enterobacter hormaechei ATCC 49162	complement(34593..34892)	gene:ihfA	protein_id:EGK63317.1	EC:NA
821	ABWM02000017.109	20.4204	49.6109	0.960028	0.0193512	-5.69144	0.00614548	0.0150106	thiamine biosynthesis/tRNA modification protein ThiI	Enterobacter cancerogenus ATCC 35316	108042..109490	gene:thiI	protein_id:EFC55818.1	EC:NA
518	ABWM02000004.491	97.8218	237.652	4.6017	0.0193632	-5.69054	1.28e-15	2.85e-14	outer membrane protein F	Enterobacter cancerogenus ATCC 35316	complement(519554..520612)	gene:ompF	protein_id:EFC58059.1	EC:NA
46638	CP001396.2238	143.527	348.676	6.76008	0.0193878	-5.6887	6.45e-20	2.61e-18	DNA-binding transcriptional repressor, regulatory protein accessory to GcvA	Escherichia coli BW2952	2483733..2484305	gene:gcvR	protein_id:ACR62989.1	EC:2.4.2.10
1324	ABWM02000045.87	85.5361	207.79	4.03378	0.0194128	-5.68685	4.17e-06	2.05e-05	HTH-type transcriptional repressor CytR	Enterobacter cancerogenus ATCC 35316	complement(83029..84021)	gene:cytR	protein_id:EFC53702.1	EC:NA
5311	ACKZ01000020.112	65.8567	159.982	3.10653	0.019418	-5.68646	3.85e-13	6.01e-12	DNA-binding helix-turn-helix protein	Granulicatella adiacens ATCC 49175	complement(118683..119225)	gene:NA	protein_id:EEW36946.1	EC:NA
47176	CP001396.352	102.573	249.173	4.84002	0.0194244	-5.68599	0.00486147	0.0121977	conserved protein	Escherichia coli BW2952	396059..396388	gene:ybaB	protein_id:ACR62440.1	EC:NA
44984	CP001164.184	1540.65	3742.41	72.8052	0.0194541	-5.68378	8.93e-43	1.54e-39	DNA polymerase III, alpha subunit	Escherichia coli O157:H7 str. EC4115	208450..211932	gene:dnaE	protein_id:ACI37310.1	EC:NA
47390	CP001396.529	134.952	327.809	6.38065	0.0194645	-5.68301	1.54e-19	5.93e-18	predicteed ion transport	Escherichia coli BW2952	complement(592889..593767)	gene:ybeX	protein_id:ACR65267.1	EC:NA
6427	ADDC01000001.2273	111.189	270.083	5.26013	0.019476	-5.68216	2.25e-16	5.58e-15	DNA helicase II	Yersinia pestis KIM D27	2354393..2356555	gene:uvrD	protein_id:EFA48095.1	EC:NA
46296	CP001396.1032	282.427	686.006	13.3739	0.0194953	-5.68073	1.62e-06	8.63e-06	phosphoribosylpyrophosphate synthase	Escherichia coli BW2952	complement(1148872..1149819)	gene:prs	protein_id:ACR64062.1	EC:NA
20150	AFHR01000012.89	107.734	261.678	5.10481	0.019508	-5.67979	4.86e-17	1.32e-15	selenide, water dikinase	Enterobacter hormaechei ATCC 49162	complement(89757..90800)	gene:selD	protein_id:EGK63373.1	EC:NA
47523	CP001396.82	73.8903	179.467	3.50573	0.0195341	-5.67786	8.99e-08	6.05e-07	phospho-N-acetylmuramoyl-pentapeptide transferase	Escherichia coli BW2952	96001..97083	gene:mraY	protein_id:ACR64051.1	EC:NA
47440	CP001396.633	27.423	66.6053	1.30151	0.0195406	-5.67738	0.000928983	0.00278772	predicted transferase with NAD(P)-binding Rossmann-fold domain	Escherichia coli BW2952	complement(717930..718838)	gene:ybhK	protein_id:ACR65152.1	EC:NA
45392	CP001164.3829	20.2206	49.1114	0.960028	0.019548	-5.67684	5.41e-05	0.000213458	L-asparaginase 2	Escherichia coli O157:H7 str. EC4115	complement(3945673..3946719)	gene:ansB	protein_id:ACI35892.1	EC:NA
45024	CP001164.2123	186.736	453.539	8.8667	0.01955	-5.67669	1.65e-07	1.06e-06	cyclopropane-fatty-acyl-phospholipid synthase	Escherichia coli O157:H7 str. EC4115	2247419..2248567	gene:cfa	protein_id:ACI34828.1	EC:NA
60267	NZ_AJRE01000212.1	77.3905	187.956	3.68002	0.0195791	-5.67454	1.11e-13	1.87e-12	amino acid ABC transporter membrane protein	Streptococcus sp. GMD4S	<1..157	gene:NA	protein_id:WP_008289705.1	EC:NA
46448	CP001396.1636	56.1337	136.304	2.68682	0.019712	-5.66478	1.13e-09	1.04e-08	predicted DNA-binding transcriptional regulator	Escherichia coli BW2952	complement(1799391..1800182)	gene:kdgR	protein_id:ACR64272.1	EC:NA
5975	ACKZ01000030.9	297.333	721.968	14.2434	0.0197286	-5.66357	0.00177292	0.00496628	LPXTG-motif cell wall anchor domain protein	Granulicatella adiacens ATCC 49175	complement(7283..8521)	gene:NA	protein_id:EEW36358.1	EC:3.2.1.17
46762	CP001396.2559	160.451	389.594	7.68886	0.0197356	-5.66306	1.32e-09	1.21e-08	nucleotide hydrolase	Escherichia coli BW2952	complement(2853617..2854147)	gene:rppH	protein_id:ACR63924.1	EC:NA
976	ABWM02000027.3	38.9874	94.6644	1.86944	0.0197481	-5.66214	5.2e-08	3.65e-07	sugar-binding domain protein	Enterobacter cancerogenus ATCC 35316	complement(2698..3681)	gene:NA	protein_id:EFC54879.1	EC:2.7.1.107
20400	AFHR01000027.40	20.0171	48.6027	0.960028	0.0197526	-5.66182	0.0168473	0.0365381	5'-methylthioadenosine/S-adenosylhomocysteine nucleosidase	Enterobacter hormaechei ATCC 49162	42063..42761	gene:mtnN	protein_id:EGK61725.1	EC:NA
56173	FN568063.77	30.179	73.273	1.44973	0.0197853	-5.65943	1.46e-07	9.46e-07	PTS system, IID component	Streptococcus mitis B6	87834..88649	gene:PTS-EIID	protein_id:CBJ21383.1	EC:NA
20035	AFHR01000005.20	23.0645	55.999	1.10824	0.0197904	-5.65905	5.45e-06	2.63e-05	Met regulon repressor	Enterobacter hormaechei ATCC 49162	24417..24734	gene:metJ	protein_id:EGK63818.1	EC:NA
41516	CP000308.1035	32.8519	79.7619	1.57857	0.0197911	-5.65901	0.0282355	0.0572888	Serine-type D-Ala-D-Ala carboxypeptidase	Yersinia pestis Antiqua	1190382..1191080	gene:NA	protein_id:ABG13004.1	EC:2.3.1.-
6463	ADDC01000001.497	32.8519	79.7619	1.57857	0.0197911	-5.65901	0.0282355	0.0572888	serine-type D-Ala-D-Ala carboxypeptidase	Yersinia pestis KIM D27	complement(482754..483956)	gene:NA	protein_id:EFA46319.1	EC:2.1.1.-
5310	ACKZ01000020.111	70.3168	170.717	3.38359	0.0198199	-5.65691	4.29e-07	2.55e-06	ABC transporter, ATP-binding protein	Granulicatella adiacens ATCC 49175	complement(118040..118660)	gene:NA	protein_id:EEW36945.1	EC:NA
45382	CP001164.3795	25.4423	61.7684	1.22482	0.0198292	-5.65623	7.09e-06	3.34e-05	putative membrane protein	Escherichia coli O157:H7 str. EC4115	3916390..3916968	gene:NA	protein_id:ACI39694.1	EC:NA
635	ABWM02000007.293	119.274	289.55	5.75653	0.019881	-5.65247	0.00130665	0.00378254	periplasmic oligopeptide-binding protein	Enterobacter cancerogenus ATCC 35316	complement(271287..272918)	gene:oppA	protein_id:EFC56982.1	EC:2.1.1.-
42379	CP000783.3518	85.915	208.56	4.15189	0.0199074	-5.65055	2.76e-14	5.05e-13	hypothetical protein	Cronobacter sakazakii ATCC BAA-894	complement(3554218..3554646)	gene:NA	protein_id:ABU78827.1	EC:NA
20775	AFHR01000063.200	574.372	1394.25	27.7849	0.0199281	-5.64905	1.03e-35	4.61e-33	D-3-phosphoglycerate dehydrogenase	Enterobacter hormaechei ATCC 49162	complement(211790..213091)	gene:serA	protein_id:EGK58191.1	EC:NA
46504	CP001396.1814	147.204	357.326	7.12247	0.0199327	-5.64872	8.92e-21	4.09e-19	gluconate-6-phosphate dehydrogenase, decarboxylating	Escherichia coli BW2952	complement(1990369..1991775)	gene:gnd	protein_id:ACR63310.1	EC:NA
5360	ACKZ01000020.16	602.906	1463.5	29.1753	0.0199353	-5.64853	3.78e-36	1.8e-33	ABC transporter, permease protein	Granulicatella adiacens ATCC 49175	complement(12732..13610)	gene:NA	protein_id:EEW36850.1	EC:NA
42214	CP000783.2583	101.711	246.87	4.93762	0.0200009	-5.64379	4.63e-16	1.1e-14	hypothetical protein	Cronobacter sakazakii ATCC BAA-894	2604325..2604855	gene:NA	protein_id:ABU77892.1	EC:NA
44912	CP001164.1533	281.082	682.228	13.6509	0.0200094	-5.64318	4.78e-07	2.81e-06	ribose-phosphate pyrophosphokinase	Escherichia coli O157:H7 str. EC4115	complement(1628306..1629253)	gene:prs	protein_id:ACI37039.1	EC:NA
45110	CP001164.2541	28.1124	68.2322	1.36593	0.0200189	-5.64249	2.63e-06	1.34e-05	conserved hypothetical protein TIGR01033	Escherichia coli O157:H7 str. EC4115	2633957..2634673	gene:NA	protein_id:ACI37840.1	EC:NA
45950	CP001164.54	37.432	90.8517	1.81882	0.0200197	-5.64244	0.000611453	0.00191603	4-hydroxythreonine-4-phosphate dehydrogenase	Escherichia coli O157:H7 str. EC4115	complement(57398..58387)	gene:pdxA	protein_id:ACI37882.1	EC:NA
20078	AFHR01000009.22	494.665	1200.57	24.0633	0.0200433	-5.64074	7.57e-06	3.55e-05	ATP synthase F1 sector delta subunit	Enterobacter hormaechei ATCC 49162	21117..21650	gene:atpH	protein_id:EGK63604.1	EC:NA
47197	CP001396.3575	23.8483	57.8801	1.1604	0.0200483	-5.64038	0.0769308	0.135307	zinc transporter	Escherichia coli BW2952	3994161..3995063	gene:fieF	protein_id:ACR65792.1	EC:6.1.1.12
20811	AFHR01000063.299	51.7532	125.604	2.51963	0.0200601	-5.63952	7.55e-10	7.14e-09	3',5'-cyclic-nucleotide phosphodiesterase	Enterobacter hormaechei ATCC 49162	complement(313027..313854)	gene:cpdA	protein_id:EGK58290.1	EC:NA
47283	CP001396.3864	57.9603	140.667	2.82276	0.0200671	-5.63903	7.57e-11	8.34e-10	phosphatidylserine decarboxylase	Escherichia coli BW2952	complement(4326150..4327118)	gene:psd	protein_id:ACR64033.1	EC:1.3.1.12
20426	AFHR01000028.5	25.6476	62.2427	1.25089	0.020097	-5.63687	1.98e-06	1.04e-05	lipoate-protein ligase A	Enterobacter hormaechei ATCC 49162	4484..5521	gene:lplA	protein_id:EGK61571.1	EC:NA
42042	CP000783.1338	138.489	336.06	6.77428	0.0201579	-5.63251	4.56e-09	3.81e-08	hypothetical protein	Cronobacter sakazakii ATCC BAA-894	complement(1341493..1342935)	gene:NA	protein_id:ABU76647.1	EC:NA
42598	CP000783.712	24.7842	60.1416	1.21255	0.0201615	-5.63225	9.33e-06	4.29e-05	hypothetical protein	Cronobacter sakazakii ATCC BAA-894	714263..715279	gene:NA	protein_id:ABU76021.1	EC:NA
1202	ABWM02000035.322	60.8633	147.689	2.97922	0.0201722	-5.63149	5.36e-08	3.75e-07	RNA polymerase sigma-54 factor	Enterobacter cancerogenus ATCC 35316	324552..325985	gene:rpoN	protein_id:EFC54233.1	EC:NA
41609	CP000309.78	25.5358	61.9632	1.25089	0.0201877	-5.63038	9.5e-06	4.36e-05	transposase	Yersinia pestis Antiqua	76386..77408	gene:NA	protein_id:ABG16208.1	EC:NA
6478	ADDC01000002.35	25.5358	61.9632	1.25089	0.0201877	-5.63038	9.5e-06	4.36e-05	transposase	Yersinia pestis KIM D27	complement(26432..27454)	gene:NA	protein_id:EFA45728.1	EC:NA
23658	AFUB01000050.12	80.5798	195.522	3.95152	0.0202101	-5.62878	5.62e-16	1.32e-14	ABC transporter, ATP-binding protein	Streptococcus mitis bv. 2 str. SK95	complement(10254..11018)	gene:NA	protein_id:EGU64155.1	EC:NA
1338	ABWM02000051.19	129.492	314.204	6.35054	0.0202115	-5.62868	1.01e-17	3e-16	transcription termination factor Rho	Enterobacter cancerogenus ATCC 35316	19116..20375	gene:rho	protein_id:EFC53550.1	EC:NA
44981	CP001164.1826	35.4604	86.04	1.74059	0.0202301	-5.62736	1.06e-07	7.01e-07	periplasmic glucan biosynthesis protein, MdoG	Escherichia coli O157:H7 str. EC4115	1928991..1930610	gene:NA	protein_id:ACI35756.1	EC:5.-.-.-
46606	CP001396.2113	52.7243	127.925	2.59075	0.0202522	-5.62578	8.29e-12	1.06e-10	predicted lipoprotein	Escherichia coli BW2952	complement(2348079..2348834)	gene:vacJ	protein_id:ACR64619.1	EC:NA
20762	AFHR01000063.16	23.8419	57.8458	1.17267	0.0202723	-5.62435	9.35e-06	4.3e-05	electron transporter HydN	Enterobacter hormaechei ATCC 49162	complement(18579..19139)	gene:hydN	protein_id:EGK58007.1	EC:NA
42581	CP000783.634	30.8015	74.7302	1.51569	0.0202821	-5.62365	6.35e-07	3.65e-06	hypothetical protein	Cronobacter sakazakii ATCC BAA-894	624920..625900	gene:NA	protein_id:ABU75943.1	EC:NA
46582	CP001396.2057	182.502	442.765	8.9923	0.0203094	-5.62171	2.59e-06	1.32e-05	NADH:ubiquinone oxidoreductase, membrane subunit A	Escherichia coli BW2952	complement(2288456..2288899)	gene:nuoA	protein_id:ACR63871.1	EC:NA
46021	CP001164.768	182.558	442.891	9.00208	0.0203257	-5.62055	2.47e-22	1.41e-20	tol-pal system protein YbgF	Escherichia coli O157:H7 str. EC4115	867384..868175	gene:ygbF	protein_id:ACI34544.1	EC:NA
45885	CP001164.513	107.987	261.974	5.32972	0.0203445	-5.61922	6.44e-06	3.05e-05	conserved hypothetical protein TIGR00103	Escherichia coli O157:H7 str. EC4115	563557..563886	gene:NA	protein_id:ACI36926.1	EC:NA
42136	CP000783.2102	62.1163	150.689	3.06818	0.0203611	-5.61804	1.09e-11	1.37e-10	hypothetical protein	Cronobacter sakazakii ATCC BAA-894	complement(2107495..2108538)	gene:NA	protein_id:ABU77411.1	EC:NA
45013	CP001164.2096	58.7019	142.403	2.90099	0.0203717	-5.61729	2.66e-10	2.7e-09	tripeptide permease TppB	Escherichia coli O157:H7 str. EC4115	2218791..2220293	gene:tppB	protein_id:ACI36524.1	EC:1.8.1.-
1296	ABWM02000042.46	206.553	501.058	10.2167	0.0203903	-5.61597	7.38e-16	1.71e-14	putative endoribonuclease L-PSP	Enterobacter cancerogenus ATCC 35316	complement(48851..49237)	gene:NA	protein_id:EFC53768.1	EC:NA
45999	CP001164.705	23.3974	56.7528	1.1604	0.0204465	-5.612	2.08e-05	8.89e-05	ribbon-helix-helix protein, CopG family	Escherichia coli O157:H7 str. EC4115	complement(794904..795266)	gene:NA	protein_id:ACI39571.1	EC:NA
45296	CP001164.3542	229.675	557.091	11.3976	0.0204592	-5.61111	5.22e-25	4.56e-23	transcriptional repressor MprA	Escherichia coli O157:H7 str. EC4115	3639164..3639694	gene:mprA	protein_id:ACI39698.1	EC:NA
20561	AFHR01000043.410	79.1542	191.989	3.93101	0.0204752	-5.60998	8.13e-13	1.21e-11	hypothetical protein	Enterobacter hormaechei ATCC 49162	444061..444279	gene:NA	protein_id:EGK60563.1	EC:NA
45356	CP001164.3685	160.36	388.95	7.96592	0.0204806	-5.6096	1.22e-09	1.12e-08	(Di)nucleoside polyphosphate hydrolase	Escherichia coli O157:H7 str. EC4115	complement(3795244..3795774)	gene:nudH	protein_id:ACI36434.1	EC:NA
20973	AFHR01000070.26	71.1216	172.504	3.53334	0.0204827	-5.60945	2.42e-13	3.89e-12	HTH-type transcriptional regulator GntR	Enterobacter hormaechei ATCC 49162	complement(32567..33562)	gene:gntR	protein_id:EGK57271.1	EC:NA
45050	CP001164.2219	41.1322	99.7648	2.04373	0.0204855	-5.60925	1.24e-05	5.55e-05	rhodanese-like domain protein	Escherichia coli O157:H7 str. EC4115	2345273..2346580	gene:NA	protein_id:ACI35953.1	EC:NA
42277	CP000783.3058	114.635	278.02	5.71109	0.020542	-5.60528	2.62e-08	1.93e-07	hypothetical protein	Cronobacter sakazakii ATCC BAA-894	3059079..3060797	gene:NA	protein_id:ABU78367.1	EC:NA
1321	ABWM02000045.82	377.109	914.562	18.8068	0.0205637	-5.60376	4.88e-31	1.07e-28	regulator of ribonuclease activity A	Enterobacter cancerogenus ATCC 35316	complement(78396..78881)	gene:rraA	protein_id:EFC53697.1	EC:3.2.1.52
47252	CP001396.374	36.6905	88.9797	1.83109	0.0205788	-5.6027	1.07e-07	7.09e-07	predicted oxidoreductase with NAD(P)-binding Rossmann-fold domain	Escherichia coli BW2952	complement(420323..421132)	gene:ybbO	protein_id:ACR64753.1	EC:NA
45953	CP001164.545	36.6905	88.9797	1.83109	0.0205788	-5.6027	1.07e-07	7.09e-07	oxidoreductase, short chain dehydrogenase/reductase family	Escherichia coli O157:H7 str. EC4115	complement(615404..616213)	gene:NA	protein_id:ACI37638.1	EC:NA
63918	NZ_GG730092.43	541.401	1312.95	27.0375	0.020593	-5.6017	5.24e-11	5.94e-10	PTS fructose transporter subunit IID	Streptococcus sp. M143	46973..47794	gene:NA	protein_id:WP_000185288.1	EC:NA
20077	AFHR01000009.21	290.705	704.959	14.5347	0.0206177	-5.59997	6.35e-27	7.4e-25	ATP synthase F0 sector subunit B	Enterobacter hormaechei ATCC 49162	20632..21102	gene:atpF	protein_id:EGK63603.1
5349	ACKZ01000020.15	1342.35	3255.2	67.1194	0.0206192	-5.59987	9e-42	1.24e-38	1,3-beta-galactosyl-N-acetylhexosamine phosphorylase	Granulicatella adiacens ATCC 49175	complement(10468..12708)	gene:gnpA	protein_id:EEW36849.1	EC:NA
20056	AFHR01000008.15	45.7483	110.939	2.28762	0.0206204	-5.59978	0.00595253	0.0145931	formate dehydrogenase-N, gamma subunit	Enterobacter hormaechei ATCC 49162	13738..14373	gene:fdnI	protein_id:EGK63749.1	EC:NA
4549	ACKZ01000008.18	890.097	2158.32	44.6138	0.0206706	-5.59627	1.48e-05	6.54e-05	transcription elongation factor GreA	Granulicatella adiacens ATCC 49175	19044..19523	gene:greA	protein_id:EEW37927.1	EC:NA
1183	ABWM02000035.282	40.2183	97.5193	2.01766	0.0206898	-5.59494	4.75e-09	3.96e-08	DEAD/DEAH box helicase	Enterobacter cancerogenus ATCC 35316	complement(286214..288103)	gene:NA	protein_id:EFC54193.1	EC:NA
45376	CP001164.3780	399.956	969.756	20.0889	0.0207154	-5.59315	2.54e-31	5.73e-29	phosphoglycerate dehydrogenase	Escherichia coli O157:H7 str. EC4115	complement(3899097..3900329)	gene:serA	protein_id:ACI37362.1	EC:2.7.2.1
149	AAUJ02000001.2417	152.909	370.744	7.68523	0.0207292	-5.59219	0.000126404	0.000460834	Resolvase domain protein	Comamonas testosteroni KF-1	complement(2616287..2616847)	gene:NA	protein_id:EED67471.1	EC:1.1.1.133
59399	NZ_AJRE01000037.30	145.825	353.557	7.33664	0.020751	-5.59068	8.3e-11	9.09e-10	hypothetical protein	Streptococcus sp. GMD4S	complement(38361..			EC:NA
20653	AFHR01000058.144	27.5311	66.7497	1.38531	0.0207537	-5.59048	5.71e-06	2.74e-05	RND superfamily drug:proton (H+) antiporter	Enterobacter hormaechei ATCC 49162	148912..152025	gene:bpeB	protein_id:EGK58811.1	EC:1.8.1.4
46788	CP001396.2651	280.286	679.551	14.1094	0.0207628	-5.58986	4.81e-22	2.62e-20	transketolase 1, thiamin-binding	Escherichia coli BW2952	complement(2964814..2966805)	gene:tktA	protein_id:ACR65682.1	EC:NA
890	ABWM02000020.243	169.399	410.706	8.52828	0.0207649	-5.58971	2.68e-10	2.72e-09	protein TolR	Enterobacter cancerogenus ATCC 35316	249515..249943	gene:tolR	protein_id:EFC55571.1	EC:NA
42368	CP000783.3490	22.0106	53.364	1.10824	0.0207676	-5.58952	6.29e-06	2.99e-05	hypothetical protein	Cronobacter sakazakii ATCC BAA-894	complement(3523728..3524543)	gene:NA	protein_id:ABU78799.1	EC:NA
45647	CP001164.4483	610.486	1479.99	30.8153	0.0208213	-5.5858	2.36e-35	1e-32	protein-export chaperone SecB	Escherichia coli O157:H7 str. EC4115	complement(4633597..4634064)	gene:secB	protein_id:ACI37548.1	EC:NA
1390	ACDZ02000014.291	36.7328	89.0485	1.85563	0.0208385	-5.58461	0.0155921	0.0341359	phosphorylase, glycogen/starch/alpha-glucan family	Gemella haemolysans ATCC 10379	315899..318292	gene:glgP	protein_id:EER68014.1	EC:2.7.7.7
44843	CP001164.103	190.538	461.893	9.63539	0.0208606	-5.58307	1.77e-22	1.03e-20	guanosine monophosphate reductase	Escherichia coli O157:H7 str. EC4115	117914..118957	gene:guaC	protein_id:ACI36764.1	EC:NA
45690	CP001164.4624	58.465	141.725	2.95831	0.0208736	-5.58218	8.91e-06	4.11e-05	ribonuclease P protein component	Escherichia coli O157:H7 str. EC4115	4773830..4774189	gene:rnpA	protein_id:ACI35360.1	EC:NA
46427	CP001396.1572	96.8043	234.662	4.89927	0.020878	-5.58187	4.87e-16	1.15e-14	selenophosphate synthase	Escherichia coli BW2952	complement(1737048..1738091)	gene:selD	protein_id:ACR65517.1	EC:NA
20415	AFHR01000027.95	30.4331	73.7725	1.54023	0.0208781	-5.58187	0.00490725	0.0122977	nicotinate-nucleotide pyrophosphorylase	Enterobacter hormaechei ATCC 49162	105929..106864	gene:nadC	protein_id:EGK61780.1	EC:NA
1114	ABWM02000033.261	41.377	100.299	2.09588	0.0208964	-5.5806	7.4e-05	0.000283639	D-erythrose-4-phosphate dehydrogenase	Enterobacter cancerogenus ATCC 35316	complement(274455..275474)	gene:epd	protein_id:EFC54606.1	EC:NA
45938	CP001164.5297	87.8987	213.067	4.45349	0.0209019	-5.58022	6.16e-12	7.99e-11	purine nucleoside phosphorylase	Escherichia coli O157:H7 str. EC4115	5552349..5553068	gene:deoD	protein_id:ACI39330.1	EC:NA
47573	CP001396.98	190.067	460.715	9.63539	0.020914	-5.57939	6.21e-20	2.52e-18	GMP reductase	Escherichia coli BW2952	113443..114486	gene:guaC	protein_id:ACR63381.1	EC:NA
736	ABWM02000010.216	58.4244	141.615	2.96388	0.0209291	-5.57835	1.05e-10	1.13e-09	Dyp-type peroxidase family protein	Enterobacter cancerogenus ATCC 35316	complement(228225..229124)	gene:NA	protein_id:EFC56125.1	EC:NA
45828	CP001164.4925	74.5047	180.585	3.78433	0.0209559	-5.5765	8.2e-05	0.000311193	dipeptidase E	Escherichia coli O157:H7 str. EC4115	complement(5140967..5141656)	gene:pepE	protein_id:ACI37408.1	EC:NA
1254	ABWM02000041.14	121.795	295.193	6.19562	0.0209884	-5.57427	1.3e-16	3.33e-15	translation elongation factor P	Enterobacter cancerogenus ATCC 35316	13280..13846	gene:efp	protein_id:EFC53788.1	EC:3.6.3.-
726	ABWM02000010.196	282.224	684.024	14.3567	0.0209886	-5.57425	2.1e-12	2.92e-11	glutamate--tRNA ligase	Enterobacter cancerogenus ATCC 35316	complement(209314..210729)	gene:gltX	protein_id:EFC56105.1	EC:NA
662	ABWM02000008.53	31.271	75.7888	1.59238	0.0210107	-5.57273	3.94e-05	0.000159765	L-serine ammonia-lyase	Enterobacter cancerogenus ATCC 35316	52734..54032	gene:NA	protein_id:EFC56651.1	EC:NA
717	ABWM02000010.129	254.535	616.85	12.9914	0.0210608	-5.5693	1.25e-06	6.77e-06	phosphate acetyltransferase	Enterobacter cancerogenus ATCC 35316	144403..146532	gene:pta	protein_id:EFC56038.1	EC:6.5.1.2
889	ABWM02000020.242	40.0914	97.155	2.0489	0.021089	-5.56737	1.28e-08	9.93e-08	protein TolQ	Enterobacter cancerogenus ATCC 35316	248828..249511	gene:tolQ	protein_id:EFC55570.1	EC:NA
46555	CP001396.1986	50.1953	121.631	2.57178	0.0211442	-5.5636	3.33e-10	3.32e-09	DNA-binding response regulator in two-component regulatory system with RcsC and YojN	Escherichia coli BW2952	2200004..2200654	gene:rcsB	protein_id:ACR62869.1	EC:NA
42221	CP000783.2602	22.6009	54.7617	1.1604	0.0211899	-5.56048	0.0112302	0.0256147	hypothetical protein	Cronobacter sakazakii ATCC BAA-894	2627606..2628481	gene:NA	protein_id:ABU77911.1	EC:NA
59534	NZ_AJRE01000043.12	1239.63	3003.55	63.6814	0.021202	-5.55965	5.28e-08	3.7e-07	transcriptional regulator	Streptococcus sp. GMD4S	11187..11975	gene:NA	protein_id:WP_000940726.1	EC:3.6.3.14
985	ABWM02000027.51	76.8138	186.11	3.94998	0.021224	-5.55816	1.4e-12	2e-11	membrane protein insertase, YidC/Oxa1 family domain protein	Enterobacter cancerogenus ATCC 35316	complement(51974..53617)	gene:yidC	protein_id:EFC54927.1	EC:NA
45783	CP001164.4824	34.3038	83.1094	1.76667	0.0212572	-5.55591	0.0651673	0.11752	cation-efflux pump FieF	Escherichia coli O157:H7 str. EC4115	5009542..5010444	gene:fieF	protein_id:ACI34741.1	EC:NA
665	ABWM02000008.63	87.5515	212.102	4.51791	0.0213007	-5.55296	1.6e-05	7e-05	cold-shock DNA-binding domain protein	Enterobacter cancerogenus ATCC 35316	complement(64754..64963)	gene:NA	protein_id:EFC56661.1	EC:6.1.1.21
47428	CP001396.601	185.096	448.407	9.5562	0.0213115	-5.55223	3.9e-22	2.16e-20	predicted protein	Escherichia coli BW2952	681581..682372	gene:ybgF	protein_id:ACR64955.1	EC:NA
47101	CP001396.3385	22.4689	54.4317	1.1604	0.0213184	-5.55176	4.41e-05	0.00017722	DNA polymerase III, beta subunit	Escherichia coli BW2952	complement(3767577..3768677)	gene:dnaN	protein_id:ACR62829.1	EC:NA
20405	AFHR01000027.6	45.9214	111.244	2.37294	0.021331	-5.55091	7.57e-07	4.29e-06	potassium-tellurite ethidium and proflavin transporter	Enterobacter hormaechei ATCC 49162	3865..4572	gene:NA	protein_id:EGK61691.1	EC:NA
1020	ABWM02000029.29	74.2345	179.831	3.83648	0.0213337	-5.55072	2.3e-08	1.72e-07	OsmC-like protein	Enterobacter cancerogenus ATCC 35316	complement(23479..23889)	gene:NA	protein_id:EFC54705.1	EC:2.7.6.5
42225	CP000783.2610	50.7279	122.884	2.62393	0.0213529	-5.54942	1.76e-10	1.83e-09	hypothetical protein	Cronobacter sakazakii ATCC BAA-894	2636987..2637544	gene:NA	protein_id:ABU77919.1	EC:NA
571	ABWM02000005.22	299.304	725.022	15.4928	0.0213687	-5.54836	3.96e-23	2.53e-21	glycosyltransferase, group 2 family protein	Enterobacter cancerogenus ATCC 35316	15679..18207	gene:NA	protein_id:EFC57089.1	EC:NA
47058	CP001396.3236	124.636	301.893	6.46404	0.0214117	-5.54546	0.00565715	0.0139438	conserved protein	Escherichia coli BW2952	complement(3604683..3605393)	gene:yiaF	protein_id:ACR62395.1	EC:NA
5309	ACKZ01000020.110	185.752	449.923	9.63806	0.0214216	-5.54479	4.13e-22	2.29e-20	TOBE domain protein	Granulicatella adiacens ATCC 49175	complement(117568..118047)	gene:NA	protein_id:EEW36944.1	EC:2.7.3.-
45688	CP001164.4622	80.4471	194.853	4.17643	0.0214337	-5.54397	7.64e-07	4.33e-06	hypothetical protein	Escherichia coli O157:H7 str. EC4115	complement(4773580..4773720)	gene:NA	protein_id:ACI36584.1	EC:NA
45634	CP001164.4432	124.378	301.249	6.46404	0.0214575	-5.54238	0.0054647	0.0135227	putative lipoprotein	Escherichia coli O157:H7 str. EC4115	complement(4569013..4569723)	gene:NA	protein_id:ACI35312.1	EC:NA
20287	AFHR01000022.56	276.873	670.597	14.3895	0.0214578	-5.54236	2.72e-26	2.86e-24	peptidyl-prolyl cis-trans isomerase	Enterobacter hormaechei ATCC 49162	37285..37779	gene:ppiB	protein_id:EGK62334.1	EC:NA
950	ABWM02000027.200	104.808	253.842	5.45186	0.0214774	-5.54104	7.05e-17	1.87e-15	lipopolysaccharide heptosyltransferase II	Enterobacter cancerogenus ATCC 35316	complement(184471..185517)	gene:rfaF	protein_id:EFC55076.1	EC:4.2.1.1
1106	ABWM02000033.247	32.7972	79.432	1.70742	0.0214953	-5.53983	2.26e-07	1.41e-06	yecA family protein	Enterobacter cancerogenus ATCC 35316	complement(263000..263584)	gene:NA	protein_id:EFC54592.1	EC:NA
45958	CP001164.571	518.398	1255.45	27.0271	0.0215278	-5.53766	4.5e-14	8e-13	cysteinyl tRNA synthetase	Escherichia coli O157:H7 str. EC4115	650330..651715	gene:cysS	protein_id:ACI35904.1	EC:NA
47374	CP001396.50	176.926	428.447	9.24443	0.0215766	-5.53439	1.9e-21	9.59e-20	S-adenosylmethionine-6-N',N'-adenosyl (rRNA) dimethyltransferase	Escherichia coli BW2952	complement(51609..52430)	gene:ksgA	protein_id:ACR65508.1	EC:NA
20905	AFHR01000067.5	239.769	580.625	12.5323	0.0215842	-5.53388	4.86e-10	4.72e-09	30S ribosomal protein S9	Enterobacter hormaechei ATCC 49162	complement(1677..2069)	gene:rpsI	protein_id:EGK57585.1	EC:NA
1289	ABWM02000042.28	26.5009	64.1743	1.38531	0.0215866	-5.53372	2.66e-06	1.36e-05	PRD domain protein	Enterobacter cancerogenus ATCC 35316	25365..27275	gene:NA	protein_id:EFC53750.1	EC:NA
42109	CP000783.1966	830.241	2010.46	43.4289	0.0216015	-5.53273	1.32e-25	1.25e-23	hypothetical protein	Cronobacter sakazakii ATCC BAA-894	1956225..1957517	gene:NA	protein_id:ABU77275.1	EC:NA
45077	CP001164.2310	31.6621	76.6618	1.66237	0.0216844	-5.5272	1.72e-07	1.1e-06	conserved hypothetical protein	Escherichia coli O157:H7 str. EC4115	2429905..2430141	gene:NA	protein_id:ACI35492.1	EC:NA
42032	CP000783.1241	339.533	822.083	17.8324	0.0216917	-5.52671	2.79e-29	4.66e-27	hypothetical protein	Cronobacter sakazakii ATCC BAA-894	1249280..1250116	gene:NA	protein_id:ABU76550.1	EC:NA
20679	AFHR01000058.229	93.4297	226.207	4.91155	0.0217126	-5.52532	2.25e-14	4.19e-13	tRNA (cytidine/uridine-2'-O-)-methyltransferase TrmJ	Enterobacter hormaechei ATCC 49162	complement(245901..246692)	gene:trmJ	protein_id:EGK58896.1	EC:NA
45150	CP001164.2991	83.6634	202.554	4.40287	0.0217368	-5.52372	1.73e-06	9.17e-06	ribosomal L25p family protein	Escherichia coli O157:H7 str. EC4115	3058809..3059093	gene:NA	protein_id:ACI37585.1	EC:NA
47140	CP001396.3456	1431.21	3464.96	75.3741	0.0217532	-5.52263	3.07e-34	1.13e-31	thioredoxin 1	Escherichia coli BW2952	3853453..3853782	gene:trxA	protein_id:ACR65642.1	EC:NA
46438	CP001396.160	224.388	543.197	11.8478	0.0218113	-5.51878	2.43e-18	7.85e-17	methionine aminopeptidase	Escherichia coli BW2952	complement(188711..189505)	gene:map	protein_id:ACR63752.1	EC:NA
42358	CP000783.3462	70.7637	171.301	3.73888	0.0218264	-5.51778	5.96e-13	9.01e-12	hypothetical protein	Cronobacter sakazakii ATCC BAA-894	complement(3495502..3497574)	gene:NA	protein_id:ABU78771.1	EC:NA
47514	CP001396.803	33.6568	81.4735	1.77894	0.0218346	-5.51724	1.11e-06	6.1e-06	paraquat-inducible protein B	Escherichia coli BW2952	915450..917090	gene:pqiB	protein_id:ACR63977.1	EC:1.3.1.12
47033	CP001396.3176	25.1007	60.7603	1.32759	0.0218496	-5.51625	4.11e-06	2.03e-05	phosphate transporter, low-affinity	Escherichia coli BW2952	3524159..3525658	gene:pitA	protein_id:ACR64027.1	EC:NA
46886	CP001396.2883	22.117	53.5336	1.17267	0.0219053	-5.51258	3.99e-05	0.000161509	octaprenyl diphosphate synthase	Escherichia coli BW2952	3218880..3219851	gene:ispB	protein_id:ACR63929.1	EC:NA
46725	CP001396.2458	28.5716	69.1555	1.51569	0.021917	-5.5118	2.49e-06	1.28e-05	GTP hydrolase involved in nickel liganding into hydrogenases	Escherichia coli BW2952	2734835..2735707	gene:hypB	protein_id:ACR63386.1	EC:NA
1186	ABWM02000035.285	372.839	902.429	19.7791	0.0219176	-5.51177	5.7e-30	1.07e-27	ribosomal protein S15	Enterobacter cancerogenus ATCC 35316	complement(291655..291924)	gene:rpsO	protein_id:EFC54196.1	EC:NA
6283	ACRX01000006.141	93.1783	225.531	4.94319	0.021918	-5.51174	0.168108	0.259263	formate acetyltransferase	Gemella morbillorum M424	complement(151049..153289)	gene:NA	protein_id:EFV35891.1	EC:NA
4357	ACKZ01000003.3	392.383	949.733	20.8173	0.0219191	-5.51167	0.00628729	0.0153195	undecaprenyl-diphosphatase UppP	Granulicatella adiacens ATCC 49175	complement(2495..3319)	gene:uppP	protein_id:EEW38231.1	EC:6.1.1.7
45617	CP001164.4363	289.823	701.493	15.3772	0.0219206	-5.51157	1.32e-08	1.03e-07	arsenate reductase	Escherichia coli O157:H7 str. EC4115	4487630..4488055	gene:arsC2	protein_id:ACI38858.1	EC:2.7.7.10
1300	ABWM02000045.104	33.5046	81.0931	1.77894	0.021937	-5.51049	0.0262015	0.0537522	HTH-type transcriptional repressor FabR	Enterobacter cancerogenus ATCC 35316	104871..105512	gene:fabR	protein_id:EFC53719.1	EC:NA
20019	AFHR01000004.11	102.666	248.487	5.45186	0.0219402	-5.51028	7.58e-17	2.01e-15	ketol-acid reductoisomerase	Enterobacter hormaechei ATCC 49162	complement(12226..13701)	gene:ilvC	protein_id:EGK63854.1	EC:NA
42055	CP000783.145	74.8883	181.254	3.97759	0.0219448	-5.50998	0.00277022	0.00740136	hypothetical protein	Cronobacter sakazakii ATCC BAA-894	complement(136121..137422)	gene:NA	protein_id:ABU75454.1	EC:6.3.1.1
20242	AFHR01000017.38	52.7749	127.73	2.80493	0.0219598	-5.50899	1.01e-09	9.39e-09	TolR colicin import membrane protein	Enterobacter hormaechei ATCC 49162	complement(39299..39727)	gene:tolR	protein_id:EGK62800.1	EC:NA
6255	ACRO01000002.11	130.286	315.322	6.9292	0.021975	-5.50799	1.96e-18	6.43e-17	hypothetical protein	Gemella haemolysans M341	7475..9028	gene:NA	protein_id:EGF88163.1	EC:NA
46660	CP001396.2291	138.93	336.237	7.39282	0.021987	-5.50721	0.0435373	0.083186	predicted methyltransferase	Escherichia coli BW2952	complement(2546410..2547150)	gene:trmJ	protein_id:ACR64661.1	EC:NA
45128	CP001164.2787	285.187	690.201	15.1778	0.0219903	-5.50699	4.14e-27	4.98e-25	mrp protein	Escherichia coli O157:H7 str. EC4115	complement(2865600..2866709)	gene:NA	protein_id:ACI37070.1	EC:NA
45758	CP001164.4757	60.6921	146.885	3.2302	0.0219914	-5.50692	9.51e-12	1.2e-10	conserved hypothetical protein TIGR00257	Escherichia coli O157:H7 str. EC4115	4931724..4932341	gene:NA	protein_id:ACI39455.1	EC:NA
47488	CP001396.759	740.388	1791.83	39.4227	0.0220013	-5.50627	9.96e-13	1.46e-11	3-phosphoserine/phosphohydroxythreonine aminotransferase	Escherichia coli BW2952	859844..860932	gene:serC	protein_id:ACR61835.1	EC:NA
55092	FM209186.3823	136.197	329.606	7.25841	0.0220215	-5.50494	4.2e-19	1.52e-17	putative membrane protein, TerC family	Pseudomonas aeruginosa LESB58	4259224..4260771	gene:NA	protein_id:CAW28577.1	EC:NA
45724	CP001164.4691	1396.61	3379.81	74.4785	0.0220363	-5.50398	6.87e-27	7.94e-25	thioredoxin	Escherichia coli O157:H7 str. EC4115	4862263..4862592	gene:trx	protein_id:ACI35779.1	EC:NA
5698	ACKZ01000022.6	877.797	2124.24	46.8355	0.0220481	-5.5032	3.25e-05	0.000134101	ribonuclease P protein component	Granulicatella adiacens ATCC 49175	3957..4301	gene:rnpA	protein_id:EEW36697.1	EC:NA
59905	NZ_AJRE01000080.5	222.589	538.656	11.8776	0.0220504	-5.50305	1.69e-09	1.51e-08	branched-chain amino acid ABC transporter substrate-binding protein	Streptococcus sp. GMD4S	complement(3131..4291)	gene:NA	protein_id:WP_000726128.1	EC:NA
47182	CP001396.3528	49.1726	118.996	2.62393	0.0220507	-5.50303	4.56e-10	4.46e-09	coproporphyrinogen III oxidase, SAM and NAD(P)H dependent, oxygen-independent	Escherichia coli BW2952	3939737..3941110	gene:hemN	protein_id:ACR62611.1	EC:NA
42200	CP000783.2536	95.9054	232.077	5.12418	0.0220796	-5.50114	8.26e-14	1.41e-12	hypothetical protein	Cronobacter sakazakii ATCC BAA-894	complement(2552256..2553551)	gene:NA	protein_id:ABU77845.1	EC:NA
650	ABWM02000008.10	272.077	658.293	14.6002	0.0221789	-5.49467	0.0132419	0.029574	ribose-phosphate diphosphokinase	Enterobacter cancerogenus ATCC 35316	7181..8119	gene:prs	protein_id:EFC56608.1	EC:NA
42380	CP000783.3520	106.418	257.467	5.71819	0.0222094	-5.49269	2.48e-05	0.000104801	hypothetical protein	Cronobacter sakazakii ATCC BAA-894	3556108..3556635	gene:NA	protein_id:ABU78829.1	EC:NA
47072	CP001396.3294	502.798	1216.38	27.0764	0.0222598	-5.48942	9.9e-33	2.73e-30	protein export chaperone	Escherichia coli BW2952	complement(3670010..3670477)	gene:secB	protein_id:ACR65301.1	EC:NA
46390	CP001396.1459	314.851	761.678	16.9665	0.0222751	-5.48842	8.53e-29	1.33e-26	predicted DNA-binding transcriptional regulator	Escherichia coli BW2952	1616106..1616705	gene:ydhM	protein_id:ACR64310.1	EC:NA
46357	CP001396.1251	44.2204	106.973	2.38521	0.0222973	-5.48699	0.0694201	0.124057	predicted lipoprotein	Escherichia coli BW2952	1392540..1393208	gene:ydcL	protein_id:ACR64623.1	EC:NA
44983	CP001164.1831	44.2204	106.973	2.38521	0.0222973	-5.48699	0.0694201	0.124057	putative lipoprotein	Escherichia coli O157:H7 str. EC4115	1934558..1935226	gene:NA	protein_id:ACI37511.1	EC:NA
47478	CP001396.742	129.74	313.839	7.00743	0.0223281	-5.485	2.67e-18	8.6e-17	DNA-binding membrane protein required for chromosome resolution and partitioning	Escherichia coli BW2952	835415..839404	gene:ftsK	protein_id:ACR62848.1	EC:NA
28863	AGEF01000010.79	32.6669	79.0172	1.76667	0.022358	-5.48306	0.000155432	0.000555956	hypothetical protein	Dolosigranulum pigrum ATCC 51524	complement(84722..86284)	gene:NA	protein_id:EHR32473.1	EC:NA
47370	CP001396.49	46.6642	112.871	2.52633	0.0223825	-5.48149	0.00190378	0.00529476	protein associated with Co2+ and Mg2+ efflux	Escherichia coli BW2952	complement(51229..51606)	gene:apaG	protein_id:ACR65291.1	EC:NA
46396	CP001396.1472	187.774	454.183	10.1682	0.0223879	-5.48114	3.6e-07	2.17e-06	cyclopropane fatty acyl phospholipid synthase (unsaturated-phospholipid methyltransferase)	Escherichia coli BW2952	1631496..1632644	gene:cfa	protein_id:ACR62687.1	EC:NA
42272	CP000783.3048	26.5084	64.1147	1.43746	0.0224201	-5.47906	1.51e-05	6.66e-05	hypothetical protein	Cronobacter sakazakii ATCC BAA-894	complement(3046058..3046840)	gene:NA	protein_id:ABU78357.1	EC:NA
45943	CP001164.5302	26.5084	64.1147	1.43746	0.0224201	-5.47906	5.66e-05	0.000222195	nicotinamide-nucleotide adenylyltransferase	Escherichia coli O157:H7 str. EC4115	5557738..5558970	gene:nadR	protein_id:ACI36721.1	EC:NA
45258	CP001164.3399	136.73	330.697	7.4189	0.0224342	-5.47816	0.0240056	0.0497477	RNA methyltransferase, TrmH family, group 1	Escherichia coli O157:H7 str. EC4115	complement(3487204..3487941)	gene:NA	protein_id:ACI36429.1	EC:2.7.7.2
1224	ABWM02000035.386	75.7801	183.28	4.11354	0.022444	-5.47752	3.3e-12	4.46e-11	acetyl-CoA carboxylase, biotin carboxyl carrier protein	Enterobacter cancerogenus ATCC 35316	394911..395378	gene:accB	protein_id:EFC54297.1	EC:NA
42147	CP000783.2173	49.7447	120.308	2.70216	0.0224602	-5.47648	1.83e-09	1.63e-08	hypothetical protein	Cronobacter sakazakii ATCC BAA-894	2170090..2170788	gene:NA	protein_id:ABU77482.1	EC:NA
20768	AFHR01000063.185	33.1472	80.1606	1.80502	0.0225175	-5.47281	5.09e-08	3.58e-07	6-phospho-beta-glucosidase	Enterobacter hormaechei ATCC 49162	195188..196621	gene:bglA3	protein_id:EGK58176.1	EC:4.1.1.21
20098	AFHR01000009.45	43.3139	104.746	2.35914	0.0225225	-5.47249	2.78e-08	2.04e-07	DNA-directed DNA replication initiator protein DnaA	Enterobacter hormaechei ATCC 49162	44880..46274	gene:dnaA	protein_id:EGK63627.1	EC:6.3.3.1
47124	CP001396.343	76.1523	184.153	4.15189	0.0225459	-5.47099	1.3e-12	1.88e-11	multidrug efflux system protein	Escherichia coli BW2952	complement(383237..386386)	gene:acrB	protein_id:ACR63808.1	EC:NA
5151	ACKZ01000016.63	466.991	1129.27	25.4692	0.0225537	-5.47049	1.62e-31	3.73e-29	peptidase C26	Granulicatella adiacens ATCC 49175	67285..68031	gene:NA	protein_id:EEW37408.1	EC:NA
743	ABWM02000010.237	335.914	812.304	18.3205	0.0225538	-5.47049	2.06e-06	1.08e-05	lipoprotein 34	Enterobacter cancerogenus ATCC 35316	complement(252289..253323)	gene:nlpB	protein_id:EFC56146.1	EC:NA
4548	ACKZ01000008.179	83.127	201.012	4.53688	0.0225702	-5.46944	1.14e-10	1.22e-09	DivIVA domain protein	Granulicatella adiacens ATCC 49175	complement(195651..196064)	gene:NA	protein_id:EEW38088.1	EC:NA
20193	AFHR01000015.60	57.8639	139.922	3.15868	0.0225746	-5.46916	0.0129967	0.0291093	aspartate aminotransferase	Enterobacter hormaechei ATCC 49162	59135..60325	gene:aspC	protein_id:EGK63068.1	EC:2.7.1.69
45917	CP001164.52	46.2609	111.863	2.52633	0.0225842	-5.46854	0.00153812	0.00437381	protein ApaG	Escherichia coli O157:H7 str. EC4115	complement(56200..56577)	gene:apaG	protein_id:ACI37157.1	EC:NA
1153	ABWM02000035.141	81.0798	196.056	4.42895	0.0225902	-5.46816	8.2e-09	6.59e-08	glutathionylspermidine synthase	Enterobacter cancerogenus ATCC 35316	153572..154732	gene:NA	protein_id:EFC54052.1	EC:NA
4963	ACKZ01000014.32	5288.12	12786.9	288.921	0.022595	-5.46785	1.94e-11	2.35e-10	putative ACR, COG1399	Granulicatella adiacens ATCC 49175	complement(30900..31463)	gene:NA	protein_id:EEW37597.1	EC:NA
46552	CP001396.198	96.8471	234.178	5.29291	0.022602	-5.4674	1.86e-14	3.5e-13	predicted membrane-bound lytic murein transglycosylase D	Escherichia coli BW2952	complement(232596..233954)	gene:mltD	protein_id:ACR64650.1	EC:3.6.5.3
5623	ACKZ01000020.95	1447.91	3501.04	79.1547	0.0226089	-5.46696	1.46e-40	1.65e-37	PPIC-type PPIASE domain protein	Granulicatella adiacens ATCC 49175	complement(98581..99528)	gene:prsA	protein_id:EEW36929.1	EC:NA
46687	CP001396.2362	60.0287	145.148	3.28236	0.0226138	-5.46665	2.57e-10	2.61e-09	16S rRNA processing protein	Escherichia coli BW2952	complement(2629204..2629752)	gene:rimM	protein_id:ACR61733.1	EC:2.7.3.-
46560	CP001396.2004	43.3653	104.856	2.37141	0.0226159	-5.46652	7.76e-09	6.27e-08	predicted 2Fe-2S cluster-containing protein	Escherichia coli BW2952	2232341..2232595	gene:yfaE	protein_id:ACR64094.1	EC:2.7.1.144
56734	FR720602.1367	1382.69	3343.17	75.7083	0.0226456	-5.46462	5.11e-14	9e-13	transcriptional repressor CodY	Streptococcus oralis Uo5	complement(1393208..1393996)	gene:codY	protein_id:CBZ01095.1	EC:NA
46764	CP001396.2562	70.6064	170.717	3.86619	0.0226468	-5.46455	7.85e-07	4.43e-06	predicted inner membrane protein	Escherichia coli BW2952	2855590..2856303	gene:ygdQ	protein_id:ACR64568.1	EC:NA
47137	CP001396.3451	52.1445	126.078	2.85554	0.022649	-5.46441	3.59e-10	3.56e-09	ketol-acid reductoisomerase, NAD(P)-binding	Escherichia coli BW2952	3845662..3847137	gene:ilvC	protein_id:ACR63569.1	EC:NA
45427	CP001164.3920	50.2562	121.511	2.75277	0.0226545	-5.46406	6.35e-07	3.65e-06	conserved hypothetical protein	Escherichia coli O157:H7 str. EC4115	4043818..4044438	gene:NA	protein_id:ACI34646.1	EC:NA
63919	NZ_GG730092.44	554.077	1339.67	30.3499	0.0226548	-5.46404	0.0018641	0.00519782	PTS fructose transporter subunit IIA	Streptococcus sp. M143	47798..48202	gene:NA	protein_id:WP_000045700.1	EC:NA
42464	CP000783.3918	33.3865	80.7197	1.83109	0.0226846	-5.46214	8.69e-08	5.86e-07	hypothetical protein	Cronobacter sakazakii ATCC BAA-894	complement(3993113..3994522)	gene:NA	protein_id:ABU79227.1	EC:6.1.1.3
44831	CP001164.1	128.248	310.063	7.03754	0.0226971	-5.46135	0.0541724	0.10043	hypothetical protein	Escherichia coli O157:H7 str. EC4115	complement(133..351)	gene:NA	protein_id:ACI35853.1	EC:NA
6317	ACVB02000018.73	20.1638	48.7471	1.10824	0.0227346	-5.45897	4.31e-05	0.000173524	PTS system fructose IIA component	Leptotrichia hofstadii F0254	complement(63314..63937)	gene:NA	protein_id:EEX74094.1	EC:NA
46903	CP001396.2925	690.868	1670.13	38.0256	0.022768	-5.45685	2.08e-35	8.92e-33	30S ribosomal subunit protein S9	Escherichia coli BW2952	complement(3262985..3263377)	gene:rpsI	protein_id:ACR61802.1	EC:NA
46697	CP001396.2373	38.7531	93.6815	2.13423	0.0227818	-5.45598	1.85e-07	1.17e-06	trans-translation protein	Escherichia coli BW2952	2638730..2639212	gene:smpB	protein_id:ACR65693.1	EC:NA
20046	AFHR01000005.6	37.7971	91.3695	2.08208	0.0227874	-5.45562	0.025539	0.0525652	TetR family transcriptional regulator	Enterobacter hormaechei ATCC 49162	complement(4789..5427)	gene:NA	protein_id:EGK63804.1	EC:NA
42296	CP000783.3114	21.5085	51.9915	1.18647	0.0228205	-5.45353	5.89e-06	2.82e-05	hypothetical protein	Cronobacter sakazakii ATCC BAA-894	3120298..3121152	gene:NA	protein_id:ABU78423.1	EC:NA
62411	NZ_AORX01000001.204	189.665	458.463	10.4666	0.0228297	-5.45294	6.44e-21	3.02e-19	transcriptional regulator	Streptococcus tigurinus 1366	complement(206606..207394)	gene:NA	protein_id:WP_000940725.1	EC:NA
20048	AFHR01000005.8	127.902	309.163	7.06111	0.0228395	-5.45233	1.03e-18	3.53e-17	oxidative stress regulatory protein OxyR	Enterobacter hormaechei ATCC 49162	complement(7007..7924)	gene:oxyR	protein_id:EGK63806.1	EC:NA
5381	ACKZ01000020.18	5358.67	12952.9	295.854	0.0228408	-5.45224	9e-23	5.49e-21	carbohydrate ABC transporter, carbohydrate-binding protein	Granulicatella adiacens ATCC 49175	complement(14617..15966)	gene:NA	protein_id:EEW36852.1	EC:NA
46792	CP001396.2658	819.432	1980.61	45.311	0.0228773	-5.44994	5.47e-24	3.99e-22	methionine adenosyltransferase 1	Escherichia coli BW2952	2971876..2973030	gene:metK	protein_id:ACR63751.1	EC:NA
45786	CP001164.4829	1610.61	3892.86	89.1154	0.022892	-5.44901	4.97e-07	2.91e-06	triosephosphate isomerase	Escherichia coli O157:H7 str. EC4115	complement(5013812..5014579)	gene:tpiA	protein_id:ACI39522.1	EC:NA
1055	ABWM02000029.93	31.9044	77.1109	1.76667	0.0229108	-5.44783	1.19e-07	7.83e-07	glycogen debranching enzyme GlgX	Enterobacter cancerogenus ATCC 35316	complement(89814..91811)	gene:glgX	protein_id:EFC54769.1	EC:NA
47211	CP001396.3598	63.2771	152.934	3.50573	0.0229231	-5.44705	6.21e-11	6.94e-10	DNA-binding transcriptional repressor, S-adenosylmethionine-binding	Escherichia coli BW2952	complement(4015770..4016087)	gene:metJ	protein_id:ACR62990.1	EC:NA
45797	CP001164.4852	63.2771	152.934	3.50573	0.0229231	-5.44705	6.21e-11	6.94e-10	met repressor	Escherichia coli O157:H7 str. EC4115	complement(5038073..5038390)	gene:metJ	protein_id:ACI36859.1	EC:NA
46112	CP001164.992	134.268	324.505	7.44344	0.0229378	-5.44613	1.32e-17	3.86e-16	aspartate transaminase	Escherichia coli O157:H7 str. EC4115	complement(1117346..1118536)	gene:aspC	protein_id:ACI36660.1	EC:NA
44985	CP001164.185	445.05	1075.59	24.6885	0.0229534	-5.44515	1.64e-29	2.85e-27	acetyl-CoA carboxylase, carboxyl transferase, alpha subunit	Escherichia coli O157:H7 str. EC4115	211945..212904	gene:accA	protein_id:ACI37716.1	EC:NA
1292	ABWM02000042.38	26.8412	64.8686	1.48961	0.0229635	-5.44451	0.0236206	0.049051	alpha,alpha-phosphotrehalase	Enterobacter cancerogenus ATCC 35316	complement(37291..38934)	gene:treC	protein_id:EFC53760.1	EC:3.4.24.-
42098	CP000783.1850	34.1437	82.516	1.89552	0.0229715	-5.44401	5.07e-07	2.97e-06	hypothetical protein	Cronobacter sakazakii ATCC BAA-894	complement(1837126..1837371)	gene:NA	protein_id:ABU77159.1	EC:NA
20072	AFHR01000009.146	44.3379	107.152	2.46191	0.0229759	-5.44374	2.41e-08	1.79e-07	spermidine N1-acetyltransferase	Enterobacter hormaechei ATCC 49162	147691..148251	gene:speG	protein_id:EGK63728.1	EC:NA
46885	CP001396.2882	25.3746	61.3193	1.41138	0.0230169	-5.44116	3.24e-05	0.000133895	50S ribosomal subunit protein L21	Escherichia coli BW2952	complement(3218310..3218621)	gene:rplU	protein_id:ACR61858.1	EC:NA
45850	CP001164.505	496.21	1199.1	27.6177	0.023032	-5.44021	2.76e-32	7.26e-30	acriflavine resistance protein A	Escherichia coli O157:H7 str. EC4115	complement(554077..555306)	gene:acrA	protein_id:ACI36997.1	EC:NA
20210	AFHR01000016.137	28.2739	68.3169	1.57857	0.0231066	-5.43555	3.24e-06	1.62e-05	ATP-dependent RNA helicase RhlE	Enterobacter hormaechei ATCC 49162	complement(147575..148957)	gene:rhlE	protein_id:EGK62992.1	EC:NA
589	ABWM02000005.352	77.3075	186.788	4.32061	0.0231311	-5.43402	4.83e-09	4.02e-08	acid shock repeat protein	Enterobacter cancerogenus ATCC 35316	complement(323787..324161)	gene:NA	protein_id:EFC57419.1	EC:NA
20256	AFHR01000017.78	53.0472	128.17	2.96541	0.0231366	-5.43368	0.00673447	0.0162705	phosphoglucomutase	Enterobacter hormaechei ATCC 49162	complement(84579..86219)	gene:pgm	protein_id:EGK62840.1	EC:NA
20697	AFHR01000058.35	149.498	361.205	8.35956	0.0231435	-5.43325	1.95e-12	2.72e-11	NADH-quinone oxidoreductase subunit D	Enterobacter hormaechei ATCC 49162	complement(37510..39312)	gene:nuoD	protein_id:EGK58702.1	EC:NA
42261	CP000783.2814	28.4719	68.7912	1.59238	0.023148	-5.43297	2.08e-06	1.08e-05	hypothetical protein	Cronobacter sakazakii ATCC BAA-894	complement(2845925..2847739)	gene:NA	protein_id:ABU78123.1	EC:NA
20302	AFHR01000023.3	32.0171	77.3561	1.79121	0.0231554	-5.43251	0.00214102	0.00587984	adenylate kinase	Enterobacter hormaechei ATCC 49162	complement(2502..3146)	gene:adk	protein_id:EGK62119.1	EC:NA
44882	CP001164.1351	96.1755	232.366	5.38187	0.0231612	-5.43215	1.82e-15	3.97e-14	transcription-repair coupling factor	Escherichia coli O157:H7 str. EC4115	complement(1473234..1476680)	gene:mfd	protein_id:ACI38224.1	EC:NA
42585	CP000783.65	37.8842	91.5299	2.12042	0.0231665	-5.43182	3.84e-08	2.75e-07	hypothetical protein	Cronobacter sakazakii ATCC BAA-894	52461..54110	gene:NA	protein_id:ABU75374.1	EC:NA
20950	AFHR01000069.40	104.73	253.029	5.86333	0.0231726	-5.43144	1.59e-15	3.5e-14	multifunctional enzyme siroheme synthase CysG	Enterobacter hormaechei ATCC 49162	33883..35256	gene:cysG2	protein_id:EGK57402.1	EC:5.1.1.7
47476	CP001396.740	21.8569	52.8049	1.22482	0.0231952	-5.43003	1.72e-05	7.47e-05	thioredoxin reductase, FAD/NAD(P)-binding	Escherichia coli BW2952	complement(833276..834241)	gene:trxB	protein_id:ACR65644.1	EC:3.6.1.-
46086	CP001164.953	21.8569	52.8049	1.22482	0.0231952	-5.43003	1.72e-05	7.47e-05	thioredoxin-disulfide reductase	Escherichia coli O157:H7 str. EC4115	complement(1065518..1066483)	gene:trxB	protein_id:ACI39141.1	EC:NA
10611	AEDW01000015.136	1273.02	3075.42	71.4153	0.0232213	-5.42841	2.53e-07	1.57e-06	GTP-sensing transcriptional pleiotropic repressor CodY	Streptococcus oralis ATCC 35037	135305..136093	gene:codY	protein_id:EFO02313.1	EC:NA
47437	CP001396.624	58.0444	140.227	3.25628	0.0232216	-5.42839	0.00105886	0.00313193	predicted pectinesterase	Escherichia coli BW2952	complement(708189..709472)	gene:ybhC	protein_id:ACR64777.1	EC:2.2.1.6
45171	CP001164.3067	58.2616	140.751	3.26855	0.0232222	-5.42835	3.04e-10	3.05e-09	naphthoate synthase	Escherichia coli O157:H7 str. EC4115	complement(3147837..3148694)	gene:menB	protein_id:ACI38703.1	EC:NA
20112	AFHR01000010.25	81.8079	197.623	4.59767	0.0232648	-5.42571	2.61e-10	2.65e-09	acid shock protein	Enterobacter hormaechei ATCC 49162	22572..22883	gene:NA	protein_id:EGK63487.1	EC:NA
47539	CP001396.897	97.3581	235.171	5.48311	0.0233155	-5.42257	1.69e-12	2.38e-11	glucan biosynthesis protein, periplasmic	Escherichia coli BW2952	1012483..1014018	gene:mdoG	protein_id:ACR63299.1	EC:NA
1346	ABWM02000051.40	25.0492	60.5059	1.41138	0.0233263	-5.4219	1.13e-06	6.21e-06	tyrosine recombinase XerC	Enterobacter cancerogenus ATCC 35316	43425..44327	gene:xerC	protein_id:EFC53571.1	EC:NA
42270	CP000783.3038	20.5745	49.6957	1.1604	0.0233501	-5.42043	0.000167562	0.000594623	hypothetical protein	Cronobacter sakazakii ATCC BAA-894	complement(3035664..3036431)	gene:NA	protein_id:ABU78347.1	EC:NA
20088	AFHR01000009.32	21.4939	51.9159	1.21255	0.023356	-5.42006	0.0510626	0.0954659	phosphate ABC superfamily ATP binding cassette transporter, ABC protein	Enterobacter hormaechei ATCC 49162	32893..33666	gene:pstB	protein_id:EGK63614.1	EC:3.6.3.-
46659	CP001396.2290	236.706	571.705	13.3727	0.023391	-5.41791	9.99e-24	6.93e-22	DNA-binding transcriptional repressor	Escherichia coli BW2952	complement(2545470..2545958)	gene:iscR	protein_id:ACR62963.1	EC:NA
703	ABWM02000009.94	56.6878	136.913	3.20413	0.0234026	-5.41719	1.22e-10	1.31e-09	bacterial flagellin domain protein	Enterobacter cancerogenus ATCC 35316	complement(94913..95806)	gene:NA	protein_id:EFC56351.1	EC:NA
756	ABWM02000010.274	23.4876	56.7276	1.32759	0.0234028	-5.41717	2.48e-06	1.27e-05	4-hydroxy-3-methylbut-2-en-1-yl diphosphate synthase	Enterobacter cancerogenus ATCC 35316	complement(291737..292855)	gene:ispG	protein_id:EFC56183.1	EC:NA
45357	CP001164.3688	68.3664	165.117	3.86619	0.0234149	-5.41643	1.36e-06	7.32e-06	integral membrane protein, TerC family	Escherichia coli O157:H7 str. EC4115	3797217..3797930	gene:NA	protein_id:ACI38705.1	EC:NA
20074	AFHR01000009.18	35.2077	85.0318	1.99158	0.0234216	-5.41602	1.4e-06	7.52e-06	ATP synthase F0 sector subunit I	Enterobacter hormaechei ATCC 49162	19090..19470	gene:atpI	protein_id:EGK63600.1	EC:4.1.1.31
6701	ADOB01000040.87	37.4672	90.4874	2.12042	0.0234334	-5.41529	0.00186908	0.00521066	thioredoxin-disulfide reductase	Aggregatibacter actinomycetemcomitans serotype	83216..84169	gene:NA	protein_id:EGY74488.1	EC:NA
42155	CP000783.220	24.4745	59.1083	1.38531	0.0234368	-5.41508	2.76e-05	0.000115624	hypothetical protein	Cronobacter sakazakii ATCC BAA-894	205176..208952	gene:NA	protein_id:ABU75529.1	EC:NA
1039	ABWM02000029.67	76.8609	185.626	4.35072	0.0234381	-5.415	1.13e-06	6.18e-06	phosphoenolpyruvate carboxykinase (ATP)	Enterobacter cancerogenus ATCC 35316	58510..60129	gene:pckA	protein_id:EFC54743.1	EC:NA
45316	CP001164.3579	53.5001	129.203	3.03137	0.023462	-5.41353	0.0657417	0.118407	formate hydrogenlyase, subunit B	Escherichia coli O157:H7 str. EC4115	complement(3677367..3677978)	gene:hycB	protein_id:ACI37901.1	EC:NA
46348	CP001396.119	20.8816	50.4243	1.18647	0.0235298	-5.40937	2.36e-05	0.000100113	carbonic anhydrase	Escherichia coli BW2952	complement(142007..142669)	gene:can	protein_id:ACR62106.1	EC:NA
42103	CP000783.193	745.742	1800.73	42.4166	0.0235552	-5.40781	7.69e-09	6.21e-08	hypothetical protein	Cronobacter sakazakii ATCC BAA-894	183962..184276	gene:NA	protein_id:ABU75502.1	EC:NA
42194	CP000783.2489	20.3848	49.2214	1.1604	0.0235751	-5.4066	3.5e-05	0.00014359	hypothetical protein	Cronobacter sakazakii ATCC BAA-894	2510803..2511909	gene:NA	protein_id:ABU77798.1	EC:NA
42050	CP000783.1404	30.5772	73.8321	1.74059	0.0235751	-5.4066	8.08e-07	4.56e-06	hypothetical protein	Cronobacter sakazakii ATCC BAA-894	1398629..1400347	gene:NA	protein_id:ABU76713.1	EC:3.1.4.46
42417	CP000783.3658	50.4651	121.85	2.87491	0.0235938	-5.40545	6.64e-09	5.42e-08	hypothetical protein	Cronobacter sakazakii ATCC BAA-894	complement(3718583..3719842)	gene:NA	protein_id:ABU78967.1	EC:NA
47199	CP001396.3579	1450.59	3502.47	82.6739	0.0236045	-5.4048	6.26e-06	2.98e-05	triosephosphate isomerase	Escherichia coli BW2952	complement(3998432..3999199)	gene:tpiA	protein_id:ACR65700.1	EC:NA
957	ABWM02000027.22	290.043	700.294	16.5416	0.0236209	-5.40379	0.00058106	0.00182974	ATP synthase F1, delta subunit	Enterobacter cancerogenus ATCC 35316	21582..22115	gene:atpH	protein_id:EFC54898.1	EC:NA
39617	AP007281.659	103.426	249.716	5.89918	0.0236236	-5.40363	9.15e-09	7.29e-08	uridylate kinase	Lactobacillus reuteri JCM 1112	759432..760154	gene:NA	protein_id:BAG25175.1	EC:NA
45470	CP001164.4048	24.7138	59.6673	1.41138	0.0236542	-5.40176	4.18e-05	0.000168467	ribosomal protein L21	Escherichia coli O157:H7 str. EC4115	complement(4177259..4177570)	gene:rplU	protein_id:ACI38352.1	EC:NA
20307	AFHR01000023.44	104.887	253.198	6.01309	0.0237485	-5.39602	1.12e-14	2.17e-13	peptidyl-prolyl cis-trans isomerase	Enterobacter hormaechei ATCC 49162	complement(45884..47755)	gene:ppiD	protein_id:EGK62160.1	EC:2.3.1.51
4701	ACKZ01000009.50	119.644	288.814	6.86324	0.0237635	-5.39511	5.1e-16	1.2e-14	hypothetical protein	Granulicatella adiacens ATCC 49175	complement(56481..57107)	gene:NA	protein_id:EEW37895.1
485	ABWM02000004.387	24.0813	58.1253	1.38531	0.0238331	-5.39089	5.58e-05	0.00021965	arginine ABC transporter permease protein ArtM	Enterobacter cancerogenus ATCC 35316	complement(407840..408508)	gene:artM	protein_id:EFC57955.1	EC:NA
45343	CP001164.3653	190.606	460.055	10.9728	0.0238509	-5.38981	1.34e-21	6.89e-20	conserved hypothetical protein	Escherichia coli O157:H7 str. EC4115	3753105..3754469	gene:NA	protein_id:ACI38026.1	EC:NA
20717	AFHR01000058.91	707.462	1707.56	40.7306	0.0238531	-5.38968	8.74e-35	3.5e-32	DNA mismatch repair protein	Enterobacter hormaechei ATCC 49162	complement(92041..92325)	gene:NA	protein_id:EGK58758.1	EC:NA
59109	NZ_AJRE01000031.17	293.158	707.544	16.9009	0.0238867	-5.38765	6.26e-26	6.22e-24	peptide ABC transporter ATP-binding protein	Streptococcus sp. GMD4S	complement(14533..15600)	gene:NA	protein_id:WP_000589650.1	EC:NA
42080	CP000783.1603	51.2205	123.622	2.95314	0.0238886	-5.38754	3.91e-05	0.000158662	hypothetical protein	Cronobacter sakazakii ATCC BAA-894	1602717..1604333	gene:NA	protein_id:ABU76912.1	EC:NA
5527	ACKZ01000020.345	10151.1	24498.9	585.883	0.0239146	-5.38596	1.54e-44	3.32e-41	ribosomal protein L7/L12	Granulicatella adiacens ATCC 49175	complement(320739..321107)	gene:rplL	protein_id:EEW37179.1
42494	CP000783.4108	267.272	644.987	15.4615	0.0239718	-5.38252	7.06e-26	6.94e-24	hypothetical protein	Cronobacter sakazakii ATCC BAA-894	complement(4201219..4202700)	gene:NA	protein_id:ABU79417.1
20506	AFHR01000042.10	267.272	644.987	15.4615	0.0239718	-5.38252	7.06e-26	6.94e-24	sensor kinase	Enterobacter hormaechei ATCC 49162	complement(11479..12960)	gene:silS	protein_id:EGK60764.1	EC:NA
47451	CP001396.663	84.7705	204.561	4.91001	0.0240026	-5.38066	1.8e-13	2.94e-12	glutamine transporter subunit	Escherichia coli BW2952	complement(748651..749310)	gene:glnP	protein_id:ACR63338.1	EC:3.1.25.-
749	ABWM02000010.256	36.1538	87.2429	2.09435	0.0240059	-5.38046	9.48e-08	6.35e-07	exopolyphosphatase	Enterobacter cancerogenus ATCC 35316	271967..273505	gene:ppx	protein_id:EFC56165.1	EC:NA
466	ABWM02000004.27	41.3857	99.8656	2.39902	0.0240225	-5.37947	0.00491854	0.0123216	methionine aminopeptidase, type I	Enterobacter cancerogenus ATCC 35316	32904..33698	gene:map	protein_id:EFC57595.1	EC:NA
945	ABWM02000027.18	39.534	95.393	2.29472	0.0240554	-5.3775	4.63e-07	2.73e-06	ATP synthase F0, I subunit	Enterobacter cancerogenus ATCC 35316	19555..19935	gene:atpI	protein_id:EFC54894.1	EC:NA
45901	CP001164.5167	71.2611	171.936	4.14478	0.0241066	-5.37443	8.34e-07	4.69e-06	UDP-N-acetylmuramate:L-alanyl-gamma-D-glutamyl- meso-diaminopimelate ligase	Escherichia coli O157:H7 str. EC4115	5386448..5387821	gene:mpl	protein_id:ACI39614.1	EC:NA
46050	CP001164.872	72.6119	175.189	4.22704	0.0241284	-5.37312	3.9e-12	5.22e-11	glutamine ABC transporter, permease protein	Escherichia coli O157:H7 str. EC4115	complement(974130..974789)	gene:glnP	protein_id:ACI38365.1	EC:NA
46376	CP001396.1412	46.8993	113.15	2.73187	0.0241437	-5.37221	0.00101854	0.00302615	pyridine nucleotide transhydrogenase, beta subunit	Escherichia coli BW2952	complement(1565055..1566443)	gene:pntB	protein_id:ACR65345.1	EC:NA
637	ABWM02000007.299	702.944	1695.94	40.95	0.0241459	-5.37208	4.69e-35	1.95e-32	DNA-binding protein H-NS	Enterobacter cancerogenus ATCC 35316	278734..279147	gene:hns	protein_id:EFC56988.1	EC:NA
1075	ABWM02000033.117	24.2188	58.43	1.41138	0.0241551	-5.37153	0.000331064	0.0011038	protein-L-isoaspartate O-methyltransferase	Enterobacter cancerogenus ATCC 35316	complement(127324..127950)	gene:pcm	protein_id:EFC54462.1	EC:NA
45948	CP001164.5314	423.487	1021.68	24.6921	0.0241682	-5.37075	4.41e-30	8.5e-28	aerobic respiration control protein ArcA	Escherichia coli O157:H7 str. EC4115	complement(5570013..5570729)	gene:arcA	protein_id:ACI36903.1	EC:NA
1168	ABWM02000035.21	362.614	874.81	21.1502	0.0241769	-5.37023	8.62e-19	2.97e-17	methionine adenosyltransferase	Enterobacter cancerogenus ATCC 35316	28998..30152	gene:metK	protein_id:EFC53932.1	EC:2.3.1.128
20487	AFHR01000038.50	21.2034	51.1529	1.23709	0.0241841	-5.3698	1.55e-05	6.82e-05	aspartokinase III	Enterobacter hormaechei ATCC 49162	48971..50320	gene:lysC	protein_id:EGK61045.1	EC:2.7.7.6
4527	ACKZ01000008.16	740.862	1787.29	43.2423	0.0241943	-5.36919	1.73e-29	2.99e-27	YceG family protein	Granulicatella adiacens ATCC 49175	17093..18235	gene:pabC	protein_id:EEW37925.1	EC:5.2.1.8
944	ABWM02000027.173	114.862	277.071	6.72173	0.0242599	-5.36528	5.6e-13	8.5e-12	guanylate kinase	Enterobacter cancerogenus ATCC 35316	complement(161694..162317)	gene:gmk	protein_id:EFC55049.1	EC:NA
45212	CP001164.3270	172.562	416.255	10.099	0.0242616	-5.36518	1.41e-20	6.27e-19	nucleoside transporter NupC	Escherichia coli O157:H7 str. EC4115	3345291..3346493	gene:nupC	protein_id:ACI39536.1	EC:NA
45125	CP001164.2716	68.4614	165.142	4.0077	0.0242682	-5.36479	1.68e-11	2.05e-10	peptidase, U32 family	Escherichia coli O157:H7 str. EC4115	2805937..2807298	gene:NA	protein_id:ACI35214.1	EC:NA
45294	CP001164.3481	84.3362	203.434	4.93762	0.0242714	-5.3646	3.5e-08	2.52e-07	SsrA-binding protein	Escherichia coli O157:H7 str. EC4115	3579013..3579495	gene:smpB	protein_id:ACI38650.1	EC:NA
20861	AFHR01000066.39	62.4718	150.689	3.66065	0.0242928	-5.36333	5.37e-11	6.08e-10	ATP-dependent RNA helicase DeaD	Enterobacter hormaechei ATCC 49162	complement(37988..39880)	gene:deaD2	protein_id:EGK57750.1	EC:NA
47117	CP001396.3420	377.798	911.278	22.1447	0.0243007	-5.36286	0.000373169	0.00122985	F1 sector of membrane-bound ATP synthase, delta subunit	Escherichia coli BW2952	complement(3806226..3806759)	gene:atpH	protein_id:ACR63067.1	EC:NA
44924	CP001164.1559	75.3473	181.738	4.42031	0.0243225	-5.36157	2.53e-14	4.67e-13	UTP-glucose-1-phosphate uridylyltransferase	Escherichia coli O157:H7 str. EC4115	1657998..1658906	gene:galU	protein_id:ACI35785.1	EC:5.99.1.3
46064	CP001164.908	22.1503	53.4236	1.30151	0.0243621	-5.35922	6.31e-05	0.000245508	putative transporter	Escherichia coli O157:H7 str. EC4115	complement(1016784..1018469)	gene:NA	protein_id:ACI38189.1	EC:NA
47167	CP001396.3504	27.2796	65.7919	1.60465	0.0243897	-5.35758	0.0325396	0.0647042	2-octaprenylphenol hydroxylase	Escherichia coli BW2952	3907918..3909558	gene:ubiB	protein_id:ACR61775.1	EC:NA
45752	CP001164.4746	27.2796	65.7919	1.60465	0.0243897	-5.35758	0.0445262	0.0847863	2-polyprenylphenol 6-hydroxylase	Escherichia coli O157:H7 str. EC4115	4919650..4921290	gene:ubiB	protein_id:ACI38121.1	EC:NA
47352	CP001396.4065	75.2398	181.458	4.42741	0.0243991	-5.35703	9.5e-13	1.39e-11	purine-nucleoside phosphorylase	Escherichia coli BW2952	4557390..4558109	gene:deoD	protein_id:ACR65334.1	EC:2.4.2.29
45702	CP001164.4655	329.906	795.637	19.418	0.0244056	-5.35664	0.000641573	0.0020005	ATP synthase F1, delta subunit	Escherichia coli O157:H7 str. EC4115	complement(4816409..4816942)	gene:atpH	protein_id:ACI35464.1	EC:NA
45940	CP001164.53	122.695	295.896	7.22677	0.0244233	-5.3556	8.26e-17	2.18e-15	dimethyladenosine transferase	Escherichia coli O157:H7 str. EC4115	complement(56580..57401)	gene:ksgA	protein_id:ACI36216.1	EC:NA
20174	AFHR01000014.84	49.6835	119.818	2.92707	0.0244293	-5.35525	0.0275262	0.0560478	acyl carrier protein	Enterobacter hormaechei ATCC 49162	complement(72894..73130)	gene:acpP	protein_id:EGK63181.1	EC:NA
47487	CP001396.756	381.938	921.085	22.5062	0.0244344	-5.35494	1.71e-28	2.57e-26	formate transporter	Escherichia coli BW2952	complement(855800..856657)	gene:focA	protein_id:ACR63135.1	EC:NA
42287	CP000783.3087	98.0721	236.509	5.78107	0.0244434	-5.35441	1.05e-14	2.05e-13	hypothetical protein	Cronobacter sakazakii ATCC BAA-894	complement(3088461..3089186)	gene:NA	protein_id:ABU78396.1	EC:NA
42186	CP000783.2388	29.9659	72.2648	1.76667	0.0244472	-5.35419	2.81e-06	1.43e-05	hypothetical protein	Cronobacter sakazakii ATCC BAA-894	2396591..2397559	gene:NA	protein_id:ABU77697.1	EC:NA
47128	CP001396.3433	85.1567	205.349	5.02812	0.0244857	-5.35192	8.56e-13	1.26e-11	predicted cytoplasmic sugar-binding protein	Escherichia coli BW2952	3819707..3820126	gene:rbsD	protein_id:ACR64218.1	EC:NA
47302	CP001396.3903	156.371	377.074	9.23619	0.0244943	-5.35141	2.68e-10	2.72e-09	30S ribosomal subunit protein S18	Escherichia coli BW2952	4362597..4362824	gene:rpsR	protein_id:ACR61790.1	EC:NA
46990	CP001396.3074	121.729	293.532	7.19399	0.0245084	-5.35058	9.46e-09	7.51e-08	3-dehydroquinate synthase	Escherichia coli BW2952	complement(3402577..3403665)	gene:aroB	protein_id:ACR61805.1	EC:NA
5851	ACKZ01000029.146	572.412	1380.25	33.8553	0.0245284	-5.3494	0.000127533	0.00046441	WXG100 family type VII secretion target	Granulicatella adiacens ATCC 49175	complement(127655..127948)	gene:NA	protein_id:EEW36504.1	EC:NA
1246	ABWM02000038.36	20.0549	48.3575	1.18647	0.0245354	-5.34899	0.00144332	0.00413527	ribosomal protein L22	Enterobacter cancerogenus ATCC 35316	complement(21237..21569)	gene:rplV	protein_id:EFC53901.1	EC:NA
57284	FR720602.229	809.168	1951.04	47.9177	0.02456	-5.34755	6.09e-18	1.87e-16	ABC transporter substrate-binding protein-oligopeptide transport	Streptococcus oralis Uo5	251571..253550	gene:amiA	protein_id:CBY99956.1	EC:NA
5578	ACKZ01000020.50	8440.75	20351	500.581	0.0245974	-5.34535	4.49e-38	2.95e-35	ribosomal protein L21	Granulicatella adiacens ATCC 49175	complement(51111..51419)	gene:rplU	protein_id:EEW36884.1	EC:NA
45286	CP001164.3471	59.9374	144.504	3.55942	0.0246319	-5.34333	4.8e-10	4.67e-09	16S rRNA processing protein RimM	Escherichia coli O157:H7 str. EC4115	complement(3569599..3570150)	gene:rimM	protein_id:ACI35323.1	EC:NA
46285	CP001396.1	45.669	110.101	2.71443	0.024654	-5.34203	0.0147346	0.0324857	thr operon leader peptide	Escherichia coli BW2952	190..255	gene:thrL	protein_id:ACR65648.1	EC:NA
47277	CP001396.3846	98.4398	237.313	5.85777	0.0246837	-5.3403	6.25e-12	8.09e-11	conserved protein	Escherichia coli BW2952	4309567..4309920	gene:yjeI	protein_id:ACR62567.1	EC:NA
20787	AFHR01000063.228	923.924	2227.25	55.0432	0.0247136	-5.33855	9.92e-19	3.4e-17	methionine adenosyltransferase	Enterobacter hormaechei ATCC 49162	241751..242905	gene:metK	protein_id:EGK58219.1	EC:NA
46661	CP001396.2310	57.6187	138.895	3.43421	0.0247251	-5.33788	0.000388905	0.00127628	serine hydroxymethyltransferase	Escherichia coli BW2952	complement(2568081..2569334)	gene:glyA	protein_id:ACR65540.1	EC:NA
45888	CP001164.5135	154.904	373.406	9.23619	0.024735	-5.3373	5.79e-11	6.51e-10	ribosomal protein S18	Escherichia coli O157:H7 str. EC4115	5354765..5354992	gene:rpsR	protein_id:ACI39360.1	EC:NA
20399	AFHR01000027.4	154.434	372.27	9.21011	0.0247404	-5.33699	2.27e-20	9.89e-19	methionine ABC superfamily ATP binding cassette transporter, binding protein	Enterobacter hormaechei ATCC 49162	2542..3357	gene:metQ2	protein_id:EGK61689.1	EC:NA
46689	CP001396.2364	170.412	410.775	10.1701	0.0247584	-5.33594	4.21e-20	1.76e-18	Signal Recognition Particle (SRP) component with 4.5S RNA (ffs)	Escherichia coli BW2952	complement(2630268..2631629)	gene:ffh	protein_id:ACR65553.1	EC:NA
46751	CP001396.2528	44.339	106.872	2.65001	0.024796	-5.33375	3.18e-08	2.31e-07	predicted serine transporter	Escherichia coli BW2952	2813399..2814688	gene:sdaC	protein_id:ACR65099.1	EC:NA
47119	CP001396.3422	307.755	741.794	18.3957	0.0247989	-5.33358	4.27e-27	5.12e-25	F0 sector of membrane-bound ATP synthase, subunit c	Escherichia coli BW2952	complement(3807306..3807545)	gene:atpE	protein_id:ACR63064.1	EC:2.4.2.1
45767	CP001164.4775	55.306	133.305	3.3069	0.0248071	-5.33311	7.51e-11	8.29e-10	oxygen-independent coproporphyrinogen III oxidase	Escherichia coli O157:H7 str. EC4115	4951110..4952483	gene:hemN	protein_id:ACI35220.1	EC:NA
42565	CP000783.539	59.9631	144.53	3.58549	0.024808	-5.33305	3.79e-10	3.75e-09	hypothetical protein	Cronobacter sakazakii ATCC BAA-894	complement(530514..533075)	gene:NA	protein_id:ABU75848.1	EC:2.4.-.-
46883	CP001396.288	157.132	378.717	9.40855	0.0248432	-5.331	9.29e-20	3.68e-18	tRNA-guanine transglycosylase	Escherichia coli BW2952	328120..329247	gene:tgt	protein_id:ACR65714.1	EC:NA
20981	AFHR01000070.50	38.5213	92.8428	2.30699	0.0248483	-5.33071	2.1e-08	1.58e-07	cell division protein FtsY	Enterobacter hormaechei ATCC 49162	complement(55200..56675)	gene:ftsY	protein_id:EGK57295.1	EC:NA
20756	AFHR01000063.116	56.5752	136.354	3.38916	0.0248555	-5.33029	2.06e-11	2.48e-10	phosphoenolpyruvate-protein phosphotransferase PtsP	Enterobacter hormaechei ATCC 49162	complement(128296..130542)	gene:ptsP	protein_id:EGK58107.1	EC:5.4.99.-
46360	CP001396.1290	29.8798	72.0105	1.79275	0.0248956	-5.32796	9.19e-07	5.12e-06	formate dehydrogenase-N, alpha subunit, nitrate-inducible	Escherichia coli BW2952	1437484..1440531	gene:fdnG	protein_id:ACR63128.1	EC:NA
47423	CP001396.596	160.325	386.368	9.62982	0.024924	-5.32632	1.43e-16	3.64e-15	membrane spanning protein in TolA-TolQ-TolR complex	Escherichia coli BW2952	677136..677828	gene:tolQ	protein_id:ACR63742.1	EC:NA
47477	CP001396.741	475.412	1145.69	28.5618	0.0249298	-5.32598	7.15e-12	9.18e-11	DNA-binding transcriptional dual regulator, leucine-binding	Escherichia coli BW2952	834786..835280	gene:lrp	protein_id:ACR62943.1	EC:NA
45846	CP001164.5011	30.2447	72.8835	1.81882	0.0249552	-5.32451	9.38e-08	6.29e-07	proton glutamate symport protein	Escherichia coli O157:H7 str. EC4115	5222831..5224144	gene:gltP	protein_id:ACI38756.1	EC:NA
1210	ABWM02000035.341	86.3341	208.044	5.19417	0.0249667	-5.32385	0.00156118	0.00443207	hypothetical protein	Enterobacter cancerogenus ATCC 35316	complement(346101..346238)	gene:NA	protein_id:EFC54252.1	EC:NA
46423	CP001396.156	44.0026	106.034	2.64847	0.0249776	-5.32322	6.25e-09	5.12e-08	conserved protein	Escherichia coli BW2952	complement(183708..184094)	gene:yaeH	protein_id:ACR62266.1	EC:NA
44933	CP001164.164	44.0026	106.034	2.64847	0.0249776	-5.32322	6.25e-09	5.12e-08	conserved hypothetical protein	Escherichia coli O157:H7 str. EC4115	complement(187889..188275)	gene:NA	protein_id:ACI39786.1	EC:NA
45006	CP001164.2067	29.7442	71.6714	1.79275	0.0250134	-5.32115	0.014008	0.0310834	NAD(P) transhydrogenase, alpha subunit	Escherichia coli O157:H7 str. EC4115	complement(2182467..2184053)	gene:pntA	protein_id:ACI36237.1	EC:NA
45909	CP001164.5180	132.163	318.456	7.96746	0.025019	-5.32083	2.31e-18	7.52e-17	putative endoribonuclease L-PSP	Escherichia coli O157:H7 str. EC4115	complement(5401248..5401673)	gene:NA	protein_id:ACI35865.1	EC:NA
47442	CP001396.636	24.2538	58.4392	1.46353	0.0250437	-5.31941	0.0341385	0.0674473	molybdopterin biosynthesis, protein C	Escherichia coli BW2952	720761..721246	gene:moaC	protein_id:ACR63799.1	EC:NA
46038	CP001164.844	24.2538	58.4392	1.46353	0.0250437	-5.31941	0.0341385	0.0674473	molybdenum cofactor biosynthesis protein C	Escherichia coli O157:H7 str. EC4115	944300..944785	gene:moaC	protein_id:ACI34853.1	EC:NA
871	ABWM02000020.185	70.2749	169.326	4.24085	0.0250455	-5.31931	0.00768706	0.018305	apolipoprotein N-acyltransferase	Enterobacter cancerogenus ATCC 35316	complement(179155..180693)	gene:lnt	protein_id:EFC55513.1	EC:2.7.7.23
46976	CP001396.3039	50.1787	120.902	3.02984	0.0250603	-5.31845	1.96e-09	1.74e-08	predicted hydrolase	Escherichia coli BW2952	3368381..3369403	gene:yheT	protein_id:ACR64477.1	EC:NA
42546	CP000783.4276	178.904	431.055	10.804	0.0250642	-5.31823	1.33e-05	5.94e-05	hypothetical protein	Cronobacter sakazakii ATCC BAA-894	4367387..4367863	gene:NA	protein_id:ABU79585.1	EC:NA
47490	CP001396.760	23.3683	56.3037	1.41138	0.0250673	-5.31805	3.46e-05	0.000141873	5-enolpyruvylshikimate-3-phosphate synthetase	Escherichia coli BW2952	861003..862286	gene:aroA	protein_id:ACR61879.1	EC:3.4.24.-
45944	CP001164.5304	29.6461	71.4262	1.79275	0.0250993	-5.31621	4.91e-07	2.88e-06	ABC transporter, ATP-binding protein	Escherichia coli O157:H7 str. EC4115	complement(5559278..5560945)	gene:NA	protein_id:ACI39147.1	EC:NA
46832	CP001396.2747	123.304	297.065	7.46395	0.0251256	-5.3147	2.34e-18	7.59e-17	3,4-dihydroxy-2-butanone-4-phosphate synthase	Escherichia coli BW2952	complement(3068983..3069636)	gene:ribB	protein_id:ACR61780.1	EC:NA
45214	CP001164.328	20.4308	49.2214	1.23709	0.0251332	-5.31426	7.81e-06	3.64e-05	iron-sulfur cluster binding protein	Escherichia coli O157:H7 str. EC4115	368932..370359	gene:NA	protein_id:ACI37041.1	EC:NA
20230	AFHR01000016.7	851.333	2050.93	51.6048	0.0251617	-5.31263	6.88e-06	3.25e-05	leucine-responsive regulatory protein	Enterobacter hormaechei ATCC 49162	complement(10259..10804)	gene:lrp	protein_id:EGK62862.1	EC:3.6.1.-
45625	CP001164.440	149.313	359.681	9.06706	0.0252086	-5.30994	1.37e-18	4.58e-17	queuine tRNA-ribosyltransferase	Escherichia coli O157:H7 str. EC4115	493351..494478	gene:tgt	protein_id:ACI38297.1	EC:NA
44874	CP001164.1331	86.8109	209.119	5.2724	0.0252125	-5.30972	1.54e-13	2.54e-12	3-oxoacyl-[acyl-carrier-protein] synthase II	Escherichia coli O157:H7 str. EC4115	1454619..1455860	gene:fabF	protein_id:ACI39741.1	EC:NA
20988	AFHR01000073.101	25.1531	60.5907	1.52796	0.0252177	-5.30942	1.63e-05	7.12e-05	coenzyme A biosynthesis bifunctional protein CoaBC	Enterobacter hormaechei ATCC 49162	103198..104412	gene:coaBC	protein_id:EGK57089.1	EC:NA
42617	CP000783.844	47.701	114.903	2.89946	0.0252339	-5.30849	1.48e-08	1.14e-07	hypothetical protein	Cronobacter sakazakii ATCC BAA-894	852144..852632	gene:NA	protein_id:ABU76153.1	EC:NA
1230	ABWM02000038.16	42.2757	101.832	2.57178	0.0252552	-5.30727	4.42e-08	3.13e-07	ribosomal protein L17	Enterobacter cancerogenus ATCC 35316	complement(10951..11280)	gene:rplQ	protein_id:EFC53881.1	EC:NA
42414	CP000783.3633	150.019	361.358	9.12632	0.0252556	-5.30725	8.56e-19	2.95e-17	hypothetical protein	Cronobacter sakazakii ATCC BAA-894	complement(3685424..3687586)	gene:NA	protein_id:ABU78942.1	EC:NA
46446	CP001396.1632	1704.8	4106.29	103.811	0.025281	-5.3058	2.61e-30	5.22e-28	predicted protein	Escherichia coli BW2952	complement(1797531..1797674)	gene:yobF	protein_id:ACR64879.1	EC:NA
45068	CP001164.2296	1704.8	4106.29	103.811	0.025281	-5.3058	2.61e-30	5.22e-28	conserved hypothetical protein	Escherichia coli O157:H7 str. EC4115	complement(2415572..2415715)	gene:NA	protein_id:ACI34805.1	EC:NA
42061	CP000783.1487	35.4748	85.4466	2.16031	0.0252825	-5.30572	0.0106461	0.0244329	hypothetical protein	Cronobacter sakazakii ATCC BAA-894	1492392..1493312	gene:NA	protein_id:ABU76796.1	EC:NA
20581	AFHR01000047.33	87.9177	211.763	5.35426	0.0252842	-5.30562	1.76e-11	2.14e-10	C-terminal processing peptidase	Enterobacter hormaechei ATCC 49162	complement(30326..32374)	gene:prc	protein_id:EGK59915.1	EC:NA
42185	CP000783.2387	647.778	1560.26	39.4538	0.0252866	-5.30548	1.27e-05	5.68e-05	hypothetical protein	Cronobacter sakazakii ATCC BAA-894	complement(2395627..2396160)	gene:NA	protein_id:ABU77696.1	EC:NA
45084	CP001164.2331	125.871	303.174	7.66989	0.0252987	-5.3048	1.83e-16	4.59e-15	metalloprotease, opacity-associated protein A family	Escherichia coli O157:H7 str. EC4115	complement(2448438..2449760)	gene:NA	protein_id:ACI34948.1	EC:NA
47389	CP001396.528	43.4536	104.661	2.64847	0.0253052	-5.30442	2.81e-08	2.06e-07	apolipoprotein N-acyltransferase	Escherichia coli BW2952	complement(591326..592864)	gene:lnt	protein_id:ACR61999.1	EC:NA
41527	CP000308.1726	865.674	2085.01	52.7809	0.0253144	-5.3039	1.34e-06	7.26e-06	hypothetical protein	Yersinia pestis Antiqua	complement(1939076..1939426)	gene:NA	protein_id:ABG13695.1	EC:NA
6456	ADDC01000001.3969	865.674	2085.01	52.7809	0.0253144	-5.3039	1.34e-06	7.26e-06	monothiol glutaredoxin, Grx4 family	Yersinia pestis KIM D27	4076574..4076924	gene:grxD	protein_id:EFA49791.1	EC:NA
47057	CP001396.3235	211.578	509.572	12.9152	0.0253453	-5.30214	1.58e-20	6.99e-19	2-keto-D-gluconate reductase (glyoxalate reductase) (2-ketoaldonate reductase)	Escherichia coli BW2952	3603659..3604633	gene:ghrB	protein_id:ACR61772.1	EC:NA
1299	ABWM02000045.101	298.224	718.251	18.2055	0.025347	-5.30204	4.1e-26	4.2e-24	LysR substrate binding domain protein	Enterobacter cancerogenus ATCC 35316	102376..103293	gene:NA	protein_id:EFC53716.1	EC:NA
45847	CP001164.503	532.995	1283.67	32.548	0.0253555	-5.30156	8.47e-07	4.76e-06	conserved hypothetical protein	Escherichia coli O157:H7 str. EC4115	complement(549985..550359)	gene:NA	protein_id:ACI35113.1	EC:2.5.1.15
58804	NZ_AJRE01000014.1	20.044	48.2728	1.22482	0.0253729	-5.30057	0.000354885	0.0011747	hypothetical protein	Streptococcus sp. GMD4S	<1..			EC:NA
46863	CP001396.2845	39.8423	95.9521	2.43583	0.0253859	-5.29983	3.69e-08	2.65e-07	conserved protein	Escherichia coli BW2952	3178570..3180606	gene:yraM	protein_id:ACR62530.1	EC:NA
46391	CP001396.1460	40.6802	97.9684	2.48798	0.0253958	-5.29927	1.41e-08	1.09e-07	N-ethylmaleimide reductase, FMN-linked	Escherichia coli BW2952	1616742..1617839	gene:nemA	protein_id:ACR63881.1	EC:NA
42554	CP000783.493	70.781	170.453	4.33288	0.0254198	-5.29791	2.68e-12	3.67e-11	hypothetical protein	Cronobacter sakazakii ATCC BAA-894	complement(484081..485415)	gene:NA	protein_id:ABU75802.1	EC:2.2.1.6
500	ABWM02000004.452	738.818	1779.19	45.2364	0.0254253	-5.29759	0.000253052	0.000864872	leucine responsive regulatory protein	Enterobacter cancerogenus ATCC 35316	470927..471472	gene:lrp	protein_id:EFC58020.1	EC:NA
42439	CP000783.3853	67.6354	162.871	4.14478	0.0254482	-5.29629	2.64e-11	3.12e-10	hypothetical protein	Cronobacter sakazakii ATCC BAA-894	complement(3924054..3925370)	gene:NA	protein_id:ABU79162.1	EC:NA
45853	CP001164.506	33.4054	80.4401	2.0489	0.0254711	-5.29499	1.22e-06	6.66e-06	transcriptional regulator AcrR	Escherichia coli O157:H7 str. EC4115	555412..556059	gene:acrR	protein_id:ACI37706.1	EC:NA
56966	FR720602.1602	105.56	254.172	6.48495	0.025514	-5.29257	1.51e-16	3.84e-15	acetolactate synthase, small subunit	Streptococcus oralis Uo5	complement(1655152..1655628)	gene:ilvN	protein_id:CBZ01330.1	EC:NA
46799	CP001396.2676	47.6296	114.683	2.92707	0.025523	-5.29206	2.48e-09	2.16e-08	tRNA (m7G46) methyltransferase, SAM-dependent	Escherichia coli BW2952	complement(2987303..2988022)	gene:trmI	protein_id:ACR65705.1	EC:NA
46921	CP001396.2953	116.253	279.901	7.15411	0.0255594	-5.29	4.8e-16	1.14e-14	tRNA-dihydrouridine synthase B	Escherichia coli BW2952	3295450..3296415	gene:dusB	protein_id:ACR65712.1	EC:NA
5171	ACKZ01000016.82	9678.32	23301.8	596.024	0.0255785	-5.28892	4.21e-15	8.69e-14	ribosomal protein L19	Granulicatella adiacens ATCC 49175	complement(81456..81803)	gene:rplS	protein_id:EEW37427.1	EC:NA
47311	CP001396.3921	45.832	110.346	2.82276	0.025581	-5.28878	4.16e-08	2.96e-07	conserved protein	Escherichia coli BW2952	4380870..4384649	gene:ytfN	protein_id:ACR62572.1	EC:NA
46963	CP001396.3006	73.7113	177.46	4.54552	0.0256143	-5.2869	5.54e-12	7.25e-11	30S ribosomal subunit protein S10	Escherichia coli BW2952	complement(3338138..3338449)	gene:rpsJ	protein_id:ACR61782.1	EC:3.1.1.29
5529	ACKZ01000020.347	11937.4	28736.7	737.818	0.0256751	-5.28349	0.00266599	0.00715339	ribosomal protein L1	Granulicatella adiacens ATCC 49175	complement(321920..322609)	gene:rplA	protein_id:EEW37181.1	EC:2.5.1.6
1205	ABWM02000035.332	30.0202	72.2648	1.85717	0.0256995	-5.28212	4.64e-07	2.74e-06	hypothetical protein	Enterobacter cancerogenus ATCC 35316	complement(334592..335134)	gene:NA	protein_id:EFC54244.1	EC:NA
498	ABWM02000004.44	22.0433	53.0593	1.36593	0.0257435	-5.27965	5.69e-05	0.000223326	TonB-dependent siderophore receptor	Enterobacter cancerogenus ATCC 35316	complement(54268..56523)	gene:NA	protein_id:EFC57612.1	EC:NA
21015	AFHR01000073.62	39.3034	94.6048	2.43583	0.0257474	-5.27943	7.2e-07	4.1e-06	UDP-N-acetylglucosamine 2-epimerase	Enterobacter hormaechei ATCC 49162	complement(63918..65048)	gene:mnaA	protein_id:EGK57050.1	EC:NA
45757	CP001164.4756	36.9926	89.0393	2.29472	0.025772	-5.27805	3.26e-07	1.98e-06	Xaa-Pro dipeptidase	Escherichia coli O157:H7 str. EC4115	4930396..4931727	gene:pepQ	protein_id:ACI37250.1	EC:NA
1276	ABWM02000041.65	329.016	791.916	20.4154	0.0257798	-5.27761	2.21e-13	3.58e-12	single-strand binding family protein	Enterobacter cancerogenus ATCC 35316	63178..63492	gene:NA	protein_id:EFC53839.1	EC:NA
46429	CP001396.1575	24.407	58.7439	1.51569	0.0258016	-5.2764	2.73e-05	0.000114385	cytoplasmic L-asparaginase I	Escherichia coli BW2952	1740943..1741959	gene:ansA	protein_id:ACR62711.1	EC:NA
42507	CP000783.4125	154.869	372.744	9.61909	0.0258062	-5.27614	2.63e-20	1.13e-18	hypothetical protein	Cronobacter sakazakii ATCC BAA-894	4219774..4221174	gene:NA	protein_id:ABU79434.1	EC:NA
20521	AFHR01000042.26	154.869	372.744	9.61909	0.0258062	-5.27614	2.63e-20	1.13e-18	sensor histidine kinase	Enterobacter hormaechei ATCC 49162	30033..31433	gene:pcoS	protein_id:EGK60780.1	EC:NA
579	ABWM02000005.281	92.7163	223.148	5.7617	0.0258201	-5.27536	1.18e-14	2.28e-13	oxidoreductase, FAD/FMN-binding protein	Enterobacter cancerogenus ATCC 35316	complement(256150..257247)	gene:NA	protein_id:EFC57348.1	EC:1.1.1.77
47382	CP001396.513	297.894	716.954	18.5205	0.0258322	-5.27469	2e-20	8.77e-19	leucyl-tRNA synthetase	Escherichia coli BW2952	complement(574184..576766)	gene:leuS	protein_id:ACR63641.1	EC:NA
20643	AFHR01000058.110	39.5904	95.2831	2.46191	0.0258378	-5.27437	1.78e-09	1.59e-08	glutamate--tRNA ligase	Enterobacter hormaechei ATCC 49162	complement(114222..115637)	gene:gltX	protein_id:EGK58777.1	EC:3.4.21.92
45985	CP001164.686	43.561	104.831	2.71443	0.0258934	-5.27127	8.68e-11	9.48e-10	conserved hypothetical protein	Escherichia coli O157:H7 str. EC4115	complement(775310..775777)	gene:NA	protein_id:ACI36239.1	EC:NA
45076	CP001164.2307	21.9076	52.7202	1.36593	0.0259091	-5.2704	6.74e-05	0.000260693	integral membrane protein, PqiA family	Escherichia coli O157:H7 str. EC4115	2424382..2425665	gene:NA	protein_id:ACI37403.1	EC:NA
1041	ABWM02000029.69	51.7763	124.595	3.2302	0.0259255	-5.26948	1.23e-10	1.31e-09	transcriptional regulatory protein OmpR	Enterobacter cancerogenus ATCC 35316	complement(61607..62326)	gene:ompR	protein_id:EFC54745.1	EC:NA
20619	AFHR01000057.130	171.174	411.874	10.7064	0.0259944	-5.26566	4.06e-06	2e-05	LuxR family DNA-binding response regulator	Enterobacter hormaechei ATCC 49162	152807..153457	gene:rcsB	protein_id:EGK59160.1	EC:1.12.7.2
46594	CP001396.2092	195.646	470.756	12.2399	0.0260006	-5.26531	3.54e-21	1.72e-19	3-oxoacyl-[acyl-carrier-protein] synthase I	Escherichia coli BW2952	complement(2324212..2325432)	gene:fabB	protein_id:ACR61827.1	EC:NA
47350	CP001396.4063	22.1191	53.2197	1.38531	0.02603	-5.26368	0.0499451	0.0936943	thymidine phosphorylase	Escherichia coli BW2952	4554736..4556058	gene:deoA	protein_id:ACR65657.1	EC:NA
4677	ACKZ01000009.29	35.3903	85.151	2.21649	0.0260301	-5.26368	0.0129717	0.0290599	acyl-phosphate glycerol 3-phosphate acyltransferase	Granulicatella adiacens ATCC 49175	complement(35799..36419)	gene:plsY	protein_id:EEW37874.1	EC:NA
47055	CP001396.323	79.7396	191.854	4.99687	0.0260452	-5.26284	9.25e-13	1.36e-11	peptidyl-prolyl cis-trans isomerase (rotamase D)	Escherichia coli BW2952	363898..365769	gene:ppiD	protein_id:ACR63989.1	EC:NA
6682	ADLY01000006.68	28.3841	68.2917	1.77894	0.0260491	-5.26262	8.85e-07	4.95e-06	elongation factor Tu	Enterococcus saccharolyticus 30_1	63769..64956	gene:NA	protein_id:EHG31395.1	EC:3.1.3.-
20427	AFHR01000028.7	35.3527	85.0571	2.21649	0.0260589	-5.26208	5.4e-07	3.14e-06	purine nucleoside phosphorylase	Enterobacter hormaechei ATCC 49162	complement(6427..7146)	gene:deoD	protein_id:EGK61573.1	EC:NA
47556	CP001396.942	148.899	358.242	9.33742	0.0260645	-5.26177	0.00211989	0.00582946	acyl carrier protein (ACP)	Escherichia coli BW2952	1054763..1054999	gene:acpP	protein_id:ACR61922.1	EC:NA
4708	ACKZ01000009.57	2918.1	7020.63	183.08	0.0260774	-5.26105	7.98e-11	8.76e-10	translation elongation factor Ts	Granulicatella adiacens ATCC 49175	complement(67129..68010)	gene:tsf	protein_id:EEW37902.1	EC:NA
42399	CP000783.3589	48.4685	116.59	3.05438	0.0261977	-5.25442	2.38e-09	2.08e-08	hypothetical protein	Cronobacter sakazakii ATCC BAA-894	complement(3636687..3637391)	gene:NA	protein_id:ABU78899.1	EC:NA
20587	AFHR01000048.8	74.4134	178.993	4.69374	0.026223	-5.25302	2.72e-12	3.73e-11	pyruvate kinase	Enterobacter hormaechei ATCC 49162	10947..12389	gene:pyk2	protein_id:EGK59662.1	EC:NA
45552	CP001164.4183	92.3459	222.115	5.83323	0.0262622	-5.25087	7.34e-15	1.46e-13	FKBP-type peptidyl-prolyl cis-trans isomerase SlyD	Escherichia coli O157:H7 str. EC4115	complement(4300893..4301483)	gene:slyD	protein_id:ACI37705.1	EC:NA
45983	CP001164.684	50.6278	121.766	3.20259	0.0263013	-5.24872	1.81e-09	1.61e-08	apolipoprotein N-acyltransferase	Escherichia coli O157:H7 str. EC4115	complement(772779..774317)	gene:lnt	protein_id:ACI37523.1	EC:NA
47316	CP001396.3932	75.1761	180.805	4.75662	0.026308	-5.24835	0.00269154	0.00721464	conserved protein	Escherichia coli BW2952	complement(4394072..4394623)	gene:yjgA	protein_id:ACR62408.1	EC:NA
44967	CP001164.178	1073.44	2581.71	67.9332	0.0263132	-5.24807	2.66e-36	1.29e-33	chaperone protein Skp	Escherichia coli O157:H7 str. EC4115	203806..204291	gene:skp	protein_id:ACI36507.1	EC:NA
41512	CP000304.657	34.7005	83.4555	2.19712	0.0263268	-5.24732	0.119491	0.195584	transposase	Pseudomonas stutzeri A1501	757957..758376	gene:NA	protein_id:ABP78365.1	EC:NA
46838	CP001396.2760	41.4326	99.6457	2.62393	0.0263326	-5.24701	8.24e-08	5.58e-07	predicted signal transduction protein (SH3 domain)	Escherichia coli BW2952	3086377..3086997	gene:htrG	protein_id:ACR65102.1	EC:NA
46462	CP001396.1665	116.316	279.741	7.36675	0.0263342	-5.24692	1.97e-15	4.28e-14	predicted peptidase	Escherichia coli BW2952	complement(1830396..1831718)	gene:yebA	protein_id:ACR64781.1	EC:2.7.1.35
694	ABWM02000009.52	31.6095	76.0179	2.00385	0.0263602	-5.24549	8.87e-06	4.09e-05	flagellar motor stator protein MotA	Enterobacter cancerogenus ATCC 35316	complement(52349..53182)	gene:motA	protein_id:EFC56309.1	EC:NA
21017	AFHR01000073.64	22.6453	54.457	1.43746	0.0263962	-5.24353	4.89e-05	0.000194811	undecaprenyl-phosphate alpha-N-acetylglucosaminyl 1-phosphate transferase	Enterobacter hormaechei ATCC 49162	complement(66165..67268)	gene:wecA	protein_id:EGK57052.1	EC:NA
560	ABWM02000005.159	103.856	249.75	6.59289	0.0263979	-5.24343	3.04e-15	6.43e-14	Glu/Leu/Phe/Val dehydrogenase, dimerization domain protein	Enterobacter cancerogenus ATCC 35316	complement(144440..145783)	gene:NA	protein_id:EFC57226.1	EC:NA
20575	AFHR01000047.15	32.7306	78.7033	2.08208	0.0264548	-5.24033	2.59e-07	1.61e-06	L-serine ammonia-lyase	Enterobacter hormaechei ATCC 49162	12768..14132	gene:sdaA	protein_id:EGK59897.1	EC:NA
4962	ACKZ01000014.31	2280.93	5484.57	145.161	0.0264672	-5.23965	3.62e-40	3.57e-37	ribosomal protein L32	Granulicatella adiacens ATCC 49175	complement(30679..30858)	gene:rpmF	protein_id:EEW37596.1	EC:NA
872	ABWM02000020.186	67.6443	162.642	4.31237	0.0265145	-5.23708	3.16e-11	3.7e-10	transporter associated domain protein	Enterobacter cancerogenus ATCC 35316	complement(180699..181577)	gene:NA	protein_id:EFC55514.1	EC:4.2.1.2
59000	NZ_AJRE01000029.63	2561.79	6159.34	163.427	0.0265331	-5.23606	7.09e-41	8.42e-38	membrane protein	Streptococcus sp. GMD4S	complement(66143..66991)	gene:NA	protein_id:WP_000634601.1	EC:NA
942	ABWM02000027.171	197.465	474.72	12.628	0.026601	-5.23238	8.91e-22	4.69e-20	guanosine 3',5'-bis(diphosphate) 3'-pyrophosphohydrolase	Enterobacter cancerogenus ATCC 35316	complement(159227..161344)	gene:spoT	protein_id:EFC55047.1	EC:2.1.1.13
4604	ACKZ01000008.48	1834.66	4410.6	117.368	0.0266105	-5.23186	4.57e-10	4.46e-09	O-antigen polymerase	Granulicatella adiacens ATCC 49175	complement(50466..51662)	gene:NA	protein_id:EEW37957.1	EC:NA
42184	CP000783.2386	24.4814	58.8539	1.5663	0.0266134	-5.2317	1.35e-05	6e-05	hypothetical protein	Cronobacter sakazakii ATCC BAA-894	complement(2391356..2395507)	gene:NA	protein_id:ABU77695.1	EC:NA
1098	ABWM02000033.228	35.7547	85.9552	2.28762	0.026614	-5.23167	4.73e-07	2.78e-06	hypothetical protein	Enterobacter cancerogenus ATCC 35316	243869..244024	gene:NA	protein_id:EFC54573.1	EC:NA
986	ABWM02000027.53	30.9471	74.3911	1.98448	0.0266763	-5.2283	2.43e-06	1.25e-05	ribonuclease P protein component-like protein	Enterobacter cancerogenus ATCC 35316	complement(53841..53954)	gene:NA	protein_id:EFC54929.1	EC:NA
46558	CP001396.2002	160.96	386.865	10.3567	0.0267708	-5.22319	0.00167758	0.00472572	ribonucleoside diphosphate reductase 1, alpha subunit	Escherichia coli BW2952	2228692..2230977	gene:nrdA	protein_id:ACR65472.1	EC:NA
20954	AFHR01000069.47	51.3613	123.443	3.3069	0.0267889	-5.22222	6.89e-07	3.94e-06	3-dehydroquinate synthase	Enterobacter hormaechei ATCC 49162	complement(40397..41485)	gene:aroB	protein_id:EGK57409.1	EC:NA
20049	AFHR01000005.9	34.4005	82.6764	2.21649	0.0268092	-5.22113	8.94e-05	0.000336333	argininosuccinate lyase	Enterobacter hormaechei ATCC 49162	complement(8230..9603)	gene:argH	protein_id:EGK63807.1	EC:NA
5864	ACKZ01000029.163	334.614	804.156	21.5852	0.0268421	-5.21936	5.4e-27	6.38e-25	hypothetical protein	Granulicatella adiacens ATCC 49175	complement(141434..142807)	gene:NA	protein_id:EEW36521.1	EC:NA
45568	CP001164.4216	405.781	975.184	26.1781	0.0268443	-5.21924	4.54e-18	1.42e-16	shikimate kinase	Escherichia coli O157:H7 str. EC4115	complement(4333819..4334496)	gene:aroK	protein_id:ACI36904.1	EC:NA
21007	AFHR01000073.4	124.443	299.063	8.03034	0.0268517	-5.21884	0.0106397	0.0244198	outer membrane lipoprotein	Enterobacter hormaechei ATCC 49162	complement(2821..3531)	gene:NA	protein_id:EGK56992.1	EC:NA
42187	CP000783.2392	75.9496	182.517	4.90484	0.0268734	-5.21768	0.000175967	0.000621922	hypothetical protein	Cronobacter sakazakii ATCC BAA-894	2402193..2402411	gene:NA	protein_id:ABU77701.1	EC:NA
42467	CP000783.3921	134.738	323.786	8.70621	0.0268888	-5.21685	3.28e-18	1.04e-16	hypothetical protein	Cronobacter sakazakii ATCC BAA-894	3997567..3999390	gene:NA	protein_id:ABU79230.1	EC:1.7.-.-
20884	AFHR01000066.87	102.216	245.633	6.60555	0.026892	-5.21668	2.34e-15	5.04e-14	leucyl aminopeptidase	Enterobacter hormaechei ATCC 49162	86286..87797	gene:pepA2	protein_id:EGK57798.1	EC:NA
638	ABWM02000007.300	83.5677	200.817	5.40125	0.0268963	-5.21645	4.64e-06	2.27e-05	UTP--glucose-1-phosphate uridylyltransferase	Enterobacter cancerogenus ATCC 35316	complement(279353..280258)	gene:galU	protein_id:EFC56989.1	EC:NA
20567	AFHR01000043.427	128.364	308.46	8.3003	0.0269089	-5.21577	7.12e-17	1.89e-15	GTP-dependent nucleic acid-binding protein EngD	Enterobacter hormaechei ATCC 49162	459002..			EC:NA
530	ABWM02000004.527	74.333	178.619	4.80878	0.0269219	-5.21507	0.0102923	0.0237022	hypothetical protein	Enterobacter cancerogenus ATCC 35316	complement(557187..557768)	gene:NA	protein_id:EFC58095.1	EC:4.1.3.-
45340	CP001164.3642	20.1001	48.298	1.30151	0.0269475	-5.2137	9.65e-05	0.000360348	23S rRNA (uracil-5-)-methyltransferase RumA	Escherichia coli O157:H7 str. EC4115	complement(3740495..3741796)	gene:rumA	protein_id:ACI38497.1	EC:NA
45275	CP001164.3451	55.5373	133.449	3.59623	0.0269483	-5.21366	6.48e-06	3.07e-05	acetyltransferase, GNAT family protein	Escherichia coli O157:H7 str. EC4115	3544267..3546927	gene:NA	protein_id:ACI39400.1	EC:NA
741	ABWM02000010.229	31.9405	76.7466	2.06981	0.0269694	-5.21253	2.53e-06	1.3e-05	putative ATP synthase F0, A subunit	Enterobacter cancerogenus ATCC 35316	242303..245416	gene:NA	protein_id:EFC56138.1	EC:NA
864	ABWM02000020.15	230.428	553.668	14.935	0.0269746	-5.21225	9.1e-18	2.72e-16	cysteine--tRNA ligase	Enterobacter cancerogenus ATCC 35316	13965..15362	gene:cysS	protein_id:EFC55343.1	EC:NA
46972	CP001396.3034	89.9941	216.235	5.83323	0.0269763	-5.21216	2.06e-14	3.86e-13	FKBP-type peptidyl prolyl cis-trans isomerase (rotamase)	Escherichia coli BW2952	complement(3363086..3363676)	gene:slyD	protein_id:ACR63087.1	EC:NA
5857	ACKZ01000029.156	386.647	929.024	25.0624	0.0269771	-5.21212	7.02e-28	9.49e-26	ABC transporter, substrate-binding protein, family 5	Granulicatella adiacens ATCC 49175	complement(134109..135728)	gene:oppA	protein_id:EEW36514.1	EC:NA
5201	ACKZ01000017.21	266.37	640.006	17.2792	0.0269985	-5.21098	8.63e-24	6.04e-22	hypothetical protein	Granulicatella adiacens ATCC 49175	complement(18527..19168)	gene:NA	protein_id:EEW37310.1	EC:NA
42268	CP000783.30	62.7737	150.824	4.07366	0.0270094	-5.2104	4.69e-05	0.000187398	hypothetical protein	Cronobacter sakazakii ATCC BAA-894	11931..12551	gene:NA	protein_id:ABU75339.1	EC:NA
47384	CP001396.52	215.066	516.724	13.9612	0.0270186	-5.2099	4.59e-22	2.52e-20	peptidyl-prolyl cis-trans isomerase (PPIase)	Escherichia coli BW2952	complement(53416..54702)	gene:surA	protein_id:ACR63988.1	EC:3.1.1.29
45106	CP001164.244	67.8951	163.126	4.40804	0.0270224	-5.2097	3.55e-11	4.12e-10	conserved hypothetical protein	Escherichia coli O157:H7 str. EC4115	complement(285593..286333)	gene:NA	protein_id:ACI39208.1	EC:NA
46513	CP001396.188	34.1228	81.9821	2.21649	0.0270362	-5.20896	1.96e-06	1.03e-05	conserved protein	Escherichia coli BW2952	complement(218886..219593)	gene:yaeB	protein_id:ACR62267.1	EC:NA
45394	CP001164.3833	45.0542	108.245	2.92707	0.0270412	-5.2087	8.24e-09	6.62e-08	tRNA (guanine-N(7)-)-methyltransferase	Escherichia coli O157:H7 str. EC4115	complement(3948124..3948843)	gene:trmB	protein_id:ACI37061.1	EC:NA
45283	CP001164.3464	59.4145	142.742	3.86255	0.0270596	-5.20772	1.78e-10	1.85e-09	3-deoxy-7-phosphoheptulonate synthase, Tyr-sensitive	Escherichia coli O157:H7 str. EC4115	complement(3564308..3565378)	gene:aroF	protein_id:ACI37072.1	EC:NA
874	ABWM02000020.192	22.0963	53.0845	1.43746	0.0270787	-5.2067	3.08e-05	0.000127789	HAD hydrolase, family IIA	Enterobacter cancerogenus ATCC 35316	complement(189014..189766)	gene:NA	protein_id:EFC55520.1	EC:NA
4383	ACKZ01000004.23	5717.99	13736.8	372.148	0.0270914	-5.20602	2.78e-14	5.09e-13	ribosomal protein L31	Granulicatella adiacens ATCC 49175	22067..22312	gene:rpmE	protein_id:EEW38198.1	EC:NA
47360	CP001396.4082	397.008	953.761	25.8387	0.0270914	-5.20602	4.29e-28	6.04e-26	DNA-binding response regulator in two-component regulatory system with ArcB or CpxA	Escherichia coli BW2952	complement(4576097..4576813)	gene:arcA	protein_id:ACR62852.1	EC:NA
1297	ABWM02000045.10	33.5548	80.6097	2.18485	0.027104	-5.20535	1.13e-07	7.47e-07	coproporphyrinogen dehydrogenase	Enterobacter cancerogenus ATCC 35316	10026..11399	gene:hemN	protein_id:EFC53625.1	EC:NA
45712	CP001164.4668	44.8364	107.711	2.91997	0.0271093	-5.20507	1.92e-08	1.45e-07	cytoplasmic D-ribose-binding protein RbsD	Escherichia coli O157:H7 str. EC4115	4829890..4830309	gene:rbsD	protein_id:ACI36003.1	EC:NA
20910	AFHR01000068.16	250.336	601.366	16.3167	0.0271327	-5.20382	1.76e-23	1.18e-21	50S ribosomal protein L17	Enterobacter hormaechei ATCC 49162	complement(10625..11008)	gene:rplQ	protein_id:EGK57516.1	EC:NA
4521	ACKZ01000008.154	708.734	1702.53	46.2039	0.0271384	-5.20352	7.41e-33	2.07e-30	glycosyltransferase, group 1 family protein	Granulicatella adiacens ATCC 49175	complement(167680..168714)	gene:cpoA	protein_id:EEW38063.1	EC:NA
21019	AFHR01000073.66	1139.22	2736.5	74.3671	0.027176	-5.20153	6.59e-34	2.26e-31	3-octaprenyl-4-hydroxybenzoate carboxy-lyase	Enterobacter hormaechei ATCC 49162	complement(69113..69442)	gene:ubiD3	protein_id:EGK57054.1	EC:NA
42572	CP000783.588	36.6128	87.9464	2.39038	0.02718	-5.20131	1.1e-07	7.28e-07	hypothetical protein	Cronobacter sakazakii ATCC BAA-894	complement(579493..581682)	gene:NA	protein_id:ABU75897.1	EC:NA
20565	AFHR01000043.421	106.333	255.419	6.94301	0.0271829	-5.20116	4.47e-05	0.000179541	4-(cytidine-5'-diphospho)-2-C-methyl-D- erythritol kinase	Enterobacter hormaechei ATCC 49162	452830..453699	gene:ispE	protein_id:EGK60574.1	EC:NA
42451	CP000783.3886	542.764	1303.73	35.454	0.0271943	-5.20055	8.08e-05	0.000306921	hypothetical protein	Cronobacter sakazakii ATCC BAA-894	complement(3954856..3955389)	gene:NA	protein_id:ABU79195.1	EC:6.4.1.2
45325	CP001164.3597	130.667	313.865	8.53538	0.0271945	-5.20054	2.82e-18	9.04e-17	lipoprotein NlpD	Escherichia coli O157:H7 str. EC4115	complement(3692582..3693673)	gene:nlpD	protein_id:ACI39327.1	EC:NA
42158	CP000783.2236	23.1734	55.6599	1.51569	0.0272312	-5.1986	1.12e-05	5.09e-05	hypothetical protein	Cronobacter sakazakii ATCC BAA-894	complement(2227627..2230155)	gene:NA	protein_id:ABU77545.1	EC:NA
4704	ACKZ01000009.53	258.292	620.379	16.9005	0.0272422	-5.19801	0.000553707	0.00175374	glutaredoxin	Granulicatella adiacens ATCC 49175	complement(64704..64982)	gene:NA	protein_id:EEW37898.1	EC:NA
45471	CP001164.4049	21.1705	50.8482	1.38531	0.027244	-5.19792	9.82e-05	0.000366311	octaprenyl-diphosphate synthase	Escherichia coli O157:H7 str. EC4115	4177829..4178800	gene:ispB	protein_id:ACI35146.1	EC:NA
20795	AFHR01000063.245	25.7983	61.9632	1.68844	0.0272491	-5.19765	1.55e-05	6.79e-05	tRNA (guanine-N(7)-)-methyltransferase	Enterobacter hormaechei ATCC 49162	complement(254913..255632)	gene:trmB	protein_id:EGK58236.1	EC:NA
20381	AFHR01000027.192	31.9552	76.7466	2.09435	0.0272892	-5.19553	2.65e-06	1.35e-05	aerobic respiration control protein ArcA	Enterobacter hormaechei ATCC 49162	217778..218494	gene:arcA	protein_id:EGK61877.1	EC:NA
45195	CP001164.3125	225.304	541.064	14.7979	0.0273497	-5.19233	1.62e-22	9.44e-21	3-oxoacyl-[acyl-carrier-protein] synthase 1	Escherichia coli O157:H7 str. EC4115	complement(3208200..3209420)	gene:fabB	protein_id:ACI37986.1	EC:5.99.1.3
1301	ABWM02000045.105	31.9085	76.6274	2.09588	0.0273516	-5.19223	0.019979	0.0424289	hypothetical protein	Enterobacter cancerogenus ATCC 35316	105512..105871	gene:NA	protein_id:EFC53720.1	EC:NA
47569	CP001396.974	56.3139	135.236	3.699	0.0273521	-5.1922	1.26e-11	1.56e-10	polyamine transporter subunit	Escherichia coli BW2952	complement(1087606..1088742)	gene:potA	protein_id:ACR64074.1	EC:NA
46707	CP001396.2425	24.8115	59.5826	1.63072	0.0273692	-5.19131	7.34e-06	3.44e-05	conserved inner membrane protein	Escherichia coli BW2952	complement(2700346..2700774)	gene:yqaA	protein_id:ACR62188.1	EC:NA
5643	ACKZ01000021.121	19579.6	47013.4	1290.29	0.0274452	-5.1873	7.42e-39	5.74e-36	single-strand binding family protein	Granulicatella adiacens ATCC 49175	complement(99328..99825)	gene:ssb3	protein_id:EEW36822.1	EC:NA
45464	CP001164.4037	36.2535	87.0482	2.39038	0.0274605	-5.1865	2.22e-07	1.39e-06	preprotein translocase, SecG subunit	Escherichia coli O157:H7 str. EC4115	complement(4166438..4166770)	gene:secG	protein_id:ACI39601.1	EC:NA
47395	CP001396.533	48.7417	117.03	3.2164	0.0274836	-5.18528	0.000186018	0.000654192	2-octaprenyl-3-methyl-6-methoxy-1,4-benzoquinol oxygenase	Escherichia coli BW2952	597084..598259	gene:ubiF	protein_id:ACR61773.1	EC:NA
46027	CP001164.793	50.7694	121.885	3.35905	0.0275592	-5.18132	2.73e-05	0.000114659	pectinesterase	Escherichia coli O157:H7 str. EC4115	complement(893139..894422)	gene:NA	protein_id:ACI36740.1	EC:NA
47061	CP001396.3243	61.3806	147.359	4.06139	0.0275611	-5.18122	2.83e-10	2.85e-09	glycine tRNA synthetase, alpha subunit	Escherichia coli BW2952	complement(3610756..3611667)	gene:glyQ	protein_id:ACR63370.1	EC:NA
538	ABWM02000004.73	43.3038	103.958	2.86781	0.0275863	-5.1799	2.56e-08	1.9e-07	hypoxanthine phosphoribosyltransferase	Enterobacter cancerogenus ATCC 35316	complement(85751..86299)	gene:hpt	protein_id:EFC57641.1	EC:5.4.2.7
42432	CP000783.3762	219.413	526.727	14.5362	0.0275972	-5.17933	1.25e-08	9.75e-08	hypothetical protein	Cronobacter sakazakii ATCC BAA-894	3836980..3837729	gene:NA	protein_id:ABU79071.1	EC:NA
42190	CP000783.2425	38.0119	91.2504	2.51963	0.0276122	-5.17855	7.38e-07	4.19e-06	hypothetical protein	Cronobacter sakazakii ATCC BAA-894	2435720..2437402	gene:NA	protein_id:ABU77734.1	EC:NA
42065	CP000783.15	22.4529	53.8979	1.48961	0.0276376	-5.17722	4.55e-05	0.000182309	hypothetical protein	Cronobacter sakazakii ATCC BAA-894	complement(5373..5843)	gene:NA	protein_id:ABU75326.1	EC:NA
20364	AFHR01000027.156	34.154	81.9821	2.26864	0.0276724	-5.17541	2.14e-06	1.11e-05	lipoprotein	Enterobacter hormaechei ATCC 49162	complement(179269..179502)	gene:NA	protein_id:EGK61841.1	EC:NA
47048	CP001396.3209	30.936	74.2559	2.056	0.027688	-5.17459	6.8e-06	3.21e-05	ketodeoxygluconokinase	Escherichia coli BW2952	3565936..3566865	gene:kdgK	protein_id:ACR63568.1	EC:NA
59903	NZ_AJRE01000080.3	65.5634	157.372	4.35742	0.0276886	-5.17456	0.000179823	0.000634282	branched-chain amino acid ABC transporter permease	Streptococcus sp. GMD4S	complement(1182..2138)	gene:NA	protein_id:WP_000856249.1	EC:NA
46789	CP001396.2652	43.9461	105.475	2.92707	0.0277514	-5.1713	2.24e-08	1.67e-07	predicted peptidase	Escherichia coli BW2952	2967083..2967841	gene:yggG	protein_id:ACR64794.1	EC:NA
45384	CP001164.3807	43.9461	105.475	2.92707	0.0277514	-5.1713	2.24e-08	1.67e-07	peptidase, M48B family	Escherichia coli O157:H7 str. EC4115	3926921..3927679	gene:NA	protein_id:ACI39709.1	EC:NA
47041	CP001396.3187	302.537	726.103	20.1599	0.0277644	-5.17062	1.42e-09	1.29e-08	arsenate reductase	Escherichia coli BW2952	3536754..3537179	gene:arsC	protein_id:ACR62014.1	EC:2.7.1.48
721	ABWM02000010.154	191.161	458.793	12.7394	0.0277673	-5.17047	2.1e-20	9.17e-19	acetyl-CoA carboxylase, carboxyl transferase, beta subunit	Enterobacter cancerogenus ATCC 35316	complement(165930..166835)	gene:accD	protein_id:EFC56063.1	EC:NA
46703	CP001396.2421	39.3622	94.4696	2.62393	0.0277754	-5.17005	3e-07	1.84e-06	multidrug efflux system	Escherichia coli BW2952	2695261..2696433	gene:emrA	protein_id:ACR63807.1	EC:6.3.2.1
4894	ACKZ01000013.32	60.5245	145.258	4.03531	0.0277803	-5.1698	1.39e-11	1.72e-10	putative membrane protein	Granulicatella adiacens ATCC 49175	complement(32618..33571)	gene:NA	protein_id:EEW37644.1	EC:NA
20365	AFHR01000027.157	23.09	55.4147	1.54023	0.0277945	-5.16905	0.0102008	0.0235189	carbamoyl-phosphate synthase, large subunit	Enterobacter hormaechei ATCC 49162	complement(179685..182909)	gene:carB	protein_id:EGK61842.1	EC:NA
46807	CP001396.2704	3525.01	8459.69	235.216	0.0278043	-5.16855	5.83e-06	2.79e-05	hydrogenase 2-specific chaperone	Escherichia coli BW2952	complement(3025481..3025969)	gene:hybE	protein_id:ACR63451.1	EC:NA
47205	CP001396.3589	609.169	1461.94	40.6587	0.0278115	-5.16817	3.82e-32	9.82e-30	ribonuclease E (RNase E) inhibitor protein	Escherichia coli BW2952	complement(4006537..4007022)	gene:rraA	protein_id:ACR65465.1	EC:6.1.1.21
45792	CP001164.4841	609.169	1461.94	40.6587	0.0278115	-5.16817	3.82e-32	9.82e-30	regulator of ribonuclease activity A	Escherichia coli O157:H7 str. EC4115	complement(5023450..5023935)	gene:rraA	protein_id:ACI35951.1	EC:NA
20630	AFHR01000057.68	63.3515	152.036	4.22858	0.027813	-5.1681	4.53e-12	6e-11	D-lactate dehydrogenase	Enterobacter hormaechei ATCC 49162	82383..84161	gene:dld	protein_id:EGK59098.1	EC:NA
675	ABWM02000009.2	21.1284	50.7038	1.41138	0.0278358	-5.16691	4.07e-05	0.000164415	KHG/KDPG aldolase	Enterobacter cancerogenus ATCC 35316	complement(1502..2143)	gene:eda	protein_id:EFC56259.1	EC:NA
42326	CP000783.3249	26.7884	64.2843	1.79121	0.0278639	-5.16546	1.13e-05	5.09e-05	hypothetical protein	Cronobacter sakazakii ATCC BAA-894	3274690..3275406	gene:NA	protein_id:ABU78558.1	EC:NA
47540	CP001396.898	61.6126	147.843	4.12581	0.0279067	-5.16324	0.000662551	0.00206004	glucan biosynthesis: glycosyl transferase	Escherichia coli BW2952	1014011..1016554	gene:mdoH	protein_id:ACR63301.1	EC:NA
42361	CP000783.3468	572.863	1374.6	38.3722	0.0279152	-5.1628	4.48e-31	9.9e-29	hypothetical protein	Cronobacter sakazakii ATCC BAA-894	complement(3504958..3505290)	gene:NA	protein_id:ABU78777.1	EC:NA
21036	AFHR01000074.117	313.805	752.953	21.0401	0.0279435	-5.16134	1.21e-25	1.15e-23	Tn3 family transposase	Enterobacter hormaechei ATCC 49162	complement(96882..99686)	gene:NA	protein_id:EGK56859.1	EC:NA
45979	CP001164.670	327.519	785.83	21.9787	0.0279687	-5.16004	2.29e-18	7.46e-17	leucyl-tRNA synthetase	Escherichia coli O157:H7 str. EC4115	complement(756834..759416)	gene:leuS	protein_id:ACI35040.1	EC:NA
46895	CP001396.2899	62.5247	150.01	4.20097	0.0280045	-5.1582	0.000674056	0.00209204	predicted ribosome-associated, sigma 54 modulation protein	Escherichia coli BW2952	3231343..3231630	gene:hpf	protein_id:ACR65079.1	EC:NA
45481	CP001164.4065	62.5247	150.01	4.20097	0.0280045	-5.1582	0.000674056	0.00209204	ribosomal subunit interface protein	Escherichia coli O157:H7 str. EC4115	4190293..4190580	gene:yfiA	protein_id:ACI35700.1	EC:NA
949	ABWM02000027.20	303.624	728.45	20.4062	0.0280132	-5.15775	2.41e-06	1.24e-05	ATP synthase F0, C subunit	Enterobacter cancerogenus ATCC 35316	20809..21048	gene:atpE	protein_id:EFC54896.1	EC:NA
42135	CP000783.2101	48.1882	115.607	3.24247	0.0280474	-5.15599	9.07e-10	8.48e-09	hypothetical protein	Cronobacter sakazakii ATCC BAA-894	complement(2105545..2107491)	gene:NA	protein_id:ABU77410.1	EC:2.3.1.47
41543	CP000308.2482	112.519	269.938	7.57229	0.0280519	-5.15576	2.7e-15	5.76e-14	leucyl-tRNA synthetase	Yersinia pestis Antiqua	2775444..2778026	gene:NA	protein_id:ABG14451.1	EC:NA
6441	ADDC01000001.3141	112.519	269.938	7.57229	0.0280519	-5.15576	2.7e-15	5.76e-14	leucine--tRNA ligase	Yersinia pestis KIM D27	complement(3247799..3250381)	gene:leuS	protein_id:EFA48963.1	EC:4.2.1.12
5642	ACKZ01000021.120	7110.68	17057.1	479.716	0.0281241	-5.15205	5.46e-11	6.17e-10	ribosomal protein S18	Granulicatella adiacens ATCC 49175	complement(99063..99305)	gene:rpsR	protein_id:EEW36821.1	EC:NA
1037	ABWM02000029.61	23.3806	56.0838	1.57857	0.0281467	-5.15089	5.84e-05	0.000228575	hypothetical protein	Enterobacter cancerogenus ATCC 35316	51881..52021	gene:NA	protein_id:EFC54737.1	EC:2.7.7.7
5739	ACKZ01000026.22	108.824	261.009	7.36635	0.0282226	-5.14701	3.14e-15	6.64e-14	Mg2+ transporter-C family protein	Granulicatella adiacens ATCC 49175	complement(22076..22783)	gene:yqgG2	protein_id:EEW36632.1	EC:NA
774	ABWM02000010.329	54.4808	130.67	3.68826	0.0282258	-5.14684	1.59e-10	1.67e-09	GTP-binding protein LepA	Enterobacter cancerogenus ATCC 35316	complement(350300..352099)	gene:lepA	protein_id:EFC56238.1	EC:NA
45361	CP001164.3756	35.9765	86.2852	2.43737	0.0282478	-5.14572	0.04668	0.0883856	lysyl-tRNA synthetase LysS	Escherichia coli O157:H7 str. EC4115	complement(3876203..3877720)	gene:lysS	protein_id:ACI36981.1	EC:NA
45567	CP001164.4215	122.363	293.472	8.28997	0.0282479	-5.14571	3.08e-05	0.000127701	3-dehydroquinate synthase	Escherichia coli O157:H7 str. EC4115	complement(4332674..4333762)	gene:aroB	protein_id:ACI36300.1	EC:NA
46768	CP001396.2609	31.4943	75.5345	2.13423	0.028255	-5.14535	0.0467651	0.0885239	lysine tRNA synthetase, constitutive	Escherichia coli BW2952	complement(2918827..2920344)	gene:lysS	protein_id:ACR63692.1	EC:NA
47301	CP001396.3902	569.627	1366.11	38.6368	0.0282823	-5.14395	4.8e-30	9.19e-28	primosomal protein N	Escherichia coli BW2952	4362278..4362592	gene:priB	protein_id:ACR65273.1	EC:NA
46469	CP001396.1679	39.4375	94.5796	2.67608	0.0282945	-5.14334	1.36e-08	1.05e-07	predicted methyltransferase	Escherichia coli BW2952	1842785..1843528	gene:cmoA	protein_id:ACR64667.1	EC:NA
45190	CP001164.3110	21.3512	51.2033	1.44973	0.0283132	-5.14238	0.241871	0.349765	histidine ABC transporter, periplasmic histidine-binding protein	Escherichia coli O157:H7 str. EC4115	complement(3193538..3194320)	gene:hisJ	protein_id:ACI37331.1	EC:NA
21016	AFHR01000073.63	37.7475	90.5218	2.56468	0.0283322	-5.14142	3.74e-07	2.25e-06	lipopolysaccharide biosynthesis protein WzzE	Enterobacter hormaechei ATCC 49162	complement(65105..66154)	gene:wzzE	protein_id:EGK57051.1	EC:NA
45301	CP001164.3550	678.578	1627.28	46.1115	0.0283366	-5.14119	2.3e-08	1.71e-07	carbon storage regulator	Escherichia coli O157:H7 str. EC4115	complement(3647125..3647310)	gene:csrA	protein_id:ACI38783.1	EC:NA
46877	CP001396.2871	727.068	1743.56	49.4075	0.0283372	-5.14116	2.14e-28	3.14e-26	preprotein translocase membrane subunit	Escherichia coli BW2952	complement(3207343..3207675)	gene:secG	protein_id:ACR65269.1	EC:NA
20200	AFHR01000015.85	108.99	261.365	7.40663	0.0283383	-5.1411	9.1e-17	2.39e-15	pyruvate formate-lyase 1-activating enzyme	Enterobacter hormaechei ATCC 49162	92506..93246	gene:pflA	protein_id:EGK63093.1	EC:NA
45507	CP001164.4114	116.884	280.291	7.94695	0.0283525	-5.14038	1.6e-10	1.68e-09	tRNA-dihydrouridine synthase B	Escherichia coli O157:H7 str. EC4115	4247007..4247972	gene:dusB	protein_id:ACI35079.1	EC:3.4.13.-
45954	CP001164.55	213.416	511.767	14.5153	0.0283631	-5.13984	1.52e-21	7.79e-20	chaperone/peptidyl-prolyl cis-trans isomerase SurA	Escherichia coli O157:H7 str. EC4115	complement(58387..59673)	gene:surA	protein_id:ACI37266.1	EC:NA
20934	AFHR01000068.43	21.5088	51.5768	1.46353	0.0283758	-5.13919	0.000136304	0.000493016	bacterioferritin	Enterobacter hormaechei ATCC 49162	complement(25115..25591)	gene:bfr	protein_id:EGK57543.1	EC:NA
45907	CP001164.5176	45.0481	108.016	3.06972	0.0284192	-5.13699	2e-06	1.04e-05	alpha,alpha-phosphotrehalase	Escherichia coli O157:H7 str. EC4115	complement(5393775..5395430)	gene:treC	protein_id:ACI38864.1	EC:NA
44836	CP001164.1012	22.0332	52.8301	1.50188	0.0284285	-5.13652	0.00613975	0.0149986	paraquat-inducible protein B	Escherichia coli O157:H7 str. EC4115	1146086..1147726	gene:pqiB	protein_id:ACI38327.1	EC:NA
660	ABWM02000008.49	26.277	63.0057	1.79121	0.0284293	-5.13648	0.190966	0.288171	endoribonuclease L-PSP	Enterobacter cancerogenus ATCC 35316	49914..50303	gene:NA	protein_id:EFC56647.1	EC:NA
20948	AFHR01000069.37	20.037	48.0437	1.36593	0.0284311	-5.13639	0.0014883	0.00424878	major facilitator family transporter TsgA	Enterobacter hormaechei ATCC 49162	29436..30620	gene:tsgA	protein_id:EGK57399.1	EC:NA
46087	CP001164.954	359.127	861.076	24.4937	0.0284455	-5.13566	9.2e-07	5.13e-06	leucine responsive regulatory protein	Escherichia coli O157:H7 str. EC4115	1067028..1067522	gene:lrp	protein_id:ACI35216.1	EC:NA
20526	AFHR01000043.163	52.1837	125.12	3.55942	0.028448	-5.13553	0.00314576	0.00828903	PTS family sucrose porter, EIIBC component ScrA	Enterobacter hormaechei ATCC 49162	complement(177752..179122)	gene:scrA	protein_id:EGK60316.1	EC:NA
46097	CP001164.968	275.619	660.848	18.8001	0.0284484	-5.13551	2.49e-18	8.03e-17	putative formate transporter FocA	Escherichia coli O157:H7 str. EC4115	complement(1086608..1087465)	gene:NA	protein_id:ACI35847.1	EC:NA
45449	CP001164.4010	44.5843	106.898	3.04211	0.0284581	-5.13501	1.34e-08	1.04e-07	putative lipoprotein	Escherichia coli O157:H7 str. EC4115	4137665..4139701	gene:NA	protein_id:ACI36028.1	EC:NA
6501	ADDC01000003.90	51.7785	124.146	3.53334	0.0284611	-5.13487	1.22e-09	1.12e-08	putative insertion element IS407	Yersinia pestis KIM D27	complement(58083..58697)	gene:NA	protein_id:EFA45676.1	EC:NA
46316	CP001396.1074	45.0301	107.965	3.07335	0.0284661	-5.13461	1e-08	7.9e-08	predicted protein	Escherichia coli BW2952	complement(1195694..1196023)	gene:yciU	protein_id:ACR64865.1	EC:NA
44859	CP001164.126	39.565	94.8592	2.70216	0.028486	-5.1336	3.49e-08	2.52e-07	carbonic anhydrase	Escherichia coli O157:H7 str. EC4115	complement(146361..147023)	gene:can	protein_id:ACI38347.1	EC:NA
11129	AEDW01000020.159	22.1322	53.0593	1.51415	0.028537	-5.13102	4.96e-06	2.41e-05	bacterial extracellular solute-binding protein, family 3	Streptococcus oralis ATCC 35037	151573..152412	gene:NA	protein_id:EFO01668.1	EC:NA
42370	CP000783.3496	25.2385	60.5059	1.72679	0.0285392	-5.13091	2.28e-06	1.18e-05	hypothetical protein	Cronobacter sakazakii ATCC BAA-894	3528442..3529167	gene:NA	protein_id:ABU78805.1	EC:NA
47553	CP001396.939	68.2272	163.556	4.67437	0.0285795	-5.12887	0.0293548	0.0592216	3-oxoacyl-[acyl-carrier-protein] synthase III	Escherichia coli BW2952	1051907..1052860	gene:fabH	protein_id:ACR61829.1	EC:NA
44871	CP001164.1327	68.2272	163.556	4.67437	0.0285795	-5.12887	0.0297278	0.0598882	3-oxoacyl-[acyl-carrier-protein] synthase 3	Escherichia coli O157:H7 str. EC4115	1451439..1452392	gene:fabH	protein_id:ACI36470.1	EC:NA
46708	CP001396.2427	663.515	1590.58	45.474	0.0285896	-5.12836	3.52e-10	3.5e-09	pleiotropic regulatory protein for carbon source metabolism	Escherichia coli BW2952	complement(2702795..2702980)	gene:csrA	protein_id:ACR64069.1	EC:2.7.8.-
1064	ABWM02000032.21	51.0603	122.4	3.50016	0.028596	-5.12804	0.0191557	0.0409084	cytochrome c assembly protein	Enterobacter cancerogenus ATCC 35316	19874..20740	gene:NA	protein_id:EFC54636.1	EC:NA
42593	CP000783.690	56.2993	134.957	3.86102	0.0286093	-5.12737	1.29e-10	1.37e-09	hypothetical protein	Cronobacter sakazakii ATCC BAA-894	687614..688828	gene:NA	protein_id:ABU75998.1	EC:NA
1196	ABWM02000035.306	57.6446	138.176	3.95708	0.028638	-5.12592	2.33e-09	2.05e-08	ribosomal protein L21	Enterobacter cancerogenus ATCC 35316	complement(312971..313282)	gene:rplU	protein_id:EFC54217.1	EC:NA
46675	CP001396.2343	37.4402	89.7427	2.57178	0.0286572	-5.12496	0.00200601	0.0055473	fused predicted acyl-CoA synthetase: NAD(P)-binding subunit/ATP-binding subunit	Escherichia coli BW2952	2603780..2606440	gene:yfiQ	protein_id:ACR63218.1	EC:6.1.1.3
45166	CP001164.3034	34.4833	82.6512	2.37141	0.0286918	-5.12322	2.96e-07	1.82e-06	2Fe-2S iron-sulfur cluster-binding protein	Escherichia coli O157:H7 str. EC4115	3115652..3115906	gene:NA	protein_id:ACI38316.1	EC:NA
45990	CP001164.693	77.6059	186	5.34353	0.0287287	-5.12136	3.78e-12	5.08e-11	nagD protein	Escherichia coli O157:H7 str. EC4115	complement(782872..783624)	gene:nagD	protein_id:ACI37610.1	EC:5.4.99.-
46732	CP001396.2473	128.351	307.621	8.83852	0.0287319	-5.1212	8.41e-18	2.53e-16	predicted outer membrane lipoprotein	Escherichia coli BW2952	complement(2751448..2752587)	gene:nlpD	protein_id:ACR64707.1	EC:NA
20165	AFHR01000014.48	30.0351	71.9853	2.06827	0.0287319	-5.1212	1.79e-06	9.43e-06	sensor histidine kinase PhoQ	Enterobacter hormaechei ATCC 49162	35763..37226	gene:phoQ	protein_id:EGK63145.1	EC:4.1.1.48
47517	CP001396.807	23.2845	55.8042	1.60465	0.028755	-5.12005	7.73e-05	0.000295152	predicted peptidase	Escherichia coli BW2952	complement(918730..920490)	gene:ycbZ	protein_id:ACR64778.1	EC:NA
44838	CP001164.1015	23.2845	55.8042	1.60465	0.028755	-5.12005	7.73e-05	0.000295152	peptidase, S16 (lon protease) family	Escherichia coli O157:H7 str. EC4115	complement(1149366..1151126)	gene:NA	protein_id:ACI39682.1	EC:NA
46684	CP001396.2355	55.9987	134.203	3.86255	0.0287815	-5.11872	6.4e-10	6.12e-09	3-deoxy-D-arabino-heptulosonate-7-phosphate synthase, tyrosine-repressible	Escherichia coli BW2952	complement(2623914..2624984)	gene:aroF	protein_id:ACR61808.1	EC:NA
42489	CP000783.4093	73.3631	175.808	5.06647	0.0288182	-5.11688	4.18e-12	5.57e-11	hypothetical protein	Cronobacter sakazakii ATCC BAA-894	complement(4185604..4186956)	gene:NA	protein_id:ABU79402.1	EC:NA
13974	AEEP01000011.88	2467.37	5912.65	170.506	0.0288375	-5.11591	5.35e-36	2.47e-33	receptor family ligand-binding protein	Streptococcus sp. oral taxon 071 str. 73H25AP	complement(87982..89253)	gene:livJ	protein_id:EFM34947.1	EC:2.4.1.129
45440	CP001164.3959	199.313	477.609	13.7817	0.0288556	-5.115	4.57e-21	2.19e-19	Exu regulon transcriptional regulator	Escherichia coli O157:H7 str. EC4115	4089367..4090143	gene:exuR	protein_id:ACI37273.1	EC:NA
20843	AFHR01000063.91	182.149	436.478	12.5968	0.02886	-5.11478	5.95e-21	2.81e-19	lysine decarboxylase	Enterobacter hormaechei ATCC 49162	96777..98141	gene:ygdH	protein_id:EGK58082.1	EC:4.2.99.18
45213	CP001164.3276	237.422	568.926	16.4194	0.0288604	-5.11476	5.7e-15	1.15e-13	glutamyl-tRNA synthetase	Escherichia coli O157:H7 str. EC4115	complement(3351903..3353318)	gene:gltX	protein_id:ACI34975.1	EC:3.6.3.-
45673	CP001164.457	53.6753	128.619	3.7128	0.0288667	-5.11445	0.00307837	0.00813291	1-deoxy-D-xylulose-5-phosphate synthase	Escherichia coli O157:H7 str. EC4115	complement(507954..509816)	gene:dxs	protein_id:ACI37128.1	EC:NA
20154	AFHR01000014.114	77.8523	186.549	5.38744	0.0288794	-5.11381	2.74e-05	0.000114784	multidrug resistance protein MdtH	Enterobacter hormaechei ATCC 49162	101189..102397	gene:mdtH	protein_id:EGK63211.1	EC:NA
46293	CP001396.1028	21.8857	52.4406	1.51569	0.0289029	-5.11264	6.34e-05	0.000246663	predicted GTP-binding protein	Escherichia coli BW2952	complement(1144665..1145756)	gene:ychF	protein_id:ACR64449.1	EC:NA
4619	ACKZ01000008.63	228.646	547.858	15.8377	0.0289084	-5.11236	7.23e-22	3.84e-20	TrkA N-terminal domain protein	Granulicatella adiacens ATCC 49175	66025..66690	gene:NA	protein_id:EEW37972.1	EC:NA
41383	CP000033.1189	197.101	472.27	13.654	0.0289114	-5.11222	2.28e-06	1.18e-05	uridine mono phosphate kinase	Lactobacillus acidophilus NCFM	complement(1247061..1247786)	gene:NA	protein_id:AAV43099.1	EC:NA
20872	AFHR01000066.61	42.1873	101.078	2.92707	0.0289586	-5.10987	9.96e-08	6.65e-07	diaminopimelate epimerase	Enterobacter hormaechei ATCC 49162	complement(64658..64969)	gene:dapF	protein_id:EGK57772.1	EC:NA
54294	FM177140.1862	48.0115	115.032	3.33144	0.0289611	-5.10974	2.48e-17	6.97e-16	50S ribosomal protein L20	Lactobacillus casei BL23	complement(1853784..1854140)	gene:rplT	protein_id:CAQ66994.1	EC:NA
45746	CP001164.4737	34.268	82.0921	2.38521	0.0290553	-5.10505	2.37e-07	1.48e-06	hydrolase, Cof family	Escherichia coli O157:H7 str. EC4115	4909625..4910425	gene:NA	protein_id:ACI37819.1	EC:NA
34534	AM942444.1533	90.6582	217.159	6.32446	0.0291237	-5.10166	4.44e-13	6.85e-12	resolvase of Tn5393-like transposon, N-terminal fragment	Corynebacterium urealyticum DSM 7109	1790889..1791296	gene:tnpRN	protein_id:CAQ05493.1	EC:NA
987	ABWM02000027.55	3060.6	7330.8	213.807	0.0291656	-5.09959	1.73e-39	1.51e-36	hypothetical protein	Enterobacter cancerogenus ATCC 35316	54310..54465	gene:NA	protein_id:EFC54931.1	EC:NA
45403	CP001164.3868	349.777	837.705	24.4922	0.0292372	-5.09605	1.85e-26	1.99e-24	hydrogenase-2 small chain	Escherichia coli O157:H7 str. EC4115	complement(3988579..3989697)	gene:hybO	protein_id:ACI39225.1	EC:NA
11941	AEEN01000012.302	54.5752	130.704	3.82267	0.0292468	-5.09558	3.41e-09	2.91e-08	ABC transporter substrate binding protein	Streptococcus mitis ATCC 6249	300862..301857	gene:NA	protein_id:EFM31535.1	EC:NA
20157	AFHR01000014.128	52.8064	126.467	3.699	0.0292486	-5.09549	2.68e-08	1.97e-07	periplasmic glucan biosynthesis protein	Enterobacter hormaechei ATCC 49162	complement(112214..114742)	gene:mdoH	protein_id:EGK63225.1	EC:NA
5097	ACKZ01000016.209	13715.1	32846.2	961.086	0.0292602	-5.09492	3.21e-20	1.36e-18	flavocytochrome c	Granulicatella adiacens ATCC 49175	212820..214337	gene:NA	protein_id:EEW37554.1	EC:2.7.7.7
60196	NZ_AJRE01000171.2	67.5268	161.719	4.73208	0.0292612	-5.09487	8.87e-13	1.31e-11	acetolactate synthase	Streptococcus sp. GMD4S	complement(564..			EC:NA
4713	ACKZ01000009.62	389.52	932.8	27.3339	0.0293031	-5.0928	2.27e-26	2.42e-24	ROK family protein	Granulicatella adiacens ATCC 49175	complement(71555..72442)	gene:scrK	protein_id:EEW37907.1	EC:NA
4571	ACKZ01000008.200	1455.53	3485.42	102.268	0.0293416	-5.09091	2.24e-11	2.69e-10	ABC transporter, ATP-binding protein	Granulicatella adiacens ATCC 49175	216119..217744	gene:NA	protein_id:EEW38109.1	EC:NA
10960	AEDW01000019.271	87.0845	208.525	6.12409	0.0293686	-5.08958	0.000477009	0.00153186	licD Protein	Streptococcus oralis ATCC 35037	complement(277727..278563)	gene:NA	protein_id:EFO02033.1	EC:1.7.1.7
55080	FM179322.821	17039.8	40801.6	1198.66	0.0293779	-5.08913	2.56e-41	3.21e-38	Putative protein without homology	Lactobacillus rhamnosus GG	complement(829104..829415)	gene:NA	protein_id:CAR86716.1	EC:NA
45740	CP001164.4718	27.6439	66.1906	1.94613	0.0294019	-5.08795	6.93e-08	4.77e-07	diaminopimelate epimerase	Escherichia coli O157:H7 str. EC4115	4891535..4892359	gene:dapF	protein_id:ACI38211.1	EC:NA
5903	ACKZ01000029.203	1556.04	3725.77	109.555	0.0294047	-5.08781	2.37e-36	1.17e-33	DNA-binding regulatory protein, YebC/PmpR family	Granulicatella adiacens ATCC 49175	185803..186567	gene:yeeN	protein_id:EEW36561.1	EC:NA
46746	CP001396.2517	22.3945	53.6183	1.57857	0.0294409	-5.08603	5.32e-05	0.000210338	23S rRNA (uracil-5)-methyltransferase	Escherichia coli BW2952	complement(2798869..2800170)	gene:rumA	protein_id:ACR61751.1	EC:NA
42028	CP000783.1170	619.017	1482.09	43.6383	0.0294439	-5.08589	1.01e-14	1.97e-13	hypothetical protein	Cronobacter sakazakii ATCC BAA-894	1181267..1181605	gene:NA	protein_id:ABU76479.1	EC:NA
425	ABWM02000004.151	34.3258	82.1769	2.4251	0.0295107	-5.08262	1.29e-06	6.97e-06	dimethyladenosine transferase	Enterobacter cancerogenus ATCC 35316	177136..177957	gene:ksgA	protein_id:EFC57719.1	EC:NA
20170	AFHR01000014.63	47.8595	114.573	3.38359	0.0295321	-5.08157	2.21e-09	1.94e-08	transcription-repair coupling factor	Enterobacter hormaechei ATCC 49162	50836..54282	gene:mfd	protein_id:EGK63160.1	EC:NA
42288	CP000783.3088	58.9182	141.047	4.16569	0.0295341	-5.08148	0.0273278	0.0557178	hypothetical protein	Cronobacter sakazakii ATCC BAA-894	3089496..3090290	gene:NA	protein_id:ABU78397.1	EC:NA
46824	CP001396.2737	105.702	253.045	7.47412	0.0295367	-5.08135	1.44e-06	7.74e-06	DNA topoisomerase IV, subunit B	Escherichia coli BW2952	complement(3058674..3060566)	gene:parE	protein_id:ACR62845.1	EC:NA
45608	CP001164.4350	34.9822	83.7441	2.47418	0.0295445	-5.08097	5.56e-07	3.23e-06	low-affinity inorganic phosphate transporter 1	Escherichia coli O157:H7 str. EC4115	4475204..4476703	gene:pitA	protein_id:ACI36760.1	EC:NA
47222	CP001396.3622	61.0641	146.182	4.31908	0.029546	-5.0809	1.03e-10	1.11e-09	DNA-binding transcriptional repressor	Escherichia coli BW2952	4048816..4049463	gene:fabR	protein_id:ACR62979.1	EC:NA
46389	CP001396.1457	46.0916	110.337	3.26145	0.029559	-5.08026	0.00617147	0.015066	predicted oxidoreductase	Escherichia coli BW2952	complement(1614819..1615715)	gene:ydhF	protein_id:ACR64734.1	EC:NA
45346	CP001164.3667	60.9382	145.877	4.31237	0.0295617	-5.08013	1.12e-11	1.4e-10	putative lipoprotein	Escherichia coli O157:H7 str. EC4115	complement(3769715..3769942)	gene:NA	protein_id:ACI39537.1	EC:NA
46750	CP001396.2527	60.6351	145.148	4.293	0.0295767	-5.0794	6.51e-10	6.22e-09	conserved protein	Escherichia coli BW2952	2811478..2812842	gene:ygdH	protein_id:ACR62515.1	EC:NA
41470	CP000260.655	27.3622	65.4963	1.93943	0.0296112	-5.07771	0.0316728	0.0632318	RNA polymerase sigma factor rpoD	Streptococcus pyogenes MGAS10270	634036..635145	gene:rpoD	protein_id:ABF33720.1	EC:NA
1277	ABWM02000041.67	21.0094	50.2891	1.48961	0.0296209	-5.07724	0.000738585	0.00227216	ribosomal protein L9	Enterobacter cancerogenus ATCC 35316	63764..64213	gene:rplI	protein_id:EFC53841.1	EC:3.6.3.10
20361	AFHR01000027.146	152.799	365.746	10.8341	0.029622	-5.07719	3.62e-18	1.14e-16	LPS-assembly protein	Enterobacter hormaechei ATCC 49162	166066..168417	gene:NA	protein_id:EGK61831.1	EC:NA
45645	CP001164.4474	68.2869	163.446	4.84712	0.0296557	-5.07555	0.00395449	0.0101515	conserved hypothetical protein	Escherichia coli O157:H7 str. EC4115	4620581..4620943	gene:NA	protein_id:ACI38028.1	EC:NA
46747	CP001396.2518	67.031	160.44	4.75816	0.0296569	-5.07549	8.64e-08	5.83e-07	hybrid sensory histidine kinase, in two-component regulatory system with UvrY	Escherichia coli BW2952	2800227..2802983	gene:barA	protein_id:ACR63440.1	EC:NA
41571	CP000308.3886	33.0553	79.1181	2.34687	0.0296629	-5.0752	0.0421069	0.0807798	hypothetical protein	Yersinia pestis Antiqua	complement(4384629..4385096)	gene:NA	protein_id:ABG15855.1	EC:NA
4474	ACKZ01000008.111	290.419	695.1	20.6323	0.0296825	-5.07425	1.14e-07	7.51e-07	membrane protein insertase, YidC/Oxa1 family	Granulicatella adiacens ATCC 49175	complement(123718..124665)	gene:yidC	protein_id:EEW38020.1	EC:NA
46781	CP001396.2632	23.3732	55.9394	1.66237	0.0297173	-5.07255	0.000717302	0.00221214	ribose 5-phosphate isomerase, constitutive	Escherichia coli BW2952	complement(2943836..2944495)	gene:rpiA	protein_id:ACR65481.1	EC:NA
44873	CP001164.1330	135.673	324.702	9.65283	0.0297282	-5.07202	0.0185223	0.039722	acyl carrier protein	Escherichia coli O157:H7 str. EC4115	1454295..1454531	gene:acpP	protein_id:ACI36509.1	EC:NA
5697	ACKZ01000022.5	700.675	1676.9	49.8581	0.0297323	-5.07183	8e-32	1.94e-29	ribosomal protein L34	Granulicatella adiacens ATCC 49175	3756..3890	gene:rpmH	protein_id:EEW36696.1	EC:NA
45053	CP001164.2227	365.484	874.608	26.0671	0.0298043	-5.06833	5.94e-27	6.98e-25	selenide, water dikinase	Escherichia coli O157:H7 str. EC4115	complement(2352771..2353814)	gene:selD	protein_id:ACI35493.1	EC:NA
740	ABWM02000010.225	42.1347	100.823	3.00893	0.0298436	-5.06644	1.91e-08	1.44e-07	hypothetical protein	Enterobacter cancerogenus ATCC 35316	complement(238398..239435)	gene:NA	protein_id:EFC56134.1	EC:NA
46855	CP001396.2804	132.717	317.558	9.48871	0.0298802	-5.06467	7.63e-18	2.31e-16	conserved protein	Escherichia coli BW2952	3135247..3135546	gene:yqjK	protein_id:ACR62528.1	EC:NA
45441	CP001164.3965	132.717	317.558	9.48871	0.0298802	-5.06467	7.63e-18	2.31e-16	conserved hypothetical protein	Escherichia coli O157:H7 str. EC4115	4092792..4093091	gene:NA	protein_id:ACI34941.1	EC:NA
46088	CP001164.955	161.538	386.519	11.5499	0.0298818	-5.06459	1.81e-19	6.91e-18	DNA translocase FtsK	Escherichia coli O157:H7 str. EC4115	1067657..1071685	gene:ftsK	protein_id:ACI35688.1	EC:NA
10540	AEDW01000014.54	522.521	1250.18	37.4118	0.029925	-5.0625	1.05e-22	6.29e-21	conserved hypothetical protein	Streptococcus oralis ATCC 35037	54314..55645	gene:NA	protein_id:EFO02378.1	EC:NA
47313	CP001396.3925	35.9013	85.8957	2.57178	0.0299407	-5.06175	0.00702514	0.0168951	inorganic pyrophosphatase	Escherichia coli BW2952	complement(4385880..4386410)	gene:ppa	protein_id:ACR63508.1	EC:4.2.1.20
20810	AFHR01000063.297	89.097	213.151	6.39405	0.0299977	-5.059	2.59e-14	4.76e-13	DNA topoisomerase (ATP-hydrolyzing) ParE	Enterobacter hormaechei ATCC 49162	complement(310525..312417)	gene:parE	protein_id:EGK58288.1	EC:NA
19975	AEWU01000009.7	57.188	136.813	4.1049	0.0300038	-5.05871	0.01434	0.0317233	dTDP-glucose 4,6-dehydratase	Haemophilus parainfluenzae ATCC 33392	6963..7976	gene:rfbB	protein_id:EGC72796.1	EC:NA
42699	CP000829.567	26.9589	64.4882	1.93943	0.0300742	-5.05533	0.0275535	0.0560983	RNA polymerase sigma factor RpoD	Streptococcus pyogenes NZ131	613162..614271	gene:rpoD	protein_id:ACI60931.1	EC:NA
11737	AEEN01000011.77	991.847	2372.57	71.3626	0.0300781	-5.05514	1.02e-06	5.63e-06	ABC 3 transport family protein	Streptococcus mitis ATCC 6249	complement(84284..85132)	gene:NA	protein_id:EFM31944.1	EC:NA
20939	AFHR01000069.10	299.97	717.506	21.6121	0.0301211	-5.05308	4.75e-25	4.18e-23	peptidyl-prolyl cis-trans isomerase	Enterobacter hormaechei ATCC 49162	complement(6649..7257)	gene:slyD	protein_id:EGK57372.1	EC:NA
20301	AFHR01000023.14	54.9816	131.508	3.96379	0.030141	-5.05213	4.86e-10	4.72e-09	acriflavine resistance protein B	Enterobacter hormaechei ATCC 49162	15692..18838	gene:acrB	protein_id:EGK62130.1	EC:NA
20093	AFHR01000009.38	23.9507	57.2867	1.72679	0.0301429	-5.05204	2.27e-06	1.17e-05	HTH-type transcriptional regulator YidZ	Enterobacter hormaechei ATCC 49162	complement(38195..39166)	gene:NA	protein_id:EGK63620.1	EC:3.6.3.14
46386	CP001396.1447	217.926	521.212	15.7349	0.0301891	-5.04983	2.91e-08	2.13e-07	tyrosyl-tRNA synthetase	Escherichia coli BW2952	complement(1606031..1607305)	gene:tyrS	protein_id:ACR65731.1	EC:NA
20334	AFHR01000024.5	67.9864	162.601	4.91001	0.0301967	-5.04947	0.000857215	0.00259495	homocysteine S-methyltransferase	Enterobacter hormaechei ATCC 49162	complement(3507..4562)	gene:mmuM	protein_id:EGK62000.1	EC:NA
1286	ABWM02000042.1	58.3693	139.599	4.21631	0.030203	-5.04916	8.17e-09	6.57e-08	outer membrane protein, OMP85 family	Enterobacter cancerogenus ATCC 35316	<1..1355	gene:NA	protein_id:EFC53723.1	EC:NA
47143	CP001396.3459	288.454	689.869	20.8434	0.0302135	-5.04866	2.31e-06	1.19e-05	Entobacterial Common Antigen (ECA) polysaccharide chain length modulation protein	Escherichia coli BW2952	3856723..3857769	gene:wzzE	protein_id:ACR63038.1	EC:2.4.2.22
45256	CP001164.3397	62.7443	150.045	4.54399	0.0302842	-5.04529	4.11e-10	4.05e-09	cysteine desulfurase IscS	Escherichia coli O157:H7 str. EC4115	complement(3485089..3486303)	gene:iscS	protein_id:ACI37255.1	EC:NA
444	ABWM02000004.199	29.379	70.2485	2.13269	0.0303593	-5.04172	6.89e-06	3.25e-05	aerobic respiration control protein ArcA	Enterobacter cancerogenus ATCC 35316	227359..228075	gene:arcA	protein_id:EFC57767.1	EC:NA
47088	CP001396.3335	63.1027	150.883	4.58233	0.03037	-5.04121	1.07e-10	1.16e-09	bifunctional (p)ppGpp synthetase II/ guanosine-3',5'-bis pyrophosphate 3'-pyrophosphohydrolase	Escherichia coli BW2952	3708750..3710864	gene:spoT	protein_id:ACR62064.1	EC:NA
42040	CP000783.1327	44.4598	106.304	3.2302	0.0303864	-5.04043	0.00227632	0.00620689	hypothetical protein	Cronobacter sakazakii ATCC BAA-894	1330962..1332740	gene:NA	protein_id:ABU76636.1	EC:NA
46369	CP001396.1393	88.2929	211.11	6.41496	0.0303868	-5.04041	6.34e-13	9.53e-12	spermidine N1-acetyltransferase	Escherichia coli BW2952	1546267..1546827	gene:speG	protein_id:ACR65569.1	EC:NA
42198	CP000783.2534	1508.26	3606.23	109.618	0.0303967	-5.03994	7.72e-06	3.61e-05	hypothetical protein	Cronobacter sakazakii ATCC BAA-894	2551670..2552320	gene:NA	protein_id:ABU77842.1	EC:2.7.1.23
20859	AFHR01000066.35	34.2077	81.7874	2.48798	0.0304201	-5.03883	9.34e-08	6.27e-07	peptidase U32	Enterobacter hormaechei ATCC 49162	33240..34118	gene:ecs	protein_id:EGK57746.1	EC:NA
56684	FR720602.1308	81.3604	194.523	5.91856	0.030426	-5.03855	0.00940009	0.0218682	ABC transporter substrate binding lipoprotein-high-affinity branched chain amino acid transport	Streptococcus oralis Uo5	complement(1340444..1341604)	gene:livJ	protein_id:CBZ01036.1	EC:NA
42551	CP000783.466	55.7058	133.185	4.05275	0.0304294	-5.03839	6.81e-06	3.22e-05	hypothetical protein	Cronobacter sakazakii ATCC BAA-894	451780..454026	gene:NA	protein_id:ABU75775.1	EC:NA
20750	AFHR01000062.57	20.8115	49.7552	1.51569	0.0304628	-5.03681	0.00026471	0.000901765	EmrB/QacA family drug resistance transporter	Enterobacter hormaechei ATCC 49162	64342..65889	gene:emrB2	protein_id:EGK58493.1	EC:NA
689	ABWM02000009.333	52.1262	124.621	3.7966	0.0304652	-5.03669	1.97e-09	1.75e-08	putative protein mrp	Enterobacter cancerogenus ATCC 35316	complement(320603..321667)	gene:NA	protein_id:EFC56590.1	EC:NA
947	ABWM02000027.185	378.605	905.128	27.5895	0.0304813	-5.03593	0.00733187	0.0175471	ribosomal protein L33	Enterobacter cancerogenus ATCC 35316	171218..171385	gene:rpmG	protein_id:EFC55061.1	EC:NA
45809	CP001164.4879	132.101	315.805	9.63136	0.0304978	-5.03515	4.09e-17	1.12e-15	fatty acid biosynthesis regulator	Escherichia coli O157:H7 str. EC4115	5073445..5074149	gene:fabR	protein_id:ACI35120.1	EC:NA
47134	CP001396.3445	566.005	1353.08	41.2914	0.0305167	-5.03426	3.97e-07	2.38e-06	ilvG operon leader peptide	Escherichia coli BW2952	3838014..3838112	gene:ilvL	protein_id:ACR63499.1	EC:NA
42555	CP000783.499	43.5578	104.127	3.17805	0.0305208	-5.03406	4.42e-08	3.14e-07	hypothetical protein	Cronobacter sakazakii ATCC BAA-894	complement(489276..492035)	gene:NA	protein_id:ABU75808.1	EC:NA
20440	AFHR01000032.7	124.264	297.056	9.0686	0.0305283	-5.03371	1.06e-05	4.82e-05	alpha,alpha-phosphotrehalase	Enterobacter hormaechei ATCC 49162	7439..9094	gene:treC	protein_id:EGK61382.1	EC:NA
47480	CP001396.745	278.747	666.351	20.3445	0.0305312	-5.03357	1.24e-07	8.14e-07	seryl-tRNA synthetase, also charges selenocysteinyl-tRNA with serine	Escherichia coli BW2952	841619..842911	gene:serS	protein_id:ACR65544.1	EC:NA
45681	CP001164.461	37.5038	89.6488	2.7405	0.0305693	-5.03177	6.49e-05	0.000251938	thiamine biosynthesis/tRNA modification protein ThiI	Escherichia coli O157:H7 str. EC4115	511188..512636	gene:thiI	protein_id:ACI35854.1	EC:NA
21024	AFHR01000073.76	166.443	397.854	12.1684	0.0305851	-5.03102	3.46e-11	4.02e-10	phosphoglycerate mutase	Enterobacter hormaechei ATCC 49162	78202..79746	gene:gpmI	protein_id:EGK57064.1	EC:5.4.4.2
45842	CP001164.4998	207.589	496.196	15.1845	0.0306017	-5.03024	3.06e-21	1.5e-19	Na+/H+ antiporter	Escherichia coli O157:H7 str. EC4115	5208326..5209975	gene:NA	protein_id:ACI38887.1	EC:NA
45002	CP001164.2061	70.7665	169.149	5.17787	0.0306112	-5.0298	7.62e-06	3.56e-05	acid shock repeat protein	Escherichia coli O157:H7 str. EC4115	2177445..2177780	gene:NA	protein_id:ACI35043.1	EC:NA
20227	AFHR01000016.55	41.9127	100.18	3.06818	0.0306268	-5.02906	9.33e-09	7.42e-08	arginine ABC superfamily ATP binding cassette transporter, permease protein	Enterobacter hormaechei ATCC 49162	61913..62629	gene:artQ	protein_id:EGK62910.1	EC:NA
44986	CP001164.1873	60.6562	144.979	4.44122	0.0306336	-5.02874	2.29e-10	2.35e-09	malate dehydrogenase	Escherichia coli O157:H7 str. EC4115	complement(1989815..1991512)	gene:sfcA	protein_id:ACI35372.1	EC:NA
42095	CP000783.179	352.942	843.575	25.8529	0.0306469	-5.02812	1.46e-26	1.59e-24	hypothetical protein	Cronobacter sakazakii ATCC BAA-894	170320..171618	gene:NA	protein_id:ABU75488.1	EC:NA
45726	CP001164.4694	20.6759	49.4161	1.51569	0.0306719	-5.02694	4.74e-05	0.000189234	undecaprenyl-phosphate alpha-N-acetylglucosaminyl 1-phosphatetransferase	Escherichia coli O157:H7 str. EC4115	4864418..4865521	gene:wecA	protein_id:ACI39373.1	EC:NA
42369	CP000783.3495	24.9757	59.6925	1.83109	0.0306754	-5.02677	3.71e-05	0.000151304	hypothetical protein	Cronobacter sakazakii ATCC BAA-894	3527878..3528435	gene:NA	protein_id:ABU78804.1	EC:NA
47294	CP001396.3878	1860.82	4447.29	136.507	0.0306944	-5.02588	1.92e-16	4.8e-15	adenylosuccinate synthetase	Escherichia coli BW2952	4341445..4342743	gene:purA	protein_id:ACR61934.1	EC:NA
47557	CP001396.943	103.31	246.886	7.59319	0.0307559	-5.02299	8.43e-08	5.7e-07	3-oxoacyl-[acyl-carrier-protein] synthase II	Escherichia coli BW2952	1055087..1056328	gene:fabF	protein_id:ACR61828.1	EC:NA
20959	AFHR01000069.63	44.7798	107.008	3.29463	0.0307887	-5.02145	3.75e-05	0.000152645	osmolarity sensor protein EnvZ	Enterobacter hormaechei ATCC 49162	complement(55566..56912)	gene:envZ	protein_id:EGK57425.1	EC:NA
924	ABWM02000022.140	221.034	528.178	16.2718	0.0308074	-5.02058	1.33e-21	6.87e-20	aspartate kinase, monofunctional class	Enterobacter cancerogenus ATCC 35316	127206..128555	gene:NA	protein_id:EFC55296.1	EC:NA
682	ABWM02000009.252	234.093	559.378	17.2368	0.0308143	-5.02026	5.51e-13	8.37e-12	phosphogluconate dehydrogenase (decarboxylating)	Enterobacter cancerogenus ATCC 35316	complement(229395..230801)	gene:gnd	protein_id:EFC56509.1	EC:NA
45727	CP001164.4695	293.802	701.992	21.6746	0.0308758	-5.01738	2.54e-06	1.3e-05	lipopolysaccharide biosynthesis protein WzzE	Escherichia coli O157:H7 str. EC4115	4865533..4866579	gene:NA	protein_id:ACI38672.1	EC:NA
20367	AFHR01000027.17	290.718	694.623	21.4485	0.0308779	-5.01728	1.05e-24	8.62e-23	DNA-directed DNA polymerase III alpha subunit	Enterobacter hormaechei ATCC 49162	complement(13820..17302)	gene:dnaE	protein_id:EGK61702.1
46373	CP001396.1406	58.0093	138.6	4.28226	0.0308966	-5.01641	5.08e-08	3.57e-07	acid shock-inducible periplasmic protein	Escherichia coli BW2952	1561459..1561767	gene:asr	protein_id:ACR61917.1	EC:NA
45249	CP001164.3379	66.5581	159.017	4.91865	0.0309315	-5.01478	0.00058224	0.00183307	radical SAM enzyme, Cfr family	Escherichia coli O157:H7 str. EC4115	complement(3463387..3464541)	gene:NA	protein_id:ACI39587.1	EC:NA
20439	AFHR01000032.6	474.552	1133.72	35.1081	0.0309672	-5.01311	5.07e-29	8.15e-27	PTS family trehalose porter, IIBC component	Enterobacter hormaechei ATCC 49162	5966..7387	gene:treB	protein_id:EGK61381.1	EC:NA
1347	ABWM02000051.42	293.923	702.18	21.7522	0.0309781	-5.01261	2.29e-24	1.77e-22	DNA helicase II	Enterobacter cancerogenus ATCC 35316	45151..47313	gene:uvrD	protein_id:EFC53573.1	EC:NA
4706	ACKZ01000009.55	453.199	1082.65	33.5644	0.0310021	-5.01149	3.58e-28	5.06e-26	ribosome recycling factor	Granulicatella adiacens ATCC 49175	complement(65765..66325)	gene:frr	protein_id:EEW37900.1	EC:NA
44910	CP001164.1529	20.4522	48.8571	1.51569	0.0310229	-5.01052	0.000134975	0.00048867	GTP-binding protein EngD	Escherichia coli O157:H7 str. EC4115	complement(1624099..1625190)	gene:engD	protein_id:ACI37671.1	EC:NA
1099	ABWM02000033.230	29.6413	70.8076	2.19712	0.0310294	-5.01022	8.33e-07	4.68e-06	putative Thiol:disulfide interchange protein DsbC	Enterobacter cancerogenus ATCC 35316	complement(245914..246627)	gene:NA	protein_id:EFC54575.1	EC:NA
713	ABWM02000010.117	135.175	322.904	10.0219	0.0310369	-5.00987	3.09e-12	4.19e-11	NADH dehydrogenase subunit D	Enterobacter cancerogenus ATCC 35316	complement(131613..133415)	gene:nuoD	protein_id:EFC56026.1	EC:NA
46344	CP001396.1158	26.2444	62.6918	1.94613	0.0310428	-5.0096	4.77e-06	2.32e-05	murein tripeptide (L-ala-gamma-D-glutamyl-meso-DAP) transporter subunit	Escherichia coli BW2952	1282100..1283713	gene:mppA	protein_id:ACR63832.1	EC:NA
45092	CP001164.2345	53.0962	126.832	3.93925	0.0310588	-5.00885	2.93e-10	2.94e-09	putative methyltransferase	Escherichia coli O157:H7 str. EC4115	2460926..2461669	gene:NA	protein_id:ACI38021.1	EC:NA
46787	CP001396.265	26.7248	63.8352	1.98448	0.0310875	-5.00752	1.42e-05	6.29e-05	D-alanine-D-alanine ligase A	Escherichia coli BW2952	complement(301812..302906)	gene:ddlA	protein_id:ACR62725.1	EC:NA
46580	CP001396.2055	26.4458	63.1661	1.9655	0.0311164	-5.00618	2.45e-05	0.000103736	NADH:ubiquinone oxidoreductase, chain C,D	Escherichia coli BW2952	complement(2285882..2287672)	gene:nuoC	protein_id:ACR63866.1	EC:6.3.5.5
463	ABWM02000004.257	37.9702	90.6913	2.82276	0.031125	-5.00578	6.16e-07	3.55e-06	arylsulfatase	Enterobacter cancerogenus ATCC 35316	280201..282498	gene:NA	protein_id:EFC57825.1	EC:NA
20286	AFHR01000022.55	162.159	387.307	12.0601	0.0311383	-5.00517	7.99e-19	2.77e-17	cysteine--tRNA ligase	Enterobacter hormaechei ATCC 49162	complement(35724..37109)	gene:cysS	protein_id:EGK62333.1	EC:NA
44992	CP001164.197	48.1942	115.107	3.58549	0.0311491	-5.00466	5.39e-09	4.46e-08	exopolysaccharide synthesis regulator RcsF	Escherichia coli O157:H7 str. EC4115	complement(222902..223255)	gene:rcsF	protein_id:ACI36505.1	EC:NA
47293	CP001396.3876	308.734	737.372	22.9759	0.0311592	-5.0042	5.44e-25	4.74e-23	modulator for HflB protease specific for phage lambda cII repressor	Escherichia coli BW2952	4340058..4341062	gene:hflC	protein_id:ACR63785.1	EC:NA
45111	CP001164.256	188.499	450.192	14.0379	0.031182	-5.00314	0.00432915	0.0110063	aminoacyl-histidine dipeptidase	Escherichia coli O157:H7 str. EC4115	complement(294707..296164)	gene:pepD	protein_id:ACI35026.1	EC:NA
1124	ABWM02000033.65	164.108	391.933	12.2236	0.0311881	-5.00286	4.71e-18	1.47e-16	alanine--tRNA ligase	Enterobacter cancerogenus ATCC 35316	complement(75199..77826)	gene:alaS	protein_id:EFC54410.1	EC:3.2.1.41
45919	CP001164.5202	36.062	86.1248	2.68682	0.0311968	-5.00246	5.85e-08	4.07e-07	conserved hypothetical protein	Escherichia coli O157:H7 str. EC4115	complement(5422025..5422228)	gene:NA	protein_id:ACI35551.1	EC:NA
20057	AFHR01000008.16	38.3928	91.6903	2.86111	0.0312041	-5.00212	0.00485477	0.0121826	formate dehydrogenase accessory protein FdhE	Enterobacter hormaechei ATCC 49162	14370..15299	gene:fdhE	protein_id:EGK63750.1	EC:NA
1271	ABWM02000041.47	43.1436	103.034	3.2164	0.0312167	-5.00154	2.82e-08	2.07e-07	RNA methyltransferase, TrmH family, group 3	Enterobacter cancerogenus ATCC 35316	47717..48448	gene:NA	protein_id:EFC53821.1	EC:NA
1203	ABWM02000035.323	63.3612	151.307	4.73055	0.0312645	-4.99933	6.62e-10	6.31e-09	ribosomal subunit interface protein	Enterobacter cancerogenus ATCC 35316	326008..326295	gene:raiA	protein_id:EFC54234.1	EC:NA
47357	CP001396.4072	23.9903	57.2867	1.79275	0.0312943	-4.99796	8.7e-06	4.02e-05	fused predicted transporter subunits of ABC superfamily: ATP-binding components	Escherichia coli BW2952	complement(4565362..4567029)	gene:yjjK	protein_id:ACR63240.1	EC:NA
5571	ACKZ01000020.44	173.2	413.57	12.9542	0.0313228	-4.99664	4.59e-19	1.65e-17	ribosome small subunit-dependent GTPase A	Granulicatella adiacens ATCC 49175	complement(41749..42639)	gene:rsgA	protein_id:EEW36878.1	EC:NA
20731	AFHR01000061.13	43.9342	104.906	3.28599	0.031323	-4.99663	0.00447412	0.011338	OmpA family protein	Enterobacter hormaechei ATCC 49162	13033..13518	gene:yfiB	protein_id:EGK58512.1	EC:NA
471	ABWM02000004.33	63.0624	150.579	4.71828	0.0313343	-4.99611	1e-11	1.26e-10	peptidase Do	Enterobacter cancerogenus ATCC 35316	complement(41712..43151)	gene:degP	protein_id:EFC57601.1	EC:NA
44863	CP001164.1289	55.1164	131.602	4.12581	0.0313506	-4.99536	0.000360412	0.00119157	glucans biosynthesis glucosyltransferase H	Escherichia coli O157:H7 str. EC4115	1413620..1416133	gene:mdoH	protein_id:ACI37911.1	EC:1.7.1.-
20498	AFHR01000040.23	138.161	329.885	10.3444	0.0313577	-4.99504	1.76e-16	4.43e-15	50S ribosomal protein L1	Enterobacter hormaechei ATCC 49162	complement(26464..27168)	gene:rplA	protein_id:EGK60844.1	EC:NA
755	ABWM02000010.273	131.594	314.204	9.85473	0.0313641	-4.99474	3.55e-17	9.77e-16	histidine--tRNA ligase	Enterobacter cancerogenus ATCC 35316	complement(290381..291703)	gene:hisS	protein_id:EFC56182.1	EC:NA
45297	CP001164.3544	35.0381	83.6594	2.62393	0.0313644	-4.99473	1.35e-06	7.29e-06	multidrug resistance protein A	Escherichia coli O157:H7 str. EC4115	3639809..3640993	gene:emrA	protein_id:ACI35525.1	EC:NA
45889	CP001164.5136	48.2098	115.107	3.61157	0.0313757	-4.99421	2.64e-08	1.94e-07	ribosomal protein L9	Escherichia coli O157:H7 str. EC4115	5355034..5355483	gene:rplI	protein_id:ACI39651.1	EC:1.1.1.133
20500	AFHR01000040.26	92.7759	221.496	6.96238	0.0314334	-4.99156	4.46e-14	7.94e-13	preprotein translocase	Enterobacter hormaechei ATCC 49162	complement(28304..28687)	gene:secE	protein_id:EGK60847.1	EC:NA
45414	CP001164.3894	131.912	314.889	9.92739	0.0315267	-4.98728	0.000103296	0.000383547	quinol monooxygenase YgiN	Escherichia coli O157:H7 str. EC4115	4015066..4015380	gene:ygiN	protein_id:ACI39638.1	EC:NA
20846	AFHR01000063.97	24.1618	57.6762	1.81882	0.0315351	-4.9869	5.61e-06	2.7e-05	glycine cleavage system transcriptional activator	Enterobacter hormaechei ATCC 49162	complement(103844..104761)	gene:gcvA	protein_id:EGK58088.1	EC:NA
20776	AFHR01000063.202	46.1932	110.261	3.48119	0.0315722	-4.9852	3.01e-08	2.2e-07	replication initiation inhibitor	Enterobacter hormaechei ATCC 49162	214076..214969	gene:iciA	protein_id:EGK58193.1	EC:NA
22659	AFQU01000001.737	22.0314	52.585	1.66237	0.031613	-4.98334	5.75e-07	3.33e-06	hypothetical protein	Streptococcus sp. oral taxon 056 str. F0418	complement(708793..710130)	gene:NA	protein_id:EGP65976.1	EC:2.3.1.41
20059	AFHR01000008.32	425.959	1016.68	32.1454	0.031618	-4.98311	6.3e-22	3.37e-20	glutathione-disulfide reductase	Enterobacter hormaechei ATCC 49162	complement(29809..31632)	gene:gor2	protein_id:EGK63766.1	EC:NA
47491	CP001396.762	70.6447	168.606	5.33682	0.0316525	-4.98153	5.55e-11	6.26e-10	cytidylate kinase	Escherichia coli BW2952	863392..864075	gene:cmk	protein_id:ACR62698.1	EC:2.4.2.14
20354	AFHR01000027.117	20.038	47.8237	1.51415	0.0316611	-4.98114	0.000182564	0.000643158	UDP-N-acetylmuramoylalanyl-D-glutamate--2, 6-diaminopimelate ligase	Enterobacter hormaechei ATCC 49162	complement(129780..131222)	gene:murE	protein_id:EGK61802.1	EC:NA
30841	AGZY01000005.341	43.5837	104.017	3.29463	0.0316738	-4.98057	3.83e-09	3.24e-08	hypothetical protein	Streptococcus sp. F0441	358149..358859	gene:NA	protein_id:EKS18667.1
46517	CP001396.1894	26.6906	63.7	2.01766	0.0316743	-4.98054	1.43e-05	6.33e-05	methionyl-tRNA synthetase	Escherichia coli BW2952	2084805..2086838	gene:metG	protein_id:ACR63756.1	EC:3.5.4.5
20455	AFHR01000033.51	398.722	951.582	30.1486	0.0316826	-4.98016	1.59e-18	5.28e-17	adenylosuccinate synthase	Enterobacter hormaechei ATCC 49162	complement(51617..52957)	gene:purA	protein_id:EGK61360.1	EC:NA
45257	CP001164.3398	96.3933	230.001	7.3213	0.0318315	-4.9734	0.000234263	0.000806775	iron-sulfur cluster assembly transcription factor IscR	Escherichia coli O157:H7 str. EC4115	complement(3486415..3486903)	gene:iscR	protein_id:ACI37982.1	EC:NA
559	ABWM02000005.158	60.2419	143.741	4.57563	0.0318324	-4.97336	1.57e-06	8.38e-06	DNA topoisomerase	Enterobacter cancerogenus ATCC 35316	142413..144326	gene:NA	protein_id:EFC57225.1	EC:NA
20239	AFHR01000017.29	37.6202	89.7588	2.86111	0.0318755	-4.97141	0.00663681	0.0160615	3-deoxy-7-phosphoheptulonate synthase	Enterobacter hormaechei ATCC 49162	complement(29734..30786)	gene:aroG	protein_id:EGK62791.1	EC:NA
20885	AFHR01000066.89	250.054	596.586	19.0332	0.0319035	-4.97014	4.81e-14	8.5e-13	valine--tRNA ligase	Enterobacter hormaechei ATCC 49162	88358..91213	gene:valS	protein_id:EGK57800.1	EC:NA
5510	ACKZ01000020.33	1108.3	2644.12	84.4199	0.0319274	-4.96906	6.66e-34	2.27e-31	aminotransferase, class I/II	Granulicatella adiacens ATCC 49175	complement(30560..31738)	gene:aspC2	protein_id:EEW36867.1	EC:2.7.1.-
46556	CP001396.1987	23.1782	55.2956	1.76667	0.0319496	-4.96806	1.97e-05	8.47e-05	hybrid sensory kinase in two-component regulatory system with RcsB and YojN	Escherichia coli BW2952	complement(2200854..2203703)	gene:rcsC	protein_id:ACR63441.1	EC:NA
44848	CP001164.1118	242.053	577.447	18.4561	0.0319615	-4.96752	0.000422733	0.00137557	curved DNA-binding protein	Escherichia coli O157:H7 str. EC4115	complement(1246243..1247163)	gene:cbpA	protein_id:ACI36953.1	EC:NA
47069	CP001396.3285	90.6727	216.304	6.91847	0.0319849	-4.96647	4.21e-06	2.07e-05	DNA-binding repressor	Escherichia coli BW2952	3661921..3662508	gene:mtlR	protein_id:ACR62851.1	EC:NA
21018	AFHR01000073.65	141.685	337.992	10.8132	0.0319926	-4.96612	5.74e-07	3.32e-06	transcription termination factor Rho	Enterobacter hormaechei ATCC 49162	complement(67512..68771)	gene:rho	protein_id:EGK57053.1	EC:NA
42444	CP000783.3879	57.7536	137.761	4.41514	0.0320492	-4.96357	1.88e-06	9.84e-06	hypothetical protein	Cronobacter sakazakii ATCC BAA-894	complement(3948826..3950181)	gene:NA	protein_id:ABU79188.1	EC:6.3.4.4
495	ABWM02000004.428	31.5387	75.2297	2.41129	0.0320524	-4.96343	6.42e-06	3.05e-05	hypothetical protein	Enterobacter cancerogenus ATCC 35316	445656..447314	gene:NA	protein_id:EFC57996.1	EC:NA
42334	CP000783.3279	22.4082	53.4488	1.71452	0.0320778	-4.96228	5.14e-05	0.000203692	hypothetical protein	Cronobacter sakazakii ATCC BAA-894	complement(3308585..3309304)	gene:NA	protein_id:ABU78588.1	EC:NA
45936	CP001164.5295	22.0434	52.5758	1.68844	0.0321144	-4.96063	0.0665741	0.119703	thymidine phosphorylase	Escherichia coli O157:H7 str. EC4115	5549695..5551017	gene:deoA	protein_id:ACI37535.1	EC:NA
46889	CP001396.2893	61.1184	145.758	4.6922	0.0321918	-4.95716	1.31e-08	1.01e-07	D-arabinose 5-phosphate isomerase	Escherichia coli BW2952	3226436..3227422	gene:kdsD	protein_id:ACR62736.1	EC:NA
42400	CP000783.3590	497.211	1185.76	38.1818	0.0322004	-4.95678	2.65e-18	8.51e-17	hypothetical protein	Cronobacter sakazakii ATCC BAA-894	3636876..3637847	gene:NA	protein_id:ABU78898.1	EC:NA
20591	AFHR01000051.23	33.5673	80.0506	2.57848	0.0322107	-4.95632	4.19e-06	2.06e-05	tRNA (mo5U34)-methyltransferase	Enterobacter hormaechei ATCC 49162	13611..14582	gene:NA	protein_id:EGK59616.1	EC:1.17.4.2
44888	CP001164.1418	58.9746	140.641	4.53018	0.0322109	-4.95631	3.52e-11	4.09e-10	spermidine/putrescine ABC transporter, ATP-binding protein	Escherichia coli O157:H7 str. EC4115	complement(1531648..1532784)	gene:potA	protein_id:ACI39804.1	EC:NA
59111	NZ_AJRE01000031.19	401.135	956.616	30.8147	0.0322122	-4.95625	1.68e-26	1.82e-24	peptide ABC transporter permease	Streptococcus sp. GMD4S	complement(16535..18031)	gene:NA	protein_id:WP_000759891.1	EC:1.1.1.49
5273	ACKZ01000019.33	97.2274	231.864	7.46952	0.032215	-4.95612	0.066312	0.119297	hypothetical protein	Granulicatella adiacens ATCC 49175	complement(38033..38458)	gene:NA	protein_id:EEW37248.1	EC:NA
45014	CP001164.2099	204.656	488.037	15.7349	0.0322413	-4.95495	2.23e-10	2.29e-09	tyrosyl-tRNA synthetase	Escherichia coli O157:H7 str. EC4115	complement(2221970..2223244)	gene:tyrS	protein_id:ACI37789.1	EC:NA
44998	CP001164.2047	83.3996	198.877	6.41496	0.032256	-4.95429	4.2e-12	5.59e-11	diamine N-acetyltransferase	Escherichia coli O157:H7 str. EC4115	2162281..2162841	gene:speG	protein_id:ACI37713.1	EC:NA
47224	CP001396.3626	135.065	322.074	10.3926	0.0322676	-4.95377	4.19e-16	1e-14	glutamate racemase	Escherichia coli BW2952	4053120..4053977	gene:murI	protein_id:ACR63330.1	EC:NA
44887	CP001164.1417	44.2897	105.61	3.40967	0.0322855	-4.95297	1.05e-08	8.27e-08	spermidine/putrescine ABC transporter, permease protein PotB	Escherichia coli O157:H7 str. EC4115	complement(1530801..1531664)	gene:potB	protein_id:ACI39027.1	EC:NA
919	ABWM02000022.113	33.5848	80.0758	2.59075	0.0323538	-4.94992	1.6e-07	1.03e-06	replicative DNA helicase	Enterobacter cancerogenus ATCC 35316	complement(98814..100226)	gene:dnaB	protein_id:EFC55269.1	EC:NA
4800	ACKZ01000012.33	944.755	2252.52	72.9114	0.0323688	-4.94925	5.92e-33	1.68e-30	putative gametolysin	Granulicatella adiacens ATCC 49175	complement(32622..34493)	gene:NA	protein_id:EEW37722.1	EC:NA
46516	CP001396.1893	312.025	743.92	24.0941	0.032388	-4.9484	1.11e-22	6.62e-21	antiporter inner membrane protein	Escherichia coli BW2952	complement(2083564..2084673)	gene:mrp	protein_id:ACR61990.1	EC:NA
45739	CP001164.4714	847.934	2021.57	65.5119	0.0324065	-4.94757	3.34e-33	9.92e-31	adenylate cyclase, class I	Escherichia coli O157:H7 str. EC4115	4887926..4890472	gene:cyaA	protein_id:ACI35306.1	EC:NA
1341	ABWM02000051.32	52.5417	125.265	4.05985	0.0324102	-4.94741	8.51e-11	9.3e-10	HemX	Enterobacter cancerogenus ATCC 35316	complement(35341..36522)	gene:NA	protein_id:EFC53563.1	EC:NA
42393	CP000783.3580	38.5553	91.9195	2.97922	0.0324112	-4.94736	1.07e-06	5.9e-06	hypothetical protein	Cronobacter sakazakii ATCC BAA-894	3623778..3624146	gene:NA	protein_id:ABU78889.1	EC:NA
20536	AFHR01000043.287	29.4444	70.1981	2.27534	0.0324132	-4.94727	0.0038688	0.00996118	thiol peroxidase	Enterobacter hormaechei ATCC 49162	315107..315613	gene:NA	protein_id:EGK60440.1	EC:4.3.1.17
5090	ACKZ01000016.202	2316.94	5523.49	179.249	0.0324521	-4.94554	1.26e-36	6.52e-34	oligoendopeptidase F	Granulicatella adiacens ATCC 49175	complement(204891..206699)	gene:pepF	protein_id:EEW37547.1	EC:NA
46812	CP001396.2709	399.632	952.693	30.9246	0.0324602	-4.94519	8.73e-27	9.87e-25	hydrogenase 2, small subunit	Escherichia coli BW2952	complement(3030313..3031431)	gene:hybO	protein_id:ACR63450.1	EC:NA
47159	CP001396.3492	113.696	271.041	8.80017	0.0324681	-4.94483	2.57e-09	2.24e-08	threonine efflux system	Escherichia coli BW2952	3895449..3896069	gene:rhtC	protein_id:ACR65653.1	EC:NA
10932	AEDW01000019.240	1051.78	2507.09	81.5701	0.0325358	-4.94183	0.017485	0.037762	hypothetical protein	Streptococcus oralis ATCC 35037	complement(243207..243446)	gene:NA	protein_id:EFO02002.1	EC:NA
20684	AFHR01000058.252	181.556	432.766	14.0818	0.032539	-4.94169	2.93e-09	2.52e-08	pyridoxal phosphate biosynthetic protein PdxJ	Enterobacter hormaechei ATCC 49162	complement(270447..271178)	gene:pdxJ	protein_id:EGK58919.1	EC:NA
42578	CP000783.63	89.06	212.287	6.90829	0.0325422	-4.94155	9.97e-13	1.46e-11	hypothetical protein	Cronobacter sakazakii ATCC BAA-894	complement(50373..51725)	gene:NA	protein_id:ABU75372.1	EC:NA
45065	CP001164.2285	308.882	736.263	23.9622	0.0325457	-4.94139	8.9e-26	8.65e-24	L-serine ammonia-lyase 1	Escherichia coli O157:H7 str. EC4115	2405055..2406419	gene:sdaA	protein_id:ACI39251.1	EC:6.3.5.10
10542	AEDW01000014.56	264.947	631.517	20.5679	0.032569	-4.94036	7.91e-24	5.59e-22	oligopeptide transport system permease protein oppB	Streptococcus oralis ATCC 35037	58194..59690	gene:NA	protein_id:EFO02380.1	EC:NA
20822	AFHR01000063.321	29.8612	71.1719	2.32079	0.0326083	-4.93862	1.8e-06	9.49e-06	acyl-phosphate glycerol 3-phosphate acyltransferase	Enterobacter hormaechei ATCC 49162	336301..336915	gene:plsY	protein_id:EGK58312.1	EC:NA
904	ABWM02000020.297	33.4094	79.6267	2.59785	0.0326254	-4.93786	9.27e-07	5.16e-06	ABC-2 type transporter	Enterobacter cancerogenus ATCC 35316	complement(296752..297858)	gene:NA	protein_id:EFC55625.1	EC:NA
20259	AFHR01000017.87	96.4169	229.791	7.50116	0.0326435	-4.93706	6.93e-14	1.2e-12	glutamine--tRNA ligase	Enterobacter hormaechei ATCC 49162	complement(91925..93592)	gene:glnS	protein_id:EGK62849.1	EC:NA
56377	FQ312002.1304	1391.28	3315.84	108.243	0.0326441	-4.93703	3.44e-09	2.93e-08	unnamed protein product	Haemophilus parainfluenzae T3T1	1310523..1310750	gene:NA	protein_id:CBW15423.1	EC:NA
63917	NZ_GG730092.42	463.289	1104.1	36.0815	0.0326796	-4.93547	3.44e-28	4.89e-26	PTS fructose transporter subunit IIC	Streptococcus sp. M143	46081..46986	gene:NA	protein_id:WP_000616994.1	EC:NA
57289	FR720602.233	736.891	1756.1	57.416	0.0326951	-4.93478	0.00631006	0.0153663	ABC transporter ATP-binding protein-oligopeptide transport	Streptococcus oralis Uo5	257126..258055	gene:amiF	protein_id:CBY99960.1	EC:NA
46666	CP001396.232	63.5377	151.417	4.95143	0.0327005	-4.93454	7.54e-11	8.31e-10	CP4-6 prophage; predicted protein	Escherichia coli BW2952	complement(264843..265310)	gene:ykfB	protein_id:ACR62647.1	EC:NA
47115	CP001396.3419	66.5805	158.66	5.19417	0.0327378	-4.9329	0.00125604	0.00365153	F1 sector of membrane-bound ATP synthase, alpha subunit	Escherichia coli BW2952	complement(3804672..3806213)	gene:atpA	protein_id:ACR63065.1	EC:NA
1068	ABWM02000032.29	67.9385	161.888	5.30518	0.0327706	-4.93145	1.5e-10	1.58e-09	SsrA-binding protein	Enterobacter cancerogenus ATCC 35316	26882..27364	gene:smpB	protein_id:EFC54644.1	EC:NA
46471	CP001396.1680	33.4987	79.8215	2.61683	0.0327835	-4.93089	0.000391624	0.0012841	predicted S-adenosyl-L-methionine-dependent methyltransferase	Escherichia coli BW2952	1843525..1844496	gene:cmoB	protein_id:ACR65089.1	EC:1.-.-.-
1287	ABWM02000042.13	102.004	243.048	7.97456	0.0328106	-4.92969	1.31e-05	5.85e-05	fructose-1,6-bisphosphatase	Enterobacter cancerogenus ATCC 35316	complement(13206..14204)	gene:fbp	protein_id:EFC53735.1	EC:NA
45122	CP001164.2662	32.4802	77.3904	2.54014	0.0328224	-4.92918	1.06e-06	5.86e-06	6-phosphogluconate dehydrogenase, decarboxylating	Escherichia coli O157:H7 str. EC4115	complement(2736760..2738166)	gene:gnd	protein_id:ACI39704.1	EC:6.5.1.2
59684	NZ_AJRE01000053.14	149.983	357.36	11.7309	0.0328265	-4.929	2.98e-16	7.26e-15	branched-chain amino acid aminotransferase	Streptococcus sp. GMD4S	14053..14553	gene:NA	protein_id:WP_000214927.1	EC:NA
567	ABWM02000005.202	654.991	1560.61	51.2447	0.0328364	-4.92856	8.26e-30	1.51e-27	ribosomal protein L20	Enterobacter cancerogenus ATCC 35316	184158..184514	gene:rplT	protein_id:EFC57269.1	EC:NA
20182	AFHR01000015.17	22.0664	52.5758	1.72679	0.0328438	-4.92824	0.168038	0.259197	MgtE family divalent cation transporter	Enterobacter hormaechei ATCC 49162	12003..13004	gene:mgtE	protein_id:EGK63025.1	EC:NA
47108	CP001396.3399	24.0437	57.2867	1.88171	0.0328472	-4.92808	1.2e-05	5.38e-05	predicted inner membrane protein	Escherichia coli BW2952	complement(3781628..3782965)	gene:yieG	protein_id:ACR64522.1	EC:NA
47308	CP001396.3918	52.5999	125.324	4.11717	0.0328522	-4.92787	2.15e-09	1.89e-08	predicted inner membrane protein	Escherichia coli BW2952	complement(4376630..4377973)	gene:ytfL	protein_id:ACR64526.1	EC:NA
47393	CP001396.531	95.7812	228.189	7.5094	0.0329087	-4.92539	4.35e-13	6.72e-12	predicted protein with nucleoside triphosphate hydrolase domain	Escherichia coli BW2952	complement(594321..595361)	gene:ybeZ	protein_id:ACR65050.1	EC:3.4.24.-
4979	ACKZ01000014.6	2833.55	6750.63	222.159	0.0329094	-4.92536	6.21e-28	8.49e-26	ribonucleoside-diphosphate reductase, beta subunit	Granulicatella adiacens ATCC 49175	complement(5812..6852)	gene:nrdF	protein_id:EEW37571.1	EC:3.6.3.27
59114	NZ_AJRE01000031.21	143.423	341.688	11.2467	0.0329153	-4.9251	3.5e-07	2.12e-06	hypothetical protein	Streptococcus sp. GMD4S	complement(20582..21913)	gene:NA	protein_id:WP_000390022.1	EC:NA
9842	AEDW01000001.75	122.782	292.508	9.63136	0.0329269	-4.92459	3.24e-16	7.86e-15	branched-chain amino acid ABC transporter, permease protein	Streptococcus oralis ATCC 35037	complement(85586..86542)	gene:NA	protein_id:EFO03219.1	EC:NA
486	ABWM02000004.388	38.6196	92.0042	3.02984	0.0329315	-4.92439	5.62e-08	3.93e-07	arginine ABC transporter permease protein ArtQ	Enterobacter cancerogenus ATCC 35316	complement(408508..409224)	gene:artQ	protein_id:EFC57956.1	EC:NA
20345	AFHR01000027.106	157.365	374.888	12.3498	0.0329426	-4.9239	7.15e-14	1.23e-12	bifunctional UDP-3-O-[3-hydroxymyristoyl] glucosamine N-acyltransferase/(3R)-hydroxymyristoyl-[acyl-carrier- protein] dehydratase	Enterobacter hormaechei ATCC 49162	complement(116947..117864)	gene:lpxC	protein_id:EGK61791.1	EC:3.1.4.16
47254	CP001396.3744	140.738	335.265	11.0535	0.0329693	-4.92273	9.31e-17	2.44e-15	glycerol-3-phosphate O-acyltransferase	Escherichia coli BW2952	complement(4190911..4193334)	gene:plsB	protein_id:ACR63358.1	EC:NA
1265	ABWM02000041.40	163.934	390.51	12.8826	0.0329892	-4.92186	4.59e-18	1.43e-16	GTP-binding protein HflX	Enterobacter cancerogenus ATCC 35316	39274..40554	gene:hflX	protein_id:EFC53814.1	EC:NA
45848	CP001164.504	77.4244	184.432	6.08575	0.0329972	-4.92151	2.03e-11	2.45e-10	acriflavine resistance protein B	Escherichia coli O157:H7 str. EC4115	complement(550905..554054)	gene:acrB	protein_id:ACI35201.1	EC:NA
45262	CP001164.3420	39.1889	93.3515	3.08045	0.0329984	-4.92146	3.19e-07	1.95e-06	sigma-54 dependent response regulator	Escherichia coli O157:H7 str. EC4115	complement(3511952..3513286)	gene:NA	protein_id:ACI36734.1	EC:NA
47161	CP001396.3495	30.3031	72.18	2.38521	0.0330454	-4.91941	1.43e-06	7.69e-06	predicted hydrolase	Escherichia coli BW2952	3897892..3898692	gene:yigL	protein_id:ACR64481.1	EC:NA
42163	CP000783.232	38.495	91.6903	3.03137	0.033061	-4.91873	0.00445434	0.0112941	hypothetical protein	Cronobacter sakazakii ATCC BAA-894	complement(218789..219787)	gene:NA	protein_id:ABU75541.1	EC:NA
20352	AFHR01000027.115	126.237	300.674	9.94523	0.0330765	-4.91805	5.26e-14	9.24e-13	phospho-N-acetylmuramoyl-pentapeptide- transferase	Enterobacter hormaechei ATCC 49162	complement(127349..128431)	gene:mraY	protein_id:EGK61800.1	EC:NA
1239	ABWM02000038.28	118.643	282.586	9.34759	0.0330787	-4.91795	1e-10	1.08e-09	ribosomal protein S14p/S29e	Enterobacter cancerogenus ATCC 35316	complement(17913..18218)	gene:rpsN	protein_id:EFC53893.1	EC:NA
46100	CP001164.974	75.4205	179.637	5.9431	0.033084	-4.91772	2.33e-10	2.38e-09	cytidylate kinase	Escherichia coli O157:H7 str. EC4115	1094200..1094883	gene:cmk	protein_id:ACI36897.1	EC:NA
57108	FR720602.1741	140.785	335.307	11.1037	0.0331151	-4.91637	3.87e-11	4.47e-10	Mn2+ and Fe2+ transporter of the NRAMP family	Streptococcus oralis Uo5	1783284..1784546	gene:NA	protein_id:CBZ01469.1	EC:NA
42256	CP000783.2782	134.774	320.972	10.6424	0.0331568	-4.91455	4.15e-11	4.78e-10	hypothetical protein	Cronobacter sakazakii ATCC BAA-894	complement(2816302..2817600)	gene:NA	protein_id:ABU78091.1	EC:NA
20525	AFHR01000043.162	53.5846	127.611	4.23375	0.033177	-4.91367	0.00401481	0.0102918	sucrose-6-phosphate hydrolase	Enterobacter hormaechei ATCC 49162	complement(176346..177752)	gene:scrB	protein_id:EGK60315.1	EC:NA
4654	ACKZ01000008.97	1075.57	2561.41	85.0098	0.0331887	-4.91317	5.58e-33	1.59e-30	inositol monophosphatase family protein	Granulicatella adiacens ATCC 49175	107030..107809	gene:NA	protein_id:EEW38006.1	EC:NA
12344	AEEN01000015.107	275.471	656.018	21.7726	0.033189	-4.91315	4.59e-23	2.9e-21	Gram-positive signal peptide protein, YSIRK family	Streptococcus mitis ATCC 6249	complement(120224..125791)	gene:iga	protein_id:EFM31006.1	EC:NA
45303	CP001164.3552	117.017	278.657	9.25709	0.0332204	-4.91179	1.62e-06	8.62e-06	alanyl-tRNA synthetase	Escherichia coli O157:H7 str. EC4115	complement(3647545..3650175)	gene:alaS	protein_id:ACI37624.1	EC:NA
13604	AEEP01000010.41	37.9092	90.2674	3.00376	0.0332762	-4.90936	1.2e-07	7.87e-07	ABC transporter, ATP-binding protein	Streptococcus sp. oral taxon 071 str. 73H25AP	complement(48912..49670)	gene:NA	protein_id:EFM35295.1	EC:NA
4981	ACKZ01000014.8	116.943	278.437	9.2797	0.0333279	-4.90713	0.00100666	0.00299514	nrdI protein	Granulicatella adiacens ATCC 49175	complement(9022..9426)	gene:nrdI	protein_id:EEW37573.1	EC:NA
4679	ACKZ01000009.30	346.026	823.827	27.4915	0.0333705	-4.90528	1.3e-25	1.22e-23	DNA topoisomerase IV, B subunit	Granulicatella adiacens ATCC 49175	36591..38651	gene:parE	protein_id:EEW37875.1	EC:NA
46918	CP001396.2949	117.356	279.401	9.32515	0.0333755	-4.90507	9.51e-15	1.87e-13	acetyl-CoA carboxylase, biotin carboxylase subunit	Escherichia coli BW2952	3291087..3292436	gene:accC	protein_id:ACR61909.1	EC:NA
42227	CP000783.2618	25.8732	61.5989	2.056	0.0333773	-4.90499	5.63e-06	2.7e-05	hypothetical protein	Cronobacter sakazakii ATCC BAA-894	2644625..2645911	gene:NA	protein_id:ABU77927.1	EC:NA
18478	AEVC01000004.87	26.9915	64.2591	2.1465	0.0334039	-4.90384	3.95e-06	1.95e-05	putative ribosomal protein S1	Streptococcus cristatus ATCC 51100	90215..91417	gene:rpsA	protein_id:EFX53708.1	EC:NA
42086	CP000783.1691	51.7234	123.138	4.11354	0.0334059	-4.90375	1.88e-09	1.67e-08	hypothetical protein	Cronobacter sakazakii ATCC BAA-894	complement(1687318..1689753)	gene:NA	protein_id:ABU77000.1	EC:NA
42297	CP000783.3117	21.8749	52.0763	1.74059	0.0334239	-4.90298	1.13e-05	5.1e-05	hypothetical protein	Cronobacter sakazakii ATCC BAA-894	complement(3123087..3123857)	gene:NA	protein_id:ABU78426.1	EC:NA
47449	CP001396.653	28.5083	67.8678	2.26864	0.0334273	-4.90283	2e-06	1.05e-05	predicted transferase/phosphorylase	Escherichia coli BW2952	737439..738401	gene:ybiB	protein_id:ACR65153.1	EC:NA
46649	CP001396.2274	93.6905	223.038	7.45878	0.0334417	-4.90221	4.3e-14	7.66e-13	1-hydroxy-2-methyl-2-(E)-butenyl 4-diphosphate synthase	Escherichia coli BW2952	complement(2524513..2525631)	gene:ispG	protein_id:ACR61739.1	EC:NA
47262	CP001396.3769	266.139	633.558	21.192	0.0334491	-4.90189	1.02e-22	6.17e-21	predicted cation/proton antiporter	Escherichia coli BW2952	4216848..4218497	gene:yjcE	protein_id:ACR64192.1	EC:NA
42375	CP000783.3508	23.2994	55.4651	1.85563	0.0334559	-4.9016	8.61e-06	3.99e-05	hypothetical protein	Cronobacter sakazakii ATCC BAA-894	3542935..3544353	gene:NA	protein_id:ABU78817.1	EC:NA
30837	AGZY01000005.337	819.253	1950.22	65.2716	0.0334688	-4.90104	6.72e-10	6.4e-09	hypothetical protein	Streptococcus sp. F0441	354275..355435	gene:NA	protein_id:EKS18663.1	EC:NA
5469	ACKZ01000020.291	412.107	981.016	32.8354	0.0334708	-4.90095	5.59e-27	6.59e-25	branched-chain amino acid transport system II carrier protein	Granulicatella adiacens ATCC 49175	complement(268627..270000)	gene:brnQ	protein_id:EEW37125.1	EC:NA
42064	CP000783.1493	24.9018	59.2778	1.98448	0.0334776	-4.90066	0.0110845	0.0253226	hypothetical protein	Cronobacter sakazakii ATCC BAA-894	complement(1497538..1498998)	gene:NA	protein_id:ABU76802.1	EC:NA
47356	CP001396.4071	29.4397	70.0789	2.34687	0.0334889	-4.90017	5.02e-07	2.94e-06	bifunctional DNA-binding transcriptional repressor/ NMN adenylyltransferase	Escherichia coli BW2952	4563822..4565054	gene:nadR	protein_id:ACR62075.1	EC:NA
30084	AGRK01000033.24	20.1161	47.8833	1.60465	0.0335117	-4.89919	0.0590581	0.10817	formate C-acetyltransferase	Haemophilus sp. oral taxon 851 str. F0397	21839..24151	gene:NA	protein_id:EHO45784.1	EC:NA
46090	CP001164.958	288.735	687.268	23.0466	0.0335337	-4.89825	6.43e-09	5.26e-08	seryl-tRNA synthetase	Escherichia coli O157:H7 str. EC4115	1073896..1075188	gene:serS	protein_id:ACI35429.1	EC:NA
46854	CP001396.2798	123.946	295.023	9.89461	0.0335384	-4.89804	5.92e-16	1.38e-14	DNA-binding transcriptional repressor	Escherichia coli BW2952	3131822..3132598	gene:exuR	protein_id:ACR62976.1	EC:NA
45475	CP001164.4059	62.2369	148.138	4.96926	0.0335447	-4.89777	8.43e-11	9.22e-10	arabinose 5-phosphate isomerase	Escherichia coli O157:H7 str. EC4115	4185386..4186372	gene:kdsD	protein_id:ACI35591.1	EC:NA
20258	AFHR01000017.83	141.772	337.451	11.3198	0.033545	-4.89776	9.32e-18	2.78e-16	ferric uptake regulator	Enterobacter hormaechei ATCC 49162	89138..89584	gene:fur	protein_id:EGK62845.1	EC:NA
56480	FR720602.1094	84.7538	201.732	6.76871	0.0335531	-4.89741	6.19e-13	9.33e-12	ABC transporter, substrate-binding protein	Streptococcus oralis Uo5	complement(1136860..1137855)	gene:NA	protein_id:CBZ00822.1	EC:NA
44878	CP001164.1340	46.4669	110.6	3.71127	0.0335557	-4.8973	1.16e-06	6.32e-06	purine nucleoside phosphoramidase	Escherichia coli O157:H7 str. EC4115	1464583..1464942	gene:hinT	protein_id:ACI37380.1	EC:NA
46623	CP001396.219	171.626	408.502	13.7087	0.0335584	-4.89718	0.0117463	0.0266377	aminoacyl-histidine dipeptidase (peptidase D)	Escherichia coli BW2952	complement(254258..255715)	gene:pepD	protein_id:ACR61973.1	EC:NA
5521	ACKZ01000020.34	460.406	1095.83	36.7927	0.0335753	-4.89646	3.89e-27	4.72e-25	transcriptional regulator, AsnC family	Granulicatella adiacens ATCC 49175	complement(31735..32229)	gene:NA	protein_id:EEW36868.1	EC:NA
5609	ACKZ01000020.82	24372.7	58009.3	1948.25	0.0335852	-4.89603	1.07e-38	8e-36	ABC transporter, substrate-binding protein, family 5	Granulicatella adiacens ATCC 49175	complement(83741..85534)	gene:NA	protein_id:EEW36916.1	EC:NA
42524	CP000783.4194	98.8977	235.381	7.9086	0.0335991	-4.89543	3.9e-13	6.09e-12	hypothetical protein	Cronobacter sakazakii ATCC BAA-894	complement(4293881..4294456)	gene:NA	protein_id:ABU79503.1	EC:NA
14130	AEEP01000014.67	318.156	757.221	25.4451	0.0336032	-4.89526	1.2e-24	9.73e-23	hypothetical protein	Streptococcus sp. oral taxon 071 str. 73H25AP	54916..56178	gene:NA	protein_id:EFM34723.1	EC:NA
954	ABWM02000027.208	135.271	321.946	10.8203	0.0336091	-4.895	1.17e-06	6.38e-06	2,3-bisphosphoglycerate-independent phosphoglycerate mutase	Enterobacter cancerogenus ATCC 35316	complement(193367..194890)	gene:gpmI	protein_id:EFC55084.1	EC:NA
20120	AFHR01000011.19	221.566	527.321	17.7298	0.0336223	-4.89444	7.39e-16	1.71e-14	tyrosine--tRNA ligase	Enterobacter hormaechei ATCC 49162	complement(17282..18568)	gene:tyrS	protein_id:EGK63406.1	EC:NA
1216	ABWM02000035.358	89.466	212.913	7.16792	0.0336659	-4.89257	0.0339259	0.0670829	ribosomal protein L13	Enterobacter cancerogenus ATCC 35316	complement(364667..365095)	gene:rplM	protein_id:EFC54269.1	EC:NA
1163	ABWM02000035.162	153.942	366.331	12.3489	0.0337096	-4.8907	8.42e-13	1.25e-11	DNA primase	Enterobacter cancerogenus ATCC 35316	174668..176413	gene:dnaG	protein_id:EFC54073.1	EC:NA
27985	AGAE01000029.57	174.982	416.393	14.0419	0.0337227	-4.89014	3.02e-07	1.85e-06	GTP-sensing transcriptional pleiotropic repressor CodY	Streptococcus sp. oral taxon 058 str. F0407	51721..52509	gene:NA	protein_id:EHI77208.1	EC:3.2.-.-
46510	CP001396.1865	44.607	106.144	3.58242	0.0337507	-4.88894	2.45e-08	1.81e-07	predicted peptidase	Escherichia coli BW2952	2056175..2057536	gene:yegQ	protein_id:ACR64789.1	EC:NA
47560	CP001396.951	46.2093	109.956	3.71127	0.0337522	-4.88888	3.02e-06	1.53e-05	purine nucleoside phosphoramidase	Escherichia coli BW2952	1065033..1065392	gene:hinT	protein_id:ACR65331.1	EC:2.7.4.8
20542	AFHR01000043.315	32.9934	78.5086	2.65001	0.0337544	-4.88878	1.31e-06	7.1e-06	enoyl-[acyl-carrier-protein] reductase	Enterobacter hormaechei ATCC 49162	343274..344083	gene:fabI	protein_id:EGK60468.1	EC:NA
45517	CP001164.4142	1195.46	2844.55	96.063	0.0337709	-4.88808	1.27e-33	4.05e-31	ribosomal protein L17	Escherichia coli O157:H7 str. EC4115	complement(4277708..4278091)	gene:rplQ	protein_id:ACI38740.1	EC:NA
1014	ABWM02000029.167	86.1717	205.036	6.9292	0.0337951	-4.88704	3.09e-14	5.62e-13	glutathione-disulfide reductase	Enterobacter cancerogenus ATCC 35316	156367..157719	gene:gor	protein_id:EFC54843.1	EC:NA
45574	CP001164.4230	106.164	252.596	8.54249	0.0338188	-4.88603	6.1e-06	2.91e-05	phosphoenolpyruvate carboxykinase	Escherichia coli O157:H7 str. EC4115	4348092..4349714	gene:pckA	protein_id:ACI38194.1	EC:NA
651	ABWM02000008.11	21.3002	50.6786	1.71452	0.0338312	-4.8855	9.63e-05	0.00035969	sulfate permease	Enterobacter cancerogenus ATCC 35316	8244..9923	gene:sulP	protein_id:EFC56609.1	EC:NA
45424	CP001164.3912	92.6974	220.548	7.46395	0.0338428	-4.88501	2.91e-14	5.32e-13	3,4-dihydroxy-2-butanone 4-phosphate synthase	Escherichia coli O157:H7 str. EC4115	complement(4032990..4033643)	gene:ribB	protein_id:ACI35956.1	EC:NA
47116	CP001396.342	337.009	801.803	27.1468	0.0338572	-4.88439	2.01e-11	2.43e-10	predicted protein	Escherichia coli BW2952	complement(382317..382691)	gene:ybaJ	protein_id:ACR64845.1	EC:NA
20173	AFHR01000014.83	62.678	149.121	5.04903	0.0338585	-4.88434	7.72e-10	7.29e-09	3-oxoacyl-[acyl-carrier-protein] synthase II	Enterobacter hormaechei ATCC 49162	complement(71561..72802)	gene:fabF	protein_id:EGK63180.1	EC:4.1.1.21
20075	AFHR01000009.19	193.28	459.842	15.5714	0.0338624	-4.88417	4.98e-10	4.83e-09	ATP synthase F0 sector subunit A	Enterobacter hormaechei ATCC 49162	19479..20294	gene:atpB	protein_id:EGK63601.1	EC:4.2.1.-
42157	CP000783.2223	112.122	266.744	9.04099	0.0338938	-4.88283	1.65e-15	3.63e-14	hypothetical protein	Cronobacter sakazakii ATCC BAA-894	2217127..2218335	gene:NA	protein_id:ABU77532.1	EC:NA
46826	CP001396.2739	182.813	434.92	14.7417	0.0338953	-4.88277	9.84e-15	1.93e-13	cyclic 3',5'-adenosine monophosphate phosphodiesterase	Escherichia coli BW2952	complement(3061176..3062003)	gene:cpdA	protein_id:ACR62686.1	EC:NA
4829	ACKZ01000012.6	9244.42	21991.9	746.078	0.033925	-4.88151	0.00206534	0.00569604	ribosomal protein S4	Granulicatella adiacens ATCC 49175	complement(2840..3451)	gene:rpsD	protein_id:EEW37695.1	EC:NA
45637	CP001164.4437	39.7003	94.4444	3.20413	0.0339261	-4.88146	5.53e-06	2.66e-05	glycyl-tRNA synthetase, alpha subunit	Escherichia coli O157:H7 str. EC4115	complement(4573682..4574593)	gene:glyQ	protein_id:ACI35203.1	EC:NA
596	ABWM02000005.492	21.5495	51.2629	1.74059	0.0339543	-4.88026	0.0073505	0.0175856	periplasmic glucan biosynthesis protein, MdoG	Enterobacter cancerogenus ATCC 35316	472470..474089	gene:NA	protein_id:EFC57559.1	EC:NA
57876	FR720602.889	77.3924	184.093	6.2585	0.0339964	-4.87847	1.55e-11	1.9e-10	transporter, major facilitator family protein	Streptococcus oralis Uo5	928221..929399	gene:NA	protein_id:CBZ00616.1	EC:NA
51381	CP002121.743	33.1988	78.9668	2.68682	0.0340246	-4.87728	0.00741945	0.0177284	Predicted RNA-binding protein (contains KH domain)	Streptococcus pneumoniae AP200	716300..716539	gene:NA	protein_id:ADM84343.1	EC:NA
42291	CP000783.3097	22.6138	53.7879	1.83109	0.0340428	-4.8765	5.75e-05	0.000225374	hypothetical protein	Cronobacter sakazakii ATCC BAA-894	complement(3099811..3100155)	gene:NA	protein_id:ABU78406.1	EC:2.3.1.18
30584	AGZY01000003.79	419.309	997.304	33.9789	0.0340708	-4.87532	1.01e-19	3.97e-18	hypothetical protein	Streptococcus sp. F0441	complement(89659..90921)	gene:NA	protein_id:EKS19567.1	EC:NA
20390	AFHR01000027.28	51.5993	122.723	4.18313	0.0340858	-4.87468	3.59e-09	3.05e-08	1-deoxy-D-xylulose 5-phosphate reductoisomerase	Enterobacter hormaechei ATCC 49162	complement(27708..28907)	gene:dxr	protein_id:EGK61713.1	EC:NA
20416	AFHR01000027.99	152.28	362.154	12.3648	0.0341423	-4.8723	2.56e-09	2.23e-08	GMP reductase	Enterobacter hormaechei ATCC 49162	complement(110076..111119)	gene:guaC	protein_id:EGK61784.1	EC:NA
814	ABWM02000013.7	1250.14	2973.07	101.521	0.0341469	-4.8721	1.96e-33	6.04e-31	ribosomal protein L7/L12	Enterobacter cancerogenus ATCC 35316	3667..4032	gene:rplL	protein_id:EFC55886.1	EC:2.7.2.3
47315	CP001396.3931	35.1331	83.5494	2.85554	0.0341779	-4.87079	2.24e-06	1.16e-05	UDP-N-acetylmuramate:L-alanyl-gamma-D-glutamyl- meso-diaminopimelate ligase	Escherichia coli BW2952	4392543..4393916	gene:mpl	protein_id:ACR65749.1	EC:NA
47303	CP001396.3904	44.4246	105.644	3.61157	0.0341861	-4.87044	3.09e-06	1.56e-05	50S ribosomal subunit protein L9	Escherichia coli BW2952	4362866..4363315	gene:rplI	protein_id:ACR61878.1	EC:NA
20647	AFHR01000058.123	949.917	2258.94	77.2374	0.0341919	-4.8702	5.64e-32	1.42e-29	PTS family fructose porter, IIA/HPr component	Enterobacter hormaechei ATCC 49162	124810..126537	gene:ptsI	protein_id:EGK58790.1	EC:NA
45760	CP001164.476	95.1606	226.292	7.73987	0.0342031	-4.86973	2.06e-12	2.87e-11	trigger factor	Escherichia coli O157:H7 str. EC4115	524772..526070	gene:tig	protein_id:ACI35949.1	EC:NA
45080	CP001164.2324	62.3536	148.274	5.07357	0.0342176	-4.86912	0.00195107	0.00541186	2-dehydro-3-deoxyphosphogluconate aldolase/4-hydroxy-2-oxoglutarate aldolase	Escherichia coli O157:H7 str. EC4115	complement(2440240..2440881)	gene:eda	protein_id:ACI39098.1	EC:NA
42548	CP000783.430	26.2216	62.3527	2.13423	0.0342283	-4.86867	2.52e-05	0.000106545	hypothetical protein	Cronobacter sakazakii ATCC BAA-894	417306..418823	gene:NA	protein_id:ABU75739.1	EC:NA
47339	CP001396.4037	47.7345	113.506	3.88709	0.0342458	-4.86793	1.23e-07	8.07e-07	methyl-accepting chemotaxis protein I, serine sensor receptor	Escherichia coli BW2952	4528164..4529819	gene:tsr	protein_id:ACR63757.1	EC:NA
1207	ABWM02000035.335	137.752	327.53	11.2329	0.0342959	-4.86582	6.66e-18	2.04e-16	valine--tRNA ligase	Enterobacter cancerogenus ATCC 35316	336680..339535	gene:valS	protein_id:EFC54246.1	EC:NA
45704	CP001164.4657	300.896	715.412	24.551	0.0343173	-4.86492	3.77e-13	5.91e-12	ATP synthase F0, C subunit	Escherichia coli O157:H7 str. EC4115	complement(4817489..4817728)	gene:atpE	protein_id:ACI37008.1	EC:NA
47396	CP001396.534	71.9416	171.047	5.87157	0.0343273	-4.8645	2.09e-11	2.51e-10	asparagine synthetase B	Escherichia coli BW2952	complement(599496..601160)	gene:asnB	protein_id:ACR62017.1	EC:3.2.1.22
20237	AFHR01000017.14	34.5171	82.0669	2.8172	0.034328	-4.86447	3.69e-06	1.83e-05	acyl-CoA thioester hydrolase YbgC	Enterobacter hormaechei ATCC 49162	15552..16835	gene:ybhC	protein_id:EGK62776.1	EC:NA
20483	AFHR01000038.34	47.2918	112.438	3.86102	0.0343391	-4.864	0.000191989	0.000673162	glycerol-3-phosphate O-acyltransferase	Enterobacter hormaechei ATCC 49162	30409..32829	gene:plsB	protein_id:EGK61029.1	EC:NA
6743	AE016830.2192	323.424	768.934	26.4166	0.0343548	-4.86334	0.0038424	0.00990357	GTP-binding protein LepA	Enterococcus faecalis V583	complement(2274702..2276537)	gene:lepA	protein_id:AAO82077.1	EC:NA
46026	CP001164.787	39.5225	93.961	3.2302	0.0343781	-4.86236	7.03e-06	3.31e-05	6-phosphogluconolactonase	Escherichia coli O157:H7 str. EC4115	885820..886815	gene:pgl	protein_id:ACI36252.1	EC:NA
766	ABWM02000010.310	47.9711	114.04	3.92544	0.0344218	-4.86054	2.86e-08	2.1e-07	Sigma-54 interaction domain protein	Enterobacter cancerogenus ATCC 35316	complement(331090..332427)	gene:NA	protein_id:EFC56219.1	EC:2.4.2.29
46318	CP001396.1081	185.146	440.137	15.1513	0.034424	-4.86044	1.11e-19	4.36e-18	predicted inner membrane protein	Escherichia coli BW2952	complement(1201224..1201763)	gene:yciB	protein_id:ACR64501.1	EC:NA
4531	ACKZ01000008.163	45.11	107.237	3.69229	0.0344312	-4.86014	6.21e-07	3.58e-06	hypothetical protein	Granulicatella adiacens ATCC 49175	176406..176633	gene:NA	protein_id:EEW38072.1	EC:NA
45093	CP001164.2346	31.9195	75.8736	2.61683	0.0344893	-4.85771	0.000989519	0.00294833	putative methyltransferase	Escherichia coli O157:H7 str. EC4115	2461666..2462637	gene:NA	protein_id:ACI38294.1	EC:2.6.1.16
20579	AFHR01000047.30	39.1205	92.9872	3.2093	0.0345133	-4.8567	7.37e-07	4.19e-06	pectin degradation repressor protein KdgR	Enterobacter hormaechei ATCC 49162	complement(26856..27647)	gene:kdgR	protein_id:EGK59912.1	EC:NA
20895	AFHR01000067.21	47.543	113.006	3.9009	0.0345194	-4.85645	2.4e-08	1.78e-07	membrane protein	Enterobacter hormaechei ATCC 49162	complement(17505..21305)	gene:NA	protein_id:EGK57601.1	EC:NA
42641	CP000783.95	30.8965	73.4334	2.5386	0.0345701	-4.85433	0.111966	0.185179	hypothetical protein	Cronobacter sakazakii ATCC BAA-894	80418..81824	gene:NA	protein_id:ABU75404.1	EC:NA
46494	CP001396.1791	1612.82	3832.99	132.712	0.0346236	-4.8521	3.35e-33	9.92e-31	conserved protein	Escherichia coli BW2952	complement(1969539..1969868)	gene:yeeX	protein_id:ACR62331.1	EC:NA
5206	ACKZ01000017.27	2959.54	7033.45	243.593	0.0346335	-4.85169	7.33e-36	3.32e-33	cold-shock DNA-binding domain protein	Granulicatella adiacens ATCC 49175	complement(25574..25801)	gene:NA	protein_id:EEW37316.1	EC:NA
45005	CP001164.2066	71.4718	169.844	5.89055	0.0346822	-4.84966	1.96e-10	2.03e-09	NAD(P) transhydrogenase, beta subunit	Escherichia coli O157:H7 str. EC4115	complement(2181068..2182456)	gene:NA	protein_id:ACI35769.1	EC:NA
46872	CP001396.2863	2069.82	4918.62	170.629	0.0346905	-4.84931	2.11e-30	4.26e-28	30S ribosomal subunit protein S15	Escherichia coli BW2952	complement(3196585..3196854)	gene:rpsO	protein_id:ACR61787.1	EC:NA
45459	CP001164.4028	2069.82	4918.62	170.629	0.0346905	-4.84931	2.11e-30	4.26e-28	ribosomal protein S15	Escherichia coli O157:H7 str. EC4115	complement(4155679..4155948)	gene:rpsO	protein_id:ACI34692.1	EC:NA
45163	CP001164.3029	195.272	464.01	16.1132	0.034726	-4.84784	4.09e-08	2.92e-07	DNA gyrase, A subunit	Escherichia coli O157:H7 str. EC4115	complement(3103925..3106552)	gene:gyrA	protein_id:ACI34786.1	EC:NA
3195	ACJW02000005.93	66.9256	159.008	5.53719	0.0348233	-4.8438	3.29e-10	3.28e-09	septum site-determining protein MinD	Kingella oralis ATCC 51147	complement(71238..72050)	gene:minD	protein_id:EEP67056.1	EC:NA
47513	CP001396.802	58.5379	139.074	4.84712	0.0348528	-4.84258	2.44e-10	2.48e-09	paraquat-inducible membrane protein A	Escherichia coli BW2952	914192..915445	gene:pqiA	protein_id:ACR63976.1	EC:NA
20763	AFHR01000063.172	96.123	228.359	7.96592	0.0348834	-4.84132	2.42e-13	3.88e-12	lysine--tRNA ligase	Enterobacter hormaechei ATCC 49162	complement(184679..186196)	gene:lysS	protein_id:EGK58163.1	EC:NA
4707	ACKZ01000009.56	752.023	1786.48	62.3817	0.0349187	-4.83986	0.00268728	0.00720462	UMP kinase	Granulicatella adiacens ATCC 49175	complement(66329..67051)	gene:pyrH	protein_id:EEW37901.1	EC:NA
46515	CP001396.189	132.194	314.034	10.9672	0.0349235	-4.83966	7e-16	1.62e-14	predicted outer membrane protein, signal	Escherichia coli BW2952	complement(219590..219994)	gene:rcsF	protein_id:ACR64725.1	EC:2.7.8.7
830	ABWM02000017.165	459.221	1090.89	38.1094	0.0349343	-4.83921	3.26e-27	3.98e-25	hemolysin expression-modulating protein	Enterobacter cancerogenus ATCC 35316	complement(168094..168312)	gene:hha	protein_id:EFC55874.1	EC:NA
42506	CP000783.4124	135.232	321.217	11.2416	0.0349968	-4.83663	8.79e-06	4.06e-05	hypothetical protein	Cronobacter sakazakii ATCC BAA-894	4219097..4219777	gene:NA	protein_id:ABU79433.1	EC:NA
20520	AFHR01000042.25	135.232	321.217	11.2416	0.0349968	-4.83663	8.79e-06	4.06e-05	two component response regulator	Enterobacter hormaechei ATCC 49162	29356..30036	gene:pcoR	protein_id:EGK60779.1	EC:NA
46823	CP001396.2736	123.526	293.413	10.2689	0.0349981	-4.83658	0.000895452	0.00269849	quinol monooxygenase	Escherichia coli BW2952	3058312..3058626	gene:ygiN	protein_id:ACR65394.1	EC:NA
42590	CP000783.676	36.9076	87.6668	3.06818	0.0349982	-4.83658	9.39e-07	5.23e-06	hypothetical protein	Cronobacter sakazakii ATCC BAA-894	675029..676366	gene:NA	protein_id:ABU75985.1	EC:NA
41612	CP000311.60	39.1688	93.0376	3.25628	0.0349996	-4.83652	1.43e-07	9.27e-07	hypothetical protein	Yersinia pestis Antiqua	complement(44804..45418)	gene:NA	protein_id:ABG16297.1	EC:NA
47175	CP001396.3516	28.9523	68.766	2.40976	0.0350428	-4.83474	4.44e-06	2.17e-05	potassium transporter	Escherichia coli BW2952	3920837..3922288	gene:trkH	protein_id:ACR64085.1	EC:NA
45182	CP001164.3087	47.9792	113.955	3.99543	0.0350616	-4.83397	2.14e-08	1.61e-07	NADH-quinone oxidoreductase, C/D subunit	Escherichia coli O157:H7 str. EC4115	complement(3169587..3171389)	gene:nuoC	protein_id:ACI37606.1	EC:NA
20039	AFHR01000005.26	146.388	347.684	12.1914	0.0350647	-4.83384	1.3e-15	2.89e-14	ATP-dependent protease HslVU	Enterobacter hormaechei ATCC 49162	30723..31217	gene:hslV	protein_id:EGK63824.1	EC:NA
5122	ACKZ01000016.35	2454.12	5828.51	204.53	0.0350913	-4.83274	1.56e-35	6.9e-33	polyribonucleotide nucleotidyltransferase	Granulicatella adiacens ATCC 49175	complement(36888..38999)	gene:pnp	protein_id:EEW37380.1	EC:NA
20556	AFHR01000043.388	203.723	483.837	16.9812	0.035097	-4.83251	2.63e-12	3.61e-11	DNA-binding protein VicH	Enterobacter hormaechei ATCC 49162	412023..412436	gene:vicH	protein_id:EGK60541.1	EC:NA
44935	CP001164.167	46.0233	109.303	3.83648	0.0350993	-4.83241	9.79e-08	6.55e-07	methionine aminopeptidase, type I	Escherichia coli O157:H7 str. EC4115	complement(192179..192973)	gene:map	protein_id:ACI37496.1	EC:NA
47402	CP001396.540	125.236	297.42	10.4472	0.0351261	-4.83131	4.28e-07	2.54e-06	glutamyl-tRNA synthetase	Escherichia coli BW2952	608076..609740	gene:glnS	protein_id:ACR63343.1
21008	AFHR01000073.40	133.469	316.965	11.1384	0.0351408	-4.83071	4.3e-07	2.55e-06	DNA helicase II/ATP-dependent DNA helicase PcrA	Enterobacter hormaechei ATCC 49162	complement(40587..42779)	gene:uvrD	protein_id:EGK57028.1	EC:NA
46458	CP001396.1659	60.7405	144.241	5.07357	0.0351743	-4.82934	0.00607773	0.0148676	multifunctional 2-keto-3-deoxygluconate 6-phosphate aldolase and 2-keto-4-hydroxyglutarate aldolase and oxaloacetate decarboxylase	Escherichia coli BW2952	complement(1822198..1822839)	gene:eda	protein_id:ACR63825.1	EC:1.1.1.-
5591	ACKZ01000020.64	1280.74	3041.31	107.033	0.0351932	-4.82856	0.000135833	0.00049149	ribosomal protein S20	Granulicatella adiacens ATCC 49175	66686..66949	gene:rpsT	protein_id:EEW36898.1	EC:NA
45358	CP001164.3690	22.2124	52.7454	1.85717	0.0352101	-4.82787	0.0679879	0.121863	NADP(H)-dependent aldo-keto reductase Tas	Escherichia coli O157:H7 str. EC4115	3798394..3799434	gene:tas	protein_id:ACI36616.1	EC:NA
47545	CP001396.911	35.8245	85.0662	2.99666	0.0352274	-4.82716	0.00236104	0.00641455	predicted lipoprotein	Escherichia coli BW2952	complement(1025861..1026421)	gene:yceB	protein_id:ACR64614.1	EC:6.3.5.4
5200	ACKZ01000017.20	416.913	989.968	34.8762	0.0352297	-4.82706	9.14e-16	2.08e-14	cell shape determining protein, MreB/Mrl family	Granulicatella adiacens ATCC 49175	complement(17433..18512)	gene:mbl	protein_id:EEW37309.1	EC:NA
20355	AFHR01000027.118	123.198	292.517	10.3184	0.0352744	-4.82523	1.72e-07	1.1e-06	cell division protein FtsI/penicillin-binding protein	Enterobacter hormaechei ATCC 49162	complement(131254..133020)	gene:ftsI	protein_id:EGK61803.1	EC:NA
5568	ACKZ01000020.41	56.1546	133.33	4.70447	0.0352845	-4.82482	1.01e-08	7.99e-08	hypothetical protein	Granulicatella adiacens ATCC 49175	complement(39909..40298)	gene:NA	protein_id:EEW36875.1	EC:NA
47456	CP001396.672	20.6027	48.9166	1.72679	0.0353007	-4.82416	4.5e-05	0.000180457	conserved protein	Escherichia coli BW2952	complement(757015..757935)	gene:ybiS	protein_id:ACR62287.1	EC:NA
45383	CP001164.3806	289.443	687.2	24.2719	0.03532	-4.82337	0.000183303	0.0006454	transketolase	Escherichia coli O157:H7 str. EC4115	complement(3924652..3926643)	gene:tktA	protein_id:ACI39137.1	EC:NA
46867	CP001396.2856	44.3292	105.246	3.71837	0.0353304	-4.82295	6.89e-09	5.61e-08	predicted peptidase (collagenase-like)	Escherichia coli BW2952	3186655..3187650	gene:yhbU	protein_id:ACR64795.1	EC:NA
6741	AE016830.186	41.6427	98.8666	3.49346	0.0353351	-4.82276	1.2e-08	9.34e-08	translation elongation factor Tu	Enterococcus faecalis V583	194518..195705	gene:tuf	protein_id:AAO80071.1	EC:NA
45816	CP001164.4893	1564.9	3715.31	131.302	0.0353409	-4.82252	2.81e-33	8.45e-31	ribosomal protein L10	Escherichia coli O157:H7 str. EC4115	5092005..5092502	gene:rplJ	protein_id:ACI39101.1	EC:6.3.2.-
20710	AFHR01000058.72	169.597	402.634	14.2398	0.0353666	-4.82147	1.68e-17	4.8e-16	acetyl-coA carboxylase carboxyl transferase subunit beta	Enterobacter hormaechei ATCC 49162	complement(71702..72607)	gene:accD	protein_id:EGK58739.1	EC:NA
42057	CP000783.146	563.899	1338.59	47.4401	0.0354404	-4.81846	7.99e-29	1.25e-26	hypothetical protein	Cronobacter sakazakii ATCC BAA-894	complement(137535..138971)	gene:NA	protein_id:ABU75455.1	EC:NA
892	ABWM02000020.245	206.081	489.173	17.353	0.0354741	-4.81709	4.49e-20	1.87e-18	Tol-Pal system beta propeller repeat protein TolB	Enterobacter cancerogenus ATCC 35316	251385..252680	gene:tolB	protein_id:EFC55573.1	EC:3.6.1.-
39614	AP007281.510	29.6093	70.2828	2.49355	0.0354788	-4.8169	0.037788	0.0736401	conserved hypothetical protein	Lactobacillus reuteri JCM 1112	593001..594554	gene:NA	protein_id:BAG25026.1	EC:NA
20904	AFHR01000067.45	31.9185	75.7636	2.68835	0.0354834	-4.81671	1.12e-08	8.76e-08	lipoprotein	Enterobacter hormaechei ATCC 49162	46914..47135	gene:NA	protein_id:EGK57625.1	EC:NA
47392	CP001396.530	32.2256	76.4922	2.71443	0.0354863	-4.81659	1.06e-08	8.33e-08	conserved protein	Escherichia coli BW2952	complement(593857..594324)	gene:ybeY	protein_id:ACR62281.1	EC:NA
30256	AGZB01000011.72	46.1242	109.482	3.88556	0.0354904	-4.81643	6.73e-05	0.000260487	elongation factor Tu	Enterococcus faecium FB129-CNAB4	80214..81401	gene:NA	protein_id:EKU85576.1	EC:NA
45966	CP001164.634	1471.47	3492.49	124.117	0.0355382	-4.81448	4.57e-34	1.63e-31	universal stress protein G	Escherichia coli O157:H7 str. EC4115	complement(726068..726496)	gene:uspG	protein_id:ACI38619.1	EC:NA
20612	AFHR01000054.80	343.96	816.343	29.0377	0.0355704	-4.81318	0.00195435	0.00542008	6-phosphogluconate dehydrogenase	Enterobacter hormaechei ATCC 49162	complement(83271..84677)	gene:gnd	protein_id:EGK59314.1	EC:NA
633	ABWM02000007.290	21.3645	50.7038	1.80502	0.0355992	-4.81201	1.23e-05	5.51e-05	oligopeptide ABC transporter, ATP-binding protein OppD	Enterobacter cancerogenus ATCC 35316	complement(268339..269352)	gene:oppD	protein_id:EFC56979.1	EC:NA
47369	CP001396.481	1472.46	3494.51	124.42	0.0356045	-4.8118	4.87e-34	1.72e-31	universal stress protein UP12	Escherichia coli BW2952	complement(543422..543850)	gene:uspG	protein_id:ACR65762.1	EC:NA
1108	ABWM02000033.250	148.975	353.554	12.5881	0.0356045	-4.8118	0.000175557	0.000620726	putative phosphoglycerate dehydrogenase	Enterobacter cancerogenus ATCC 35316	complement(265022..266254)	gene:NA	protein_id:EFC54596.1	EC:NA
46490	CP001396.177	146.463	347.574	12.3893	0.0356451	-4.81015	1.32e-16	3.39e-15	acetyl-CoA carboxylase, carboxytransferase, alpha subunit	Escherichia coli BW2952	208620..209579	gene:accA	protein_id:ACR61910.1	EC:NA
42649	CP000784.17	390.555	926.804	33.0552	0.0356658	-4.80932	1.43e-25	1.34e-23	hypothetical protein	Cronobacter sakazakii ATCC BAA-894	11729..14695	gene:NA	protein_id:ABU79603.1	EC:NA
45913	CP001164.5196	27.8679	66.131	2.35914	0.0356737	-4.809	6.85e-06	3.23e-05	leucyl aminopeptidase	Escherichia coli O157:H7 str. EC4115	complement(5415178..5416689)	gene:pepA	protein_id:ACI36294.1	EC:NA
679	ABWM02000009.233	1368.18	3246.63	115.875	0.0356908	-4.8083	2.53e-33	7.66e-31	hypothetical protein	Enterobacter cancerogenus ATCC 35316	complement(209788..210123)	gene:NA	protein_id:EFC56490.1	EC:NA
20860	AFHR01000066.36	22.8924	54.3218	1.93943	0.0357026	-4.80783	0.0125698	0.0282855	luciferase family monooxygenase	Enterobacter hormaechei ATCC 49162	34197..35204	gene:yhbW	protein_id:EGK57747.1	EC:NA
42648	CP000784.16	16159.6	38342.9	1370.63	0.0357465	-4.80605	6.32e-38	4.03e-35	hypothetical protein	Cronobacter sakazakii ATCC BAA-894	complement(11280..11576)	gene:NA	protein_id:ABU79602.1	EC:4.2.1.-
21037	AFHR01000074.118	16159.6	38342.9	1370.63	0.0357465	-4.80605	6.32e-38	4.03e-35	nucleotidyltransferase domain protein	Enterobacter hormaechei ATCC 49162	99839..100135	gene:NA	protein_id:EGK56860.1	EC:NA
41519	CP000308.1216	127.881	303.428	10.8491	0.035755	-4.80571	2.83e-15	6e-14	thermoregulated motility protein	Yersinia pestis Antiqua	1367780..1368889	gene:NA	protein_id:ABG13185.1	EC:NA
6467	ADDC01000001.64	127.881	303.428	10.8491	0.035755	-4.80571	2.83e-15	6e-14	bacterial flagellin N-terminal domain protein	Yersinia pestis KIM D27	complement(49663..50772)	gene:NA	protein_id:EFA45886.1	EC:3.1.3.5
47229	CP001396.3635	1598.36	3792.48	135.621	0.0357607	-4.80548	3.6e-33	1.06e-30	50S ribosomal subunit protein L10	Escherichia coli BW2952	4067699..4068196	gene:rplJ	protein_id:ACR61847.1	EC:NA
62758	NZ_AORX01000001.577	382.925	908.554	32.5051	0.0357767	-4.80484	2.56e-25	2.31e-23	membrane protein	Streptococcus tigurinus 1366	599391..600653	gene:NA	protein_id:WP_000084702.1	EC:NA
46820	CP001396.2725	39.2377	93.0972	3.33144	0.0357845	-4.80452	2.38e-07	1.49e-06	1-acyl-sn-glycerol-3-phosphate acyltransferase	Escherichia coli BW2952	complement(3047914..3048651)	gene:plsC	protein_id:ACR61735.1	EC:NA
59253	NZ_AJRE01000033.37	169.291	401.667	14.3738	0.0357853	-4.80449	3.23e-18	1.03e-16	membrane protein	Streptococcus sp. GMD4S	39014..40276	gene:NA	protein_id:WP_000084703.1	EC:NA
45986	CP001164.687	121.356	287.932	10.3061	0.0357935	-4.80416	7.69e-08	5.24e-07	PhoH family protein	Escherichia coli O157:H7 str. EC4115	complement(775774..776814)	gene:NA	protein_id:ACI35666.1	EC:NA
20138	AFHR01000012.36	709.022	1682.21	60.233	0.035806	-4.80366	1.87e-29	3.19e-27	inorganic pyrophosphatase	Enterobacter hormaechei ATCC 49162	complement(38588..38944)	gene:ppa	protein_id:EGK63320.1	EC:NA
46663	CP001396.2312	148.162	351.522	12.5881	0.0358104	-4.80348	1.42e-17	4.12e-16	regulatory protein P-II for glutamine synthetase	Escherichia coli BW2952	complement(2570897..2571235)	gene:glnB	protein_id:ACR65444.1	EC:NA
20153	AFHR01000012.99	95.9206	227.57	8.15402	0.0358308	-4.80266	1.37e-13	2.27e-12	MltA-interacting protein	Enterobacter hormaechei ATCC 49162	complement(99838..100584)	gene:mipA	protein_id:EGK63383.1	EC:NA
465	ABWM02000004.261	34.0343	80.7449	2.89389	0.0358399	-4.80229	0.000755456	0.002316	methyl-accepting chemotaxis protein signaling domain protein	Enterobacter cancerogenus ATCC 35316	complement(284451..286130)	gene:NA	protein_id:EFC57829.1	EC:NA
45261	CP001164.3419	55.0927	130.704	4.6851	0.0358451	-4.80208	7.11e-08	4.88e-07	nitrogen regulatory protein P-II 1	Escherichia coli O157:H7 str. EC4115	complement(3511553..3511891)	gene:glnB	protein_id:ACI34556.1	EC:NA
747	ABWM02000010.250	50.3872	119.539	4.2863	0.035857	-4.8016	0.0492481	0.0925405	uracil phosphoribosyltransferase	Enterobacter cancerogenus ATCC 35316	complement(265483..266109)	gene:upp	protein_id:EFC56159.1	EC:NA
156	AAUJ02000001.2949	1647.17	3907.6	140.221	0.0358842	-4.80051	6.12e-09	5.02e-08	Resolvase domain protein	Comamonas testosteroni KF-1	complement(3220832..3221389)	gene:NA	protein_id:EED68003.1	EC:NA
42714	CP000884.2671	1647.17	3907.6	140.221	0.0358842	-4.80051	6.12e-09	5.02e-08	Resolvase domain	Delftia acidovorans SPH-1	complement(2951190..2951747)	gene:NA	protein_id:ABX35318.1	EC:NA
60195	NZ_AJRE01000171.1	59.274	140.616	5.04596	0.0358846	-4.80049	4.25e-08	3.02e-07	acetolactate synthase	Streptococcus sp. GMD4S	complement(95..571)	gene:ilvH	protein_id:WP_001253813.1	EC:NA
62410	NZ_AORX01000001.203	493.291	1170.23	41.9959	0.0358867	-4.80041	7.29e-27	8.37e-25	cysteine hydrolase family protein	Streptococcus tigurinus 1366	complement(206031..206606)	gene:NA	protein_id:WP_007520431.1	EC:NA
46569	CP001396.2033	23.5341	55.8294	2.00385	0.0358924	-4.80018	0.000132767	0.000481333	bifunctional 2-oxoglutarate decarboxylase/ SHCHC synthase	Escherichia coli BW2952	complement(2261416..2263086)	gene:menD	protein_id:ACR62066.1	EC:NA
42424	CP000783.3697	20.1344	47.7641	1.71452	0.0358955	-4.80005	0.000129466	0.000470603	hypothetical protein	Cronobacter sakazakii ATCC BAA-894	complement(3771021..3771926)	gene:NA	protein_id:ABU79006.1	EC:NA
45341	CP001164.3643	69.4521	164.752	5.91856	0.0359239	-4.79891	9.72e-07	5.39e-06	sensor histidine kinase/response regulator BarA	Escherichia coli O157:H7 str. EC4115	3741853..3744609	gene:barA	protein_id:ACI37754.1	EC:NA
1309	ABWM02000045.33	23.1357	54.8808	1.97221	0.0359362	-4.79842	0.000864456	0.002614	formate dehydrogenase, gamma subunit	Enterobacter cancerogenus ATCC 35316	complement(33204..33839)	gene:NA	protein_id:EFC53648.1	EC:NA
46932	CP001396.2979	1179.14	2797.04	100.541	0.0359455	-4.79804	1.39e-32	3.8e-30	50S ribosomal subunit protein L17	Escherichia coli BW2952	complement(3324795..3325178)	gene:rplQ	protein_id:ACR61853.1	EC:1.1.1.100
31019	AGZY01000005.524	116.922	277.326	9.98665	0.0360105	-4.79544	1.61e-14	3.06e-13	hypothetical protein	Streptococcus sp. F0441	535226..536221	gene:NA	protein_id:EKS18850.1	EC:NA
704	ABWM02000009.99	37.783	89.6144	3.22867	0.0360284	-4.79472	0.0969923	0.164294	hypothetical protein	Enterobacter cancerogenus ATCC 35316	complement(100044..100460)	gene:NA	protein_id:EFC56356.1	EC:NA
5394	ACKZ01000020.193	4515.1	10708.9	385.861	0.0360316	-4.79459	3.46e-19	1.26e-17	lysine--tRNA ligase	Granulicatella adiacens ATCC 49175	complement(182473..183978)	gene:lysS	protein_id:EEW37027.1	EC:NA
509	ABWM02000004.464	16495.9	39125.1	1409.76	0.0360322	-4.79457	3.63e-38	2.41e-35	formate C-acetyltransferase	Enterobacter cancerogenus ATCC 35316	complement(486199..488481)	gene:pflB	protein_id:EFC58032.1	EC:NA
5567	ACKZ01000020.40	3085.21	7317.49	263.69	0.0360356	-4.79443	4.63e-36	2.17e-33	ribosomal protein L28	Granulicatella adiacens ATCC 49175	38787..38981	gene:rpmB	protein_id:EEW36874.1	EC:NA
586	ABWM02000005.331	35.5951	84.4224	3.04364	0.0360525	-4.79376	0.00206298	0.00569023	NAD(P) transhydrogenase subunit beta	Enterobacter cancerogenus ATCC 35316	305047..306435	gene:pntB	protein_id:EFC57398.1	EC:NA
56733	FR720602.1366	149.99	355.724	12.834	0.0360784	-4.79272	1.43e-18	4.77e-17	cysteine hydrolase family protein	Streptococcus oralis Uo5	complement(1392633..1393208)	gene:NA	protein_id:CBZ01094.1	EC:NA
46065	CP001164.91	255.615	606.223	21.8765	0.0360865	-4.7924	0.0150046	0.0330071	UDP-N-acetylmuramate--alanine ligase	Escherichia coli O157:H7 str. EC4115	105351..106826	gene:murC	protein_id:ACI39450.1	EC:NA
42537	CP000783.4261	241.507	572.713	20.7027	0.0361484	-4.78992	2.92e-22	1.65e-20	hypothetical protein	Cronobacter sakazakii ATCC BAA-894	complement(4358570..4359124)	gene:NA	protein_id:ABU79571.1	EC:NA
47155	CP001396.3477	570.097	1351.94	48.8716	0.0361493	-4.78989	5.51e-28	7.6e-26	adenylate cyclase	Escherichia coli BW2952	3878845..3881391	gene:cyaA	protein_id:ACR61931.1	EC:NA
754	ABWM02000010.271	23.5323	55.8042	2.01766	0.036156	-4.78962	0.000132712	0.000481184	outer membrane assembly lipoprotein YfgL	Enterobacter cancerogenus ATCC 35316	complement(288558..289736)	gene:yfgL	protein_id:EFC56180.1	EC:NA
450	ABWM02000004.212	23.8156	56.4733	2.04373	0.0361894	-4.78829	5.29e-06	2.56e-05	DNA repair protein RadA	Enterobacter cancerogenus ATCC 35316	complement(241156..242406)	gene:radA	protein_id:EFC57780.1	EC:NA
42359	CP000783.3464	27.6086	65.462	2.37294	0.0362492	-4.78591	3.19e-06	1.6e-05	hypothetical protein	Cronobacter sakazakii ATCC BAA-894	complement(3499239..3499691)	gene:NA	protein_id:ABU78773.1	EC:NA
46557	CP001396.1998	236.431	560.581	20.3311	0.0362679	-4.78516	5.93e-13	8.98e-12	DNA gyrase (type II topoisomerase), subunit A	Escherichia coli BW2952	complement(2220620..2223247)	gene:gyrA	protein_id:ACR62815.1	EC:NA
11083	AEDW01000020.113	113.418	268.914	9.7535	0.0362699	-4.78508	5.12e-06	2.48e-05	ABC transporter substrate binding family protein	Streptococcus oralis ATCC 35037	101940..102935	gene:NA	protein_id:EFO01622.1	EC:NA
46986	CP001396.3069	66.2493	157.077	5.69768	0.0362732	-4.78495	1.09e-09	1.01e-08	tryptophanyl-tRNA synthetase	Escherichia coli BW2952	complement(3397813..3398817)	gene:trpS	protein_id:ACR65724.1	EC:NA
20457	AFHR01000033.54	49.4453	117.234	4.25312	0.036279	-4.78472	8.92e-09	7.12e-08	FtsH protease regulator HflK	Enterobacter hormaechei ATCC 49162	complement(54296..55555)	gene:hflK	protein_id:EGK61363.1	EC:5.1.1.13
45120	CP001164.2655	28.9787	68.7065	2.49355	0.0362928	-4.78417	0.000193918	0.0006792	histidinol-phosphatase/imidazoleglycerol- phosphate dehydratase	Escherichia coli O157:H7 str. EC4115	2730368..2731435	gene:hisB	protein_id:ACI39558.1	EC:1.8.4.-
20164	AFHR01000014.47	36.9296	87.5568	3.17805	0.036297	-4.78401	0.000118479	0.000434517	DNA-binding response regulator	Enterobacter hormaechei ATCC 49162	35085..35762	gene:phoP	protein_id:EGK63144.1	EC:NA
20489	AFHR01000038.57	121.628	288.365	10.4696	0.0363069	-4.78361	1.84e-15	4.03e-14	methionine synthase	Enterobacter hormaechei ATCC 49162	complement(55291..58974)	gene:metH	protein_id:EGK61052.1	EC:NA
5699	ACKZ01000022.7	1910.46	4529.31	164.552	0.0363304	-4.78268	2.06e-34	7.9e-32	putative Plasmodium yoelii subtelomeric family PYST-D	Granulicatella adiacens ATCC 49175	4362..5174	gene:spoIIIJ	protein_id:EEW36698.1	EC:NA
18649	AEVC01000021.87	472.951	1121.25	40.754	0.036347	-4.78202	1.27e-10	1.35e-09	hypothetical protein	Streptococcus cristatus ATCC 51100	complement(74171..74806)	gene:NA	protein_id:EFX52566.1	EC:NA
46164	CP001182.281	138.371	328.039	11.9261	0.0363557	-4.78167	7.41e-16	1.71e-14	transposase S26	Acinetobacter baumannii AB0057	308072..308776	gene:NA	protein_id:ACJ39713.1	EC:NA
46012	CP001164.758	689.268	1634.04	59.4187	0.036363	-4.78139	3.76e-29	6.17e-27	cytochrome d ubiquinol oxidase, subunit I	Escherichia coli O157:H7 str. EC4115	859235..860803	gene:cydA	protein_id:ACI36217.1	EC:NA
20241	AFHR01000017.36	288.443	683.779	24.885	0.0363934	-4.78018	3.75e-21	1.81e-19	tol-Pal system beta propeller repeat protein TolB	Enterobacter hormaechei ATCC 49162	complement(36598..37893)	gene:tolB	protein_id:EGK62798.1	EC:NA
46818	CP001396.2723	30.0953	71.3414	2.59785	0.0364144	-4.77935	2.81e-06	1.43e-05	conserved protein	Escherichia coli BW2952	complement(3044097..3046316)	gene:ygiQ	protein_id:ACR62418.1	EC:NA
832	ABWM02000017.167	69.5367	164.828	6.00905	0.0364565	-4.77768	2.7e-11	3.19e-10	RND transporter, HAE1 family	Enterobacter cancerogenus ATCC 35316	complement(169225..172371)	gene:NA	protein_id:EFC55876.1	EC:NA
20199	AFHR01000015.84	11852.9	28095.2	1024.64	0.0364703	-4.77713	6.01e-31	1.3e-28	formate acetyltransferase	Enterobacter hormaechei ATCC 49162	90020..92302	gene:pflB	protein_id:EGK63092.1	EC:2.7.9.1
26158	AFUQ01000012.86	49.4985	117.327	4.2792	0.0364722	-4.77706	0.00922504	0.0215176	bacterial membrane protein YfhO domain protein	Streptococcus infantis X	99306..100775	gene:NA	protein_id:EGV11934.1	EC:NA
20919	AFHR01000068.27	142.122	336.874	12.2869	0.0364734	-4.77701	8.69e-09	6.95e-08	30S ribosomal protein S14	Enterobacter hormaechei ATCC 49162	complement(17584..17889)	gene:rpsN	protein_id:EGK57527.1	EC:NA
4671	ACKZ01000009.23	1272.39	3015.92	110.034	0.0364845	-4.77657	2.39e-20	1.03e-18	DNA topoisomerase I	Granulicatella adiacens ATCC 49175	28926..30998	gene:topA	protein_id:EEW37868.1	EC:NA
45925	CP001164.5265	21.1566	50.1448	1.83109	0.0365161	-4.77532	4.47e-05	0.000179498	CobW/P47K family protein	Escherichia coli O157:H7 str. EC4115	complement(5519197..5520153)	gene:NA	protein_id:ACI38713.1	EC:NA
20748	AFHR01000062.42	57.6856	136.719	4.99687	0.0365486	-4.77404	1.4e-09	1.27e-08	hypothetical protein	Enterobacter hormaechei ATCC 49162	complement(52399..52743)	gene:NA	protein_id:EGK58478.1	EC:6.1.1.11
1342	ABWM02000051.33	22.9056	54.2874	1.98448	0.036555	-4.77379	9.62e-05	0.000359388	uroporphyrinogen-III synthase	Enterobacter cancerogenus ATCC 35316	complement(36535..37284)	gene:hemD	protein_id:EFC53564.1	EC:NA
47136	CP001396.345	23.639	56.0242	2.0489	0.0365717	-4.77313	8.63e-05	0.000325852	DNA-binding transcriptional repressor	Escherichia coli BW2952	387744..388391	gene:acrR	protein_id:ACR62970.1	EC:NA
21000	AFHR01000073.28	33.4456	79.2624	2.90099	0.0365998	-4.77202	3.03e-08	2.21e-07	5-methyltetrahydropteroyltriglutamate-- homocysteine S-methyltransferase	Enterobacter hormaechei ATCC 49162	complement(27317..29647)	gene:metE3	protein_id:EGK57016.1	EC:2.7.1.-
28824	AGAE01000058.24	270.626	641.321	23.4965	0.0366376	-4.77053	4.8e-05	0.000191319	hypothetical protein	Streptococcus sp. oral taxon 058 str. F0407	complement(29493..30824)	gene:NA	protein_id:EHI75601.1
1174	ABWM02000035.234	30.209	71.5866	2.62393	0.0366539	-4.76989	0.0653341	0.117771	hypothetical protein	Enterobacter cancerogenus ATCC 35316	241024..241389	gene:NA	protein_id:EFC54145.1	EC:NA
566	ABWM02000005.201	324.24	768.355	28.1641	0.0366551	-4.76984	2.05e-23	1.36e-21	ribosomal protein L35	Enterobacter cancerogenus ATCC 35316	183910..184107	gene:rpmI	protein_id:EFC57268.1	EC:6.3.2.17
46943	CP001396.2989	230.276	545.681	20.0055	0.0366615	-4.76959	2.47e-20	1.07e-18	50S ribosomal subunit protein L18	Escherichia coli BW2952	complement(3330423..3330776)	gene:rplR	protein_id:ACR61854.1	EC:NA
1323	ABWM02000045.85	109.647	259.822	9.53069	0.0366815	-4.7688	3.04e-08	2.22e-07	ATP-dependent protease HslVU, peptidase subunit	Enterobacter cancerogenus ATCC 35316	complement(81304..81798)	gene:hslV	protein_id:EFC53700.1	EC:NA
796	ABWM02000010.79	54.3708	128.823	4.73612	0.0367646	-4.76554	7.24e-10	6.86e-09	ribonucleoside-diphosphate reductase, alpha subunit	Enterobacter cancerogenus ATCC 35316	89136..91421	gene:NA	protein_id:EFC55988.1	EC:NA
45836	CP001164.4956	351.166	832.027	30.5925	0.0367686	-4.76538	7.41e-15	1.48e-13	LexA repressor	Escherichia coli O157:H7 str. EC4115	5174651..5175259	gene:lexA	protein_id:ACI39818.1	EC:NA
46503	CP001396.1811	41.4313	98.1632	3.61003	0.0367758	-4.7651	2.56e-07	1.59e-06	fused phosphoribosyl-AMP cyclohydrolase/phosphoribosyl-ATP pyrophosphatase	Escherichia coli BW2952	1987121..1987732	gene:hisI	protein_id:ACR63215.1	EC:2.7.1.21
47532	CP001396.86	159.357	377.565	13.886	0.0367778	-4.76502	1.4e-17	4.08e-16	UDP-N-acetylmuramate:L-alanine ligase	Escherichia coli BW2952	100764..102239	gene:murC	protein_id:ACR65748.1	EC:NA
45023	CP001164.2119	21.273	50.3991	1.85563	0.0368188	-4.76341	1.36e-05	6.05e-05	hypothetical protein	Escherichia coli O157:H7 str. EC4115	complement(2243462..2243581)	gene:NA	protein_id:ACI37769.1	EC:2.1.-.-
27905	AGAE01000028.85	1440.66	3412.88	125.845	0.0368737	-4.76127	3.57e-07	2.15e-06	putative manganese transport system ATP-binding protein MntA	Streptococcus sp. oral taxon 058 str. F0407	complement(88897..89652)	gene:NA	protein_id:EHI77389.1	EC:NA
47515	CP001396.805	1973.5	4674.81	172.622	0.0369261	-4.75922	3.3e-07	2e-06	ribosome modulation factor	Escherichia coli BW2952	917906..918073	gene:rmf	protein_id:ACR65485.1	EC:NA
44844	CP001164.1031	27.3997	64.9029	2.39749	0.0369396	-4.75869	1.87e-06	9.81e-06	putative membrane protein	Escherichia coli O157:H7 str. EC4115	complement(1163585..1164244)	gene:NA	protein_id:ACI36737.1	EC:4.2.1.49
46599	CP001396.2098	22.4571	53.1945	1.9655	0.0369494	-4.7583	0.00982872	0.0227616	chorismate synthase	Escherichia coli BW2952	complement(2330215..2331300)	gene:aroC	protein_id:ACR62145.1	EC:NA
4517	ACKZ01000008.150	486.631	1152.66	42.6152	0.0369713	-4.75745	1.54e-26	1.67e-24	GMP reductase	Granulicatella adiacens ATCC 49175	163710..164696	gene:guaC	protein_id:EEW38059.1	EC:1.17.1.2
20523	AFHR01000042.8	1452.53	3440.39	127.29	0.0369988	-4.75638	4.88e-07	2.87e-06	protein of hypothetical function family protein	Enterobacter hormaechei ATCC 49162	complement(10305..10655)	gene:NA	protein_id:EGK60762.1	EC:NA
47165	CP001396.3500	125.284	296.733	10.985	0.0370199	-4.75555	0.0739457	0.130818	uridine phosphorylase	Escherichia coli BW2952	3904123..3904884	gene:udp	protein_id:ACR65769.1	EC:NA
10933	AEDW01000019.241	1483.98	3514.74	130.138	0.0370264	-4.7553	0.000630883	0.00197091	ribosomal protein S16	Streptococcus oralis ATCC 35037	complement(243466..243738)	gene:rpsP	protein_id:EFO02003.1	EC:2.7.1.107
5307	ACKZ01000020.109	126.59	299.819	11.1037	0.0370346	-4.75498	9.46e-15	1.86e-13	ABC transporter, permease protein	Granulicatella adiacens ATCC 49175	complement(116763..117575)	gene:potB	protein_id:EEW36943.1	EC:NA
46683	CP001396.2354	20.4288	48.3828	1.79275	0.0370534	-4.75425	7.61e-05	0.000290754	fused chorismate mutase T/prephenate dehydrogenase	Escherichia coli BW2952	complement(2622782..2623903)	gene:tyrA	protein_id:ACR63173.1	EC:NA
20552	AFHR01000043.378	21.1374	50.06	1.85563	0.0370682	-4.75367	8.79e-05	0.000331193	oligopeptide ABC superfamily ATP binding cassette transporter, ABC protein	Enterobacter hormaechei ATCC 49162	complement(400628..401632)	gene:oppF	protein_id:EGK60531.1	EC:NA
45399	CP001164.3864	229.486	543.495	20.147	0.0370694	-4.75363	2.36e-21	1.17e-19	hydrogenase expression/formation protein	Escherichia coli O157:H7 str. EC4115	complement(3984228..3984722)	gene:hybD	protein_id:ACI36107.1	EC:NA
5339	ACKZ01000020.140	6863.18	16253.5	603.004	0.0371001	-4.75243	1.03e-12	1.5e-11	ribosomal protein L17	Granulicatella adiacens ATCC 49175	complement(145646..146026)	gene:rplQ	protein_id:EEW36974.1	EC:NA
45721	CP001164.4685	127.288	301.437	11.189	0.037119	-4.7517	2.78e-15	5.9e-14	ketol-acid reductoisomerase	Escherichia coli O157:H7 str. EC4115	4854512..4855987	gene:ilvC	protein_id:ACI35954.1	EC:NA
45750	CP001164.4742	124.881	295.725	10.985	0.0371461	-4.75064	0.0771504	0.135634	uridine phosphorylase	Escherichia coli O157:H7 str. EC4115	4915855..4916616	gene:udp	protein_id:ACI34648.1	EC:NA
41561	CP000308.3538	40.6049	96.1469	3.57686	0.037202	-4.74848	3.02e-09	2.6e-08	UDP-N-acetylmuramate--L-alanine ligase	Yersinia pestis Antiqua	complement(3960322..3961845)	gene:NA	protein_id:ABG15507.1	EC:NA
6403	ADDC01000001.1310	40.6049	96.1469	3.57686	0.037202	-4.74848	3.02e-09	2.6e-08	UDP-N-acetylmuramate--L-alanine ligase	Yersinia pestis KIM D27	complement(1338107..1339609)	gene:murC	protein_id:EFA47132.1	EC:NA
45505	CP001164.4110	92.9099	219.988	8.19083	0.037233	-4.74727	3.91e-12	5.23e-11	acetyl-CoA carboxylase, biotin carboxylase	Escherichia coli O157:H7 str. EC4115	4242644..4243993	gene:accC	protein_id:ACI35675.1	EC:NA
852	ABWM02000018.16	131.299	310.884	11.576	0.0372356	-4.74717	1.96e-10	2.03e-09	YbaK/EbsC protein	Enterobacter cancerogenus ATCC 35316	complement(15291..15794)	gene:NA	protein_id:EFC55702.1	EC:NA
20887	AFHR01000066.95	102.309	242.228	9.02912	0.0372753	-4.74564	9.31e-08	6.25e-07	hypothetical protein	Enterobacter hormaechei ATCC 49162	complement(97613..97774)	gene:NA	protein_id:EGK57806.1	EC:NA
42530	CP000783.4221	36.5668	86.5739	3.22867	0.0372938	-4.74492	3.23e-07	1.96e-06	hypothetical protein	Cronobacter sakazakii ATCC BAA-894	4320406..4321056	gene:NA	protein_id:ABU79530.1	EC:NA
45501	CP001164.4105	153.989	364.552	13.6141	0.0373447	-4.74295	1.13e-17	3.33e-16	rod shape-determining protein MreB	Escherichia coli O157:H7 str. EC4115	complement(4236771..4237814)	gene:mreB	protein_id:ACI34577.1	EC:NA
47495	CP001396.77	274.706	650.333	24.2874	0.0373461	-4.7429	1.05e-22	6.33e-21	S-adenosyl-dependent methyltransferase activity on membrane-located substrates	Escherichia coli BW2952	90093..91034	gene:mraW	protein_id:ACR65505.1	EC:NA
46720	CP001396.2453	157.868	373.711	13.9734	0.0373911	-4.74116	2.98e-17	8.27e-16	hydrogenase 3, membrane subunit	Escherichia coli BW2952	complement(2730323..2731246)	gene:hycD	protein_id:ACR63455.1	EC:NA
44881	CP001164.135	41.447	98.1036	3.67599	0.0374705	-4.7381	0.00058291	0.00183471	3-methyl-2-oxobutanoate hydroxymethyltransferase	Escherichia coli O157:H7 str. EC4115	complement(153379..154173)	gene:panB	protein_id:ACI38236.1	EC:NA
42284	CP000783.3079	42.9881	101.747	3.81557	0.0375007	-4.73694	2.71e-08	1.99e-07	hypothetical protein	Cronobacter sakazakii ATCC BAA-894	complement(3078908..3081322)	gene:NA	protein_id:ABU78388.1	EC:NA
4337	ACKZ01000003.11	655.79	1552.06	58.2749	0.0375468	-4.73517	5.52e-06	2.66e-05	peptide chain release factor 1	Granulicatella adiacens ATCC 49175	10817..11896	gene:prfA	protein_id:EEW38239.1	EC:3.1.-.-
46633	CP001396.2230	34.8052	82.3717	3.09426	0.0375646	-4.73448	4.36e-07	2.58e-06	N-succinyl-diaminopimelate deacylase	Escherichia coli BW2952	2475434..2476561	gene:dapE	protein_id:ACR63916.1	EC:NA
45887	CP001164.5134	100.632	238.161	8.94686	0.0375665	-4.73441	1.83e-13	2.98e-12	ribosomal protein S6	Escherichia coli O157:H7 str. EC4115	5354044..5354439	gene:rpsF	protein_id:ACI37200.1	EC:NA
20310	AFHR01000023.48	40.7339	96.4012	3.6223	0.0375753	-4.73407	2.99e-08	2.19e-07	ATP-dependent Clp protease, protease subunit	Enterobacter hormaechei ATCC 49162	complement(52392..53015)	gene:clpP	protein_id:EGK62164.1	EC:NA
56799	FR720602.1430	9638.29	22809.6	857.392	0.037589	-4.73355	1.52e-06	8.15e-06	ABC transporter, ATP-binding protein-manganese transport	Streptococcus oralis Uo5	1459044..1459769	gene:psaB	protein_id:CBZ01158.1	EC:1.7.1.7
772	ABWM02000010.327	29.7673	70.4432	2.65001	0.037619	-4.73239	2.9e-05	0.000120883	ribosome biogenesis GTPase Era	Enterobacter cancerogenus ATCC 35316	complement(347505..348410)	gene:era	protein_id:EFC56236.1	EC:NA
47320	CP001396.3936	37.8832	89.6488	3.37285	0.037623	-4.73224	3.41e-05	0.000140124	trehalose-6-P hydrolase	Escherichia coli BW2952	complement(4399812..4401467)	gene:treC	protein_id:ACR65694.1
46998	CP001396.3088	121.569	287.678	10.8301	0.0376467	-4.73133	5.27e-06	2.55e-05	phosphoenolpyruvate carboxykinase	Escherichia coli BW2952	3417997..3419619	gene:pck	protein_id:ACR64036.1	EC:NA
46868	CP001396.2857	121.562	287.662	10.8297	0.0376474	-4.73131	1.2e-15	2.69e-14	predicted protease	Escherichia coli BW2952	3187659..3188537	gene:yhbV	protein_id:ACR64839.1	EC:NA
42224	CP000783.2609	85.0133	201.172	7.57382	0.0376484	-4.73127	2.33e-12	3.23e-11	hypothetical protein	Cronobacter sakazakii ATCC BAA-894	2634351..2636933	gene:NA	protein_id:ABU77918.1	EC:NA
45830	CP001164.4936	92.596	219.116	8.24969	0.0376499	-4.73121	1.14e-13	1.92e-12	glucose-6-phosphate isomerase	Escherichia coli O157:H7 str. EC4115	5151372..5153021	gene:pgi	protein_id:ACI38060.1	EC:NA
42453	CP000783.3888	163.767	387.518	14.5991	0.0376733	-4.73031	4.75e-06	2.31e-05	hypothetical protein	Cronobacter sakazakii ATCC BAA-894	complement(3955939..3956178)	gene:NA	protein_id:ABU79197.1	EC:NA
47606	CP001644.606	60.1122	142.234	5.36443	0.0377156	-4.72869	9.85e-10	9.16e-09	2-alkenal reductase	Ralstonia pickettii 12D	complement(648807..649958)	gene:NA	protein_id:ACS61919.1	EC:NA
45628	CP001164.4411	133.882	316.779	11.9506	0.0377254	-4.72832	8.87e-16	2.03e-14	conserved hypothetical protein	Escherichia coli O157:H7 str. EC4115	complement(4545231..4545398)	gene:NA	protein_id:ACI36609.1	EC:NA
1241	ABWM02000038.31	21.3483	50.5091	1.90779	0.0377711	-4.72657	9.06e-05	0.00034041	ribosomal protein L14	Enterobacter cancerogenus ATCC 35316	complement(19112..19483)	gene:rplN	protein_id:EFC53896.1	EC:NA
20816	AFHR01000063.304	28.4748	67.3683	2.5457	0.0377878	-4.72594	3.27e-05	0.000135032	glutathionylspermidine synthase	Enterobacter hormaechei ATCC 49162	317478..318638	gene:NA	protein_id:EGK58295.1	EC:NA
47335	CP001396.401	76.7223	181.509	6.86478	0.0378207	-4.72468	0.000135646	0.000490916	cysteinyl-tRNA synthetase	Escherichia coli BW2952	456594..457979	gene:cysS	protein_id:ACR62695.1	EC:NA
20807	AFHR01000063.286	120.917	286.044	10.8316	0.037867	-4.72291	1.83e-16	4.6e-15	DNA topoisomerase (ATP-hydrolyzing) ParC	Enterobacter hormaechei ATCC 49162	complement(298575..300833)	gene:parC	protein_id:EGK58277.1	EC:NA
923	ABWM02000022.139	328.458	776.988	29.438	0.0378874	-4.72214	8.07e-24	5.68e-22	glucose-6-phosphate isomerase	Enterobacter cancerogenus ATCC 35316	complement(125181..126830)	gene:pgi	protein_id:EFC55295.1	EC:NA
6710	AE005176.1374	14657.5	34672.7	1314.05	0.0378986	-4.72171	2.12e-36	1.07e-33	unknown protein	Lactococcus lactis subsp. lactis Il1403	1412261..1412443	gene:yobC	protein_id:AAK05472.1	EC:NA
45527	CP001164.4152	230.191	544.503	20.6501	0.0379247	-4.72072	4.05e-20	1.7e-18	ribosomal protein L18	Escherichia coli O157:H7 str. EC4115	complement(4283336..4283689)	gene:rplR	protein_id:ACI36761.1	EC:NA
47300	CP001396.3901	64.0125	151.417	5.74273	0.0379265	-4.72065	2.26e-10	2.31e-09	30S ribosomal subunit protein S6	Escherichia coli BW2952	4361876..4362271	gene:rpsF	protein_id:ACR61799.1	EC:NA
42215	CP000783.2584	1088.04	2573.67	97.6245	0.0379319	-4.72044	4.95e-10	4.81e-09	hypothetical protein	Cronobacter sakazakii ATCC BAA-894	2605095..2605598	gene:NA	protein_id:ABU77893.1	EC:3.1.-.-
20539	AFHR01000043.3	87.5368	207.043	7.86622	0.0379932	-4.71811	0.000118609	0.000434899	BCCT family betaine/carnitine/choline transporter	Enterobacter hormaechei ATCC 49162	1804..3801	gene:NA	protein_id:EGK60156.1	EC:NA
45369	CP001164.3768	26.5418	62.7766	2.38521	0.0379953	-4.71804	1.1e-05	5e-05	6-phospho-beta-glucosidase BglA	Escherichia coli O157:H7 str. EC4115	3886089..3887528	gene:bglA	protein_id:ACI38418.1	EC:NA
20663	AFHR01000058.171	43.9641	103.983	3.95152	0.0380015	-4.7178	4.88e-06	2.37e-05	exopolyphosphatase	Enterobacter hormaechei ATCC 49162	178662..180200	gene:ppx2	protein_id:EGK58838.1	EC:NA
619	ABWM02000007.171	22.4444	53.0845	2.01766	0.0380084	-4.71754	6.43e-05	0.000249708	peptide transport system ATP-binding protein SapD	Enterobacter cancerogenus ATCC 35316	165589..166581	gene:sapD	protein_id:EFC56860.1	EC:2.3.3.9
47098	CP001396.3381	84.6703	200.249	7.61773	0.0380413	-4.71629	6.9e-12	8.87e-11	predicted hydrolase	Escherichia coli BW2952	complement(3762496..3763308)	gene:yidA	protein_id:ACR64469.1	EC:2.1.1.72
10897	AEDW01000019.201	137.575	325.337	12.4	0.0381144	-4.71352	0.000124174	0.00045359	branched-chain amino acid aminotransferase	Streptococcus oralis ATCC 35037	complement(203230..204252)	gene:ilvE	protein_id:EFO01963.1	EC:NA
11738	AEEN01000011.78	2890.43	6835.22	260.58	0.0381231	-4.71319	1.68e-16	4.26e-15	ABC transporter, ATP-binding protein	Streptococcus mitis ATCC 6249	complement(85129..85884)	gene:NA	protein_id:EFM31945.1	EC:NA
46875	CP001396.2868	24.0963	56.9819	2.17258	0.0381275	-4.71303	0.00693273	0.016695	conserved protein	Escherichia coli BW2952	complement(3202724..3203182)	gene:yhbC	protein_id:ACR62381.1	EC:NA
42176	CP000783.2370	153.783	363.645	13.8743	0.0381534	-4.71204	1.74e-16	4.39e-15	hypothetical protein	Cronobacter sakazakii ATCC BAA-894	complement(2373949..2375622)	gene:NA	protein_id:ABU77679.1	EC:NA
46343	CP001396.1153	55.1114	130.314	4.97597	0.0381843	-4.71088	0.000929488	0.00278899	lipid hydroperoxide peroxidase	Escherichia coli BW2952	complement(1277178..1277684)	gene:tpx	protein_id:ACR63654.1	EC:NA
44966	CP001164.1776	55.1114	130.314	4.97597	0.0381843	-4.71088	0.000929488	0.00278899	thiol peroxidase	Escherichia coli O157:H7 str. EC4115	complement(1863134..1863640)	gene:tpx	protein_id:ACI36916.1	EC:4.6.1.12
4980	ACKZ01000014.7	2803.87	6629.89	253.19	0.0381891	-4.71069	1.82e-28	2.7e-26	ribonucleoside-diphosphate reductase, alpha subunit	Granulicatella adiacens ATCC 49175	complement(6852..9011)	gene:nrdE	protein_id:EEW37572.1	EC:NA
20485	AFHR01000038.49	295.99	699.852	26.7481	0.0382197	-4.70954	6.47e-19	2.28e-17	glucose-6-phosphate isomerase	Enterobacter hormaechei ATCC 49162	complement(46947..48596)	gene:pgi	protein_id:EGK61044.1	EC:3.1.3.27
1256	ABWM02000041.25	20.108	47.5441	1.81729	0.0382232	-4.70941	0.000144476	0.000520278	fumarate reductase iron-sulfur subunit	Enterobacter cancerogenus ATCC 35316	complement(19108..19842)	gene:frdB	protein_id:EFC53799.1	EC:NA
1221	ABWM02000035.38	25.956	61.3698	2.34687	0.0382414	-4.70872	0.00563536	0.0138946	tRNA (guanine-N(7)-)-methyltransferase	Enterobacter cancerogenus ATCC 35316	complement(42100..42819)	gene:trmB	protein_id:EFC53949.1	EC:2.3.1.-
45899	CP001164.5161	28.4427	67.2492	2.57178	0.0382425	-4.70868	0.0165622	0.0359967	inorganic diphosphatase	Escherichia coli O157:H7 str. EC4115	complement(5379785..5380315)	gene:ppa	protein_id:ACI34863.1	EC:NA
46439	CP001396.161	878.616	2077.34	79.4633	0.0382523	-4.70831	3.03e-19	1.12e-17	30S ribosomal subunit protein S2	Escherichia coli BW2952	189873..190598	gene:rpsB	protein_id:ACR61792.1	EC:NA
42148	CP000783.2189	46.0191	108.804	4.16262	0.038258	-4.70809	2.18e-08	1.63e-07	hypothetical protein	Cronobacter sakazakii ATCC BAA-894	complement(2186364..2187569)	gene:NA	protein_id:ABU77498.1	EC:NA
45991	CP001164.694	133.717	316.135	12.1055	0.0382923	-4.7068	9.91e-17	2.58e-15	N-acetylglucosamine repressor	Escherichia coli O157:H7 str. EC4115	complement(783672..784892)	gene:nagC	protein_id:ACI39210.1	EC:NA
1059	ABWM02000032.13	43.8289	103.619	3.96896	0.0383035	-4.70638	0.00503435	0.0125669	OmpA family protein	Enterobacter cancerogenus ATCC 35316	13723..14208	gene:NA	protein_id:EFC54628.1	EC:NA
44936	CP001164.168	877.003	2073.31	79.4633	0.0383267	-4.70551	1.38e-18	4.62e-17	ribosomal protein S2	Escherichia coli O157:H7 str. EC4115	193341..194066	gene:rpsB	protein_id:ACI38188.1	EC:NA
6702	ADOB01000051.8	25.1066	59.3534	2.27534	0.0383355	-4.70517	0.0210127	0.0443373	ribonuclease HII	Aggregatibacter actinomycetemcomitans serotype	complement(5870..6469)	gene:NA	protein_id:EGY74047.1	EC:3.5.1.1
45235	CP001164.3338	239.686	566.623	21.7271	0.0383449	-4.70482	4.56e-20	1.89e-18	lipoprotein, NlpB/DapX family	Escherichia coli O157:H7 str. EC4115	complement(3418043..3419077)	gene:NA	protein_id:ACI35594.1	EC:NA
4943	ACKZ01000014.13	21.1659	50.0348	1.92006	0.0383744	-4.70371	0.000165896	0.000589227	hypothetical protein	Granulicatella adiacens ATCC 49175	complement(14493..14870)	gene:NA	protein_id:EEW37578.1	EC:NA
42450	CP000783.3885	473.638	1119.65	42.9661	0.0383747	-4.7037	1.03e-09	9.59e-09	hypothetical protein	Cronobacter sakazakii ATCC BAA-894	complement(3953302..3954843)	gene:NA	protein_id:ABU79194.1	EC:NA
47378	CP001396.506	38.0783	90.0131	3.45511	0.0383846	-4.70333	5.83e-06	2.79e-05	transpeptidase involved in peptidoglycan synthesis (penicillin-binding protein 2)	Escherichia coli BW2952	complement(568299..570200)	gene:mrdA	protein_id:ACR65685.1	EC:NA
20873	AFHR01000066.62	61.8648	146.241	5.61388	0.0383878	-4.70321	3.1e-09	2.66e-08	octaprenyl-diphosphate synthase	Enterobacter hormaechei ATCC 49162	65227..66198	gene:ispB	protein_id:EGK57773.1	EC:NA
20038	AFHR01000005.25	39.7742	94.0206	3.61003	0.0383962	-4.70289	8.71e-07	4.88e-06	cell division protein FtsN	Enterobacter hormaechei ATCC 49162	29729..30592	gene:ftsN	protein_id:EGK63823.1	EC:NA
47083	CP001396.3325	50.1144	118.462	4.54955	0.0384053	-4.70255	3.65e-08	2.63e-07	deoxyuridinetriphosphatase	Escherichia coli BW2952	3700281..3700736	gene:dut	protein_id:ACR62746.1	EC:NA
31213	AGZY01000005.712	813.858	1923.8	73.8987	0.0384129	-4.70226	1.79e-29	3.08e-27	hypothetical protein	Streptococcus sp. F0441	complement(733208..734386)	gene:NA	protein_id:EKS19038.1	EC:NA
46796	CP001396.2664	20.2456	47.8489	1.84336	0.0385247	-4.69807	0.000129671	0.000471223	predicted protein	Escherichia coli BW2952	2978107..2978670	gene:yqgE	protein_id:ACR65018.1	EC:NA
10543	AEDW01000014.57	241.659	571.123	22.0165	0.0385494	-4.69715	1.25e-05	5.6e-05	oligopeptide transport system permease protein oppC	Streptococcus oralis ATCC 35037	59690..60616	gene:NA	protein_id:EFO02381.1	EC:NA
57283	FR720602.228	348.921	824.615	31.7918	0.0385535	-4.697	4.62e-25	4.07e-23	CBS domain membrane protein	Streptococcus oralis Uo5	249737..251068	gene:tlyC	protein_id:CBY99955.1
47417	CP001396.584	104.126	246.082	9.48831	0.0385576	-4.69684	5.32e-15	1.08e-13	2-oxoglutarate decarboxylase, thiamin-requiring	Escherichia coli BW2952	660689..663490	gene:sucA	protein_id:ACR61778.1	EC:2.7.7.6
47256	CP001396.3746	349.911	826.876	31.9339	0.0386199	-4.69451	1.02e-15	2.3e-14	DNA-binding transcriptional repressor of SOS regulon	Escherichia coli BW2952	4193983..4194591	gene:lexA	protein_id:ACR62985.1	EC:NA
41394	CP000076.534	25.142	59.413	2.29472	0.0386231	-4.69439	0.000102516	0.000380919	DNA topoisomerase IV, B subunit	Pseudomonas protegens Pf-5	634854..636758	gene:parE	protein_id:AAY95954.1	EC:NA
45701	CP001164.4654	29.1478	68.876	2.66228	0.0386532	-4.69327	7.21e-06	3.39e-05	ATP synthase F1, alpha subunit	Escherichia coli O157:H7 str. EC4115	complement(4814855..4816396)	gene:atpA	protein_id:ACI39451.1	EC:NA
46695	CP001396.2370	398.419	941.418	36.4198	0.0386861	-4.69204	7.84e-25	6.59e-23	small membrane lipoprotein	Escherichia coli BW2952	2637439..2637780	gene:smpA	protein_id:ACR65557.1	EC:NA
45292	CP001164.3478	398.419	941.418	36.4198	0.0386861	-4.69204	7.84e-25	6.59e-23	lipoprotein, SmpA/OmlA family	Escherichia coli O157:H7 str. EC4115	3577722..3578063	gene:NA	protein_id:ACI35155.1	EC:NA
4682	ACKZ01000009.33	182.666	431.591	16.7159	0.0387308	-4.69037	4.18e-08	2.98e-07	hypothetical protein	Granulicatella adiacens ATCC 49175	complement(42376..43014)	gene:NA	protein_id:EEW37878.1
44835	CP001164.1011	58.8704	139.074	5.40125	0.0388372	-4.68642	6.31e-10	6.03e-09	paraquat-inducible protein A	Escherichia coli O157:H7 str. EC4115	1144828..1146081	gene:pqiA	protein_id:ACI34905.1	EC:NA
20917	AFHR01000068.24	149.763	353.777	13.7541	0.0388779	-4.68491	2.05e-13	3.33e-12	50S ribosomal protein L18	Enterobacter hormaechei ATCC 49162	complement(16252..16605)	gene:rplR	protein_id:EGK57524.1	EC:NA
745	ABWM02000010.240	33.9703	80.2454	3.12033	0.0388849	-4.68465	1.93e-06	1.01e-05	thioredoxin-dependent thiol peroxidase	Enterobacter cancerogenus ATCC 35316	254933..255403	gene:NA	protein_id:EFC56149.1	EC:6.3.5.5
1234	ABWM02000038.20	203.107	479.777	18.6605	0.0388941	-4.68431	4.51e-11	5.17e-10	hypothetical protein	Enterobacter cancerogenus ATCC 35316	13536..13754	gene:NA	protein_id:EFC53885.1	EC:NA
46667	CP001396.2323	75.1323	177.476	6.90312	0.0388961	-4.68423	0.00221912	0.00606941	pyridoxine 5'-phosphate synthase	Escherichia coli BW2952	complement(2584825..2585556)	gene:pdxJ	protein_id:ACR65350.1	EC:NA
45161	CP001164.3023	132.072	311.968	12.1423	0.0389218	-4.68328	2.53e-15	5.43e-14	capsular synthesis regulator component B	Escherichia coli O157:H7 str. EC4115	3090526..3091176	gene:rcsB	protein_id:ACI38533.1	EC:1.7.99.4
47284	CP001396.3865	83.3812	196.954	7.66585	0.038922	-4.68327	5.4e-05	0.000213306	ribosome small subunit-dependent GTPase A	Escherichia coli BW2952	complement(4327215..4328267)	gene:rsgA	protein_id:ACR65487.1	EC:NA
59001	NZ_AJRE01000029.64	10479.4	24751.4	964.67	0.0389743	-4.68133	4.54e-05	0.000181888	manganese ABC transporter ATP-binding protein	Streptococcus sp. GMD4S	complement(66988..67710)	gene:NA	protein_id:WP_000619158.1	EC:4.3.1.19
1237	ABWM02000038.25	169.118	399.414	15.5867	0.0390239	-4.6795	5.04e-17	1.37e-15	ribosomal protein L18	Enterobacter cancerogenus ATCC 35316	complement(16581..16934)	gene:rplR	protein_id:EFC53890.1	EC:NA
32372	AGZZ01000004.374	25.9901	61.3789	2.39749	0.0390604	-4.67815	9.84e-07	5.46e-06	serine/threonine transporter sstT	Streptococcus sp. F0442	416624..417841	gene:NA	protein_id:EKS20377.1	EC:NA
45667	CP001164.4522	61.8275	146.012	5.70438	0.0390679	-4.67787	1.3e-09	1.19e-08	guanosine-3',5'-bis(diphosphate) 3'-diphosphatase	Escherichia coli O157:H7 str. EC4115	4669366..4671474	gene:spoT	protein_id:ACI39796.1	EC:6.3.3.3
46545	CP001396.196	82.8028	195.547	7.63978	0.0390687	-4.67784	9.95e-13	1.46e-11	conserved protein	Escherichia coli BW2952	231121..231921	gene:yafD	protein_id:ACR62429.1	EC:NA
42140	CP000783.2149	76.7794	181.314	7.08969	0.0391017	-4.67662	5.29e-06	2.56e-05	hypothetical protein	Cronobacter sakazakii ATCC BAA-894	complement(2142555..2143805)	gene:NA	protein_id:ABU77458.1	EC:3.1.11.6
42509	CP000783.413	82.7099	195.309	7.64381	0.039137	-4.67532	0.0019168	0.00532687	hypothetical protein	Cronobacter sakazakii ATCC BAA-894	401862..402251	gene:NA	protein_id:ABU75722.1	EC:NA
411	ABWM02000004.113	40.5056	95.6474	3.74444	0.0391484	-4.6749	1.28e-07	8.39e-07	UDP-N-acetylmuramoyl-L-alanine--D-glutamate ligase	Enterobacter cancerogenus ATCC 35316	complement(132371..133687)	gene:murD	protein_id:EFC57681.1	EC:NA
824	ABWM02000017.132	254.568	601.112	23.5388	0.0391589	-4.67452	5.17e-22	2.8e-20	ATP-dependent Clp endopeptidase, proteolytic subunit ClpP	Enterobacter cancerogenus ATCC 35316	134006..134590	gene:clpP	protein_id:EFC55841.1	EC:NA
5230	ACKZ01000018.13	61.6133	145.487	5.69728	0.03916	-4.67448	3.28e-09	2.81e-08	cytidine deaminase	Granulicatella adiacens ATCC 49175	complement(10170..10640)	gene:cdd	protein_id:EEW37278.1	EC:NA
686	ABWM02000009.285	48.2733	113.98	4.46883	0.0392071	-4.67274	5.14e-08	3.61e-07	putative ATP synthase F0, A subunit	Enterobacter cancerogenus ATCC 35316	267209..268792	gene:NA	protein_id:EFC56542.1	EC:2.5.1.7
57286	FR720602.230	155.581	367.348	14.4039	0.0392105	-4.67262	1.46e-16	3.72e-15	ABC transporter membrane-spanning permease-oligopeptide transport	Streptococcus oralis Uo5	253617..255113	gene:amiC	protein_id:CBY99957.1	EC:1.97.1.4
20864	AFHR01000066.43	86.7921	204.916	8.04261	0.0392483	-4.67123	1.03e-09	9.57e-09	ribosome-binding factor A	Enterobacter hormaechei ATCC 49162	complement(44811..45215)	gene:rbfA	protein_id:EGK57754.1	EC:NA
46700	CP001396.2408	32.6522	77.0857	3.02984	0.0393048	-4.66915	0.00226567	0.00618175	predicted inner membrane protein	Escherichia coli BW2952	2682998..2683447	gene:ygaW	protein_id:ACR64566.1	EC:NA
45295	CP001164.3526	32.6522	77.0857	3.02984	0.0393048	-4.66915	0.00226567	0.00618175	putative membrane protein	Escherichia coli O157:H7 str. EC4115	3625586..3626035	gene:NA	protein_id:ACI38472.1	EC:NA
45794	CP001164.4844	40.1931	94.8844	3.73217	0.0393339	-4.66808	6.33e-06	3.01e-05	ATP-dependent protease HslV	Escherichia coli O157:H7 str. EC4115	complement(5026362..5026892)	gene:hslV	protein_id:ACI38442.1	EC:NA
1109	ABWM02000033.253	32.0389	75.6284	2.97922	0.0393928	-4.66592	4.47e-06	2.19e-05	transcriptional regulator, ArgP family	Enterobacter cancerogenus ATCC 35316	267308..268201	gene:argP	protein_id:EFC54598.1	EC:NA
59070	NZ_AJRE01000030.46	32.4065	76.4922	3.01603	0.0394292	-4.66459	5.85e-07	3.38e-06	dihydroorotate dehydrogenase	Streptococcus sp. GMD4S	39993..40793	gene:NA	protein_id:WP_001070074.1	EC:NA
21028	AFHR01000073.83	84.9252	200.453	7.90667	0.039444	-4.66405	4.31e-07	2.56e-06	ADP-L-glycero-D-manno-heptose-6-epimerase	Enterobacter hormaechei ATCC 49162	86626..87558	gene:rfaD	protein_id:EGK57071.1	EC:NA
20960	AFHR01000069.64	133.321	314.678	12.4158	0.0394555	-4.66363	5.07e-16	1.2e-14	transcriptional regulatory protein OmpR	Enterobacter hormaechei ATCC 49162	complement(56909..57628)	gene:ompR3	protein_id:EGK57426.1	EC:NA
45457	CP001164.4026	1065.67	2515.3	99.2523	0.0394595	-4.66348	2.83e-19	1.05e-17	lipoprotein NlpI	Escherichia coli O157:H7 str. EC4115	complement(4152304..4153188)	gene:nlpI	protein_id:ACI38622.1	EC:NA
4470	ACKZ01000008.103	515.352	1216.26	48.0807	0.0395316	-4.66085	6.89e-27	7.94e-25	ABC transporter, ATP-binding protein	Granulicatella adiacens ATCC 49175	112396..114162	gene:NA	protein_id:EEW38012.1	EC:NA
4550	ACKZ01000008.180	187.956	443.586	17.5365	0.0395335	-4.66078	2.58e-22	1.47e-20	ribosomal protein L11 methyltransferase	Granulicatella adiacens ATCC 49175	196233..197177	gene:prmA	protein_id:EEW38089.1	EC:NA
42437	CP000783.3850	68.8075	162.388	6.42053	0.0395382	-4.66061	2.91e-07	1.79e-06	hypothetical protein	Cronobacter sakazakii ATCC BAA-894	complement(3919276..3921690)	gene:NA	protein_id:ABU79159.1	EC:NA
1298	ABWM02000045.100	46.1869	108.999	4.31237	0.0395635	-4.65969	3.03e-08	2.21e-07	argininosuccinate lyase	Enterobacter cancerogenus ATCC 35316	100675..102048	gene:argH	protein_id:EFC53715.1	EC:NA
30840	AGZY01000005.340	61.6856	145.563	5.76727	0.0396204	-4.65761	2.68e-11	3.16e-10	hypothetical protein	Streptococcus sp. F0441	357385..358149	gene:NA	protein_id:EKS18666.1	EC:NA
46031	CP001164.82	328.596	775.403	30.7253	0.039625	-4.65745	1.02e-23	7.04e-22	S-adenosyl-methyltransferase MraW	Escherichia coli O157:H7 str. EC4115	94680..95621	gene:mraW	protein_id:ACI39236.1	EC:2.7.7.7[DNA replication, recombination, and repair]
20785	AFHR01000063.226	114.169	269.405	10.6788	0.0396386	-4.65695	2.79e-14	5.11e-13	agmatinase	Enterobacter hormaechei ATCC 49162	complement(237834..238754)	gene:speB	protein_id:EGK58217.1	EC:NA
47194	CP001396.3572	119.745	282.561	11.2013	0.039642	-4.65683	4.57e-15	9.38e-14	sensory histidine kinase in two-component regulatory system with CpxR	Escherichia coli BW2952	complement(3991294..3992667)	gene:cpxA	protein_id:ACR65523.1	EC:NA
46467	CP001396.1675	205.082	483.919	19.1901	0.0396555	-4.65634	1.62e-11	1.98e-10	aspartyl-tRNA synthetase	Escherichia coli BW2952	complement(1838833..1840605)	gene:aspS	protein_id:ACR62026.1	EC:NA
46392	CP001396.1461	28.3	66.7749	2.65001	0.0396857	-4.65524	3.83e-06	1.9e-05	glyoxalase I, Ni-dependent	Escherichia coli BW2952	1617920..1618327	gene:gloA	protein_id:ACR63379.1	EC:NA
45020	CP001164.2112	28.3	66.7749	2.65001	0.0396857	-4.65524	3.83e-06	1.9e-05	lactoylglutathione lyase	Escherichia coli O157:H7 str. EC4115	2233858..2234265	gene:gloA	protein_id:ACI38675.1	EC:NA
46808	CP001396.2705	205.654	485.2	19.2898	0.0397563	-4.65267	7.75e-20	3.11e-18	predicted maturation element for hydrogenase 2	Escherichia coli BW2952	complement(3025962..3026456)	gene:hybD	protein_id:ACR64642.1	EC:NA
20158	AFHR01000014.129	177.607	419.025	16.6618	0.0397632	-4.65242	1.23e-17	3.62e-16	periplasmic glucan biosynthesis protein	Enterobacter hormaechei ATCC 49162	complement(114735..116336)	gene:mgoG	protein_id:EGK63226.1	EC:NA
42408	CP000783.3605	97.7148	230.535	9.16773	0.0397672	-4.65228	2.06e-07	1.3e-06	hypothetical protein	Cronobacter sakazakii ATCC BAA-894	complement(3658004..3658705)	gene:NA	protein_id:ABU78914.1	EC:NA
[truncated: 38,377 more rows]

## Sheet: adj p <0.05
	id	baseMean	baseMeanA	baseMeanB	foldChange	log2FoldChange	pval	padj	NA	Taxa	coordinate	Gene	Protein	EC
[truncated: 29,014 more rows]

## Sheet: Diff.expr. 11H-9H.anno.txt
	id	baseMean	baseMeanA	baseMeanB	foldChange	log2FoldChange	pval	padj	NA	Taxa	coordinate	Protein_id	EC
[truncated: 37,716 more rows]
[truncated: 6 more columns]

## Sheet: adj p<0.05
	id	baseMean	baseMeanA	baseMeanB	foldChange	log2FoldChange	pval	padj	NA	Taxa	coordinate	Protein_id	EC
[truncated: 1,981 more rows]

[truncated: 9 more sheets: Diff.expr. 13H-11H.anno.txt, adj p< 0.05, Diff.expr. 15H-13H , p<0.05 15H-13H, Diff.expr. 17H-15H, P< 0.5 17H-15H, Diff.expr.17H-19H, p<0.05 21H-19H, Diff.expr.24H-21H]
